# Supplementary material for: Insights into Biomechanical and Proteomic Characteristics of Small Diameter Vascular Grafts Utilizing the Human Umbilical Artery
Source: Biomedicines. 2020 Aug 10;8(8):280. doi: 10.3390/biomedicines8080280 (PMC7460081; doi:10.3390/biomedicines8080280)
Supplement: Supplementary file 1 [file biomedicines-08-00280-s001.zip]

Archive with 12 entries (11 files):
- Supplementary files/
- Supplementary files/Supplementary files v2.docx
- Supplementary files/Table S10_Decel hUA sample 5.xlsx
- Supplementary files/Table S1_Native hUA sample 1.xlsx
- Supplementary files/Table S2_Native hUA sample 2.xlsx
- Supplementary files/Table S3_Native hUA sample 3.xlsx
- Supplementary files/Table S4_Native hUA sample 4.xlsx
- Supplementary files/Table S5_Native hUA sample 5.xlsx
- Supplementary files/Table S6_Decel hUA sample 1.xlsx
- Supplementary files/Table S7_Decel hUA sample 2.xlsx
- Supplementary files/Table S8_Decel hUA sample 3.xlsx
- Supplementary files/Table S9_Decel hUA sample 4.xlsx
