# Supplementary material for: Insights into Biomechanical and Proteomic Characteristics of Small Diameter Vascular Grafts Utilizing the Human Umbilical Artery
Source: Biomedicines. 2020 Aug 10;8(8):280. doi: 10.3390/biomedicines8080280 (PMC7460081; doi:10.3390/biomedicines8080280)
Supplement: Supplementary file 1 [file biomedicines-08-00280-s001.zip › Supplementary files/Table S10_Decel hUA sample 5.xlsx]

## Sheet: Sheet1
Accession	Description	Score	Coverage	# Proteins	# Unique Peptides	# Peptides	# PSMs	Area	# AAs	MW [kDa]	calc. pI
P63267	Actin, gamma-enteric smooth muscle OS=Homo sapiens GN=ACTG2 PE=1 SV=1 - [ACTH_HUMAN]	7570.22	76.86	1	4	23	2213	7.13365e+10	376	41.8498	5.47803
P68133	Actin, alpha skeletal muscle OS=Homo sapiens GN=ACTA1 PE=1 SV=1 - [ACTS_HUMAN]	5949.08	70.56	1	3	23	1770	7.13365e+10	377	42.0239	5.38916
P21333	Filamin-A OS=Homo sapiens GN=FLNA PE=1 SV=4 - [FLNA_HUMAN]	2430.76	56.52	1	85	88	811	6.17236e+09	2647	280.564	6.06201
P60709	Actin, cytoplasmic 1 OS=Homo sapiens GN=ACTB PE=1 SV=1 - [ACTB_HUMAN]	1957.98	62.93	4	8	18	844	3.55564e+10	375	41.7097	5.47803
P12111	Collagen alpha-3(VI) chain OS=Homo sapiens GN=COL6A3 PE=1 SV=5 - [CO6A3_HUMAN]	1511.26	40.13	1	77	77	415	4.15954e+09	3177	343.457	6.68311
P35749	Myosin-11 OS=Homo sapiens GN=MYH11 PE=1 SV=3 - [MYH11_HUMAN]	1268.88	40.01	1	61	72	365	4.1017e+09	1972	227.199	5.50342
P98160	Basement membrane-specific heparan sulfate proteoglycan core protein OS=Homo sapiens GN=HSPG2 PE=1 SV=4 - [PGBM_HUMAN]	1110.99	41.97	1	81	81	266	2.32489e+09	4391	468.532	6.50732
P17661	Desmin OS=Homo sapiens GN=DES PE=1 SV=3 - [DESM_HUMAN]	1089.08	57.45	1	22	24	375	7123613668	470	53.5032	5.2749
Q562R1	Beta-actin-like protein 2 OS=Homo sapiens GN=ACTBL2 PE=1 SV=2 - [ACTBL_HUMAN]	1045.03	20.21	1	2	7	502	29632467855	376	41.976	5.59229
A5A3E0	POTE ankyrin domain family member F OS=Homo sapiens GN=POTEF PE=1 SV=2 - [POTEF_HUMAN]	859.054	6.79	2	2	6	265	2.15998e+10	1075	121.367	6.20166
P12109	Collagen alpha-1(VI) chain OS=Homo sapiens GN=COL6A1 PE=1 SV=3 - [CO6A1_HUMAN]	720.482	38.23	1	22	22	235	4.33708e+09	1028	108.462	5.42725
P12110	Collagen alpha-2(VI) chain OS=Homo sapiens GN=COL6A2 PE=1 SV=4 - [CO6A2_HUMAN]	577.524	24.63	1	14	14	139	2.85148e+09	1019	108.512	6.21436
P02751	Fibronectin OS=Homo sapiens GN=FN1 PE=1 SV=4 - [FINC_HUMAN]	576.751	43.5	1	60	60	147	1.86966e+09	2386	262.46	5.70654
Q14315	Filamin-C OS=Homo sapiens GN=FLNC PE=1 SV=3 - [FLNC_HUMAN]	498.566	38.42	1	48	51	123	1.27306e+09	2725	290.841	5.97314
Q9Y490	Talin-1 OS=Homo sapiens GN=TLN1 PE=1 SV=3 - [TLN1_HUMAN]	388.11	41.4	1	47	49	88	2.18812e+08	2541	269.599	6.07471
P35579	Myosin-9 OS=Homo sapiens GN=MYH9 PE=1 SV=4 - [MYH9_HUMAN]	375.266	31.68	1	35	43	99	3.35577e+09	1960	226.392	5.60498
P21980	Protein-glutamine gamma-glutamyltransferase 2 OS=Homo sapiens GN=TGM2 PE=1 SV=2 - [TGM2_HUMAN]	317.966	54.59	1	20	20	89	2.32492e+09	687	77.2797	5.22412
P35580	Myosin-10 OS=Homo sapiens GN=MYH10 PE=1 SV=3 - [MYH10_HUMAN]	314.647	29	1	27	37	86	2.99695e+09	1976	228.858	5.5415
Q14204	Cytoplasmic dynein 1 heavy chain 1 OS=Homo sapiens GN=DYNC1H1 PE=1 SV=5 - [DYHC1_HUMAN]	301.162	27.14	1	70	70	84	8.41221e+07	4646	532.072	6.40479
P46940	Ras GTPase-activating-like protein IQGAP1 OS=Homo sapiens GN=IQGAP1 PE=1 SV=1 - [IQGA1_HUMAN]	279.378	41.28	1	40	40	59	2.18821e+08	1657	189.134	6.48096
P08670	Vimentin OS=Homo sapiens GN=VIM PE=1 SV=4 - [VIME_HUMAN]	269.248	41.2	2	16	18	79	3.16355e+09	466	53.6191	5.12256
Q15149	Plectin OS=Homo sapiens GN=PLEC PE=1 SV=3 - [PLEC_HUMAN]	264.468	19.9	1	51	54	69	1.02909e+08	4684	531.466	5.96045
O15061	Synemin OS=Homo sapiens GN=SYNM PE=1 SV=2 - [SYNEM_HUMAN]	256.127	39.94	1	34	34	65	4.54295e+08	1565	172.663	5.16064
Q05707	Collagen alpha-1(XIV) chain OS=Homo sapiens GN=COL14A1 PE=1 SV=3 - [COEA1_HUMAN]	255.552	35.41	1	35	35	63	4.50659e+08	1796	193.394	5.30029
P68104	Elongation factor 1-alpha 1 OS=Homo sapiens GN=EEF1A1 PE=1 SV=1 - [EF1A1_HUMAN]	240.271	47.4	3	11	11	59	1.02216e+09	462	50.1091	9.01221
P07437	Tubulin beta chain OS=Homo sapiens GN=TUBB PE=1 SV=2 - [TBB5_HUMAN]	226.144	70.5	3	4	18	61	1.79829e+09	444	49.639	4.89404
P24821	Tenascin OS=Homo sapiens GN=TNC PE=1 SV=3 - [TENA_HUMAN]	211.064	27.03	1	32	32	51	2.44637e+08	2201	240.7	4.89404
P51911	Calponin-1 OS=Homo sapiens GN=CNN1 PE=1 SV=2 - [CNN1_HUMAN]	205.91	57.91	1	11	11	53	2.7975e+09	297	33.1496	9.0708
P68371	Tubulin beta-4B chain OS=Homo sapiens GN=TUBB4B PE=1 SV=1 - [TBB4B_HUMAN]	202.406	67.64	3	1	17	55	1.79829e+09	445	49.799	4.89404
Q71U36	Tubulin alpha-1A chain OS=Homo sapiens GN=TUBA1A PE=1 SV=1 - [TBA1A_HUMAN]	201.019	59.65	3	7	14	50	1.99207e+09	451	50.1036	5.05908
Q00610	Clathrin heavy chain 1 OS=Homo sapiens GN=CLTC PE=1 SV=5 - [CLH1_HUMAN]	189.273	31.64	2	31	31	44	1.61206e+08	1675	191.493	5.69385
Q13885	Tubulin beta-2A chain OS=Homo sapiens GN=TUBB2A PE=1 SV=1 - [TBB2A_HUMAN]	181.222	67.64	2	5	16	47	1.79829e+09	445	49.875	4.89404
P69905	Hemoglobin subunit alpha OS=Homo sapiens GN=HBA1 PE=1 SV=2 - [HBA_HUMAN]	175.782	77.46	1	7	7	48	2.12319e+09	142	15.2479	8.67529
P12814	Alpha-actinin-1 OS=Homo sapiens GN=ACTN1 PE=1 SV=2 - [ACTN1_HUMAN]	173.468	52.8	3	22	31	51	3.85148e+08	892	102.993	5.41455
P04406	Glyceraldehyde-3-phosphate dehydrogenase OS=Homo sapiens GN=GAPDH PE=1 SV=3 - [G3P_HUMAN]	172.541	54.03	1	11	11	42	1.56411e+09	335	36.0304	8.45557
Q16363	Laminin subunit alpha-4 OS=Homo sapiens GN=LAMA4 PE=1 SV=4 - [LAMA4_HUMAN]	169.307	22.11	1	26	26	47	2.73863e+08	1823	202.397	6.27783
P21810	Biglycan OS=Homo sapiens GN=BGN PE=1 SV=2 - [PGS1_HUMAN]	163.152	38.86	1	9	9	44	1.04021e+09	368	41.6275	7.51807
P68366	Tubulin alpha-4A chain OS=Homo sapiens GN=TUBA4A PE=1 SV=1 - [TBA4A_HUMAN]	161.266	37.95	2	3	10	40	1.99207e+09	448	49.8924	5.05908
O15230	Laminin subunit alpha-5 OS=Homo sapiens GN=LAMA5 PE=1 SV=8 - [LAMA5_HUMAN]	161.083	12.15	2	22	22	33	1.03035e+08	3695	399.479	7.02002
Q9HBL0	Tensin-1 OS=Homo sapiens GN=TNS1 PE=1 SV=2 - [TENS1_HUMAN]	160.888	30.66	1	23	23	38	2.61261e+08	1735	185.586	7.75244
O43707	Alpha-actinin-4 OS=Homo sapiens GN=ACTN4 PE=1 SV=2 - [ACTN4_HUMAN]	158.757	40.83	2	17	26	44	3.18195e+08	911	104.788	5.43994
P04792	Heat shock protein beta-1 OS=Homo sapiens GN=HSPB1 PE=1 SV=2 - [HSPB1_HUMAN]	156.302	61.95	1	7	7	38	3.21692e+09	205	22.7685	6.40479
O75083	WD repeat-containing protein 1 OS=Homo sapiens GN=WDR1 PE=1 SV=4 - [WDR1_HUMAN]	148	56.77	1	16	16	34	5.18985e+08	606	66.1519	6.65381
P14543	Nidogen-1 OS=Homo sapiens GN=NID1 PE=1 SV=3 - [NID1_HUMAN]	147.281	38.81	1	21	22	39	5.5509e+08	1247	136.291	5.2876
P02675	Fibrinogen beta chain OS=Homo sapiens GN=FGB PE=1 SV=2 - [FIBB_HUMAN]	147.17	41.96	1	12	12	46	1.14112e+09	491	55.8923	8.26514
P06733	Alpha-enolase OS=Homo sapiens GN=ENO1 PE=1 SV=2 - [ENOA_HUMAN]	142.487	52.3	3	13	13	37	6.44982e+08	434	47.1393	7.38623
P02679	Fibrinogen gamma chain OS=Homo sapiens GN=FGG PE=1 SV=3 - [FIBG_HUMAN]	133.882	45.47	1	10	10	35	1.40858e+09	453	51.4789	5.61768
Q99715	Collagen alpha-1(XII) chain OS=Homo sapiens GN=COL12A1 PE=1 SV=2 - [COCA1_HUMAN]	133.18	17.89	1	30	30	41	2.02559e+08	3063	332.941	5.52881
P20774	Mimecan OS=Homo sapiens GN=OGN PE=1 SV=1 - [MIME_HUMAN]	131.551	27.18	1	6	6	27	1.20533e+09	298	33.9009	5.63037
P11532	Dystrophin OS=Homo sapiens GN=DMD PE=1 SV=3 - [DMD_HUMAN]	131.438	13.68	1	29	29	35	1.1286e+08	3685	426.484	5.88428
P55268	Laminin subunit beta-2 OS=Homo sapiens GN=LAMB2 PE=1 SV=2 - [LAMB2_HUMAN]	127.634	20.8	1	20	20	31	2.28132e+08	1798	195.854	6.52197
P14618	Pyruvate kinase PKM OS=Homo sapiens GN=PKM PE=1 SV=4 - [KPYM_HUMAN]	127.47	44.82	1	14	14	29	3.88036e+08	531	57.9	7.84033
P07942	Laminin subunit beta-1 OS=Homo sapiens GN=LAMB1 PE=1 SV=2 - [LAMB1_HUMAN]	127.447	18.53	1	17	17	32	1.91669e+08	1786	197.909	4.94482
Q9NZN4	EH domain-containing protein 2 OS=Homo sapiens GN=EHD2 PE=1 SV=2 - [EHD2_HUMAN]	126.494	50.09	1	16	16	35	3.99076e+08	543	61.1227	6.45557
O00159	Unconventional myosin-Ic OS=Homo sapiens GN=MYO1C PE=1 SV=4 - [MYO1C_HUMAN]	124.853	32.08	1	22	22	32	1.61427e+08	1063	121.606	9.40771
P18206	Vinculin OS=Homo sapiens GN=VCL PE=1 SV=4 - [VINC_HUMAN]	122.347	24.87	1	14	14	27	1.61522e+08	1134	123.722	5.65576
P13611	Versican core protein OS=Homo sapiens GN=VCAN PE=1 SV=3 - [CSPG2_HUMAN]	121.241	5.59	1	9	9	27	1.48386e+09	3396	372.59	4.51318
P54652	Heat shock-related 70 kDa protein 2 OS=Homo sapiens GN=HSPA2 PE=1 SV=1 - [HSP72_HUMAN]	119.157	41.47	1	12	16	34	3.51037e+08	639	69.9779	5.74463
P11047	Laminin subunit gamma-1 OS=Homo sapiens GN=LAMC1 PE=1 SV=3 - [LAMC1_HUMAN]	113.893	17.65	1	19	19	32	3.44972e+08	1609	177.489	5.12256
Q14195	Dihydropyrimidinase-related protein 3 OS=Homo sapiens GN=DPYSL3 PE=1 SV=1 - [DPYL3_HUMAN]	111.202	55.96	1	15	16	35	4.55661e+08	570	61.9241	6.49365
P07585	Decorin OS=Homo sapiens GN=DCN PE=1 SV=1 - [PGS2_HUMAN]	109.662	31.48	1	8	8	33	1.20671e+09	359	39.7218	8.54346
P39060	Collagen alpha-1(XVIII) chain OS=Homo sapiens GN=COL18A1 PE=1 SV=5 - [COIA1_HUMAN]	108.218	16.76	1	12	12	24	4.38767e+08	1754	178.077	6.01123
Q09666	Neuroblast differentiation-associated protein AHNAK OS=Homo sapiens GN=AHNAK PE=1 SV=2 - [AHNK_HUMAN]	105.246	12.89	1	28	28	30	1.08552e+08	5890	628.699	6.15088
P50454	Serpin H1 OS=Homo sapiens GN=SERPINH1 PE=1 SV=2 - [SERPH_HUMAN]	104.428	45.69	1	13	13	23	2.03561e+08	418	46.4112	8.68994
Q93052	Lipoma-preferred partner OS=Homo sapiens GN=LPP PE=1 SV=1 - [LPP_HUMAN]	104.131	52.94	1	13	13	26	5.13496e+08	612	65.7038	7.37158
Q15582	Transforming growth factor-beta-induced protein ig-h3 OS=Homo sapiens GN=TGFBI PE=1 SV=1 - [BGH3_HUMAN]	102.895	29.43	1	10	10	26	1.55924e+08	683	74.634	7.7085
Q9BUF5	Tubulin beta-6 chain OS=Homo sapiens GN=TUBB6 PE=1 SV=1 - [TBB6_HUMAN]	100.499	52.91	2	8	14	30	1.15871e+09	446	49.825	4.88135
Q15124	Phosphoglucomutase-like protein 5 OS=Homo sapiens GN=PGM5 PE=1 SV=2 - [PGM5_HUMAN]	99.2597	38.8	1	13	13	28	3.13478e+08	567	62.1857	7.21045
P05783	Keratin, type I cytoskeletal 18 OS=Homo sapiens GN=KRT18 PE=1 SV=2 - [K1C18_HUMAN]	97.9723	43.02	1	11	11	23	3.85361e+08	430	48.0285	5.45264
P11216	Glycogen phosphorylase, brain form OS=Homo sapiens GN=PYGB PE=1 SV=5 - [PYGB_HUMAN]	97.5568	30.01	1	14	17	28	158795710	843	96.6345	6.85889
Q9NR12	PDZ and LIM domain protein 7 OS=Homo sapiens GN=PDLIM7 PE=1 SV=1 - [PDLI7_HUMAN]	97.5193	34.57	1	9	9	25	5.13219e+08	457	49.8126	8.41162
Q01813	ATP-dependent 6-phosphofructokinase, platelet type OS=Homo sapiens GN=PFKP PE=1 SV=2 - [PFKAP_HUMAN]	96.0428	41.96	1	17	18	25	1.96323e+08	784	85.5415	7.54736
Q9BX66	Sorbin and SH3 domain-containing protein 1 OS=Homo sapiens GN=SORBS1 PE=1 SV=3 - [SRBS1_HUMAN]	93.8521	21.44	1	15	15	26	1.9068e+08	1292	142.426	6.84424
Q15063	Periostin OS=Homo sapiens GN=POSTN PE=1 SV=2 - [POSTN_HUMAN]	92.3654	33.97	1	15	15	24	1.08399e+08	836	93.2553	7.53271
P35555	Fibrillin-1 OS=Homo sapiens GN=FBN1 PE=1 SV=3 - [FBN1_HUMAN]	91.8922	11.08	1	15	16	28	4.28166e+08	2871	312.022	4.93213
Q9GZM7	Tubulointerstitial nephritis antigen-like OS=Homo sapiens GN=TINAGL1 PE=1 SV=1 - [TINAL_HUMAN]	91.7523	44.54	1	10	10	20	3.17025e+08	467	52.353	6.99072
P08123	Collagen alpha-2(I) chain OS=Homo sapiens GN=COL1A2 PE=1 SV=7 - [CO1A2_HUMAN]	89.7942	4.83	1	5	5	36	1.44281e+08	1366	129.235	8.95361
P02452	Collagen alpha-1(I) chain OS=Homo sapiens GN=COL1A1 PE=1 SV=5 - [CO1A1_HUMAN]	87.9195	8.95	1	9	9	54	1.75935e+07	1464	138.857	5.79541
Q8WX93	Palladin OS=Homo sapiens GN=PALLD PE=1 SV=3 - [PALLD_HUMAN]	87.4159	18.22	1	13	13	25	4.38078e+08	1383	150.47	7.09326
P58107	Epiplakin OS=Homo sapiens GN=EPPK1 PE=1 SV=2 - [EPIPL_HUMAN]	82.6501	17.98	1	10	13	18	7.88898e+07	5090	555.279	5.60498
Q13509	Tubulin beta-3 chain OS=Homo sapiens GN=TUBB3 PE=1 SV=2 - [TBB3_HUMAN]	80.7163	32.22	2	1	10	22	1.42271e+09	450	50.4003	4.93213
Q14697	Neutral alpha-glucosidase AB OS=Homo sapiens GN=GANAB PE=1 SV=3 - [GANAB_HUMAN]	80.01	33.69	1	16	16	21	5.66499e+07	944	106.807	6.13818
P08572	Collagen alpha-2(IV) chain OS=Homo sapiens GN=COL4A2 PE=1 SV=4 - [CO4A2_HUMAN]	77.81	9.87	1	8	8	24	8.37196e+08	1712	167.449	8.66064
P04844	Dolichyl-diphosphooligosaccharide--protein glycosyltransferase subunit 2 OS=Homo sapiens GN=RPN2 PE=1 SV=3 - [RPN2_HUMAN]	75.7428	50.55	1	14	14	18	4.92396e+07	631	69.241	5.69385
P02462	Collagen alpha-1(IV) chain OS=Homo sapiens GN=COL4A1 PE=1 SV=3 - [CO4A1_HUMAN]	74.4424	5.21	1	5	5	22	9.55713e+08	1669	160.514	8.27979
Q9UGT4	Sushi domain-containing protein 2 OS=Homo sapiens GN=SUSD2 PE=1 SV=1 - [SUSD2_HUMAN]	72.7348	36.98	1	13	13	20	8.49717e+07	822	90.1497	6.27783
P13639	Elongation factor 2 OS=Homo sapiens GN=EEF2 PE=1 SV=4 - [EF2_HUMAN]	72.416	29.25	1	14	14	17	6.57005e+07	858	95.277	6.82959
P23142	Fibulin-1 OS=Homo sapiens GN=FBLN1 PE=1 SV=4 - [FBLN1_HUMAN]	71.482	19.91	1	8	8	17	8.94937e+08	703	77.1624	5.22412
Q9NZM1	Myoferlin OS=Homo sapiens GN=MYOF PE=1 SV=1 - [MYOF_HUMAN]	70.8883	17.56	1	20	20	24	3.48231e+07	2061	234.561	6.17627
Q16853	Membrane primary amine oxidase OS=Homo sapiens GN=AOC3 PE=1 SV=3 - [AOC3_HUMAN]	70.7341	28.31	1	11	11	18	1.6937e+08	763	84.5683	6.52197
Q99832	T-complex protein 1 subunit eta OS=Homo sapiens GN=CCT7 PE=1 SV=2 - [TCPH_HUMAN]	70.5358	36.83	1	11	11	15	5.09821e+07	543	59.3289	7.6499
P55083	Microfibril-associated glycoprotein 4 OS=Homo sapiens GN=MFAP4 PE=1 SV=2 - [MFAP4_HUMAN]	70.085	30.98	1	3	3	17	7.76858e+08	255	28.6299	5.63037
P30837	Aldehyde dehydrogenase X, mitochondrial OS=Homo sapiens GN=ALDH1B1 PE=1 SV=3 - [AL1B1_HUMAN]	70.0303	32.3	1	12	12	19	2.21437e+08	517	57.1702	6.80029
P02671	Fibrinogen alpha chain OS=Homo sapiens GN=FGA PE=1 SV=2 - [FIBA_HUMAN]	69.9437	13.16	1	8	8	21	5.89175e+08	866	94.9144	6.01123
P51888	Prolargin OS=Homo sapiens GN=PRELP PE=1 SV=1 - [PRELP_HUMAN]	69.7223	27.75	1	7	7	20	8.21577e+08	382	43.7822	9.37842
P51884	Lumican OS=Homo sapiens GN=LUM PE=1 SV=2 - [LUM_HUMAN]	69.626	28.99	1	6	6	18	9.41713e+08	338	38.4048	6.60986
Q16555	Dihydropyrimidinase-related protein 2 OS=Homo sapiens GN=DPYSL2 PE=1 SV=1 - [DPYL2_HUMAN]	69.3012	40.03	1	11	12	18	1.45432e+08	572	62.2546	6.37939
P35573	Glycogen debranching enzyme OS=Homo sapiens GN=AGL PE=1 SV=3 - [GDE_HUMAN]	68.8851	19.78	1	15	15	18	3.93046e+07	1532	174.652	6.75635
O43294	Transforming growth factor beta-1-induced transcript 1 protein OS=Homo sapiens GN=TGFB1I1 PE=1 SV=2 - [TGFI1_HUMAN]	66.7438	52.28	1	11	11	17	1.89808e+08	461	49.7818	7.03467
P17655	Calpain-2 catalytic subunit OS=Homo sapiens GN=CAPN2 PE=1 SV=6 - [CAN2_HUMAN]	66.3158	43.29	1	15	15	17	6.80589e+07	700	79.9448	4.98291
Q15746	Myosin light chain kinase, smooth muscle OS=Homo sapiens GN=MYLK PE=1 SV=4 - [MYLK_HUMAN]	66.063	11.44	1	13	13	22	2.38328e+08	1914	210.583	6.15088
Q9UMS6	Synaptopodin-2 OS=Homo sapiens GN=SYNPO2 PE=1 SV=2 - [SYNP2_HUMAN]	64.5921	21.96	1	13	13	19	2.91383e+08	1093	117.441	8.57275
O75369	Filamin-B OS=Homo sapiens GN=FLNB PE=1 SV=2 - [FLNB_HUMAN]	63.4788	5.42	1	4	7	17	1.27819e+09	2602	277.99	5.73193
Q9BZQ8	Protein Niban OS=Homo sapiens GN=FAM129A PE=1 SV=1 - [NIBAN_HUMAN]	61.4108	23.17	1	10	10	15	2.11275e+08	928	103.07	4.77979
P06396	Gelsolin OS=Homo sapiens GN=GSN PE=1 SV=1 - [GELS_HUMAN]	59.8598	31.71	1	10	10	15	2.06492e+08	782	85.6442	6.27783
Q6PCB0	von Willebrand factor A domain-containing protein 1 OS=Homo sapiens GN=VWA1 PE=1 SV=1 - [VWA1_HUMAN]	59.3599	28.99	1	6	6	14	6.23935e+07	445	46.7753	7.6792
P48735	Isocitrate dehydrogenase [NADP], mitochondrial OS=Homo sapiens GN=IDH2 PE=1 SV=2 - [IDHP_HUMAN]	58.7913	34.51	1	12	12	16	1.05513e+08	452	50.8769	8.68994
P40227	T-complex protein 1 subunit zeta OS=Homo sapiens GN=CCT6A PE=1 SV=3 - [TCPZ_HUMAN]	52.4761	24.29	1	7	7	11	4.27004e+07	531	57.9876	6.68311
Q96AC1	Fermitin family homolog 2 OS=Homo sapiens GN=FERMT2 PE=1 SV=1 - [FERM2_HUMAN]	51.649	29.56	2	9	9	15	7.30629e+07	680	77.8106	6.69775
Q04446	1,4-alpha-glucan-branching enzyme OS=Homo sapiens GN=GBE1 PE=1 SV=3 - [GLGB_HUMAN]	51.5937	20.8	1	7	7	10	67758243	702	80.4226	6.31592
Q3ZCM7	Tubulin beta-8 chain OS=Homo sapiens GN=TUBB8 PE=1 SV=2 - [TBB8_HUMAN]	51.3513	20.05	3	1	6	17	9.98676e+08	444	49.7439	4.89404
Q6NZI2	Caveolae-associated protein 1 OS=Homo sapiens GN=CAVIN1 PE=1 SV=1 - [CAVN1_HUMAN]	51.1454	20	1	5	5	20	5.02832e+08	390	43.4498	5.60498
P02511	Alpha-crystallin B chain OS=Homo sapiens GN=CRYAB PE=1 SV=2 - [CRYAB_HUMAN]	50.2118	42.86	1	4	4	10	3.35002e+08	175	20.1464	7.32764
P05556	Integrin beta-1 OS=Homo sapiens GN=ITGB1 PE=1 SV=2 - [ITB1_HUMAN]	49.9851	21.43	1	10	10	15	1.38012e+08	798	88.357	5.38916
P40939	Trifunctional enzyme subunit alpha, mitochondrial OS=Homo sapiens GN=HADHA PE=1 SV=2 - [ECHA_HUMAN]	49.9277	23.72	1	9	9	10	6.82266e+07	763	82.9469	9.0415
Q9ULV4	Coronin-1C OS=Homo sapiens GN=CORO1C PE=1 SV=1 - [COR1C_HUMAN]	48.7879	23.63	1	6	6	13	2.8651e+08	474	53.2151	7.07861
P19105	Myosin regulatory light chain 12A OS=Homo sapiens GN=MYL12A PE=1 SV=2 - [ML12A_HUMAN]	48.53	62.57	2	4	6	13	2.19616e+08	171	19.7815	4.80518
P21291	Cysteine and glycine-rich protein 1 OS=Homo sapiens GN=CSRP1 PE=1 SV=3 - [CSRP1_HUMAN]	47.9124	37.31	1	5	5	11	8.05304e+08	193	20.5538	8.57275
P07384	Calpain-1 catalytic subunit OS=Homo sapiens GN=CAPN1 PE=1 SV=1 - [CAN1_HUMAN]	47.4133	29.83	1	11	11	13	8.26784e+07	714	81.8382	5.66846
P08238	Heat shock protein HSP 90-beta OS=Homo sapiens GN=HSP90AB1 PE=1 SV=4 - [HS90B_HUMAN]	46.5345	25.83	6	6	11	15	1.09977e+08	724	83.2121	5.03369
P07996	Thrombospondin-1 OS=Homo sapiens GN=THBS1 PE=1 SV=2 - [TSP1_HUMAN]	46.1281	12.48	2	9	11	14	1.32542e+08	1170	129.3	4.94482
P12277	Creatine kinase B-type OS=Homo sapiens GN=CKB PE=1 SV=1 - [KCRB_HUMAN]	46.0107	47.77	1	8	8	12	6.92219e+07	381	42.6173	5.59229
P24844	Myosin regulatory light polypeptide 9 OS=Homo sapiens GN=MYL9 PE=1 SV=4 - [MYL9_HUMAN]	45.5494	50	1	2	4	10	2.7399e+08	172	19.8144	4.91943
P35556	Fibrillin-2 OS=Homo sapiens GN=FBN2 PE=1 SV=3 - [FBN2_HUMAN]	45.5015	5.49	1	8	9	11	1.17965e+08	2912	314.558	4.85596
Q13418	Integrin-linked protein kinase OS=Homo sapiens GN=ILK PE=1 SV=2 - [ILK_HUMAN]	45.4134	24.12	1	7	7	14	2.35548e+08	452	51.3859	8.07471
P10768	S-formylglutathione hydrolase OS=Homo sapiens GN=ESD PE=1 SV=2 - [ESTD_HUMAN]	45.4104	50	1	7	7	11	5.70983e+07	282	31.4425	7.02002
P04275	von Willebrand factor OS=Homo sapiens GN=VWF PE=1 SV=4 - [VWF_HUMAN]	45.2823	6.33	1	11	11	12	3.2814e+07	2813	309.058	5.47803
Q86VP6	Cullin-associated NEDD8-dissociated protein 1 OS=Homo sapiens GN=CAND1 PE=1 SV=2 - [CAND1_HUMAN]	44.945	15.12	1	10	10	12	3.94715e+07	1230	136.289	5.78271
P11142	Heat shock cognate 71 kDa protein OS=Homo sapiens GN=HSPA8 PE=1 SV=1 - [HSP7C_HUMAN]	44.9149	20.28	1	5	9	13	2.15906e+08	646	70.8542	5.51611
P47755	F-actin-capping protein subunit alpha-2 OS=Homo sapiens GN=CAPZA2 PE=1 SV=3 - [CAZA2_HUMAN]	44.6021	55.94	2	9	9	12	1.17997e+08	286	32.9286	5.84619
Q63ZY3	KN motif and ankyrin repeat domain-containing protein 2 OS=Homo sapiens GN=KANK2 PE=1 SV=1 - [KANK2_HUMAN]	43.6292	17.86	1	9	9	11	4.67426e+07	851	91.1179	5.63037
P48643	T-complex protein 1 subunit epsilon OS=Homo sapiens GN=CCT5 PE=1 SV=1 - [TCPE_HUMAN]	43.004	36.78	1	8	8	10	4.74687e+07	541	59.6328	5.65576
Q14847	LIM and SH3 domain protein 1 OS=Homo sapiens GN=LASP1 PE=1 SV=2 - [LASP1_HUMAN]	42.9547	32.95	1	5	5	10	2.02096e+08	261	29.6982	7.04932
P25705	ATP synthase subunit alpha, mitochondrial OS=Homo sapiens GN=ATP5A1 PE=1 SV=1 - [ATPA_HUMAN]	42.2735	24.23	1	8	8	12	1.32953e+08	553	59.7136	9.12939
P60981	Destrin OS=Homo sapiens GN=DSTN PE=1 SV=3 - [DEST_HUMAN]	42.2166	35.15	1	4	4	11	5.19221e+08	165	18.4935	7.85498
Q71DI3	Histone H3.2 OS=Homo sapiens GN=HIST2H3A PE=1 SV=3 - [H32_HUMAN]	41.8751	23.53	1	1	1	9	4.24927e+08	136	15.3785	11.2681
P61160	Actin-related protein 2 OS=Homo sapiens GN=ACTR2 PE=1 SV=1 - [ARP2_HUMAN]	41.6299	31.47	1	7	7	11	8.13593e+07	394	44.7322	6.7417
P61224	Ras-related protein Rap-1b OS=Homo sapiens GN=RAP1B PE=1 SV=1 - [RAP1B_HUMAN]	41.5389	42.39	2	2	5	9	1.21431e+08	184	20.8116	5.78271
P52272	Heterogeneous nuclear ribonucleoprotein M OS=Homo sapiens GN=HNRNPM PE=1 SV=3 - [HNRPM_HUMAN]	41.3168	19.45	1	8	8	10	3.28316e+07	730	77.4643	8.70459
P27797	Calreticulin OS=Homo sapiens GN=CALR PE=1 SV=1 - [CALR_HUMAN]	41.1845	33.09	1	6	6	10	4.63955e+07	417	48.1118	4.43701
P21399	Cytoplasmic aconitate hydratase OS=Homo sapiens GN=ACO1 PE=1 SV=3 - [ACOC_HUMAN]	41.0228	26.43	1	11	11	13	5.64221e+07	889	98.3366	6.68311
Q6DD88	Atlastin-3 OS=Homo sapiens GN=ATL3 PE=1 SV=1 - [ATLA3_HUMAN]	40.8157	29.76	1	8	8	10	6.80929e+07	541	60.5034	5.65576
P61158	Actin-related protein 3 OS=Homo sapiens GN=ACTR3 PE=1 SV=3 - [ARP3_HUMAN]	40.109	36.12	3	8	8	12	1.38095e+08	418	47.341	5.88428
P27824	Calnexin OS=Homo sapiens GN=CANX PE=1 SV=2 - [CALX_HUMAN]	40.0636	28.55	1	8	8	11	8.18166e+07	592	67.5259	4.60205
P40261	Nicotinamide N-methyltransferase OS=Homo sapiens GN=NNMT PE=1 SV=1 - [NNMT_HUMAN]	39.3061	43.18	1	6	6	10	1.39517e+08	264	29.5551	5.74463
P05787	Keratin, type II cytoskeletal 8 OS=Homo sapiens GN=KRT8 PE=1 SV=7 - [K2C8_HUMAN]	39.1959	37.06	1	9	9	13	2.42436e+08	483	53.6711	5.59229
P55072	Transitional endoplasmic reticulum ATPase OS=Homo sapiens GN=VCP PE=1 SV=4 - [TERA_HUMAN]	39.1657	19.98	1	9	9	10	4.09846e+07	806	89.2657	5.26221
Q14767	Latent-transforming growth factor beta-binding protein 2 OS=Homo sapiens GN=LTBP2 PE=1 SV=3 - [LTBP2_HUMAN]	39.1223	4.28	1	3	3	11	3.68501e+07	1821	194.923	5.18604
Q8WUM4	Programmed cell death 6-interacting protein OS=Homo sapiens GN=PDCD6IP PE=1 SV=1 - [PDC6I_HUMAN]	38.673	17.4	1	8	8	9	2.70437e+07	868	95.9631	6.52197
O00339	Matrilin-2 OS=Homo sapiens GN=MATN2 PE=1 SV=4 - [MATN2_HUMAN]	38.443	14.54	1	9	9	10	7.07727e+07	956	106.767	6.26514
P08237	ATP-dependent 6-phosphofructokinase, muscle type OS=Homo sapiens GN=PFKM PE=1 SV=2 - [PFKAM_HUMAN]	37.8984	23.59	1	9	10	10	4.44105e+07	780	85.1284	7.98682
Q15019	Septin-2 OS=Homo sapiens GN=SEPT2 PE=1 SV=1 - [SEPT2_HUMAN]	37.8126	37.67	1	7	7	9	7.26989e+07	361	41.4613	6.59521
P69891	Hemoglobin subunit gamma-1 OS=Homo sapiens GN=HBG1 PE=1 SV=2 - [HBG1_HUMAN]	37.3542	34.69	3	2	3	10	2.34728e+09	147	16.1303	7.1958
Q92626	Peroxidasin homolog OS=Homo sapiens GN=PXDN PE=1 SV=2 - [PXDN_HUMAN]	37.0087	10.75	1	9	9	10	2.99038e+07	1479	165.17	7.1665
P13010	X-ray repair cross-complementing protein 5 OS=Homo sapiens GN=XRCC5 PE=1 SV=3 - [XRCC5_HUMAN]	36.9579	29.51	1	9	9	11	2.98076e+07	732	82.6523	5.80811
P53814	Smoothelin OS=Homo sapiens GN=SMTN PE=1 SV=7 - [SMTN_HUMAN]	36.7758	18.54	1	7	7	12	112999195	917	98.9982	9.0708
Q9H4M9	EH domain-containing protein 1 OS=Homo sapiens GN=EHD1 PE=1 SV=2 - [EHD1_HUMAN]	36.5851	33.9	1	4	9	10	6.93285e+07	534	60.5887	6.82959
P62834	Ras-related protein Rap-1A OS=Homo sapiens GN=RAP1A PE=1 SV=1 - [RAP1A_HUMAN]	36.2369	42.39	2	2	5	9	1.21431e+08	184	20.9737	6.66846
P30041	Peroxiredoxin-6 OS=Homo sapiens GN=PRDX6 PE=1 SV=3 - [PRDX6_HUMAN]	36.1818	37.05	1	7	7	10	1.00754e+08	224	25.0192	6.37939
P17987	T-complex protein 1 subunit alpha OS=Homo sapiens GN=TCP1 PE=1 SV=1 - [TCPA_HUMAN]	35.8601	30.4	1	9	9	11	3.10289e+07	556	60.3056	6.11279
Q15942	Zyxin OS=Homo sapiens GN=ZYX PE=1 SV=1 - [ZYX_HUMAN]	35.7879	11.54	1	3	3	7	1.00492e+08	572	61.2382	6.66846
O94875	Sorbin and SH3 domain-containing protein 2 OS=Homo sapiens GN=SORBS2 PE=1 SV=3 - [SRBS2_HUMAN]	35.4637	9.55	1	6	6	11	1.10055e+08	1100	124.03	8.30908
P00338	L-lactate dehydrogenase A chain OS=Homo sapiens GN=LDHA PE=1 SV=2 - [LDHA_HUMAN]	35.3696	36.14	2	8	8	10	6.50888e+07	332	36.6654	8.26514
Q9UBX5	Fibulin-5 OS=Homo sapiens GN=FBLN5 PE=1 SV=1 - [FBLN5_HUMAN]	35.0118	23.44	1	6	6	11	4.99973e+08	448	50.1467	4.729
P31150	Rab GDP dissociation inhibitor alpha OS=Homo sapiens GN=GDI1 PE=1 SV=2 - [GDIA_HUMAN]	34.797	16.33	1	2	5	7	2.3992e+07	447	50.5501	5.13525
P12236	ADP/ATP translocase 3 OS=Homo sapiens GN=SLC25A6 PE=1 SV=4 - [ADT3_HUMAN]	34.7876	30.2	2	1	6	9	1.04296e+08	298	32.8452	9.74463
Q01995	Transgelin OS=Homo sapiens GN=TAGLN PE=1 SV=4 - [TAGL_HUMAN]	34.6684	37.81	1	5	5	10	8.92361e+08	201	22.5964	8.83643
Q9UPN3	Microtubule-actin cross-linking factor 1, isoforms 1/2/3/5 OS=Homo sapiens GN=MACF1 PE=1 SV=4 - [MACF1_HUMAN]	34.5329	3.59	1	10	10	11	7.66681e+06	7388	837.787	5.38916
P04843	Dolichyl-diphosphooligosaccharide--protein glycosyltransferase subunit 1 OS=Homo sapiens GN=RPN1 PE=1 SV=1 - [RPN1_HUMAN]	34.413	22.24	1	9	9	9	3.86698e+07	607	68.5268	6.37939
P00558	Phosphoglycerate kinase 1 OS=Homo sapiens GN=PGK1 PE=1 SV=3 - [PGK1_HUMAN]	34.2376	28.3	2	6	6	8	5.60639e+07	417	44.5861	8.104
P50395	Rab GDP dissociation inhibitor beta OS=Homo sapiens GN=GDI2 PE=1 SV=2 - [GDIB_HUMAN]	34.2041	15.51	1	2	5	7	2.26741e+07	445	50.6309	6.46826
Q9Y6C2	EMILIN-1 OS=Homo sapiens GN=EMILIN1 PE=1 SV=3 - [EMIL1_HUMAN]	33.8471	13.29	1	6	6	9	6.80187e+07	1016	106.63	5.17334
Q14112	Nidogen-2 OS=Homo sapiens GN=NID2 PE=1 SV=3 - [NID2_HUMAN]	33.7228	8.51	1	5	6	8	1.68471e+08	1375	151.158	5.2876
Q12805	EGF-containing fibulin-like extracellular matrix protein 1 OS=Homo sapiens GN=EFEMP1 PE=1 SV=2 - [FBLN3_HUMAN]	33.4789	10.95	1	3	3	8	2.14125e+08	493	54.6042	5.07178
Q99798	Aconitate hydratase, mitochondrial OS=Homo sapiens GN=ACO2 PE=1 SV=2 - [ACON_HUMAN]	33.4703	13.21	1	5	5	8	3.24785e+07	780	85.3719	7.60596
Q9NZN3	EH domain-containing protein 3 OS=Homo sapiens GN=EHD3 PE=1 SV=2 - [EHD3_HUMAN]	33.2592	32.15	2	4	9	10	5.2542e+07	535	60.8487	6.56592
Q9UGI8	Testin OS=Homo sapiens GN=TES PE=1 SV=1 - [TES_HUMAN]	33.2534	17.1	1	5	5	8	1.20287e+08	421	47.9639	7.6792
P23634	Plasma membrane calcium-transporting ATPase 4 OS=Homo sapiens GN=ATP2B4 PE=1 SV=2 - [AT2B4_HUMAN]	32.9244	10.39	3	6	6	8	3.1857e+07	1241	137.833	6.59521
Q9Y4J8	Dystrobrevin alpha OS=Homo sapiens GN=DTNA PE=1 SV=2 - [DTNA_HUMAN]	32.8231	12.38	2	6	6	8	2.29367e+07	743	83.8479	6.88818
P12235	ADP/ATP translocase 1 OS=Homo sapiens GN=SLC25A4 PE=1 SV=4 - [ADT1_HUMAN]	32.7637	25.84	2	1	5	8	9.7678e+07	298	33.0432	9.75928
P84243	Histone H3.3 OS=Homo sapiens GN=H3F3A PE=1 SV=2 - [H33_HUMAN]	32.481	23.53	1	1	1	5	9.03268e+08	136	15.3185	11.2681
P39023	60S ribosomal protein L3 OS=Homo sapiens GN=RPL3 PE=1 SV=2 - [RL3_HUMAN]	32.2548	22.58	1	4	4	7	8.05322e+07	403	46.0798	10.1841
Q9BXN1	Asporin OS=Homo sapiens GN=ASPN PE=1 SV=2 - [ASPN_HUMAN]	31.9422	21.05	1	5	5	7	1.19541e+08	380	43.3893	7.07861
P17812	CTP synthase 1 OS=Homo sapiens GN=CTPS1 PE=1 SV=2 - [PYRG1_HUMAN]	31.7121	25.89	2	7	7	12	83650715	591	66.648	6.45557
P13489	Ribonuclease inhibitor OS=Homo sapiens GN=RNH1 PE=1 SV=2 - [RINI_HUMAN]	30.7366	35.79	1	8	8	11	5.27891e+07	461	49.9411	4.81787
P23528	Cofilin-1 OS=Homo sapiens GN=CFL1 PE=1 SV=3 - [COF1_HUMAN]	30.7232	27.11	2	4	4	7	9.2863e+07	166	18.4907	8.08936
P68431	Histone H3.1 OS=Homo sapiens GN=HIST1H3A PE=1 SV=2 - [H31_HUMAN]	30.5072	23.53	1	1	1	5	4.54769e+08	136	15.3945	11.1216
P53618	Coatomer subunit beta OS=Homo sapiens GN=COPB1 PE=1 SV=3 - [COPB_HUMAN]	29.6476	13.54	1	7	7	8	1.91845e+07	953	107.074	6.04932
P02545	Prelamin-A/C OS=Homo sapiens GN=LMNA PE=1 SV=1 - [LMNA_HUMAN]	29.302	20.63	1	7	7	9	3.29136e+08	664	74.0947	7.02002
P11217	Glycogen phosphorylase, muscle form OS=Homo sapiens GN=PYGM PE=1 SV=6 - [PYGM_HUMAN]	28.97	11.88	1	3	7	9	8.80662e+07	842	97.0306	7.03467
P63010	AP-2 complex subunit beta OS=Homo sapiens GN=AP2B1 PE=1 SV=1 - [AP2B1_HUMAN]	28.8476	15.9	1	4	6	8	2.67216e+07	937	104.486	5.37646
P30153	Serine/threonine-protein phosphatase 2A 65 kDa regulatory subunit A alpha isoform OS=Homo sapiens GN=PPP2R1A PE=1 SV=4 - [2AAA_HUMAN]	28.3169	20.71	2	7	7	7	2.51385e+07	589	65.2669	5.10986
Q14764	Major vault protein OS=Homo sapiens GN=MVP PE=1 SV=4 - [MVP_HUMAN]	28.2088	23.4	1	10	10	11	2.99892e+07	893	99.2659	5.47803
P46821	Microtubule-associated protein 1B OS=Homo sapiens GN=MAP1B PE=1 SV=2 - [MAP1B_HUMAN]	28.1185	6	2	8	8	9	3.19027e+07	2468	270.468	4.80518
Q9BTV4	Transmembrane protein 43 OS=Homo sapiens GN=TMEM43 PE=1 SV=1 - [TMM43_HUMAN]	27.2272	23	1	5	5	6	6.49977e+07	400	44.8472	8.1333
P17858	ATP-dependent 6-phosphofructokinase, liver type OS=Homo sapiens GN=PFKL PE=1 SV=6 - [PFKAL_HUMAN]	26.9549	17.05	1	6	7	7	4.9271e+07	780	84.9642	7.50342
P16615	Sarcoplasmic/endoplasmic reticulum calcium ATPase 2 OS=Homo sapiens GN=ATP2A2 PE=1 SV=1 - [AT2A2_HUMAN]	26.8437	9.69	2	5	5	7	4.09126e+07	1042	114.683	5.33838
Q13555	Calcium/calmodulin-dependent protein kinase type II subunit gamma OS=Homo sapiens GN=CAMK2G PE=1 SV=3 - [KCC2G_HUMAN]	26.685	19.35	1	3	6	7	4.43915e+07	558	62.5697	7.82568
P61586	Transforming protein RhoA OS=Homo sapiens GN=RHOA PE=1 SV=1 - [RHOA_HUMAN]	26.4899	44.04	2	1	4	7	5.92665e+07	193	21.7541	6.1001
P22314	Ubiquitin-like modifier-activating enzyme 1 OS=Homo sapiens GN=UBA1 PE=1 SV=3 - [UBA1_HUMAN]	26.3495	13.52	1	7	7	7	1.45023e+07	1058	117.774	5.75732
O15144	Actin-related protein 2/3 complex subunit 2 OS=Homo sapiens GN=ARPC2 PE=1 SV=1 - [ARPC2_HUMAN]	26.0202	27.33	1	3	3	6	4.69071e+07	300	34.3115	7.35693
Q15365	Poly(rC)-binding protein 1 OS=Homo sapiens GN=PCBP1 PE=1 SV=2 - [PCBP1_HUMAN]	25.869	37.64	2	5	6	8	4.34734e+07	356	37.4739	7.09326
Q13557	Calcium/calmodulin-dependent protein kinase type II subunit delta OS=Homo sapiens GN=CAMK2D PE=1 SV=3 - [KCC2D_HUMAN]	25.8659	22.04	2	3	6	7	4.91156e+07	499	56.3336	7.25439
O60701	UDP-glucose 6-dehydrogenase OS=Homo sapiens GN=UGDH PE=1 SV=1 - [UGDH_HUMAN]	25.7645	24.29	1	6	6	6	3.04227e+07	494	54.9893	7.12256
Q8N2S1	Latent-transforming growth factor beta-binding protein 4 OS=Homo sapiens GN=LTBP4 PE=1 SV=2 - [LTBP4_HUMAN]	25.5247	4.56	1	3	3	5	1.06965e+08	1624	173.32	5.42725
P13645	Keratin, type I cytoskeletal 10 OS=Homo sapiens GN=KRT10 PE=1 SV=6 - [K1C10_HUMAN]	25.4987	18.49	1	5	5	6	2.18331e+07	584	58.7917	5.21143
P09382	Galectin-1 OS=Homo sapiens GN=LGALS1 PE=1 SV=2 - [LEG1_HUMAN]	25.4013	42.22	1	3	3	8	2.40111e+08	135	14.7062	5.50342
P19367	Hexokinase-1 OS=Homo sapiens GN=HK1 PE=1 SV=3 - [HXK1_HUMAN]	25.3485	10.03	1	5	5	6	2.48579e+07	917	102.42	6.80029
Q8N335	Glycerol-3-phosphate dehydrogenase 1-like protein OS=Homo sapiens GN=GPD1L PE=1 SV=1 - [GPD1L_HUMAN]	25.2372	12.25	1	2	2	5	4.3438e+07	351	38.3939	7.02002
O95425	Supervillin OS=Homo sapiens GN=SVIL PE=1 SV=2 - [SVIL_HUMAN]	25.1738	5.19	1	6	6	6	3.12903e+07	2214	247.593	6.97607
P49368	T-complex protein 1 subunit gamma OS=Homo sapiens GN=CCT3 PE=1 SV=4 - [TCPG_HUMAN]	24.8774	17.8	1	5	5	7	3.12956e+07	545	60.4953	6.49365
P40763	Signal transducer and activator of transcription 3 OS=Homo sapiens GN=STAT3 PE=1 SV=2 - [STAT3_HUMAN]	24.8675	10.52	1	5	5	7	1.76461e+07	770	88.0114	6.30322
Q16881	Thioredoxin reductase 1, cytoplasmic OS=Homo sapiens GN=TXNRD1 PE=1 SV=3 - [TRXR1_HUMAN]	24.7792	18.03	1	5	5	6	2.2749e+07	649	70.8622	7.38623
P08133	Annexin A6 OS=Homo sapiens GN=ANXA6 PE=1 SV=3 - [ANXA6_HUMAN]	24.2432	20.36	1	7	7	8	3.12564e+07	673	75.8256	5.60498
P21964	Catechol O-methyltransferase OS=Homo sapiens GN=COMT PE=1 SV=2 - [COMT_HUMAN]	24.0367	39.85	1	5	5	7	3.83601e+07	271	30.0176	5.46533
Q9Y277	Voltage-dependent anion-selective channel protein 3 OS=Homo sapiens GN=VDAC3 PE=1 SV=1 - [VDAC3_HUMAN]	23.9576	22.97	1	3	4	8	2.87262e+07	283	30.6393	8.66064
P39656	Dolichyl-diphosphooligosaccharide--protein glycosyltransferase 48 kDa subunit OS=Homo sapiens GN=DDOST PE=1 SV=4 - [OST48_HUMAN]	23.8095	14.91	1	3	3	5	2.53316e+07	456	50.769	6.55127
Q07960	Rho GTPase-activating protein 1 OS=Homo sapiens GN=ARHGAP1 PE=1 SV=1 - [RHG01_HUMAN]	23.7691	23.92	1	5	5	5	4.30592e+07	439	50.4042	6.29053
P49773	Histidine triad nucleotide-binding protein 1 OS=Homo sapiens GN=HINT1 PE=1 SV=2 - [HINT1_HUMAN]	23.7102	54.76	1	3	3	4	2.95081e+07	126	13.7931	6.94678
Q9UHD8	Septin-9 OS=Homo sapiens GN=SEPT9 PE=1 SV=2 - [SEPT9_HUMAN]	23.4986	12.46	1	5	5	6	3.44371e+07	586	65.3608	8.96826
P62826	GTP-binding nuclear protein Ran OS=Homo sapiens GN=RAN PE=1 SV=3 - [RAN_HUMAN]	23.4734	20.83	1	3	3	6	7.09097e+07	216	24.4076	7.48877
P05388	60S acidic ribosomal protein P0 OS=Homo sapiens GN=RPLP0 PE=1 SV=1 - [RLA0_HUMAN]	23.3746	29.97	2	5	5	7	3.28003e+07	317	34.2518	5.97314
P55786	Puromycin-sensitive aminopeptidase OS=Homo sapiens GN=NPEPPS PE=1 SV=2 - [PSA_HUMAN]	23.3519	13.28	2	5	5	6	4.32116e+07	919	103.211	5.71924
P45880	Voltage-dependent anion-selective channel protein 2 OS=Homo sapiens GN=VDAC2 PE=1 SV=2 - [VDAC2_HUMAN]	23.2614	29.25	1	5	5	7	1.10623e+08	294	31.5465	7.56201
O95782	AP-2 complex subunit alpha-1 OS=Homo sapiens GN=AP2A1 PE=1 SV=3 - [AP2A1_HUMAN]	23.2031	10.75	1	3	5	6	1.6391e+07	977	107.478	7.03467
P68871	Hemoglobin subunit beta OS=Homo sapiens GN=HBB PE=1 SV=2 - [HBB_HUMAN]	23.1546	30.61	3	2	3	7	2.1219e+09	147	15.9883	7.28369
P07900	Heat shock protein HSP 90-alpha OS=Homo sapiens GN=HSP90AA1 PE=1 SV=5 - [HS90A_HUMAN]	23.0521	18.17	4	3	8	9	9.83312e+07	732	84.6067	5.021
P59998	Actin-related protein 2/3 complex subunit 4 OS=Homo sapiens GN=ARPC4 PE=1 SV=3 - [ARPC4_HUMAN]	23.0105	47.62	1	5	5	6	4.14058e+07	168	19.6543	8.42627
P36578	60S ribosomal protein L4 OS=Homo sapiens GN=RPL4 PE=1 SV=5 - [RL4_HUMAN]	22.9959	20.61	1	5	5	6	7.15428e+07	427	47.6674	11.063
P08134	Rho-related GTP-binding protein RhoC OS=Homo sapiens GN=RHOC PE=1 SV=1 - [RHOC_HUMAN]	22.9465	50.26	2	2	5	7	5.79349e+07	193	21.9923	6.58057
Q16181	Septin-7 OS=Homo sapiens GN=SEPT7 PE=1 SV=2 - [SEPT7_HUMAN]	22.8976	23.34	2	4	5	7	6.73316e+07	437	50.648	8.63135
P62263	40S ribosomal protein S14 OS=Homo sapiens GN=RPS14 PE=1 SV=3 - [RS14_HUMAN]	22.8948	41.06	1	3	3	5	3.13467e+07	151	16.2625	10.0522
Q99829	Copine-1 OS=Homo sapiens GN=CPNE1 PE=1 SV=1 - [CPNE1_HUMAN]	22.7525	13.22	1	3	3	4	1.47725e+07	537	59.0215	5.8335
P14625	Endoplasmin OS=Homo sapiens GN=HSP90B1 PE=1 SV=1 - [ENPL_HUMAN]	22.5877	9.71	1	6	6	7	2.17256e+07	803	92.4113	4.84326
P27105	Erythrocyte band 7 integral membrane protein OS=Homo sapiens GN=STOM PE=1 SV=3 - [STOM_HUMAN]	22.5514	32.64	1	5	5	6	2.6621e+07	288	31.7107	7.88428
P13861	cAMP-dependent protein kinase type II-alpha regulatory subunit OS=Homo sapiens GN=PRKAR2A PE=1 SV=2 - [KAP2_HUMAN]	22.54	15.1	2	4	4	5	1.46792e+07	404	45.49	5.07178
P62805	Histone H4 OS=Homo sapiens GN=HIST1H4A PE=1 SV=2 - [H4_HUMAN]	22.4537	22.33	1	3	3	6	600185680	103	11.3604	11.356
P63244	Receptor of activated protein C kinase 1 OS=Homo sapiens GN=RACK1 PE=1 SV=3 - [RACK1_HUMAN]	22.4354	35.65	1	6	6	6	4.47144e+07	317	35.0546	7.69385
P04899	Guanine nucleotide-binding protein G(i) subunit alpha-2 OS=Homo sapiens GN=GNAI2 PE=1 SV=3 - [GNAI2_HUMAN]	22.1406	18.87	1	2	4	6	2.38183e+07	355	40.4251	5.5415
P09211	Glutathione S-transferase P OS=Homo sapiens GN=GSTP1 PE=1 SV=2 - [GSTP1_HUMAN]	22.1191	34.76	1	4	4	5	5.43554e+07	210	23.341	5.64307
P39059	Collagen alpha-1(XV) chain OS=Homo sapiens GN=COL15A1 PE=1 SV=2 - [COFA1_HUMAN]	21.9658	5.98	1	5	5	6	4.36977e+07	1388	141.632	4.99561
P63096	Guanine nucleotide-binding protein G(i) subunit alpha-1 OS=Homo sapiens GN=GNAI1 PE=1 SV=2 - [GNAI1_HUMAN]	21.9629	20.9	1	2	4	6	2.08769e+07	354	40.3352	5.97314
P00734	Prothrombin OS=Homo sapiens GN=F2 PE=1 SV=2 - [THRB_HUMAN]	21.7034	4.98	1	2	2	5	2.29584e+08	622	69.9921	5.89697
P05141	ADP/ATP translocase 2 OS=Homo sapiens GN=SLC25A5 PE=1 SV=7 - [ADT2_HUMAN]	21.6794	16.44	2	1	4	6	1.0745e+08	298	32.8312	9.68604
Q05682	Caldesmon OS=Homo sapiens GN=CALD1 PE=1 SV=3 - [CALD1_HUMAN]	21.5864	9.71	1	5	5	5	8.7143e+07	793	93.1754	5.65576
P20908	Collagen alpha-1(V) chain OS=Homo sapiens GN=COL5A1 PE=1 SV=3 - [CO5A1_HUMAN]	21.4983	2.67	1	3	3	4	9.71183e+07	1838	183.447	5.05908
P21796	Voltage-dependent anion-selective channel protein 1 OS=Homo sapiens GN=VDAC1 PE=1 SV=2 - [VDAC1_HUMAN]	21.3931	28.98	1	4	5	6	3.65951e+07	283	30.7536	8.54346
Q14643	Inositol 1,4,5-trisphosphate receptor type 1 OS=Homo sapiens GN=ITPR1 PE=1 SV=3 - [ITPR1_HUMAN]	21.3729	5.29	1	8	8	8	2.18853e+07	2758	313.729	6.03662
O43175	D-3-phosphoglycerate dehydrogenase OS=Homo sapiens GN=PHGDH PE=1 SV=4 - [SERA_HUMAN]	21.3426	14.45	1	4	4	5	1.8541e+07	533	56.6144	6.7124
Q16777	Histone H2A type 2-C OS=Homo sapiens GN=HIST2H2AC PE=1 SV=4 - [H2A2C_HUMAN]	21.2334	37.21	10	2	2	5	1.34725e+08	129	13.9798	10.9019
Q15417	Calponin-3 OS=Homo sapiens GN=CNN3 PE=1 SV=1 - [CNN3_HUMAN]	21.077	15.2	1	3	3	5	3.50794e+07	329	36.3908	6.04932
Q15436	Protein transport protein Sec23A OS=Homo sapiens GN=SEC23A PE=1 SV=2 - [SC23A_HUMAN]	20.9152	13.99	2	5	5	5	2.91339e+07	765	86.1053	7.07861
P06737	Glycogen phosphorylase, liver form OS=Homo sapiens GN=PYGL PE=1 SV=4 - [PYGL_HUMAN]	20.6007	8.38	1	1	4	6	8.28729e+07	847	97.087	7.1665
Q07065	Cytoskeleton-associated protein 4 OS=Homo sapiens GN=CKAP4 PE=1 SV=2 - [CKAP4_HUMAN]	20.5575	11.13	1	4	4	5	3.46576e+07	602	65.9827	5.92236
P98095	Fibulin-2 OS=Homo sapiens GN=FBLN2 PE=1 SV=2 - [FBLN2_HUMAN]	20.5513	4.14	1	4	4	6	1.45723e+08	1184	126.489	4.81787
P10301	Ras-related protein R-Ras OS=Homo sapiens GN=RRAS PE=1 SV=1 - [RRAS_HUMAN]	20.3314	33.94	2	4	4	5	6.29971e+07	218	23.4659	6.93213
P0DMV9	Heat shock 70 kDa protein 1B OS=Homo sapiens GN=HSPA1B PE=1 SV=1 - [HS71B_HUMAN]	20.2605	19.19	2	6	6	6	2.98603e+07	641	70.009	5.65576
P49588	Alanine--tRNA ligase, cytoplasmic OS=Homo sapiens GN=AARS PE=1 SV=2 - [SYAC_HUMAN]	20.1677	9.09	1	4	4	5	7.86978e+06	968	106.743	5.52881
P48960	CD97 antigen OS=Homo sapiens GN=CD97 PE=1 SV=4 - [CD97_HUMAN]	20.0775	8.62	1	4	4	5	2.05488e+07	835	91.8091	6.87354
P16112	Aggrecan core protein OS=Homo sapiens GN=ACAN PE=1 SV=2 - [PGCA_HUMAN]	20.0397	2.82	1	3	3	5	57755571	2415	250.04	4.18311
O14558	Heat shock protein beta-6 OS=Homo sapiens GN=HSPB6 PE=1 SV=2 - [HSPB6_HUMAN]	19.8643	30.63	1	2	2	4	1.43279e+08	160	17.125	6.40479
Q07507	Dermatopontin OS=Homo sapiens GN=DPT PE=1 SV=2 - [DERM_HUMAN]	19.8423	52.74	1	5	5	6	252734764	201	23.9888	4.81787
P62140	Serine/threonine-protein phosphatase PP1-beta catalytic subunit OS=Homo sapiens GN=PPP1CB PE=1 SV=3 - [PP1B_HUMAN]	19.7851	30.28	3	5	5	5	2.7159e+07	327	37.1626	6.18896
Q9Y4F1	FERM, ARHGEF and pleckstrin domain-containing protein 1 OS=Homo sapiens GN=FARP1 PE=1 SV=1 - [FARP1_HUMAN]	19.2604	8.9	1	4	4	4	1.57453e+07	1045	118.559	8.14795
P47756	F-actin-capping protein subunit beta OS=Homo sapiens GN=CAPZB PE=1 SV=4 - [CAPZB_HUMAN]	19.1667	16.25	1	2	2	4	4.48805e+07	277	31.3308	5.59229
P84077	ADP-ribosylation factor 1 OS=Homo sapiens GN=ARF1 PE=1 SV=2 - [ARF1_HUMAN]	19.1531	50.28	3	3	5	5	8.29945e+07	181	20.6837	6.80029
Q8NBF2	NHL repeat-containing protein 2 OS=Homo sapiens GN=NHLRC2 PE=1 SV=1 - [NHLC2_HUMAN]	19.1441	7.99	1	2	2	4	1.25991e+07	726	79.3935	5.5542
P53621	Coatomer subunit alpha OS=Homo sapiens GN=COPA PE=1 SV=2 - [COPA_HUMAN]	18.9789	7.11	1	5	5	6	3.01774e+07	1224	138.258	7.66455
P60660	Myosin light polypeptide 6 OS=Homo sapiens GN=MYL6 PE=1 SV=2 - [MYL6_HUMAN]	18.9307	37.09	1	3	3	5	5.56137e+08	151	16.9191	4.65283
Q08431	Lactadherin OS=Homo sapiens GN=MFGE8 PE=1 SV=2 - [MFGM_HUMAN]	18.6068	14.73	1	3	3	4	2.30662e+07	387	43.0955	8.14795
Q9Y678	Coatomer subunit gamma-1 OS=Homo sapiens GN=COPG1 PE=1 SV=1 - [COPG1_HUMAN]	18.5812	11.21	2	5	5	5	1.81654e+07	874	97.6555	5.46533
P50991	T-complex protein 1 subunit delta OS=Homo sapiens GN=CCT4 PE=1 SV=4 - [TCPD_HUMAN]	18.5421	15.77	1	4	4	5	3.4233e+07	539	57.8878	7.82568
Q9HCB6	Spondin-1 OS=Homo sapiens GN=SPON1 PE=1 SV=2 - [SPON1_HUMAN]	18.269	16.6	1	8	8	8	7.17242e+07	807	90.9136	6.11279
P62879	Guanine nucleotide-binding protein G(I)/G(S)/G(T) subunit beta-2 OS=Homo sapiens GN=GNB2 PE=1 SV=3 - [GBB2_HUMAN]	18.0153	28.53	2	4	4	4	2.23894e+07	340	37.3071	5.99854
P55084	Trifunctional enzyme subunit beta, mitochondrial OS=Homo sapiens GN=HADHB PE=1 SV=3 - [ECHB_HUMAN]	17.9727	16.03	1	3	3	4	3.66548e+07	474	51.2615	9.40771
Q8IUX7	Adipocyte enhancer-binding protein 1 OS=Homo sapiens GN=AEBP1 PE=1 SV=1 - [AEBP1_HUMAN]	17.8628	7.08	1	5	5	5	4.62233e+07	1158	130.847	5.10986
Q99497	Protein/nucleic acid deglycase DJ-1 OS=Homo sapiens GN=PARK7 PE=1 SV=2 - [PARK7_HUMAN]	17.7393	29.63	1	3	3	4	5.689e+07	189	19.8785	6.78564
P50990	T-complex protein 1 subunit theta OS=Homo sapiens GN=CCT8 PE=1 SV=4 - [TCPQ_HUMAN]	17.7119	16.06	1	6	6	6	2.86359e+07	548	59.5825	5.60498
Q8N3V7	Synaptopodin OS=Homo sapiens GN=SYNPO PE=1 SV=2 - [SYNPO_HUMAN]	17.7019	9.58	1	4	4	4	5.15127e+07	929	99.4021	8.71924
P18085	ADP-ribosylation factor 4 OS=Homo sapiens GN=ARF4 PE=1 SV=3 - [ARF4_HUMAN]	17.6341	47.78	1	4	6	6	4.87514e+07	180	20.4977	7.13721
P04083	Annexin A1 OS=Homo sapiens GN=ANXA1 PE=1 SV=2 - [ANXA1_HUMAN]	17.5677	28.32	1	6	6	6	3.58666e+07	346	38.69	7.02002
Q9NZU5	LIM and cysteine-rich domains protein 1 OS=Homo sapiens GN=LMCD1 PE=1 SV=1 - [LMCD1_HUMAN]	17.4997	16.99	1	4	4	6	1.2011e+08	365	40.8061	7.92822
Q13425	Beta-2-syntrophin OS=Homo sapiens GN=SNTB2 PE=1 SV=1 - [SNTB2_HUMAN]	17.4828	14.44	1	5	5	5	1.56075e+08	540	57.913	8.82178
Q14432	cGMP-inhibited 3',5'-cyclic phosphodiesterase A OS=Homo sapiens GN=PDE3A PE=1 SV=3 - [PDE3A_HUMAN]	17.3397	8.24	1	3	3	4	1.42743e+07	1141	124.901	5.99854
P08754	Guanine nucleotide-binding protein G(k) subunit alpha OS=Homo sapiens GN=GNAI3 PE=1 SV=3 - [GNAI3_HUMAN]	17.2765	11.86	1	1	3	5	1.82895e+07	354	40.5063	5.69385
Q9NR31	GTP-binding protein SAR1a OS=Homo sapiens GN=SAR1A PE=1 SV=1 - [SAR1A_HUMAN]	17.1953	44.44	2	4	4	4	2.47329e+07	198	22.3525	6.68311
Q96HC4	PDZ and LIM domain protein 5 OS=Homo sapiens GN=PDLIM5 PE=1 SV=5 - [PDLI5_HUMAN]	17.156	14.77	1	5	5	5	5.78521e+07	596	63.9045	8.20654
Q00839	Heterogeneous nuclear ribonucleoprotein U OS=Homo sapiens GN=HNRNPU PE=1 SV=6 - [HNRPU_HUMAN]	16.9343	10.79	1	5	5	5	6.26806e+07	825	90.528	5.99854
P29536	Leiomodin-1 OS=Homo sapiens GN=LMOD1 PE=1 SV=3 - [LMOD1_HUMAN]	16.7223	8.83	1	3	3	4	5.66967e+07	600	66.9889	9.33447
Q92928	Putative Ras-related protein Rab-1C OS=Homo sapiens GN=RAB1C PE=5 SV=2 - [RAB1C_HUMAN]	16.6576	16.42	2	1	2	4	4.71045e+07	201	22.003	5.42725
P61978	Heterogeneous nuclear ribonucleoprotein K OS=Homo sapiens GN=HNRNPK PE=1 SV=1 - [HNRPK_HUMAN]	16.4395	15.33	1	5	5	5	2.15061e+07	463	50.9444	5.5415
O95373	Importin-7 OS=Homo sapiens GN=IPO7 PE=1 SV=1 - [IPO7_HUMAN]	16.287	5.78	1	3	3	3	5.43269e+06	1038	119.44	4.81787
P0C0S5	Histone H2A.Z OS=Homo sapiens GN=H2AFZ PE=1 SV=2 - [H2AZ_HUMAN]	16.1236	22.66	2	1	1	3	1.47344e+07	128	13.5446	10.5796
P22695	Cytochrome b-c1 complex subunit 2, mitochondrial OS=Homo sapiens GN=UQCRC2 PE=1 SV=3 - [QCR2_HUMAN]	15.8063	16.78	1	3	3	3	3.09566e+07	453	48.4129	8.63135
P62841	40S ribosomal protein S15 OS=Homo sapiens GN=RPS15 PE=1 SV=2 - [RS15_HUMAN]	15.7806	28.28	1	2	2	4	2.35957e+07	145	17.0292	10.3892
P37802	Transgelin-2 OS=Homo sapiens GN=TAGLN2 PE=1 SV=3 - [TAGL2_HUMAN]	15.617	26.63	1	3	3	4	2.94769e+07	199	22.3772	8.25049
Q01518	Adenylyl cyclase-associated protein 1 OS=Homo sapiens GN=CAP1 PE=1 SV=5 - [CAP1_HUMAN]	15.6137	8.63	1	2	2	4	1.6903e+07	475	51.8687	8.06006
Q86TX2	Acyl-coenzyme A thioesterase 1 OS=Homo sapiens GN=ACOT1 PE=1 SV=1 - [ACOT1_HUMAN]	15.5822	17.58	2	3	3	4	2.97345e+07	421	46.2481	7.34229
P18124	60S ribosomal protein L7 OS=Homo sapiens GN=RPL7 PE=1 SV=1 - [RL7_HUMAN]	15.4426	21.37	1	4	4	4	5.0645e+07	248	29.2072	10.6528
P11940	Polyadenylate-binding protein 1 OS=Homo sapiens GN=PABPC1 PE=1 SV=2 - [PABP1_HUMAN]	15.4043	9.75	5	4	4	4	1.66282e+07	636	70.6259	9.49561
P11021	78 kDa glucose-regulated protein OS=Homo sapiens GN=HSPA5 PE=1 SV=2 - [GRP78_HUMAN]	15.366	4.59	1	1	2	4	4.13298e+08	654	72.2884	5.16064
Q06828	Fibromodulin OS=Homo sapiens GN=FMOD PE=1 SV=2 - [FMOD_HUMAN]	15.3387	13.3	1	3	3	4	3.04499e+07	376	43.1515	6.03662
P04004	Vitronectin OS=Homo sapiens GN=VTN PE=1 SV=1 - [VTNC_HUMAN]	15.1599	3.14	1	1	1	4	1.09339e+09	478	54.2712	5.79541
Q10567	AP-1 complex subunit beta-1 OS=Homo sapiens GN=AP1B1 PE=1 SV=2 - [AP1B1_HUMAN]	15.1578	9.06	1	2	4	6	1.34394e+07	949	104.57	5.05908
P49327	Fatty acid synthase OS=Homo sapiens GN=FASN PE=1 SV=3 - [FAS_HUMAN]	15.1414	2.83	1	3	3	3	1.01345e+07	2511	273.254	6.44287
P61163	Alpha-centractin OS=Homo sapiens GN=ACTR1A PE=1 SV=1 - [ACTZ_HUMAN]	14.9439	21.54	2	4	4	4	3.75042e+07	376	42.5869	6.63916
P62937	Peptidyl-prolyl cis-trans isomerase A OS=Homo sapiens GN=PPIA PE=1 SV=2 - [PPIA_HUMAN]	14.9076	30.3	1	4	4	4	6.0476e+07	165	18.0009	7.81104
Q03135	Caveolin-1 OS=Homo sapiens GN=CAV1 PE=1 SV=4 - [CAV1_HUMAN]	14.9054	11.8	1	1	1	3	4.20124e+08	178	20.4585	6.02393
P32969	60S ribosomal protein L9 OS=Homo sapiens GN=RPL9 PE=1 SV=1 - [RL9_HUMAN]	14.8585	36.46	1	4	4	4	2.97089e+07	192	21.8498	9.94971
Q92599	Septin-8 OS=Homo sapiens GN=SEPT8 PE=1 SV=4 - [SEPT8_HUMAN]	14.5086	10.97	2	2	3	4	2.17889e+07	483	55.7211	6.27783
P01857	Immunoglobulin heavy constant gamma 1 OS=Homo sapiens GN=IGHG1 PE=1 SV=1 - [IGHG1_HUMAN]	14.4619	21.21	5	4	4	4	3.31711e+07	330	36.0832	8.19189
P60033	CD81 antigen OS=Homo sapiens GN=CD81 PE=1 SV=1 - [CD81_HUMAN]	14.4433	25	1	3	3	4	6.29037e+07	236	25.7921	5.2876
Q13423	NAD(P) transhydrogenase, mitochondrial OS=Homo sapiens GN=NNT PE=1 SV=3 - [NNTM_HUMAN]	14.4275	4.33	1	2	2	3	2.62165e+07	1086	113.823	8.08936
Q8N436	Inactive carboxypeptidase-like protein X2 OS=Homo sapiens GN=CPXM2 PE=2 SV=3 - [CPXM2_HUMAN]	14.4275	6.75	1	3	3	3	1.42444e+07	756	85.8159	6.87354
O94973	AP-2 complex subunit alpha-2 OS=Homo sapiens GN=AP2A2 PE=1 SV=2 - [AP2A2_HUMAN]	14.4226	11.93	1	3	5	5	1.43645e+07	939	103.895	6.96143
P09471	Guanine nucleotide-binding protein G(o) subunit alpha OS=Homo sapiens GN=GNAO1 PE=1 SV=4 - [GNAO_HUMAN]	14.385	17.8	1	3	4	4	2.72078e+07	354	40.0249	5.52881
P29992	Guanine nucleotide-binding protein subunit alpha-11 OS=Homo sapiens GN=GNA11 PE=1 SV=2 - [GNA11_HUMAN]	14.1875	9.47	2	2	2	3	1.5704e+07	359	42.0965	5.69385
Q99623	Prohibitin-2 OS=Homo sapiens GN=PHB2 PE=1 SV=2 - [PHB2_HUMAN]	13.931	14.38	1	3	3	4	2.09295e+07	299	33.2759	9.83252
Q13976	cGMP-dependent protein kinase 1 OS=Homo sapiens GN=PRKG1 PE=1 SV=3 - [KGP1_HUMAN]	13.7385	9.24	1	5	5	5	3.00529e+07	671	76.316	6.03662
Q12965	Unconventional myosin-Ie OS=Homo sapiens GN=MYO1E PE=1 SV=2 - [MYO1E_HUMAN]	13.6078	8.3	2	5	5	5	1.65549e+07	1108	126.982	8.92432
O75874	Isocitrate dehydrogenase [NADP] cytoplasmic OS=Homo sapiens GN=IDH1 PE=1 SV=2 - [IDHC_HUMAN]	13.5766	21.98	1	5	5	7	2.7423e+07	414	46.6295	7.00537
O43242	26S proteasome non-ATPase regulatory subunit 3 OS=Homo sapiens GN=PSMD3 PE=1 SV=2 - [PSMD3_HUMAN]	13.5749	9.36	1	3	3	3	6.80714e+06	534	60.9395	8.44092
O60716	Catenin delta-1 OS=Homo sapiens GN=CTNND1 PE=1 SV=1 - [CTND1_HUMAN]	13.5473	5.58	1	3	3	4	9.85916e+06	968	108.103	6.22705
Q5SSJ5	Heterochromatin protein 1-binding protein 3 OS=Homo sapiens GN=HP1BP3 PE=1 SV=1 - [HP1B3_HUMAN]	13.5055	4.88	1	1	1	2	4.66881e+07	553	61.1693	9.67139
P78371	T-complex protein 1 subunit beta OS=Homo sapiens GN=CCT2 PE=1 SV=4 - [TCPB_HUMAN]	13.386	12.9	1	3	3	3	2.33956e+07	535	57.4521	6.45557
P52209	6-phosphogluconate dehydrogenase, decarboxylating OS=Homo sapiens GN=PGD PE=1 SV=3 - [6PGD_HUMAN]	13.3833	8.7	1	3	3	3	1.07955e+07	483	53.106	7.2251
P05997	Collagen alpha-2(V) chain OS=Homo sapiens GN=COL5A2 PE=1 SV=3 - [CO5A2_HUMAN]	13.3767	1.33	1	1	1	3	4.44418e+08	1499	144.821	6.45557
P08567	Pleckstrin OS=Homo sapiens GN=PLEK PE=1 SV=3 - [PLEK_HUMAN]	13.3731	7.43	1	1	1	2	1.8121e+07	350	40.0994	8.27979
P43243	Matrin-3 OS=Homo sapiens GN=MATR3 PE=1 SV=2 - [MATR3_HUMAN]	13.2963	7.08	1	3	3	3	1.33087e+07	847	94.5648	6.25244
Q02218	2-oxoglutarate dehydrogenase, mitochondrial OS=Homo sapiens GN=OGDH PE=1 SV=3 - [ODO1_HUMAN]	13.2817	7.43	2	4	4	4	1.40274e+07	1023	115.861	6.85889
Q15366	Poly(rC)-binding protein 2 OS=Homo sapiens GN=PCBP2 PE=1 SV=1 - [PCBP2_HUMAN]	13.2598	17.53	2	2	3	4	3.31216e+07	365	38.5556	6.78564
P31949	Protein S100-A11 OS=Homo sapiens GN=S100A11 PE=1 SV=2 - [S10AB_HUMAN]	13.2348	55.24	1	3	3	3	2.16248e+07	105	11.7328	7.12256
Q16836	Hydroxyacyl-coenzyme A dehydrogenase, mitochondrial OS=Homo sapiens GN=HADH PE=1 SV=3 - [HCDH_HUMAN]	13.2214	28.34	1	3	3	3	7.16124e+06	314	34.2719	8.85107
P07355	Annexin A2 OS=Homo sapiens GN=ANXA2 PE=1 SV=2 - [ANXA2_HUMAN]	13.0378	15.93	2	3	3	3	1.2816e+07	339	38.5798	7.75244
Q92743	Serine protease HTRA1 OS=Homo sapiens GN=HTRA1 PE=1 SV=1 - [HTRA1_HUMAN]	13.0183	10.63	1	3	3	4	2.99325e+07	480	51.2546	7.82568
Q14203	Dynactin subunit 1 OS=Homo sapiens GN=DCTN1 PE=1 SV=3 - [DCTN1_HUMAN]	12.9194	4.07	1	3	3	4	1.17805e+07	1278	141.607	5.80811
Q9NVA2	Septin-11 OS=Homo sapiens GN=SEPT11 PE=1 SV=3 - [SEP11_HUMAN]	12.8955	10.26	2	1	3	4	24251899	429	49.3672	6.81494
P63104	14-3-3 protein zeta/delta OS=Homo sapiens GN=YWHAZ PE=1 SV=1 - [1433Z_HUMAN]	12.8933	19.18	4	2	3	3	3.73075e+07	245	27.7277	4.79248
P0CG38	POTE ankyrin domain family member I OS=Homo sapiens GN=POTEI PE=3 SV=1 - [POTEI_HUMAN]	12.8122	5.3	1	1	4	5	1.34271e+07	1075	121.205	6.21436
P43686	26S proteasome regulatory subunit 6B OS=Homo sapiens GN=PSMC4 PE=1 SV=2 - [PRS6B_HUMAN]	12.8069	12.2	1	2	2	6	1.1965e+07	418	47.3365	5.21143
O14579	Coatomer subunit epsilon OS=Homo sapiens GN=COPE PE=1 SV=3 - [COPE_HUMAN]	12.7131	30.84	1	3	3	3	4.8151e+06	308	34.4603	5.12256
P51610	Host cell factor 1 OS=Homo sapiens GN=HCFC1 PE=1 SV=2 - [HCFC1_HUMAN]	12.7004	1.33	1	1	1	2	6200869	2035	208.602	7.45947
P04264	Keratin, type II cytoskeletal 1 OS=Homo sapiens GN=KRT1 PE=1 SV=6 - [K2C1_HUMAN]	12.6284	6.21	1	3	3	3	4.87648e+07	644	65.999	8.11865
Q02952	A-kinase anchor protein 12 OS=Homo sapiens GN=AKAP12 PE=1 SV=4 - [AKA12_HUMAN]	12.5974	5.89	1	5	5	6	2.77638e+07	1782	191.367	4.41162
Q7Z7G0	Target of Nesh-SH3 OS=Homo sapiens GN=ABI3BP PE=1 SV=1 - [TARSH_HUMAN]	12.5517	7.81	1	4	4	4	2.90426e+07	1075	118.569	9.43701
Q16658	Fascin OS=Homo sapiens GN=FSCN1 PE=1 SV=3 - [FSCN1_HUMAN]	12.4547	8.52	1	2	2	3	1.51818e+07	493	54.4961	7.23975
P01024	Complement C3 OS=Homo sapiens GN=C3 PE=1 SV=2 - [CO3_HUMAN]	12.3392	3.43	1	3	3	4	4.4026e+07	1663	187.03	6.40479
Q13642	Four and a half LIM domains protein 1 OS=Homo sapiens GN=FHL1 PE=1 SV=4 - [FHL1_HUMAN]	12.2183	19.81	1	4	4	4	1.24138e+08	323	36.2386	8.96826
P36955	Pigment epithelium-derived factor OS=Homo sapiens GN=SERPINF1 PE=1 SV=4 - [PEDF_HUMAN]	12.1663	9.33	1	4	4	4	8.86278e+07	418	46.2833	6.37939
Q4L180	Filamin A-interacting protein 1-like OS=Homo sapiens GN=FILIP1L PE=1 SV=2 - [FIL1L_HUMAN]	12.0517	5.64	1	3	3	3	3.38593e+07	1135	130.301	6.56592
P61020	Ras-related protein Rab-5B OS=Homo sapiens GN=RAB5B PE=1 SV=1 - [RAB5B_HUMAN]	12.0332	21.86	1	3	3	3	2.00575e+07	215	23.6919	8.1333
Q9BR76	Coronin-1B OS=Homo sapiens GN=CORO1B PE=1 SV=1 - [COR1B_HUMAN]	12.017	14.72	1	3	3	4	3.10759e+07	489	54.2003	5.88428
P50570	Dynamin-2 OS=Homo sapiens GN=DNM2 PE=1 SV=2 - [DYN2_HUMAN]	12.0018	5.63	2	3	3	3	1.60646e+07	870	98.0032	7.44482
O95816	BAG family molecular chaperone regulator 2 OS=Homo sapiens GN=BAG2 PE=1 SV=1 - [BAG2_HUMAN]	11.9614	25.12	1	3	3	3	3.65931e+07	211	23.7572	6.69775
O60814	Histone H2B type 1-K OS=Homo sapiens GN=HIST1H2BK PE=1 SV=3 - [H2B1K_HUMAN]	11.8186	11.9	14	1	1	3	5.77921e+08	126	13.8816	10.3159
O14980	Exportin-1 OS=Homo sapiens GN=XPO1 PE=1 SV=1 - [XPO1_HUMAN]	11.728	4.3	1	3	3	4	1.55556e+07	1071	123.306	6.06201
Q96CW1	AP-2 complex subunit mu OS=Homo sapiens GN=AP2M1 PE=1 SV=2 - [AP2M1_HUMAN]	11.6653	11.49	1	2	2	2	1.59264e+07	435	49.623	9.53955
P15170	Eukaryotic peptide chain release factor GTP-binding subunit ERF3A OS=Homo sapiens GN=GSPT1 PE=1 SV=1 - [ERF3A_HUMAN]	11.65	3.21	2	1	1	3	5.19534e+06	499	55.7203	5.61768
P60953	Cell division control protein 42 homolog OS=Homo sapiens GN=CDC42 PE=1 SV=2 - [CDC42_HUMAN]	11.6417	15.71	1	2	2	3	2.97822e+07	191	21.245	6.55127
Q9UH99	SUN domain-containing protein 2 OS=Homo sapiens GN=SUN2 PE=1 SV=3 - [SUN2_HUMAN]	11.5762	9.62	1	3	3	4	1.59106e+07	717	80.2616	6.72705
Q14BN4	Sarcolemmal membrane-associated protein OS=Homo sapiens GN=SLMAP PE=1 SV=1 - [SLMAP_HUMAN]	11.5662	7	1	4	4	4	62064599	828	95.1396	5.46533
P61247	40S ribosomal protein S3a OS=Homo sapiens GN=RPS3A PE=1 SV=2 - [RS3A_HUMAN]	11.5471	16.67	1	3	3	3	3.34869e+07	264	29.9257	9.72998
P62701	40S ribosomal protein S4, X isoform OS=Homo sapiens GN=RPS4X PE=1 SV=2 - [RS4X_HUMAN]	11.5065	17.87	1	3	3	3	34908882	263	29.5791	10.1548
P62917	60S ribosomal protein L8 OS=Homo sapiens GN=RPL8 PE=1 SV=2 - [RL8_HUMAN]	11.4895	11.67	1	1	1	2	3.06024e+07	257	28.0073	11.0337
P52597	Heterogeneous nuclear ribonucleoprotein F OS=Homo sapiens GN=HNRNPF PE=1 SV=3 - [HNRPF_HUMAN]	11.3845	10.36	2	2	2	3	1.50101e+07	415	45.6429	5.57959
P12956	X-ray repair cross-complementing protein 6 OS=Homo sapiens GN=XRCC6 PE=1 SV=2 - [XRCC6_HUMAN]	11.3796	9.69	1	3	3	3	5.81341e+06	609	69.7991	6.63916
P10155	60 kDa SS-A/Ro ribonucleoprotein OS=Homo sapiens GN=TROVE2 PE=1 SV=2 - [RO60_HUMAN]	11.3196	9.67	1	3	3	3	2.21232e+07	538	60.6312	8.03076
P26038	Moesin OS=Homo sapiens GN=MSN PE=1 SV=3 - [MOES_HUMAN]	11.1826	9.01	2	2	3	3	2.14265e+07	577	67.7778	6.40479
P35527	Keratin, type I cytoskeletal 9 OS=Homo sapiens GN=KRT9 PE=1 SV=3 - [K1C9_HUMAN]	11.115	17.34	1	4	4	4	2.95281e+07	623	62.0268	5.23682
P55060	Exportin-2 OS=Homo sapiens GN=CSE1L PE=1 SV=3 - [XPO2_HUMAN]	11.0225	2.57	1	1	1	2	7.31824e+06	971	110.346	5.77002
Q14141	Septin-6 OS=Homo sapiens GN=SEPT6 PE=1 SV=4 - [SEPT6_HUMAN]	10.9632	11.06	2	1	3	4	2.80554e+07	434	49.6853	6.66846
P21397	Amine oxidase [flavin-containing] A OS=Homo sapiens GN=MAOA PE=1 SV=1 - [AOFA_HUMAN]	10.9427	11.01	1	3	3	3	1.31007e+07	527	59.6435	7.85498
P30566	Adenylosuccinate lyase OS=Homo sapiens GN=ADSL PE=1 SV=2 - [PUR8_HUMAN]	10.9159	13.22	1	3	3	3	1.48557e+07	484	54.854	7.10791
Q9UKG1	DCC-interacting protein 13-alpha OS=Homo sapiens GN=APPL1 PE=1 SV=1 - [DP13A_HUMAN]	10.9149	5.92	1	2	2	2	1.67075e+07	709	79.6136	5.41455
P62820	Ras-related protein Rab-1A OS=Homo sapiens GN=RAB1A PE=1 SV=3 - [RAB1A_HUMAN]	10.7682	16.1	1	1	2	3	5.02526e+07	205	22.6634	6.21436
O43747	AP-1 complex subunit gamma-1 OS=Homo sapiens GN=AP1G1 PE=1 SV=5 - [AP1G1_HUMAN]	10.4561	5.11	1	2	2	2	4.60829e+06	822	91.2931	6.80029
P15880	40S ribosomal protein S2 OS=Homo sapiens GN=RPS2 PE=1 SV=2 - [RS2_HUMAN]	10.4235	10.92	1	2	2	2	3.87383e+07	293	31.3046	10.2427
P19823	Inter-alpha-trypsin inhibitor heavy chain H2 OS=Homo sapiens GN=ITIH2 PE=1 SV=2 - [ITIH2_HUMAN]	10.298	6.77	1	3	3	3	4.07355e+07	946	106.397	6.85889
Q15233	Non-POU domain-containing octamer-binding protein OS=Homo sapiens GN=NONO PE=1 SV=4 - [NONO_HUMAN]	10.2744	7.86	1	2	2	3	2.8219e+07	471	54.1973	8.95361
P62258	14-3-3 protein epsilon OS=Homo sapiens GN=YWHAE PE=1 SV=1 - [1433E_HUMAN]	10.2449	11.37	4	1	2	3	3.75921e+07	255	29.1554	4.7417
P68402	Platelet-activating factor acetylhydrolase IB subunit beta OS=Homo sapiens GN=PAFAH1B2 PE=1 SV=1 - [PA1B2_HUMAN]	10.1097	10.48	1	1	1	2	9.40045e+06	229	25.5531	5.92236
P11586	C-1-tetrahydrofolate synthase, cytoplasmic OS=Homo sapiens GN=MTHFD1 PE=1 SV=3 - [C1TC_HUMAN]	10.0986	7.49	1	2	2	2		935	101.495	7.29834
P0CG39	POTE ankyrin domain family member J OS=Homo sapiens GN=POTEJ PE=3 SV=1 - [POTEJ_HUMAN]	10.0683	5.49	1	1	4	5	1.0949e+07	1038	117.315	5.97314
P14866	Heterogeneous nuclear ribonucleoprotein L OS=Homo sapiens GN=HNRNPL PE=1 SV=2 - [HNRPL_HUMAN]	10.0547	8.49	1	2	2	2	2.33973e+07	589	64.0924	8.22119
O75915	PRA1 family protein 3 OS=Homo sapiens GN=ARL6IP5 PE=1 SV=1 - [PRAF3_HUMAN]	9.94934	10.11	1	1	1	2	2.45736e+07	188	21.6004	9.77393
P78344	Eukaryotic translation initiation factor 4 gamma 2 OS=Homo sapiens GN=EIF4G2 PE=1 SV=1 - [IF4G2_HUMAN]	9.90808	5.95	1	2	2	2	1.04195e+07	907	102.297	7.13721
Q53GG5	PDZ and LIM domain protein 3 OS=Homo sapiens GN=PDLIM3 PE=1 SV=1 - [PDLI3_HUMAN]	9.80415	12.64	1	2	2	2	6.98787e+07	364	39.2074	6.88818
Q96KP4	Cytosolic non-specific dipeptidase OS=Homo sapiens GN=CNDP2 PE=1 SV=2 - [CNDP2_HUMAN]	9.67091	16.42	1	3	3	3	1.0895e+07	475	52.8449	5.97314
Q16647	Prostacyclin synthase OS=Homo sapiens GN=PTGIS PE=1 SV=1 - [PTGIS_HUMAN]	9.66765	6.8	1	2	2	2	1.85497e+07	500	57.0678	7.31299
P30086	Phosphatidylethanolamine-binding protein 1 OS=Homo sapiens GN=PEBP1 PE=1 SV=3 - [PEBP1_HUMAN]	9.62968	24.6	1	2	2	2	2.69594e+07	187	21.0437	7.53271
P36871	Phosphoglucomutase-1 OS=Homo sapiens GN=PGM1 PE=1 SV=3 - [PGM1_HUMAN]	9.61114	8.01	1	2	2	2	1.00532e+07	562	61.4105	6.75635
Q9UJY1	Heat shock protein beta-8 OS=Homo sapiens GN=HSPB8 PE=1 SV=1 - [HSPB8_HUMAN]	9.60714	21.43	1	2	2	2	2.24093e+07	196	21.5906	5.12256
P26640	Valine--tRNA ligase OS=Homo sapiens GN=VARS PE=1 SV=4 - [SYVC_HUMAN]	9.59922	6.57	1	3	3	4	7.42711e+06	1264	140.387	7.59131
P35442	Thrombospondin-2 OS=Homo sapiens GN=THBS2 PE=1 SV=2 - [TSP2_HUMAN]	9.59419	3.67	2	1	3	3	2.16879e+07	1172	129.908	4.83057
Q06210	Glutamine--fructose-6-phosphate aminotransferase [isomerizing] 1 OS=Homo sapiens GN=GFPT1 PE=1 SV=3 - [GFPT1_HUMAN]	9.56971	5.87	2	2	2	2	1.10107e+07	699	78.7563	7.10791
Q9HDC9	Adipocyte plasma membrane-associated protein OS=Homo sapiens GN=APMAP PE=1 SV=2 - [APMAP_HUMAN]	9.47103	12.02	1	2	2	2	19083367	416	46.4509	6.16357
Q99439	Calponin-2 OS=Homo sapiens GN=CNN2 PE=1 SV=4 - [CNN2_HUMAN]	9.28953	19.42	1	3	3	3	4.01694e+07	309	33.6753	7.32764
Q9Y4G6	Talin-2 OS=Homo sapiens GN=TLN2 PE=1 SV=4 - [TLN2_HUMAN]	9.27376	2.12	1	1	3	3	5.11034e+07	2542	271.443	5.56689
P02647	Apolipoprotein A-I OS=Homo sapiens GN=APOA1 PE=1 SV=1 - [APOA1_HUMAN]	9.24846	5.99	1	1	1	3	2.98038e+08	267	30.7589	5.75732
P52788	Spermine synthase OS=Homo sapiens GN=SMS PE=1 SV=2 - [SPSY_HUMAN]	9.24307	13.11	1	2	2	2	1.54249e+07	366	41.2418	5.021
O95810	Caveolae-associated protein 2 OS=Homo sapiens GN=CAVIN2 PE=1 SV=3 - [CAVN2_HUMAN]	9.17934	7.76	1	2	2	2	2.28476e+07	425	47.1446	5.21143
Q8TDZ2	[F-actin]-monooxygenase MICAL1 OS=Homo sapiens GN=MICAL1 PE=1 SV=2 - [MICA1_HUMAN]	9.11822	4.78	1	2	2	2	1.38694e+07	1067	117.801	6.40479
P00387	NADH-cytochrome b5 reductase 3 OS=Homo sapiens GN=CYB5R3 PE=1 SV=3 - [NB5R3_HUMAN]	9.05606	11.3	1	2	2	2	27513021	301	34.2127	7.59131
P00403	Cytochrome c oxidase subunit 2 OS=Homo sapiens GN=MT-CO2 PE=1 SV=1 - [COX2_HUMAN]	9.04791	17.62	1	3	3	3	3.68699e+07	227	25.5482	4.81787
P10644	cAMP-dependent protein kinase type I-alpha regulatory subunit OS=Homo sapiens GN=PRKAR1A PE=1 SV=1 - [KAP0_HUMAN]	9.02746	11.02	1	2	2	2	1.20289e+07	381	42.955	5.35107
O00151	PDZ and LIM domain protein 1 OS=Homo sapiens GN=PDLIM1 PE=1 SV=4 - [PDLI1_HUMAN]	9.01477	14.59	1	2	2	2	1.92574e+07	329	36.049	7.02002
Q15404	Ras suppressor protein 1 OS=Homo sapiens GN=RSU1 PE=1 SV=3 - [RSU1_HUMAN]	8.89962	30.32	1	3	3	3	1.58081e+07	277	31.5207	8.646
Q12929	Epidermal growth factor receptor kinase substrate 8 OS=Homo sapiens GN=EPS8 PE=1 SV=1 - [EPS8_HUMAN]	8.8571	4.5	1	2	2	2	4.50447e+06	822	91.8244	7.50342
Q16891	MICOS complex subunit MIC60 OS=Homo sapiens GN=IMMT PE=1 SV=1 - [MIC60_HUMAN]	8.84173	5.54	1	2	2	2	1.80437e+07	758	83.6264	6.48096
P62244	40S ribosomal protein S15a OS=Homo sapiens GN=RPS15A PE=1 SV=2 - [RS15A_HUMAN]	8.8374	26.15	1	2	2	2	3.69309e+07	130	14.83	10.1255
Q6IBS0	Twinfilin-2 OS=Homo sapiens GN=TWF2 PE=1 SV=2 - [TWF2_HUMAN]	8.7585	12.32	1	2	2	2	1.20021e+07	349	39.5233	6.84424
P04075	Fructose-bisphosphate aldolase A OS=Homo sapiens GN=ALDOA PE=1 SV=2 - [ALDOA_HUMAN]	8.72799	22.25	1	4	4	4	3.22732e+07	364	39.3953	8.08936
P49411	Elongation factor Tu, mitochondrial OS=Homo sapiens GN=TUFM PE=1 SV=2 - [EFTU_HUMAN]	8.69968	10.18	1	2	2	2	44588959	452	49.5102	7.60596
Q6DKJ4	Nucleoredoxin OS=Homo sapiens GN=NXN PE=1 SV=2 - [NXN_HUMAN]	8.67637	9.66	1	2	2	3	5.4721e+06	435	48.3616	4.97021
O15145	Actin-related protein 2/3 complex subunit 3 OS=Homo sapiens GN=ARPC3 PE=1 SV=3 - [ARPC3_HUMAN]	8.61335	17.42	1	3	3	3	44180638	178	20.5334	8.5874
P17612	cAMP-dependent protein kinase catalytic subunit alpha OS=Homo sapiens GN=PRKACA PE=1 SV=2 - [KAPCA_HUMAN]	8.54216	13.11	3	2	2	2	1.3801e+07	351	40.564	8.79248
P62829	60S ribosomal protein L23 OS=Homo sapiens GN=RPL23 PE=1 SV=1 - [RL23_HUMAN]	8.42023	25	1	2	2	2	7.40858e+07	140	14.8561	10.5063
Q7L576	Cytoplasmic FMR1-interacting protein 1 OS=Homo sapiens GN=CYFIP1 PE=1 SV=1 - [CYFP1_HUMAN]	8.39199	4.15	2	3	3	3	1.11308e+07	1253	145.089	6.90283
P14868	Aspartate--tRNA ligase, cytoplasmic OS=Homo sapiens GN=DARS PE=1 SV=2 - [SYDC_HUMAN]	8.38695	9.18	1	3	3	3	1.87411e+07	501	57.1	6.55127
Q9ULC3	Ras-related protein Rab-23 OS=Homo sapiens GN=RAB23 PE=1 SV=1 - [RAB23_HUMAN]	8.38343	17.72	1	3	3	3	3.15523e+07	237	26.6425	6.59521
P12259	Coagulation factor V OS=Homo sapiens GN=F5 PE=1 SV=4 - [FA5_HUMAN]	8.37873	1.39	1	2	2	2	1.58096e+07	2224	251.546	6.04932
P28300	Protein-lysine 6-oxidase OS=Homo sapiens GN=LOX PE=1 SV=2 - [LYOX_HUMAN]	8.35359	12.47	1	2	2	2	5.20841e+07	417	46.9145	8.08936
Q9P2J5	Leucine--tRNA ligase, cytoplasmic OS=Homo sapiens GN=LARS PE=1 SV=2 - [SYLC_HUMAN]	8.33355	3.91	1	2	2	2	9.04878e+06	1176	134.379	7.29834
Q13228	Selenium-binding protein 1 OS=Homo sapiens GN=SELENBP1 PE=1 SV=2 - [SBP1_HUMAN]	8.28323	9.75	1	2	2	2	1.38359e+07	472	52.3576	6.3667
A1L0T0	Acetolactate synthase-like protein OS=Homo sapiens GN=ILVBL PE=1 SV=2 - [ILVBL_HUMAN]	8.27599	10.92	1	2	2	3	1.01378e+07	632	67.8248	8.14795
P08865	40S ribosomal protein SA OS=Homo sapiens GN=RPSA PE=1 SV=4 - [RSSA_HUMAN]	8.23215	14.24	1	2	2	2	2.78667e+07	295	32.8334	4.86865
O00487	26S proteasome non-ATPase regulatory subunit 14 OS=Homo sapiens GN=PSMD14 PE=1 SV=1 - [PSDE_HUMAN]	8.22708	18.06	1	2	2	4	1.6846e+07	310	34.5546	6.52197
Q9H3U1	Protein unc-45 homolog A OS=Homo sapiens GN=UNC45A PE=1 SV=1 - [UN45A_HUMAN]	8.15859	4.24	1	2	2	3	4.13701e+06	944	103.011	6.07471
O94979	Protein transport protein Sec31A OS=Homo sapiens GN=SEC31A PE=1 SV=3 - [SC31A_HUMAN]	8.14383	3.52	1	2	2	2	5.72484e+06	1220	132.931	6.88818
Q7KZF4	Staphylococcal nuclease domain-containing protein 1 OS=Homo sapiens GN=SND1 PE=1 SV=1 - [SND1_HUMAN]	8.14189	4.29	1	2	2	2	1.03416e+07	910	101.934	7.1665
O94925	Glutaminase kidney isoform, mitochondrial OS=Homo sapiens GN=GLS PE=1 SV=1 - [GLSK_HUMAN]	8.09481	6.28	1	2	2	2	4.96212e+06	669	73.4139	7.76709
Q13148	TAR DNA-binding protein 43 OS=Homo sapiens GN=TARDBP PE=1 SV=1 - [TADBP_HUMAN]	8.0934	8.7	1	2	2	2	1.04853e+07	414	44.7113	6.18896
P00966	Argininosuccinate synthase OS=Homo sapiens GN=ASS1 PE=1 SV=2 - [ASSY_HUMAN]	8.09307	10.44	1	2	2	2	3.02964e+07	412	46.501	8.01611
Q16643	Drebrin OS=Homo sapiens GN=DBN1 PE=1 SV=4 - [DREB_HUMAN]	8.08584	4.93	1	2	2	2	2.00453e+07	649	71.3854	4.44971
Q14980	Nuclear mitotic apparatus protein 1 OS=Homo sapiens GN=NUMA1 PE=1 SV=2 - [NUMA1_HUMAN]	8.07398	1.65	1	2	2	2	3.56714e+06	2115	238.115	5.78271
P30050	60S ribosomal protein L12 OS=Homo sapiens GN=RPL12 PE=1 SV=1 - [RL12_HUMAN]	7.9892	18.79	1	2	2	3	2.53255e+07	165	17.8075	9.42236
Q9H9B4	Sideroflexin-1 OS=Homo sapiens GN=SFXN1 PE=1 SV=4 - [SFXN1_HUMAN]	7.97614	10.56	1	1	1	2	5.91845e+06	322	35.5963	9.0708
O15523	ATP-dependent RNA helicase DDX3Y OS=Homo sapiens GN=DDX3Y PE=1 SV=2 - [DDX3Y_HUMAN]	7.96056	6.52	4	3	3	3	1.24208e+07	660	73.1081	7.54736
Q9UDY4	DnaJ homolog subfamily B member 4 OS=Homo sapiens GN=DNAJB4 PE=1 SV=1 - [DNJB4_HUMAN]	7.91032	11.87	1	3	3	3	2.62995e+07	337	37.7831	8.49951
Q92747	Actin-related protein 2/3 complex subunit 1A OS=Homo sapiens GN=ARPC1A PE=2 SV=2 - [ARC1A_HUMAN]	7.87752	14.86	1	3	3	3	1.36135e+07	370	41.5427	8.17725
P62333	26S proteasome regulatory subunit 10B OS=Homo sapiens GN=PSMC6 PE=1 SV=1 - [PRS10_HUMAN]	7.86916	11.31	1	3	3	3	1.40653e+07	389	44.1451	7.48877
P29972	Aquaporin-1 OS=Homo sapiens GN=AQP1 PE=1 SV=3 - [AQP1_HUMAN]	7.83638	7.43	1	1	1	2	6.5698e+07	269	28.5081	7.41553
P47897	Glutamine--tRNA ligase OS=Homo sapiens GN=QARS PE=1 SV=1 - [SYQ_HUMAN]	7.80475	8.26	1	2	2	2	9.80915e+06	775	87.7429	7.15186
P49961	Ectonucleoside triphosphate diphosphohydrolase 1 OS=Homo sapiens GN=ENTPD1 PE=1 SV=1 - [ENTP1_HUMAN]	7.75984	5.29	1	2	2	2	2.77485e+07	510	57.9271	6.34131
O43556	Epsilon-sarcoglycan OS=Homo sapiens GN=SGCE PE=1 SV=6 - [SGCE_HUMAN]	7.73209	8.92	1	2	2	2	2.43512e+07	437	49.8191	6.55127
P55795	Heterogeneous nuclear ribonucleoprotein H2 OS=Homo sapiens GN=HNRNPH2 PE=1 SV=1 - [HNRH2_HUMAN]	7.71021	9.58	1	2	2	2	1.1345e+07	449	49.2323	6.30322
Q6P2Q9	Pre-mRNA-processing-splicing factor 8 OS=Homo sapiens GN=PRPF8 PE=1 SV=2 - [PRP8_HUMAN]	7.70004	1.76	1	2	2	2	5.21722e+06	2335	273.427	8.83643
P48147	Prolyl endopeptidase OS=Homo sapiens GN=PREP PE=1 SV=2 - [PPCE_HUMAN]	7.6749	5.49	1	2	2	2	1.5872e+07	710	80.648	5.85889
Q8NBX0	Saccharopine dehydrogenase-like oxidoreductase OS=Homo sapiens GN=SCCPDH PE=1 SV=1 - [SCPDL_HUMAN]	7.6732	6.76	1	1	1	1	8.72183e+06	429	47.1215	9.14404
P46939	Utrophin OS=Homo sapiens GN=UTRN PE=1 SV=2 - [UTRO_HUMAN]	7.63849	1.63	1	2	2	2	7.82879e+06	3433	394.22	5.32568
P62979	Ubiquitin-40S ribosomal protein S27a OS=Homo sapiens GN=RPS27A PE=1 SV=2 - [RS27A_HUMAN]	7.5718	22.44	4	2	2	2	1.40819e+07	156	17.9535	9.64209
Q08380	Galectin-3-binding protein OS=Homo sapiens GN=LGALS3BP PE=1 SV=1 - [LG3BP_HUMAN]	7.50737	9.74	1	3	3	3	1.94805e+07	585	65.2893	5.2749
P54136	Arginine--tRNA ligase, cytoplasmic OS=Homo sapiens GN=RARS PE=1 SV=2 - [SYRC_HUMAN]	7.44767	5.3	1	2	2	2	8.82366e+06	660	75.3309	6.68311
P31946	14-3-3 protein beta/alpha OS=Homo sapiens GN=YWHAB PE=1 SV=3 - [1433B_HUMAN]	7.44683	12.2	4	1	2	2	3.38115e+07	246	28.0648	4.83057
P23141	Liver carboxylesterase 1 OS=Homo sapiens GN=CES1 PE=1 SV=2 - [EST1_HUMAN]	7.43629	7.23	1	2	2	2	7.88553e+06	567	62.4812	6.59521
Q15363	Transmembrane emp24 domain-containing protein 2 OS=Homo sapiens GN=TMED2 PE=1 SV=1 - [TMED2_HUMAN]	7.42493	20.4	1	2	2	2	2.47009e+07	201	22.7464	5.17334
P61981	14-3-3 protein gamma OS=Homo sapiens GN=YWHAG PE=1 SV=2 - [1433G_HUMAN]	7.38863	11.74	4	1	2	2	3.54277e+07	247	28.2849	4.89404
P18621	60S ribosomal protein L17 OS=Homo sapiens GN=RPL17 PE=1 SV=3 - [RL17_HUMAN]	7.38641	18.48	1	2	2	2	6.20263e+07	184	21.3833	10.1694
P56199	Integrin alpha-1 OS=Homo sapiens GN=ITGA1 PE=1 SV=2 - [ITA1_HUMAN]	7.37922	4.75	1	3	3	3	3.2252e+07	1179	130.765	6.29053
O15260	Surfeit locus protein 4 OS=Homo sapiens GN=SURF4 PE=1 SV=3 - [SURF4_HUMAN]	7.37372	9.29	1	2	2	2	1.57158e+07	269	30.3738	7.78174
O00303	Eukaryotic translation initiation factor 3 subunit F OS=Homo sapiens GN=EIF3F PE=1 SV=1 - [EIF3F_HUMAN]	7.36063	5.32	1	1	1	2	3.58029e+06	357	37.5402	5.45264
Q96P70	Importin-9 OS=Homo sapiens GN=IPO9 PE=1 SV=3 - [IPO9_HUMAN]	7.33751	2.69	1	1	1	2	5.15844e+06	1041	115.889	4.80518
Q9Y2D5	A-kinase anchor protein 2 OS=Homo sapiens GN=AKAP2 PE=1 SV=3 - [AKAP2_HUMAN]	7.29915	7.22	1	2	2	2	1.29868e+07	859	94.6028	5.10986
O60504	Vinexin OS=Homo sapiens GN=SORBS3 PE=1 SV=2 - [VINEX_HUMAN]	7.23747	6.11	1	1	1	2	4.47697e+07	671	75.2949	9.45166
P43490	Nicotinamide phosphoribosyltransferase OS=Homo sapiens GN=NAMPT PE=1 SV=1 - [NAMPT_HUMAN]	7.20291	7.74	1	2	2	2	1.34125e+07	491	55.4866	7.15186
P02774	Vitamin D-binding protein OS=Homo sapiens GN=GC PE=1 SV=1 - [VTDB_HUMAN]	7.19776	9.28	1	2	2	2	1.39764e+07	474	52.929	5.5415
P53007	Tricarboxylate transport protein, mitochondrial OS=Homo sapiens GN=SLC25A1 PE=1 SV=2 - [TXTP_HUMAN]	7.16186	15.11	1	2	2	2	9.24369e+06	311	33.991	9.89111
P33176	Kinesin-1 heavy chain OS=Homo sapiens GN=KIF5B PE=1 SV=1 - [KINH_HUMAN]	7.06977	4.67	3	3	3	3	1.5644e+07	963	109.617	6.50732
Q92499	ATP-dependent RNA helicase DDX1 OS=Homo sapiens GN=DDX1 PE=1 SV=2 - [DDX1_HUMAN]	7.05725	5.14	1	2	2	2	1.33117e+07	740	82.3798	7.2251
P49755	Transmembrane emp24 domain-containing protein 10 OS=Homo sapiens GN=TMED10 PE=1 SV=2 - [TMEDA_HUMAN]	7.01936	12.33	1	2	2	2	3.42224e+07	219	24.96	7.44482
P61019	Ras-related protein Rab-2A OS=Homo sapiens GN=RAB2A PE=1 SV=1 - [RAB2A_HUMAN]	6.95453	20.28	2	3	3	3	4.57689e+07	212	23.5308	6.53662
P27635	60S ribosomal protein L10 OS=Homo sapiens GN=RPL10 PE=1 SV=4 - [RL10_HUMAN]	6.95215	18.69	1	2	2	2	2.95344e+07	214	24.5879	10.0815
Q96S97	Myeloid-associated differentiation marker OS=Homo sapiens GN=MYADM PE=1 SV=2 - [MYADM_HUMAN]	6.89797	7.14	1	1	1	2	153048761	322	35.2503	8.14795
O94901	SUN domain-containing protein 1 OS=Homo sapiens GN=SUN1 PE=1 SV=3 - [SUN1_HUMAN]	6.87932	2.96	1	1	1	1	8.28672e+06	812	90.0073	7.07861
O94905	Erlin-2 OS=Homo sapiens GN=ERLIN2 PE=1 SV=1 - [ERLN2_HUMAN]	6.86766	10.32	1	2	2	2	2.61218e+07	339	37.8155	5.61768
P62753	40S ribosomal protein S6 OS=Homo sapiens GN=RPS6 PE=1 SV=1 - [RS6_HUMAN]	6.8534	17.67	1	3	3	3	4.32216e+07	249	28.663	10.8433
P08648	Integrin alpha-5 OS=Homo sapiens GN=ITGA5 PE=1 SV=2 - [ITA5_HUMAN]	6.83453	2.67	1	2	2	2	2.84256e+07	1049	114.465	5.77002
Q13464	Rho-associated protein kinase 1 OS=Homo sapiens GN=ROCK1 PE=1 SV=1 - [ROCK1_HUMAN]	6.78174	3.84	2	3	3	4	7.60209e+06	1354	158.076	5.89697
P78527	DNA-dependent protein kinase catalytic subunit OS=Homo sapiens GN=PRKDC PE=1 SV=3 - [PRKDC_HUMAN]	6.77306	1.45	1	3	3	3	1.95563e+06	4128	468.788	7.12256
P15502	Elastin OS=Homo sapiens GN=ELN PE=1 SV=3 - [ELN_HUMAN]	6.74173	5.98	1	1	1	2	2.79962e+07	786	68.4265	10.4038
Q9P0M6	Core histone macro-H2A.2 OS=Homo sapiens GN=H2AFY2 PE=1 SV=3 - [H2AW_HUMAN]	6.69738	8.6	1	1	2	2	2.28451e+07	372	40.0334	9.68604
P21926	CD9 antigen OS=Homo sapiens GN=CD9 PE=1 SV=4 - [CD9_HUMAN]	6.69195	10.96	1	1	1	1	4.87182e+07	228	25.399	7.15186
Q96S86	Hyaluronan and proteoglycan link protein 3 OS=Homo sapiens GN=HAPLN3 PE=2 SV=1 - [HPLN3_HUMAN]	6.68846	13.89	1	2	2	2	1.34395e+07	360	40.8684	6.52197
P06576	ATP synthase subunit beta, mitochondrial OS=Homo sapiens GN=ATP5B PE=1 SV=3 - [ATPB_HUMAN]	6.65356	3.02	1	1	1	2	3.79427e+06	529	56.5246	5.40186
P07737	Profilin-1 OS=Homo sapiens GN=PFN1 PE=1 SV=2 - [PROF1_HUMAN]	6.63696	20	1	2	2	2	4.81937e+07	140	15.0446	8.26514
Q16772	Glutathione S-transferase A3 OS=Homo sapiens GN=GSTA3 PE=1 SV=3 - [GSTA3_HUMAN]	6.63108	14.41	3	2	2	2	1.90053e+07	222	25.2855	9.20264
Q9UBQ7	Glyoxylate reductase/hydroxypyruvate reductase OS=Homo sapiens GN=GRHPR PE=1 SV=1 - [GRHPR_HUMAN]	6.59224	14.94	1	2	2	2	1.73756e+07	328	35.6457	7.38623
P43121	Cell surface glycoprotein MUC18 OS=Homo sapiens GN=MCAM PE=1 SV=2 - [MUC18_HUMAN]	6.57786	6.19	1	2	2	2	1.64815e+07	646	71.5626	5.75732
P62906	60S ribosomal protein L10a OS=Homo sapiens GN=RPL10A PE=1 SV=2 - [RL10A_HUMAN]	6.55021	11.98	1	2	2	2	2.47418e+07	217	24.8155	9.93506
P02768	Serum albumin OS=Homo sapiens GN=ALB PE=1 SV=2 - [ALBU_HUMAN]	6.53155	5.09	1	2	2	2	3.51609e+07	609	69.3215	6.27783
P50148	Guanine nucleotide-binding protein G(q) subunit alpha OS=Homo sapiens GN=GNAQ PE=1 SV=4 - [GNAQ_HUMAN]	6.50486	9.47	1	2	2	2	1.51719e+07	359	42.1153	5.68115
Q9Y240	C-type lectin domain family 11 member A OS=Homo sapiens GN=CLEC11A PE=1 SV=1 - [CLC11_HUMAN]	6.5046	8.67	1	2	2	2	1.38928e+07	323	35.6725	5.16064
Q9NSK0	Kinesin light chain 4 OS=Homo sapiens GN=KLC4 PE=1 SV=3 - [KLC4_HUMAN]	6.48668	4.68	1	1	1	2	4.90651e+06	619	68.5976	6.17627
Q9Y2H1	Serine/threonine-protein kinase 38-like OS=Homo sapiens GN=STK38L PE=1 SV=3 - [ST38L_HUMAN]	6.46487	6.47	1	1	1	1	6.99087e+06	464	53.9684	6.81494
P50552	Vasodilator-stimulated phosphoprotein OS=Homo sapiens GN=VASP PE=1 SV=3 - [VASP_HUMAN]	6.39252	3.95	1	1	1	2	2.8493e+07	380	39.8051	8.93896
Q66K74	Microtubule-associated protein 1S OS=Homo sapiens GN=MAP1S PE=1 SV=2 - [MAP1S_HUMAN]	6.34842	4.72	1	2	2	3	5.9521e+06	1059	112.142	7.29834
Q15286	Ras-related protein Rab-35 OS=Homo sapiens GN=RAB35 PE=1 SV=1 - [RAB35_HUMAN]	6.34769	8.96	1	1	1	2	4.7031e+06	201	23.0108	8.29443
P20700	Lamin-B1 OS=Homo sapiens GN=LMNB1 PE=1 SV=2 - [LMNB1_HUMAN]	6.229	4.1	1	1	1	1	9.36684e+06	586	66.3676	5.16064
P26639	Threonine--tRNA ligase, cytoplasmic OS=Homo sapiens GN=TARS PE=1 SV=3 - [SYTC_HUMAN]	6.16833	5.81	1	2	2	2	1.27213e+07	723	83.3819	6.66846
P07237	Protein disulfide-isomerase OS=Homo sapiens GN=P4HB PE=1 SV=3 - [PDIA1_HUMAN]	6.16567	5.91	1	1	1	1	2.10511e+06	508	57.0807	4.86865
P51571	Translocon-associated protein subunit delta OS=Homo sapiens GN=SSR4 PE=1 SV=1 - [SSRD_HUMAN]	6.06577	17.34	1	2	2	2	2.05904e+07	173	18.9866	6.15088
Q08499	cAMP-specific 3',5'-cyclic phosphodiesterase 4D OS=Homo sapiens GN=PDE4D PE=1 SV=2 - [PDE4D_HUMAN]	5.96764	3.21	1	1	1	1	16793906	809	91.0579	5.5415
Q13683	Integrin alpha-7 OS=Homo sapiens GN=ITGA7 PE=1 SV=3 - [ITA7_HUMAN]	5.94951	6.1	1	3	3	3	1.34848e+07	1181	128.866	5.73193
P05023	Sodium/potassium-transporting ATPase subunit alpha-1 OS=Homo sapiens GN=ATP1A1 PE=1 SV=1 - [AT1A1_HUMAN]	5.94247	2.44	1	1	1	1	1.32789e+07	1023	112.824	5.49072
Q13492	Phosphatidylinositol-binding clathrin assembly protein OS=Homo sapiens GN=PICALM PE=1 SV=2 - [PICAL_HUMAN]	5.93455	4.14	1	1	1	1	1.38561e+07	652	70.71	7.89893
P01111	GTPase NRas OS=Homo sapiens GN=NRAS PE=1 SV=1 - [RASN_HUMAN]	5.90992	26.98	3	2	2	2	14413645	189	21.2155	5.17334
P08708	40S ribosomal protein S17 OS=Homo sapiens GN=RPS17 PE=1 SV=2 - [RS17_HUMAN]	5.90306	32.59	1	2	2	4	3.15929e+07	135	15.5404	9.84717
P56134	ATP synthase subunit f, mitochondrial OS=Homo sapiens GN=ATP5J2 PE=1 SV=3 - [ATPK_HUMAN]	5.90083	25.53	1	2	2	2	3.51962e+07	94	10.9107	9.67139
P48059	LIM and senescent cell antigen-like-containing domain protein 1 OS=Homo sapiens GN=LIMS1 PE=1 SV=4 - [LIMS1_HUMAN]	5.8867	8.62	1	2	2	2	1.53292e+07	325	37.2258	8.04541
O75367	Core histone macro-H2A.1 OS=Homo sapiens GN=H2AFY PE=1 SV=4 - [H2AY_HUMAN]	5.8767	9.95	1	1	2	2	3.38266e+07	372	39.5925	9.78857
P07195	L-lactate dehydrogenase B chain OS=Homo sapiens GN=LDHB PE=1 SV=2 - [LDHB_HUMAN]	5.87669	7.78	1	2	2	2	1.40506e+07	334	36.6151	6.04932
Q9NQ79	Cartilage acidic protein 1 OS=Homo sapiens GN=CRTAC1 PE=1 SV=2 - [CRAC1_HUMAN]	5.82865	4.99	1	1	1	1	1.15215e+07	661	71.3758	5.12256
P00395	Cytochrome c oxidase subunit 1 OS=Homo sapiens GN=MT-CO1 PE=1 SV=1 - [COX1_HUMAN]	5.77269	6.04	1	1	1	2	3.40692e+07	513	57.003	6.69775
O75131	Copine-3 OS=Homo sapiens GN=CPNE3 PE=1 SV=1 - [CPNE3_HUMAN]	5.76893	4.28	1	1	1	2	9.90971e+06	537	60.0921	5.84619
P04632	Calpain small subunit 1 OS=Homo sapiens GN=CAPNS1 PE=1 SV=1 - [CPNS1_HUMAN]	5.72533	17.54	1	2	2	2	9.98118e+06	268	28.2977	5.19873
P46976	Glycogenin-1 OS=Homo sapiens GN=GYG1 PE=1 SV=4 - [GLYG_HUMAN]	5.71829	11.71	1	2	2	2	1.76382e+07	350	39.3586	5.52881
P31939	Bifunctional purine biosynthesis protein PURH OS=Homo sapiens GN=ATIC PE=1 SV=3 - [PUR9_HUMAN]	5.67189	4.22	1	1	1	1	1.33193e+07	592	64.5753	6.7124
P31930	Cytochrome b-c1 complex subunit 1, mitochondrial OS=Homo sapiens GN=UQCRC1 PE=1 SV=3 - [QCR1_HUMAN]	5.65527	6.04	1	1	1	1	5.4468e+07	480	52.6124	6.3667
Q99460	26S proteasome non-ATPase regulatory subunit 1 OS=Homo sapiens GN=PSMD1 PE=1 SV=2 - [PSMD1_HUMAN]	5.63022	2.73	1	1	1	1	1.12383e+07	953	105.769	5.38916
Q9H0B8	Cysteine-rich secretory protein LCCL domain-containing 2 OS=Homo sapiens GN=CRISPLD2 PE=2 SV=1 - [CRLD2_HUMAN]	5.61855	4.63	1	1	1	1	1.79642e+07	497	55.8831	8.01611
O43813	LanC-like protein 1 OS=Homo sapiens GN=LANCL1 PE=1 SV=1 - [LANC1_HUMAN]	5.58519	5.51	1	1	1	1	2.80497e+07	399	45.2536	7.75244
P45974	Ubiquitin carboxyl-terminal hydrolase 5 OS=Homo sapiens GN=USP5 PE=1 SV=2 - [UBP5_HUMAN]	5.54639	3.03	1	1	1	1	1.8599e+07	858	95.7253	5.03369
O00507	Probable ubiquitin carboxyl-terminal hydrolase FAF-Y OS=Homo sapiens GN=USP9Y PE=2 SV=2 - [USP9Y_HUMAN]	5.53341	0.82	2	1	1	1	6.11599e+06	2555	290.891	5.85889
P41250	Glycine--tRNA ligase OS=Homo sapiens GN=GARS PE=1 SV=3 - [GARS_HUMAN]	5.5189	2.84	1	1	1	1	8.91067e+06	739	83.1126	7.03467
Q13576	Ras GTPase-activating-like protein IQGAP2 OS=Homo sapiens GN=IQGAP2 PE=1 SV=4 - [IQGA2_HUMAN]	5.46645	1.84	1	1	1	1	4.58991e+06	1575	180.465	5.64307
O95747	Serine/threonine-protein kinase OSR1 OS=Homo sapiens GN=OXSR1 PE=1 SV=1 - [OXSR1_HUMAN]	5.44909	4.17	1	1	1	1	1.19704e+07	527	57.9861	6.43018
P50479	PDZ and LIM domain protein 4 OS=Homo sapiens GN=PDLIM4 PE=1 SV=2 - [PDLI4_HUMAN]	5.44719	9.39	1	1	1	1	2.89226e+07	330	35.3757	7.91357
P46977	Dolichyl-diphosphooligosaccharide--protein glycosyltransferase subunit STT3A OS=Homo sapiens GN=STT3A PE=1 SV=2 - [STT3A_HUMAN]	5.42908	2.7	1	1	1	1	1.00136e+07	705	80.4768	8.07471
P62714	Serine/threonine-protein phosphatase 2A catalytic subunit beta isoform OS=Homo sapiens GN=PPP2CB PE=1 SV=1 - [PP2AB_HUMAN]	5.38882	8.09	2	1	1	1	2.08327e+07	309	35.5523	5.42725
Q96TA1	Niban-like protein 1 OS=Homo sapiens GN=FAM129B PE=1 SV=3 - [NIBL1_HUMAN]	5.37431	3.49	1	1	1	1	9.56917e+06	746	84.0847	6.18896
P23396	40S ribosomal protein S3 OS=Homo sapiens GN=RPS3 PE=1 SV=2 - [RS3_HUMAN]	5.36964	9.47	1	2	2	2	4.93885e+07	243	26.6714	9.65674
Q9H2S6	Tenomodulin OS=Homo sapiens GN=TNMD PE=1 SV=1 - [TNMD_HUMAN]	5.36247	9.46	1	2	2	2	6.14314e+07	317	37.1062	5.18604
Q16851	UTP--glucose-1-phosphate uridylyltransferase OS=Homo sapiens GN=UGP2 PE=1 SV=5 - [UGPA_HUMAN]	5.31062	3.54	1	1	1	1	2.77507e+07	508	56.9047	8.14795
Q9Y2J8	Protein-arginine deiminase type-2 OS=Homo sapiens GN=PADI2 PE=1 SV=2 - [PADI2_HUMAN]	5.29482	6.47	1	2	2	2	4.12656e+06	665	75.5153	5.59229
Q06033	Inter-alpha-trypsin inhibitor heavy chain H3 OS=Homo sapiens GN=ITIH3 PE=1 SV=2 - [ITIH3_HUMAN]	5.29046	2.47	1	2	2	2	2.17179e+07	890	99.7865	5.74463
P05091	Aldehyde dehydrogenase, mitochondrial OS=Homo sapiens GN=ALDH2 PE=1 SV=2 - [ALDH2_HUMAN]	5.26333	5.22	1	2	2	2	1.33445e+07	517	56.3456	7.04932
P61513	60S ribosomal protein L37a OS=Homo sapiens GN=RPL37A PE=1 SV=2 - [RL37A_HUMAN]	5.24118	19.57	1	1	1	1	5.11281e+07	92	10.2685	10.4331
P63173	60S ribosomal protein L38 OS=Homo sapiens GN=RPL38 PE=1 SV=2 - [RL38_HUMAN]	5.22348	18.57	1	1	1	1	2.62685e+07	70	8.21273	10.0962
P13807	Glycogen [starch] synthase, muscle OS=Homo sapiens GN=GYS1 PE=1 SV=2 - [GYS1_HUMAN]	5.21957	3.26	1	1	1	1	1.70351e+07	737	83.7325	6.17627
P09543	2',3'-cyclic-nucleotide 3'-phosphodiesterase OS=Homo sapiens GN=CNP PE=1 SV=2 - [CN37_HUMAN]	5.20342	5.46	1	1	1	1	7.12176e+06	421	47.5487	9.0708
O94874	E3 UFM1-protein ligase 1 OS=Homo sapiens GN=UFL1 PE=1 SV=2 - [UFL1_HUMAN]	5.20241	2.52	1	1	1	1	5.99175e+06	794	89.5398	6.78564
P50914	60S ribosomal protein L14 OS=Homo sapiens GN=RPL14 PE=1 SV=4 - [RL14_HUMAN]	5.20053	10.23	1	2	2	2	4.63456e+07	215	23.417	10.9312
P15311	Ezrin OS=Homo sapiens GN=EZR PE=1 SV=4 - [EZRI_HUMAN]	5.17015	4.44	2	1	2	2	1.82693e+07	586	69.3697	6.26514
P61221	ATP-binding cassette sub-family E member 1 OS=Homo sapiens GN=ABCE1 PE=1 SV=1 - [ABCE1_HUMAN]	5.08894	6.01	1	1	1	1	3.40283e+07	599	67.271	8.33838
Q12797	Aspartyl/asparaginyl beta-hydroxylase OS=Homo sapiens GN=ASPH PE=1 SV=3 - [ASPH_HUMAN]	5.08734	2.64	1	1	1	1	2.89491e+07	758	85.8095	5.0083
Q5EB52	Mesoderm-specific transcript homolog protein OS=Homo sapiens GN=MEST PE=2 SV=2 - [MEST_HUMAN]	5.06695	5.37	1	1	1	1	5.29749e+06	335	38.8055	9.74463
Q6NUK1	Calcium-binding mitochondrial carrier protein SCaMC-1 OS=Homo sapiens GN=SLC25A24 PE=1 SV=2 - [SCMC1_HUMAN]	5.04177	14.26	1	3	3	3	1.71913e+07	477	53.3203	6.32861
Q02878	60S ribosomal protein L6 OS=Homo sapiens GN=RPL6 PE=1 SV=3 - [RL6_HUMAN]	4.95371	8.68	1	2	2	2	2.37523e+07	288	32.7076	10.5796
O00410	Importin-5 OS=Homo sapiens GN=IPO5 PE=1 SV=4 - [IPO5_HUMAN]	4.93149	1.82	1	1	1	1	1.54046e+07	1097	123.55	4.94482
P35232	Prohibitin OS=Homo sapiens GN=PHB PE=1 SV=1 - [PHB_HUMAN]	4.91783	7.35	1	1	1	1	1.72495e+07	272	29.7859	5.75732
Q08211	ATP-dependent RNA helicase A OS=Homo sapiens GN=DHX9 PE=1 SV=4 - [DHX9_HUMAN]	4.91608	5.91	1	3	3	4	2.06151e+07	1270	140.869	6.84424
P62847	40S ribosomal protein S24 OS=Homo sapiens GN=RPS24 PE=1 SV=1 - [RS24_HUMAN]	4.89501	20.3	1	2	2	2	3.52944e+07	133	15.4134	10.7847
P36542	ATP synthase subunit gamma, mitochondrial OS=Homo sapiens GN=ATP5C1 PE=1 SV=1 - [ATPG_HUMAN]	4.87708	10.4	1	1	1	1	5.26983e+07	298	32.9753	9.21729
O00567	Nucleolar protein 56 OS=Homo sapiens GN=NOP56 PE=1 SV=4 - [NOP56_HUMAN]	4.84281	4.21	1	1	1	1	4.30422e+06	594	66.0087	9.18799
P51636	Caveolin-2 OS=Homo sapiens GN=CAV2 PE=1 SV=2 - [CAV2_HUMAN]	4.73612	11.11	1	1	1	1	4.37522e+07	162	18.2792	5.2749
Q04760	Lactoylglutathione lyase OS=Homo sapiens GN=GLO1 PE=1 SV=4 - [LGUL_HUMAN]	4.72309	14.13	1	2	2	2	2.22498e+07	184	20.7642	5.31299
O95278	Laforin OS=Homo sapiens GN=EPM2A PE=1 SV=2 - [EPM2A_HUMAN]	4.72247	12.39	1	1	1	1		331	37.1334	6.65381
Q96FW1	Ubiquitin thioesterase OTUB1 OS=Homo sapiens GN=OTUB1 PE=1 SV=2 - [OTUB1_HUMAN]	4.70432	5.54	1	1	1	1	1.58006e+07	271	31.2644	4.94482
Q99961	Endophilin-A2 OS=Homo sapiens GN=SH3GL1 PE=1 SV=1 - [SH3G1_HUMAN]	4.68977	8.97	1	1	1	1	1.10267e+07	368	41.464	5.42725
P31146	Coronin-1A OS=Homo sapiens GN=CORO1A PE=1 SV=4 - [COR1A_HUMAN]	4.68235	7.38	1	1	1	1	7.98153e+06	461	50.9938	6.68311
O00264	Membrane-associated progesterone receptor component 1 OS=Homo sapiens GN=PGRMC1 PE=1 SV=3 - [PGRC1_HUMAN]	4.68088	15.9	1	1	1	1	2.71237e+07	195	21.6578	4.70361
O14974	Protein phosphatase 1 regulatory subunit 12A OS=Homo sapiens GN=PPP1R12A PE=1 SV=1 - [MYPT1_HUMAN]	4.67178	5.92	1	2	2	2	8.96269e+06	1030	115.211	5.40186
P13674	Prolyl 4-hydroxylase subunit alpha-1 OS=Homo sapiens GN=P4HA1 PE=1 SV=2 - [P4HA1_HUMAN]	4.67152	3.56	1	1	1	1	1.51428e+07	534	61.011	6.01123
O14773	Tripeptidyl-peptidase 1 OS=Homo sapiens GN=TPP1 PE=1 SV=2 - [TPP1_HUMAN]	4.66381	4.8	1	1	1	1	8.67419e+06	563	61.2096	6.48096
O95394	Phosphoacetylglucosamine mutase OS=Homo sapiens GN=PGM3 PE=1 SV=1 - [AGM1_HUMAN]	4.64541	6.83	1	1	1	1	19429241	542	59.8143	6.25244
P39210	Protein Mpv17 OS=Homo sapiens GN=MPV17 PE=1 SV=1 - [MPV17_HUMAN]	4.63666	13.07	1	1	1	1	6.48287e+06	176	19.7204	9.46631
Q8N8S7	Protein enabled homolog OS=Homo sapiens GN=ENAH PE=1 SV=2 - [ENAH_HUMAN]	4.61541	4.74	1	1	1	1	1.71155e+07	591	66.4699	6.93213
P53004	Biliverdin reductase A OS=Homo sapiens GN=BLVRA PE=1 SV=2 - [BIEA_HUMAN]	4.58932	5.74	1	1	1	1	1.5172e+07	296	33.4073	6.44287
P10809	60 kDa heat shock protein, mitochondrial OS=Homo sapiens GN=HSPD1 PE=1 SV=2 - [CH60_HUMAN]	4.58857	3.66	1	1	1	1	3.18469e+06	573	61.0164	5.87158
P20674	Cytochrome c oxidase subunit 5A, mitochondrial OS=Homo sapiens GN=COX5A PE=1 SV=2 - [COX5A_HUMAN]	4.5796	10.67	1	1	1	1	1.72994e+07	150	16.7517	6.78564
Q9HC35	Echinoderm microtubule-associated protein-like 4 OS=Homo sapiens GN=EML4 PE=1 SV=3 - [EMAL4_HUMAN]	4.56924	4.59	1	2	2	3	1.01966e+07	981	108.848	6.40479
Q9BXX0	EMILIN-2 OS=Homo sapiens GN=EMILIN2 PE=1 SV=3 - [EMIL2_HUMAN]	4.55366	2.09	1	1	1	1	1.79925e+07	1053	115.615	6.45557
Q9Y3B3	Transmembrane emp24 domain-containing protein 7 OS=Homo sapiens GN=TMED7 PE=1 SV=2 - [TMED7_HUMAN]	4.53036	8.48	1	1	1	1	20235994	224	25.1556	6.88818
Q8IWU6	Extracellular sulfatase Sulf-1 OS=Homo sapiens GN=SULF1 PE=1 SV=1 - [SULF1_HUMAN]	4.49728	3.21	1	1	1	1	2.10261e+07	871	100.962	9.08545
O75396	Vesicle-trafficking protein SEC22b OS=Homo sapiens GN=SEC22B PE=1 SV=4 - [SC22B_HUMAN]	4.48529	6.51	1	1	1	1	3.69193e+07	215	24.5775	6.91748
P84098	60S ribosomal protein L19 OS=Homo sapiens GN=RPL19 PE=1 SV=1 - [RL19_HUMAN]	4.41785	8.67	1	1	1	1	5.44892e+07	196	23.4512	11.4731
Q16401	26S proteasome non-ATPase regulatory subunit 5 OS=Homo sapiens GN=PSMD5 PE=1 SV=3 - [PSMD5_HUMAN]	4.41322	16.87	1	3	3	3	4.43384e+06	504	56.1604	5.47803
Q9Y5L0	Transportin-3 OS=Homo sapiens GN=TNPO3 PE=1 SV=3 - [TNPO3_HUMAN]	4.39639	2.71	1	1	1	1	3.64071e+06	923	104.136	5.56689
Q9NX14	NADH dehydrogenase [ubiquinone] 1 beta subcomplex subunit 11, mitochondrial OS=Homo sapiens GN=NDUFB11 PE=1 SV=1 - [NDUBB_HUMAN]	4.39493	15.03	1	1	1	1	2.38928e+07	153	17.3057	5.22412
Q16630	Cleavage and polyadenylation specificity factor subunit 6 OS=Homo sapiens GN=CPSF6 PE=1 SV=2 - [CPSF6_HUMAN]	4.38181	4.54	1	1	1	1	879197	551	59.1734	7.15186
Q09013	Myotonin-protein kinase OS=Homo sapiens GN=DMPK PE=1 SV=3 - [DMPK_HUMAN]	4.37516	2.38	1	1	1	1	8.86126e+06	629	69.3413	5.021
P06756	Integrin alpha-V OS=Homo sapiens GN=ITGAV PE=1 SV=2 - [ITAV_HUMAN]	4.34647	3.82	1	2	2	2	4.58634e+06	1048	115.964	5.68115
O60313	Dynamin-like 120 kDa protein, mitochondrial OS=Homo sapiens GN=OPA1 PE=1 SV=3 - [OPA1_HUMAN]	4.34185	2.92	1	1	1	1	4.76656e+06	960	111.561	7.86963
Q8TDX7	Serine/threonine-protein kinase Nek7 OS=Homo sapiens GN=NEK7 PE=1 SV=1 - [NEK7_HUMAN]	4.34118	4.97	1	1	1	1	2.29745e+07	302	34.5284	8.25049
Q8IVN8	Somatomedin-B and thrombospondin type-1 domain-containing protein OS=Homo sapiens GN=SBSPON PE=1 SV=2 - [SBSPO_HUMAN]	4.34017	11.36	1	1	1	1	5.38616e+07	264	29.5905	7.50342
Q16527	Cysteine and glycine-rich protein 2 OS=Homo sapiens GN=CSRP2 PE=1 SV=3 - [CSRP2_HUMAN]	4.33645	8.81	1	1	1	1	6.95091e+07	193	20.9399	8.6167
Q96QK1	Vacuolar protein sorting-associated protein 35 OS=Homo sapiens GN=VPS35 PE=1 SV=2 - [VPS35_HUMAN]	4.32689	6.16	1	2	2	2	1.08882e+07	796	91.6489	5.49072
O75533	Splicing factor 3B subunit 1 OS=Homo sapiens GN=SF3B1 PE=1 SV=3 - [SF3B1_HUMAN]	4.32065	1.92	1	1	1	1	4.60561e+06	1304	145.738	7.09326
Q14161	ARF GTPase-activating protein GIT2 OS=Homo sapiens GN=GIT2 PE=1 SV=2 - [GIT2_HUMAN]	4.30828	2.37	1	1	1	1	4.36347e+06	759	84.4902	7.2251
P13804	Electron transfer flavoprotein subunit alpha, mitochondrial OS=Homo sapiens GN=ETFA PE=1 SV=1 - [ETFA_HUMAN]	4.25748	8.11	1	1	1	1	7.96111e+06	333	35.0576	8.38232
Q14739	Lamin-B receptor OS=Homo sapiens GN=LBR PE=1 SV=2 - [LBR_HUMAN]	4.24837	3.09	1	1	1	1	1.27099e+07	615	70.658	9.36377
P02745	Complement C1q subcomponent subunit A OS=Homo sapiens GN=C1QA PE=1 SV=2 - [C1QA_HUMAN]	4.22203	9.39	1	1	1	1	2.81292e+07	245	26.0002	9.11475
P52306	Rap1 GTPase-GDP dissociation stimulator 1 OS=Homo sapiens GN=RAP1GDS1 PE=1 SV=3 - [GDS1_HUMAN]	4.19737	3.13	1	1	1	1	2.11111e+06	607	66.2745	5.31299
Q9NVD7	Alpha-parvin OS=Homo sapiens GN=PARVA PE=1 SV=1 - [PARVA_HUMAN]	4.18435	3.76	1	1	1	1	2.23555e+07	372	42.2174	5.94775
Q9UBT2	SUMO-activating enzyme subunit 2 OS=Homo sapiens GN=UBA2 PE=1 SV=2 - [SAE2_HUMAN]	4.17245	3.75	1	1	1	1	8.44507e+06	640	71.1792	5.2876
Q9UNM6	26S proteasome non-ATPase regulatory subunit 13 OS=Homo sapiens GN=PSMD13 PE=1 SV=2 - [PSD13_HUMAN]	4.16752	5.85	1	1	1	1	1.36534e+07	376	42.9181	5.80811
O43741	5'-AMP-activated protein kinase subunit beta-2 OS=Homo sapiens GN=PRKAB2 PE=1 SV=1 - [AAKB2_HUMAN]	4.13276	11.03	1	1	1	1	1.5387e+07	272	30.2832	6.45557
P08559	Pyruvate dehydrogenase E1 component subunit alpha, somatic form, mitochondrial OS=Homo sapiens GN=PDHA1 PE=1 SV=3 - [ODPA_HUMAN]	4.10642	5.13	1	1	1	1	1.48712e+07	390	43.2676	8.06006
P42224	Signal transducer and activator of transcription 1-alpha/beta OS=Homo sapiens GN=STAT1 PE=1 SV=2 - [STAT1_HUMAN]	4.10548	3.2	1	1	1	1	6.13427e+06	750	87.2795	6.04932
O95433	Activator of 90 kDa heat shock protein ATPase homolog 1 OS=Homo sapiens GN=AHSA1 PE=1 SV=1 - [AHSA1_HUMAN]	4.10294	6.51	1	1	1	1	2.20945e+07	338	38.2503	5.52881
P23526	Adenosylhomocysteinase OS=Homo sapiens GN=AHCY PE=1 SV=4 - [SAHH_HUMAN]	4.07545	4.86	1	1	1	1	3.06892e+07	432	47.6852	6.34131
P10253	Lysosomal alpha-glucosidase OS=Homo sapiens GN=GAA PE=1 SV=4 - [LYAG_HUMAN]	4.07516	2.84	1	1	1	1	8.76219e+06	952	105.257	5.99854
Q9UJZ1	Stomatin-like protein 2, mitochondrial OS=Homo sapiens GN=STOML2 PE=1 SV=1 - [STML2_HUMAN]	4.0729	8.43	1	1	1	1	1.05674e+07	356	38.5102	7.38623
Q00341	Vigilin OS=Homo sapiens GN=HDLBP PE=1 SV=2 - [VIGLN_HUMAN]	4.06748	1.74	1	1	1	1	3.4979e+06	1268	141.368	6.87354
P46777	60S ribosomal protein L5 OS=Homo sapiens GN=RPL5 PE=1 SV=3 - [RL5_HUMAN]	4.02212	6.06	1	1	1	1	1.70381e+07	297	34.3407	9.71533
P32119	Peroxiredoxin-2 OS=Homo sapiens GN=PRDX2 PE=1 SV=5 - [PRDX2_HUMAN]	3.98044	9.09	1	1	1	1	3.24813e+07	198	21.8782	5.97314
P62888	60S ribosomal protein L30 OS=Homo sapiens GN=RPL30 PE=1 SV=2 - [RL30_HUMAN]	3.97137	13.91	1	1	1	1	1.67612e+07	115	12.7757	9.62744
P24043	Laminin subunit alpha-2 OS=Homo sapiens GN=LAMA2 PE=1 SV=4 - [LAMA2_HUMAN]	3.95686	0.7	1	1	1	1	4.32611e+06	3122	343.684	6.40479
P63167	Dynein light chain 1, cytoplasmic OS=Homo sapiens GN=DYNLL1 PE=1 SV=1 - [DYL1_HUMAN]	3.94757	24.72	1	1	1	1	3.0276e+07	89	10.3591	7.40088
O94919	Endonuclease domain-containing 1 protein OS=Homo sapiens GN=ENDOD1 PE=1 SV=2 - [ENDD1_HUMAN]	3.93218	6.6	1	1	1	1	9.51553e+06	500	54.9813	5.70654
P62913	60S ribosomal protein L11 OS=Homo sapiens GN=RPL11 PE=1 SV=2 - [RL11_HUMAN]	3.87972	7.87	1	1	1	1	4.99994e+07	178	20.2396	9.59814
Q14974	Importin subunit beta-1 OS=Homo sapiens GN=KPNB1 PE=1 SV=2 - [IMB1_HUMAN]	3.86409	1.71	1	1	1	1	7.62731e+06	876	97.108	4.77979
P48047	ATP synthase subunit O, mitochondrial OS=Homo sapiens GN=ATP5O PE=1 SV=1 - [ATPO_HUMAN]	3.86186	7.98	1	1	1	1	1.01469e+07	213	23.2627	9.96436
P50213	Isocitrate dehydrogenase [NAD] subunit alpha, mitochondrial OS=Homo sapiens GN=IDH3A PE=1 SV=1 - [IDH3A_HUMAN]	3.84945	4.64	1	1	1	1	2.04662e+06	366	39.5661	6.91748
P62277	40S ribosomal protein S13 OS=Homo sapiens GN=RPS13 PE=1 SV=2 - [RS13_HUMAN]	3.84384	17.88	1	2	2	2	3.41791e+07	151	17.2117	10.5356
O15511	Actin-related protein 2/3 complex subunit 5 OS=Homo sapiens GN=ARPC5 PE=1 SV=3 - [ARPC5_HUMAN]	3.83565	12.58	1	1	1	1	5.01617e+07	151	16.3103	5.66846
O75955	Flotillin-1 OS=Homo sapiens GN=FLOT1 PE=1 SV=3 - [FLOT1_HUMAN]	3.83384	4.45	1	1	1	1	1.03997e+07	427	47.3256	7.48877
Q15113	Procollagen C-endopeptidase enhancer 1 OS=Homo sapiens GN=PCOLCE PE=1 SV=2 - [PCOC1_HUMAN]	3.81861	14.03	1	2	2	2	14153683	449	47.942	7.43018
P62491	Ras-related protein Rab-11A OS=Homo sapiens GN=RAB11A PE=1 SV=3 - [RB11A_HUMAN]	3.81245	6.94	2	1	1	1	2.13452e+07	216	24.3784	6.56592
P22087	rRNA 2'-O-methyltransferase fibrillarin OS=Homo sapiens GN=FBL PE=1 SV=2 - [FBRL_HUMAN]	3.80625	5.92	1	1	1	1	9.9296e+06	321	33.7634	10.1841
Q9NQW7	Xaa-Pro aminopeptidase 1 OS=Homo sapiens GN=XPNPEP1 PE=1 SV=3 - [XPP1_HUMAN]	3.79538	2.25	1	1	1	1	6.3267e+06	623	69.8732	5.66846
P24539	ATP synthase F(0) complex subunit B1, mitochondrial OS=Homo sapiens GN=ATP5F1 PE=1 SV=2 - [AT5F1_HUMAN]	3.79471	4.69	1	1	1	1	1.64253e+07	256	28.8903	9.36377
O95967	EGF-containing fibulin-like extracellular matrix protein 2 OS=Homo sapiens GN=EFEMP2 PE=1 SV=3 - [FBLN4_HUMAN]	3.76042	5.64	1	1	1	1	5.68767e+07	443	49.3723	4.94482
P46782	40S ribosomal protein S5 OS=Homo sapiens GN=RPS5 PE=1 SV=4 - [RS5_HUMAN]	3.76016	7.35	1	1	1	1	2.94933e+07	204	22.8621	9.71533
P46952	3-hydroxyanthranilate 3,4-dioxygenase OS=Homo sapiens GN=HAAO PE=1 SV=2 - [3HAO_HUMAN]	3.74613	6.99	1	1	1	1	4.3897e+06	286	32.5355	5.88428
P00488	Coagulation factor XIII A chain OS=Homo sapiens GN=F13A1 PE=1 SV=4 - [F13A_HUMAN]	3.74045	4.51	1	2	2	2	2.2582e+07	732	83.2146	6.0874
P62241	40S ribosomal protein S8 OS=Homo sapiens GN=RPS8 PE=1 SV=2 - [RS8_HUMAN]	3.70523	6.25	1	1	1	1	5.6876e+07	208	24.1902	10.3159
P23246	Splicing factor, proline- and glutamine-rich OS=Homo sapiens GN=SFPQ PE=1 SV=2 - [SFPQ_HUMAN]	3.6737	3.25	1	1	1	1	1.06484e+07	707	76.1016	9.43701
P0C0L4	Complement C4-A OS=Homo sapiens GN=C4A PE=1 SV=2 - [CO4A_HUMAN]	3.668	0.69	1	1	1	1	1.39636e+07	1744	192.664	7.07861
Q9NW15	Anoctamin-10 OS=Homo sapiens GN=ANO10 PE=1 SV=2 - [ANO10_HUMAN]	3.66001	3.94	1	1	1	1	5.02261e+06	660	76.2798	7.40088
O15460	Prolyl 4-hydroxylase subunit alpha-2 OS=Homo sapiens GN=P4HA2 PE=1 SV=1 - [P4HA2_HUMAN]	3.63398	3.55	1	1	1	1	6.07348e+06	535	60.8636	5.70654
Q9NRP0	Oligosaccharyltransferase complex subunit OSTC OS=Homo sapiens GN=OSTC PE=1 SV=1 - [OSTC_HUMAN]	3.63111	8.05	1	1	1	1	2.01275e+07	149	16.8178	9.12939
P02747	Complement C1q subcomponent subunit C OS=Homo sapiens GN=C1QC PE=1 SV=3 - [C1QC_HUMAN]	3.61135	7.35	1	1	1	1	2.26396e+07	245	25.7571	8.41162
Q53GQ0	Very-long-chain 3-oxoacyl-CoA reductase OS=Homo sapiens GN=HSD17B12 PE=1 SV=2 - [DHB12_HUMAN]	3.59828	4.81	1	1	1	1	1.597e+07	312	34.3022	9.31982
Q8N684	Cleavage and polyadenylation specificity factor subunit 7 OS=Homo sapiens GN=CPSF7 PE=1 SV=1 - [CPSF7_HUMAN]	3.59619	5.31	1	1	1	1	980695	471	52.0183	8.00146
P26599	Polypyrimidine tract-binding protein 1 OS=Homo sapiens GN=PTBP1 PE=1 SV=1 - [PTBP1_HUMAN]	3.58652	3.77	1	1	1	1	1.00937e+07	531	57.1856	9.17334
Q86X55	Histone-arginine methyltransferase CARM1 OS=Homo sapiens GN=CARM1 PE=1 SV=3 - [CARM1_HUMAN]	3.58227	5.26	1	1	1	1	1.64244e+07	608	65.8114	6.72705
P07858	Cathepsin B OS=Homo sapiens GN=CTSB PE=1 SV=3 - [CATB_HUMAN]	3.57997	5.01	1	1	1	1	5.50265e+07	339	37.7968	6.30322
Q9UBQ0	Vacuolar protein sorting-associated protein 29 OS=Homo sapiens GN=VPS29 PE=1 SV=1 - [VPS29_HUMAN]	3.5652	12.64	1	1	1	1	1.31639e+07	182	20.4927	6.78564
P52943	Cysteine-rich protein 2 OS=Homo sapiens GN=CRIP2 PE=1 SV=1 - [CRIP2_HUMAN]	3.55718	15.38	1	1	1	1	1.7563e+08	208	22.478	8.71924
Q96KG9	N-terminal kinase-like protein OS=Homo sapiens GN=SCYL1 PE=1 SV=1 - [SCYL1_HUMAN]	3.5361	2.85	1	1	1	1	7.34889e+06	808	89.5752	6.30322
O14744	Protein arginine N-methyltransferase 5 OS=Homo sapiens GN=PRMT5 PE=1 SV=4 - [ANM5_HUMAN]	3.5253	4.87	1	1	1	1		637	72.6376	6.29053
P61313	60S ribosomal protein L15 OS=Homo sapiens GN=RPL15 PE=1 SV=2 - [RL15_HUMAN]	3.5077	5.88	1	1	1	1	2.02742e+07	204	24.1311	11.6196
O60749	Sorting nexin-2 OS=Homo sapiens GN=SNX2 PE=1 SV=2 - [SNX2_HUMAN]	3.48661	4.82	1	1	1	1	7.66132e+06	519	58.4347	5.12256
P56192	Methionine--tRNA ligase, cytoplasmic OS=Homo sapiens GN=MARS PE=1 SV=2 - [SYMC_HUMAN]	3.45325	3.11	1	1	1	1	7.29655e+06	900	101.052	6.16357
Q5XKE5	Keratin, type II cytoskeletal 79 OS=Homo sapiens GN=KRT79 PE=1 SV=2 - [K2C79_HUMAN]	3.44466	2.24	7	1	1	1	15524274	535	57.8002	7.1958
O00232	26S proteasome non-ATPase regulatory subunit 12 OS=Homo sapiens GN=PSMD12 PE=1 SV=3 - [PSD12_HUMAN]	3.44367	2.85	1	1	1	1	8.38602e+06	456	52.8706	7.6499
P60174	Triosephosphate isomerase OS=Homo sapiens GN=TPI1 PE=1 SV=3 - [TPIS_HUMAN]	3.42551	10.14	1	1	1	1	1.27769e+07	286	30.7717	5.92236
Q8TF62	Probable phospholipid-transporting ATPase IM OS=Homo sapiens GN=ATP8B4 PE=1 SV=3 - [AT8B4_HUMAN]	3.42419	2.35	1	1	1	1	2.00393e+08	1192	135.782	6.99072
O75844	CAAX prenyl protease 1 homolog OS=Homo sapiens GN=ZMPSTE24 PE=1 SV=2 - [FACE1_HUMAN]	3.40691	3.37	1	1	1	1	4.91276e+06	475	54.7775	7.48877
O00186	Syntaxin-binding protein 3 OS=Homo sapiens GN=STXBP3 PE=1 SV=2 - [STXB3_HUMAN]	3.3838	2.87	1	1	1	1		592	67.7208	7.79639
Q9Y3Z3	Deoxynucleoside triphosphate triphosphohydrolase SAMHD1 OS=Homo sapiens GN=SAMHD1 PE=1 SV=2 - [SAMH1_HUMAN]	3.37688	2.4	1	1	1	1	6.0027e+06	626	72.1548	7.13721
P49257	Protein ERGIC-53 OS=Homo sapiens GN=LMAN1 PE=1 SV=2 - [LMAN1_HUMAN]	3.3768	4.9	1	1	1	1	5.05192e+07	510	57.513	6.771
Q04637	Eukaryotic translation initiation factor 4 gamma 1 OS=Homo sapiens GN=EIF4G1 PE=1 SV=4 - [IF4G1_HUMAN]	3.37273	0.69	1	1	1	1	9.02895e+06	1599	175.382	5.32568
P10909	Clusterin OS=Homo sapiens GN=CLU PE=1 SV=1 - [CLUS_HUMAN]	3.37202	2.67	1	1	1	1	1.68821e+07	449	52.461	6.26514
P54886	Delta-1-pyrroline-5-carboxylate synthase OS=Homo sapiens GN=ALDH18A1 PE=1 SV=2 - [P5CS_HUMAN]	3.34097	1.51	1	1	1	1	4.87829e+06	795	87.2475	7.12256
Q92973	Transportin-1 OS=Homo sapiens GN=TNPO1 PE=1 SV=2 - [TNPO1_HUMAN]	3.34005	2.23	1	1	1	1	9.26792e+06	898	102.289	4.98291
P49419	Alpha-aminoadipic semialdehyde dehydrogenase OS=Homo sapiens GN=ALDH7A1 PE=1 SV=5 - [AL7A1_HUMAN]	3.31891	6.86	1	1	1	1	2.75379e+07	539	58.4501	7.98682
P49821	NADH dehydrogenase [ubiquinone] flavoprotein 1, mitochondrial OS=Homo sapiens GN=NDUFV1 PE=1 SV=4 - [NDUV1_HUMAN]	3.31414	5.82	1	1	1	1	1.76197e+07	464	50.7848	8.20654
Q5T4S7	E3 ubiquitin-protein ligase UBR4 OS=Homo sapiens GN=UBR4 PE=1 SV=1 - [UBR4_HUMAN]	3.29592	0.46	1	1	1	1	7.6836e+06	5183	573.476	6.03662
P62266	40S ribosomal protein S23 OS=Homo sapiens GN=RPS23 PE=1 SV=3 - [RS23_HUMAN]	3.29454	7.69	1	1	1	1	4.05159e+07	143	15.7977	10.4917
P62330	ADP-ribosylation factor 6 OS=Homo sapiens GN=ARF6 PE=1 SV=2 - [ARF6_HUMAN]	3.29124	15.43	1	1	1	1	7.68011e+06	175	20.0694	8.95361
Q9Y305	Acyl-coenzyme A thioesterase 9, mitochondrial OS=Homo sapiens GN=ACOT9 PE=1 SV=2 - [ACOT9_HUMAN]	3.28444	2.96	1	1	1	1	7.46861e+06	439	49.8695	8.60205
P11177	Pyruvate dehydrogenase E1 component subunit beta, mitochondrial OS=Homo sapiens GN=PDHB PE=1 SV=3 - [ODPB_HUMAN]	3.28195	11.98	1	2	2	2	1.36739e+07	359	39.208	6.65381
Q8WUP2	Filamin-binding LIM protein 1 OS=Homo sapiens GN=FBLIM1 PE=1 SV=2 - [FBLI1_HUMAN]	3.27516	4.02	1	1	1	1	3.35947e+07	373	40.6427	6.02393
Q9Y5N1	Histamine H3 receptor OS=Homo sapiens GN=HRH3 PE=1 SV=2 - [HRH3_HUMAN]	3.27306	10.79	1	1	1	1	11744963	445	48.6399	9.29053
Q9H0N0	Ras-related protein Rab-6C OS=Homo sapiens GN=RAB6C PE=1 SV=2 - [RAB6C_HUMAN]	3.26294	8.66	1	1	1	1	9.80033e+06	254	28.3374	7.7085
P02748	Complement component C9 OS=Homo sapiens GN=C9 PE=1 SV=2 - [CO9_HUMAN]	3.2472	2.15	1	1	1	1	1.37094e+07	559	63.1327	5.59229
O60763	General vesicular transport factor p115 OS=Homo sapiens GN=USO1 PE=1 SV=2 - [USO1_HUMAN]	3.23869	1.25	1	1	1	1	8.39444e+06	962	107.828	4.90674
Q92629	Delta-sarcoglycan OS=Homo sapiens GN=SGCD PE=1 SV=2 - [SGCD_HUMAN]	3.23743	5.54	1	1	1	1	2.77375e+07	289	32.0509	9.11475
P00568	Adenylate kinase isoenzyme 1 OS=Homo sapiens GN=AK1 PE=1 SV=3 - [KAD1_HUMAN]	3.22512	7.22	1	1	1	1	7.88057e+06	194	21.6213	8.63135
Q08209	Serine/threonine-protein phosphatase 2B catalytic subunit alpha isoform OS=Homo sapiens GN=PPP3CA PE=1 SV=1 - [PP2BA_HUMAN]	3.22121	4.8	2	1	1	1	8.86011e+06	521	58.6503	5.85889
Q16795	NADH dehydrogenase [ubiquinone] 1 alpha subcomplex subunit 9, mitochondrial OS=Homo sapiens GN=NDUFA9 PE=1 SV=2 - [NDUA9_HUMAN]	3.21574	3.45	1	1	1	1	1.10516e+07	377	42.4826	9.80322
Q02153	Guanylate cyclase soluble subunit beta-1 OS=Homo sapiens GN=GUCY1B3 PE=1 SV=1 - [GCYB1_HUMAN]	3.194	1.94	1	1	1	1	7.18134e+06	619	70.4696	5.35107
O75746	Calcium-binding mitochondrial carrier protein Aralar1 OS=Homo sapiens GN=SLC25A12 PE=1 SV=2 - [CMC1_HUMAN]	3.18469	3.54	1	1	1	1	7.44306e+06	678	74.7149	8.38232
Q07020	60S ribosomal protein L18 OS=Homo sapiens GN=RPL18 PE=1 SV=2 - [RL18_HUMAN]	3.18104	6.91	1	1	1	1	5.57347e+07	188	21.6211	11.7222
P27658	Collagen alpha-1(VIII) chain OS=Homo sapiens GN=COL8A1 PE=1 SV=2 - [CO8A1_HUMAN]	3.17977	1.34	1	1	1	1	3.9238e+07	744	73.3171	9.61279
O00469	Procollagen-lysine,2-oxoglutarate 5-dioxygenase 2 OS=Homo sapiens GN=PLOD2 PE=1 SV=2 - [PLOD2_HUMAN]	3.17685	3.12	1	1	1	1	8.17824e+06	737	84.6316	6.7124
Q14318	Peptidyl-prolyl cis-trans isomerase FKBP8 OS=Homo sapiens GN=FKBP8 PE=1 SV=2 - [FKBP8_HUMAN]	3.16472	7.04	1	1	1	1	2978680	412	44.5337	4.84326
P61026	Ras-related protein Rab-10 OS=Homo sapiens GN=RAB10 PE=1 SV=1 - [RAB10_HUMAN]	3.12979	5.5	1	1	1	1	3.23668e+07	200	22.5266	8.38232
P13073	Cytochrome c oxidase subunit 4 isoform 1, mitochondrial OS=Homo sapiens GN=COX4I1 PE=1 SV=1 - [COX41_HUMAN]	3.10984	7.1	1	1	1	1	2.78401e+07	169	19.564	9.51025
P62249	40S ribosomal protein S16 OS=Homo sapiens GN=RPS16 PE=1 SV=2 - [RS16_HUMAN]	3.1045	6.85	1	1	1	1	4.71207e+07	146	16.435	10.2134
P83731	60S ribosomal protein L24 OS=Homo sapiens GN=RPL24 PE=1 SV=1 - [RL24_HUMAN]	3.08413	5.73	1	1	1	1	3.73034e+07	157	17.7679	11.2534
P46783	40S ribosomal protein S10 OS=Homo sapiens GN=RPS10 PE=1 SV=1 - [RS10_HUMAN]	3.07443	5.45	1	1	1	1	8.74644e+06	165	18.8859	10.1548
P12268	Inosine-5'-monophosphate dehydrogenase 2 OS=Homo sapiens GN=IMPDH2 PE=1 SV=2 - [IMDH2_HUMAN]	3.06512	8.37	1	1	1	1	2.9782e+06	514	55.7696	6.90283
P60891	Ribose-phosphate pyrophosphokinase 1 OS=Homo sapiens GN=PRPS1 PE=1 SV=2 - [PRPS1_HUMAN]	3.0566	13.52	1	1	1	2	6.04441e+06	318	34.8119	6.97607
Q1KMD3	Heterogeneous nuclear ribonucleoprotein U-like protein 2 OS=Homo sapiens GN=HNRNPUL2 PE=1 SV=1 - [HNRL2_HUMAN]	3.052	1.74	1	1	1	1	1.85172e+07	747	85.0522	4.90674
Q14165	Malectin OS=Homo sapiens GN=MLEC PE=1 SV=1 - [MLEC_HUMAN]	3.03858	7.88	1	1	1	1	7.90624e+06	292	32.2136	5.41455
P28331	NADH-ubiquinone oxidoreductase 75 kDa subunit, mitochondrial OS=Homo sapiens GN=NDUFS1 PE=1 SV=3 - [NDUS1_HUMAN]	3.03401	3.03	1	1	1	1	1.05441e+07	727	79.4165	6.22705
Q08397	Lysyl oxidase homolog 1 OS=Homo sapiens GN=LOXL1 PE=1 SV=2 - [LOXL1_HUMAN]	3.0293	2.44	1	1	1	1	1.91326e+07	574	63.0706	7.51807
P61803	Dolichyl-diphosphooligosaccharide--protein glycosyltransferase subunit DAD1 OS=Homo sapiens GN=DAD1 PE=1 SV=3 - [DAD1_HUMAN]	3.01643	10.62	1	1	1	1	16293640	113	12.4886	7.07861
O94826	Mitochondrial import receptor subunit TOM70 OS=Homo sapiens GN=TOMM70 PE=1 SV=1 - [TOM70_HUMAN]	3.01139	2.96	1	1	1	1	5.13478e+06	608	67.412	7.12256
Q92616	eIF-2-alpha kinase activator GCN1 OS=Homo sapiens GN=GCN1 PE=1 SV=6 - [GCN1_HUMAN]	3.00686	0.56	1	1	1	1	5.064e+06	2671	292.572	7.47412
Q8IYS2	Uncharacterized protein KIAA2013 OS=Homo sapiens GN=KIAA2013 PE=1 SV=1 - [K2013_HUMAN]	3.00512	4.89	1	1	1	1	1.58981e+06	634	69.1135	8.19189
P00736	Complement C1r subcomponent OS=Homo sapiens GN=C1R PE=1 SV=2 - [C1R_HUMAN]	3.00117	3.69	1	1	1	1	1.84826e+07	705	80.0668	6.21436
P07814	Bifunctional glutamate/proline--tRNA ligase OS=Homo sapiens GN=EPRS PE=1 SV=5 - [SYEP_HUMAN]	2.99265	1.26	1	1	1	1	7.81025e+06	1512	170.483	7.32764
P61201	COP9 signalosome complex subunit 2 OS=Homo sapiens GN=COPS2 PE=1 SV=1 - [CSN2_HUMAN]	2.93745	5.64	1	1	1	1		443	51.5641	5.52881
P02649	Apolipoprotein E OS=Homo sapiens GN=APOE PE=1 SV=1 - [APOE_HUMAN]	2.93307	3.79	1	1	1	1	1.80566e+08	317	36.1318	5.73193
O75340	Programmed cell death protein 6 OS=Homo sapiens GN=PDCD6 PE=1 SV=1 - [PDCD6_HUMAN]	2.87495	6.81	1	1	1	1	12593783	191	21.8548	5.40186
Q9Y5Y2	Cytosolic Fe-S cluster assembly factor NUBP2 OS=Homo sapiens GN=NUBP2 PE=1 SV=1 - [NUBP2_HUMAN]	2.83323	9.59	1	1	1	1	9.07575e+06	271	28.8068	5.8335
O60884	DnaJ homolog subfamily A member 2 OS=Homo sapiens GN=DNAJA2 PE=1 SV=1 - [DNJA2_HUMAN]	2.83085	7.28	1	1	1	1	4.02977e+06	412	45.7166	6.48096
P25067	Collagen alpha-2(VIII) chain OS=Homo sapiens GN=COL8A2 PE=1 SV=2 - [CO8A2_HUMAN]	2.82733	4.98	1	1	1	1	3.63635e+07	703	67.2023	8.98291
O76024	Wolframin OS=Homo sapiens GN=WFS1 PE=1 SV=2 - [WFS1_HUMAN]	2.81521	2.7	1	1	1	2	794719	890	100.227	8.04541
P50995	Annexin A11 OS=Homo sapiens GN=ANXA11 PE=1 SV=1 - [ANX11_HUMAN]	2.81331	2.18	1	1	1	1	2.26906e+07	505	54.3551	7.6499
Q9UL25	Ras-related protein Rab-21 OS=Homo sapiens GN=RAB21 PE=1 SV=3 - [RAB21_HUMAN]	2.81318	7.56	1	1	1	1	23040806	225	24.3323	7.94287
O95299	NADH dehydrogenase [ubiquinone] 1 alpha subcomplex subunit 10, mitochondrial OS=Homo sapiens GN=NDUFA10 PE=1 SV=1 - [NDUAA_HUMAN]	2.81081	6.2	1	1	1	1	1.01147e+07	355	40.7249	8.48486
Q9P0V9	Septin-10 OS=Homo sapiens GN=SEPT10 PE=1 SV=2 - [SEP10_HUMAN]	2.79442	5.29	1	1	1	1	3.14104e+06	454	52.5596	6.80029
P67936	Tropomyosin alpha-4 chain OS=Homo sapiens GN=TPM4 PE=1 SV=3 - [TPM4_HUMAN]	2.79339	4.03	2	1	1	1	5.15482e+07	248	28.5045	4.69092
Q15041	ADP-ribosylation factor-like protein 6-interacting protein 1 OS=Homo sapiens GN=ARL6IP1 PE=1 SV=2 - [AR6P1_HUMAN]	2.77283	13.79	1	1	1	1		203	23.3474	9.31982
Q00325	Phosphate carrier protein, mitochondrial OS=Homo sapiens GN=SLC25A3 PE=1 SV=2 - [MPCP_HUMAN]	2.76292	3.04	1	1	1	1	1.61424e+07	362	40.0687	9.37842
P67812	Signal peptidase complex catalytic subunit SEC11A OS=Homo sapiens GN=SEC11A PE=1 SV=1 - [SC11A_HUMAN]	2.76059	6.15	1	1	1	1	6345026	179	20.6121	9.48096
P22352	Glutathione peroxidase 3 OS=Homo sapiens GN=GPX3 PE=1 SV=2 - [GPX3_HUMAN]	2.75253	5.31	1	1	1	1	2.74888e+07	226	25.5369	8.1333
Q13363	C-terminal-binding protein 1 OS=Homo sapiens GN=CTBP1 PE=1 SV=2 - [CTBP1_HUMAN]	2.74885	7.5	1	1	1	1	6.39003e+06	440	47.5055	6.771
Q13045	Protein flightless-1 homolog OS=Homo sapiens GN=FLII PE=1 SV=2 - [FLII_HUMAN]	2.74696	2.13	1	1	1	1	997323	1269	144.66	6.04932
P51149	Ras-related protein Rab-7a OS=Homo sapiens GN=RAB7A PE=1 SV=1 - [RAB7A_HUMAN]	2.74539	6.28	1	1	1	1	24316823	207	23.4748	6.69775
P42677	40S ribosomal protein S27 OS=Homo sapiens GN=RPS27 PE=1 SV=3 - [RS27_HUMAN]	2.7441	15.48	2	1	1	1	5.69239e+07	84	9.45484	9.45166
Q86SQ0	Pleckstrin homology-like domain family B member 2 OS=Homo sapiens GN=PHLDB2 PE=1 SV=2 - [PHLB2_HUMAN]	2.72709	1.68	1	1	1	1	681875	1253	142.07	7.43018
P55001	Microfibrillar-associated protein 2 OS=Homo sapiens GN=MFAP2 PE=2 SV=1 - [MFAP2_HUMAN]	2.72487	6.56	1	1	1	1	5.53491e+07	183	20.8119	4.97021
Q9Y2A7	Nck-associated protein 1 OS=Homo sapiens GN=NCKAP1 PE=1 SV=1 - [NCKP1_HUMAN]	2.72019	2.66	1	1	1	1	1.4642e+07	1128	128.707	6.62451
P61106	Ras-related protein Rab-14 OS=Homo sapiens GN=RAB14 PE=1 SV=4 - [RAB14_HUMAN]	2.71252	13.95	1	1	1	1	3.25967e+07	215	23.8819	6.21436
Q9BQ31	Potassium voltage-gated channel subfamily S member 3 OS=Homo sapiens GN=KCNS3 PE=1 SV=3 - [KCNS3_HUMAN]	2.70016	5.09	1	1	1	1	1.17506e+08	491	55.9648	5.03369
Q9P0J0	NADH dehydrogenase [ubiquinone] 1 alpha subcomplex subunit 13 OS=Homo sapiens GN=NDUFA13 PE=1 SV=3 - [NDUAD_HUMAN]	2.69965	9.03	1	1	1	1	7.61057e+06	144	16.6876	8.42627
Q9UNP9	Peptidyl-prolyl cis-trans isomerase E OS=Homo sapiens GN=PPIE PE=1 SV=1 - [PPIE_HUMAN]	2.69372	2.99	1	1	1	1		301	33.4096	5.60498
O60831	PRA1 family protein 2 OS=Homo sapiens GN=PRAF2 PE=1 SV=1 - [PRAF2_HUMAN]	2.69267	10.11	1	1	1	1	8.98375e+06	178	19.2455	9.18799
Q15165	Serum paraoxonase/arylesterase 2 OS=Homo sapiens GN=PON2 PE=1 SV=3 - [PON2_HUMAN]	2.69148	9.32	1	1	1	1	1.34927e+07	354	39.3723	5.60498
Q9NYU2	UDP-glucose:glycoprotein glucosyltransferase 1 OS=Homo sapiens GN=UGGT1 PE=1 SV=3 - [UGGG1_HUMAN]	2.69017	1.61	1	1	1	1	1.99172e+06	1555	177.078	5.63037
Q9GZS3	WD repeat-containing protein 61 OS=Homo sapiens GN=WDR61 PE=1 SV=1 - [WDR61_HUMAN]	2.6794	6.56	1	1	1	1	1.46581e+06	305	33.5598	5.46533
Q9P2E9	Ribosome-binding protein 1 OS=Homo sapiens GN=RRBP1 PE=1 SV=4 - [RRBP1_HUMAN]	2.64381	2.06	1	1	1	1	1.71119e+08	1410	152.381	8.60205
P26641	Elongation factor 1-gamma OS=Homo sapiens GN=EEF1G PE=1 SV=3 - [EF1G_HUMAN]	2.60524	9.15	1	1	1	1	2.02613e+07	437	50.0871	6.66846
P20340	Ras-related protein Rab-6A OS=Homo sapiens GN=RAB6A PE=1 SV=3 - [RAB6A_HUMAN]	2.60052	5.77	2	1	1	1	1.79088e+07	208	23.5779	5.5415
P33121	Long-chain-fatty-acid--CoA ligase 1 OS=Homo sapiens GN=ACSL1 PE=1 SV=1 - [ACSL1_HUMAN]	2.58619	3.72	1	1	1	1	2.98796e+06	698	77.8929	7.15186
Q13200	26S proteasome non-ATPase regulatory subunit 2 OS=Homo sapiens GN=PSMD2 PE=1 SV=3 - [PSMD2_HUMAN]	2.57518	2.42	1	1	1	1		908	100.136	5.19873
Q99719	Septin-5 OS=Homo sapiens GN=SEPT5 PE=1 SV=1 - [SEPT5_HUMAN]	2.55887	9.49	1	1	1	1	7.77848e+06	369	42.7497	6.66846
P14324	Farnesyl pyrophosphate synthase OS=Homo sapiens GN=FDPS PE=1 SV=4 - [FPPS_HUMAN]	2.55695	4.3	1	1	1	1	2.63444e+07	419	48.2446	6.15088
Q9NZJ7	Mitochondrial carrier homolog 1 OS=Homo sapiens GN=MTCH1 PE=1 SV=1 - [MTCH1_HUMAN]	2.55622	10.03	1	1	1	1	5.07779e+06	389	41.5173	9.31982
Q86T65	Disheveled-associated activator of morphogenesis 2 OS=Homo sapiens GN=DAAM2 PE=1 SV=3 - [DAAM2_HUMAN]	2.55214	2.53	1	1	1	2	3.3578e+06	1068	123.42	6.80029
Q8TAT6	Nuclear protein localization protein 4 homolog OS=Homo sapiens GN=NPLOC4 PE=1 SV=3 - [NPL4_HUMAN]	2.54992	2.3	1	1	1	1	9.28639e+06	608	68.0769	6.37939
P63000	Ras-related C3 botulinum toxin substrate 1 OS=Homo sapiens GN=RAC1 PE=1 SV=1 - [RAC1_HUMAN]	2.54008	7.29	1	1	1	1	42920981	192	21.4362	8.49951
Q9BXJ9	N-alpha-acetyltransferase 15, NatA auxiliary subunit OS=Homo sapiens GN=NAA15 PE=1 SV=1 - [NAA15_HUMAN]	2.53497	2.42	1	1	1	1	3.94425e+06	866	101.208	7.41553
P49589	Cysteine--tRNA ligase, cytoplasmic OS=Homo sapiens GN=CARS PE=1 SV=3 - [SYCC_HUMAN]	2.51595	3.07	1	1	1	1	2.43541e+06	748	85.4192	6.75635
Q13151	Heterogeneous nuclear ribonucleoprotein A0 OS=Homo sapiens GN=HNRNPA0 PE=1 SV=1 - [ROA0_HUMAN]	2.51116	5.25	1	1	1	1	1.2843e+07	305	30.8218	9.29053
P62269	40S ribosomal protein S18 OS=Homo sapiens GN=RPS18 PE=1 SV=3 - [RS18_HUMAN]	2.51093	5.26	1	1	1	1	6.29548e+07	152	17.7079	10.9897
P11166	Solute carrier family 2, facilitated glucose transporter member 1 OS=Homo sapiens GN=SLC2A1 PE=1 SV=2 - [GTR1_HUMAN]	2.47228	1.63	1	1	1	1	6.95281e+06	492	54.0485	8.71924
Q9Y3U8	60S ribosomal protein L36 OS=Homo sapiens GN=RPL36 PE=1 SV=3 - [RL36_HUMAN]	2.3985	10.48	1	1	1	1	24983713	105	12.2459	11.5903
Q96JJ7	Protein disulfide-isomerase TMX3 OS=Homo sapiens GN=TMX3 PE=1 SV=2 - [TMX3_HUMAN]	2.38688	6.17	1	1	1	1	1.99307e+06	454	51.8389	4.90674
P62081	40S ribosomal protein S7 OS=Homo sapiens GN=RPS7 PE=1 SV=1 - [RS7_HUMAN]	2.35965	5.67	1	1	1	1	1.14803e+07	194	22.1133	10.0962
Q96HE7	ERO1-like protein alpha OS=Homo sapiens GN=ERO1A PE=1 SV=2 - [ERO1A_HUMAN]	2.35865	3.63	1	1	1	1	9.82256e+06	468	54.3581	5.68115
P25398	40S ribosomal protein S12 OS=Homo sapiens GN=RPS12 PE=1 SV=3 - [RS12_HUMAN]	2.3093	11.36	1	1	1	1	3.06464e+07	132	14.5055	7.21045
Q99627	COP9 signalosome complex subunit 8 OS=Homo sapiens GN=COPS8 PE=1 SV=1 - [CSN8_HUMAN]	2.29513	14.35	1	1	1	1	2.65369e+06	209	23.211	5.37646
Q15628	Tumor necrosis factor receptor type 1-associated DEATH domain protein OS=Homo sapiens GN=TRADD PE=1 SV=2 - [TRADD_HUMAN]	2.24508	6.41	1	1	1	1	2588421709	312	34.2258	6.26514
P26368	Splicing factor U2AF 65 kDa subunit OS=Homo sapiens GN=U2AF2 PE=1 SV=4 - [U2AF2_HUMAN]	2.24161	5.05	1	1	1	1		475	53.4672	9.08545
Q9BVC6	Transmembrane protein 109 OS=Homo sapiens GN=TMEM109 PE=1 SV=1 - [TM109_HUMAN]	2.23627	4.94	1	1	1	1	5.29047e+07	243	26.1936	10.4771
Q3SY69	Mitochondrial 10-formyltetrahydrofolate dehydrogenase OS=Homo sapiens GN=ALDH1L2 PE=1 SV=2 - [AL1L2_HUMAN]	2.21143	5.42	1	2	2	2	5.73829e+06	923	101.681	6.52197
Q9Y3A5	Ribosome maturation protein SBDS OS=Homo sapiens GN=SBDS PE=1 SV=4 - [SBDS_HUMAN]	2.20162	6.8	1	1	1	1		250	28.7453	8.74854
P11277	Spectrin beta chain, erythrocytic OS=Homo sapiens GN=SPTB PE=1 SV=5 - [SPTB1_HUMAN]	2.1782	0.51	1	1	1	1	1.19928e+06	2137	246.316	5.2749
Q5XKP0	MICOS complex subunit MIC13 OS=Homo sapiens GN=MIC13 PE=1 SV=1 - [MIC13_HUMAN]	2.14415	27.12	1	1	1	1	1.32978e+07	118	13.0788	9.42236
Q02543	60S ribosomal protein L18a OS=Homo sapiens GN=RPL18A PE=1 SV=2 - [RL18A_HUMAN]	2.13326	3.98	1	1	1	1	14435118	176	20.7489	10.7114
Q7Z2K8	G protein-regulated inducer of neurite outgrowth 1 OS=Homo sapiens GN=GPRIN1 PE=1 SV=2 - [GRIN1_HUMAN]	2.11907	1.59	1	1	1	1	4.7453e+07	1008	102.336	8.06006
Q9P0L0	Vesicle-associated membrane protein-associated protein A OS=Homo sapiens GN=VAPA PE=1 SV=3 - [VAPA_HUMAN]	2.08989	8.03	1	1	1	1	2.10172e+07	249	27.8752	8.6167
O15344	E3 ubiquitin-protein ligase Midline-1 OS=Homo sapiens GN=MID1 PE=1 SV=1 - [TRI18_HUMAN]	2.08211	2.1	1	1	1	1	827082	667	75.2026	6.80029
Q76G19	PDZ domain-containing protein 4 OS=Homo sapiens GN=PDZD4 PE=1 SV=1 - [PDZD4_HUMAN]	2.04783	4.03	1	1	1	1		769	86.1173	6.12549
P62910	60S ribosomal protein L32 OS=Homo sapiens GN=RPL32 PE=1 SV=2 - [RL32_HUMAN]	2.01983	10.37	1	1	1	1	3.07259e+07	135	15.8498	11.3267
P62314	Small nuclear ribonucleoprotein Sm D1 OS=Homo sapiens GN=SNRPD1 PE=1 SV=1 - [SMD1_HUMAN]	1.96348	16.81	1	1	1	1	2.08037e+06	119	13.2734	11.561
P00846	ATP synthase subunit a OS=Homo sapiens GN=MT-ATP6 PE=1 SV=1 - [ATP6_HUMAN]	1.94137	4.42	1	1	1	1	23359427	226	24.8009	10.0962
Q9BY32	Inosine triphosphate pyrophosphatase OS=Homo sapiens GN=ITPA PE=1 SV=2 - [ITPA_HUMAN]	1.91361	7.22	1	1	1	1	3.44234e+06	194	21.4319	5.65576
Q9H2G2	STE20-like serine/threonine-protein kinase OS=Homo sapiens GN=SLK PE=1 SV=1 - [SLK_HUMAN]	1.86002	1.7	1	1	1	1	1.5357e+06	1235	142.607	5.14795
P62899	60S ribosomal protein L31 OS=Homo sapiens GN=RPL31 PE=1 SV=1 - [RL31_HUMAN]	1.79501	11.2	1	1	1	2	41702244	125	14.4539	10.5356
Q9C0B7	Transport and Golgi organization protein 6 homolog OS=Homo sapiens GN=TANGO6 PE=1 SV=2 - [TNG6_HUMAN]	1.7369	1.1	1	1	1	1	3.29952e+07	1094	120.671	6.11279
P27695	DNA-(apurinic or apyrimidinic site) lyase OS=Homo sapiens GN=APEX1 PE=1 SV=2 - [APEX1_HUMAN]	1.71399	5.35	1	1	1	1	8.95891e+06	318	35.5322	8.11865
Q8WVE0	EEF1A lysine methyltransferase 1 OS=Homo sapiens GN=EEF1AKMT1 PE=1 SV=1 - [EFMT1_HUMAN]	1.70746	5.61	1	1	1	1	2.22598e+08	214	24.4899	4.55127
Q8WVZ7	E3 ubiquitin-protein ligase RNF133 OS=Homo sapiens GN=RNF133 PE=2 SV=1 - [RN133_HUMAN]	1.67382	3.19	1	1	1	1	1.74269e+08	376	42.2666	7.48877
P34896	Serine hydroxymethyltransferase, cytosolic OS=Homo sapiens GN=SHMT1 PE=1 SV=1 - [GLYC_HUMAN]	1.64158	2.9	2	1	1	1	1.16809e+07	483	53.049	7.7085
Q15744	CCAAT/enhancer-binding protein epsilon OS=Homo sapiens GN=CEBPE PE=1 SV=2 - [CEBPE_HUMAN]	1.61808	4.27	1	1	1	1	21695335	281	30.5837	8.98291
P29372	DNA-3-methyladenine glycosylase OS=Homo sapiens GN=MPG PE=1 SV=3 - [3MG_HUMAN]	0	11.74	1	1	1	1	1.12493e+07	298	32.8478	9.56885
O95336	6-phosphogluconolactonase OS=Homo sapiens GN=PGLS PE=1 SV=2 - [6PGL_HUMAN]	0	14.34	1	1	1	1	1092158528	258	27.5296	6.04932
Q99758	ATP-binding cassette sub-family A member 3 OS=Homo sapiens GN=ABCA3 PE=1 SV=2 - [ABCA3_HUMAN]	0	1.94	1	1	1	1	1.27354e+06	1704	191.239	7.62061
Q13155	Aminoacyl tRNA synthase complex-interacting multifunctional protein 2 OS=Homo sapiens GN=AIMP2 PE=1 SV=2 - [AIMP2_HUMAN]	0	7.81	1	1	1	1	2.61356e+07	320	35.3263	8.22119
P20292	Arachidonate 5-lipoxygenase-activating protein OS=Homo sapiens GN=ALOX5AP PE=1 SV=2 - [AL5AP_HUMAN]	0	8.07	1	1	1	1	7.43851e+06	161	18.1454	8.44092
Q96PE2	Rho guanine nucleotide exchange factor 17 OS=Homo sapiens GN=ARHGEF17 PE=1 SV=1 - [ARHGH_HUMAN]	0	1.11	1	1	1	1	9.04194e+06	2063	221.535	6.29053
Q14865	AT-rich interactive domain-containing protein 5B OS=Homo sapiens GN=ARID5B PE=1 SV=3 - [ARI5B_HUMAN]	0	2.86	1	1	1	1	265558	1188	132.292	8.71924
P13637	Sodium/potassium-transporting ATPase subunit alpha-3 OS=Homo sapiens GN=ATP1A3 PE=1 SV=3 - [AT1A3_HUMAN]	0	2.67	1	1	1	1	1.70372e+06	1013	111.677	5.37646
O75947	ATP synthase subunit d, mitochondrial OS=Homo sapiens GN=ATP5H PE=1 SV=3 - [ATP5H_HUMAN]	0	8.7	1	1	1	1	1.81844e+06	161	18.4795	5.30029
P27037	Activin receptor type-2A OS=Homo sapiens GN=ACVR2A PE=1 SV=1 - [AVR2A_HUMAN]	0	6.82	1	1	1	1		513	57.8097	5.92236
Q6Y288	Beta-1,3-glucosyltransferase OS=Homo sapiens GN=B3GLCT PE=1 SV=2 - [B3GLT_HUMAN]	0	7.83	1	1	1	1		498	56.528	7.50342
O75815	Breast cancer anti-estrogen resistance protein 3 OS=Homo sapiens GN=BCAR3 PE=1 SV=1 - [BCAR3_HUMAN]	0	2.67	1	1	1	1	188204	825	92.5068	7.95752
Q9NSI6	Bromodomain and WD repeat-containing protein 1 OS=Homo sapiens GN=BRWD1 PE=1 SV=4 - [BRWD1_HUMAN]	0	1.16	1	1	1	1		2320	262.772	8.45557
Q9ULU8	Calcium-dependent secretion activator 1 OS=Homo sapiens GN=CADPS PE=1 SV=3 - [CAPS1_HUMAN]	0	3.4	1	1	1	1		1353	152.69	5.70654
Q5VU57	Cytosolic carboxypeptidase 6 OS=Homo sapiens GN=AGBL4 PE=2 SV=3 - [CBPC6_HUMAN]	0	5.96	1	1	1	1		503	58.1928	8.41162
Q9P2E5	Chondroitin sulfate glucuronyltransferase OS=Homo sapiens GN=CHPF2 PE=2 SV=2 - [CHPF2_HUMAN]	0	3.24	1	1	1	1		772	85.8942	7.82568
Q9P003	Protein cornichon homolog 4 OS=Homo sapiens GN=CNIH4 PE=1 SV=1 - [CNIH4_HUMAN]	0	14.39	1	1	1	1	1.3347e+07	139	16.0822	6.65381
Q9UBL6	Copine-7 OS=Homo sapiens GN=CPNE7 PE=1 SV=1 - [CPNE7_HUMAN]	0	4.74	1	1	1	1		633	70.2492	6.37939
Q9H8E8	Cysteine-rich protein 2-binding protein OS=Homo sapiens GN=KAT14 PE=1 SV=3 - [CSR2B_HUMAN]	0	2.17	1	1	1	1	1.28677e+07	782	88.7877	6.56592
Q13620	Cullin-4B OS=Homo sapiens GN=CUL4B PE=1 SV=4 - [CUL4B_HUMAN]	0	0.77	1	1	1	1	844649	913	103.916	7.37158
P32302	C-X-C chemokine receptor type 5 OS=Homo sapiens GN=CXCR5 PE=1 SV=1 - [CXCR5_HUMAN]	0	4.57	1	1	1	1		372	41.9279	8.1626
Q9H295	Dendritic cell-specific transmembrane protein OS=Homo sapiens GN=DCSTAMP PE=1 SV=1 - [DCSTP_HUMAN]	0	4.68	1	1	1	1	2.11828e+07	470	53.3577	9.29053
Q07864	DNA polymerase epsilon catalytic subunit A OS=Homo sapiens GN=POLE PE=1 SV=5 - [DPOE1_HUMAN]	0	0.96	1	1	1	1		2286	261.351	6.39209
Q13474	Dystrophin-related protein 2 OS=Homo sapiens GN=DRP2 PE=2 SV=2 - [DRP2_HUMAN]	0	3.45	1	1	1	1		957	107.894	6.22705
Q9UFH2	Dynein heavy chain 17, axonemal OS=Homo sapiens GN=DNAH17 PE=1 SV=2 - [DYH17_HUMAN]	0	1	1	1	1	1	232292627	4485	511.46	5.77002
O95163	Elongator complex protein 1 OS=Homo sapiens GN=ELP1 PE=1 SV=3 - [ELP1_HUMAN]	0	2.25	1	1	1	1	68437412	1332	150.159	5.93506
O00748	Cocaine esterase OS=Homo sapiens GN=CES2 PE=1 SV=1 - [EST2_HUMAN]	0	2.86	1	1	1	1	2.99199e+06	559	61.7672	6.1001
Q8TDW7	Protocadherin Fat 3 OS=Homo sapiens GN=FAT3 PE=2 SV=2 - [FAT3_HUMAN]	0	0.94	1	1	1	1		4589	505.209	4.86865
Q96C11	FGGY carbohydrate kinase domain-containing protein OS=Homo sapiens GN=FGGY PE=1 SV=2 - [FGGY_HUMAN]	0	5.44	1	1	1	1	6.89965e+06	551	59.9545	6.354
P23771	Trans-acting T-cell-specific transcription factor GATA-3 OS=Homo sapiens GN=GATA3 PE=1 SV=1 - [GATA3_HUMAN]	0	10.16	1	1	1	2		443	47.8853	9.42236
P32455	Guanylate-binding protein 1 OS=Homo sapiens GN=GBP1 PE=1 SV=2 - [GBP1_HUMAN]	0	4.39	2	1	1	1	4.40666e+06	592	67.8877	6.31592
Q49A26	Putative oxidoreductase GLYR1 OS=Homo sapiens GN=GLYR1 PE=1 SV=3 - [GLYR1_HUMAN]	0	4.7	1	1	1	1	3.80588e+06	553	60.518	9.17334
Q3T906	N-acetylglucosamine-1-phosphotransferase subunits alpha/beta OS=Homo sapiens GN=GNPTAB PE=1 SV=1 - [GNPTA_HUMAN]	0	1.75	1	1	1	4	653458	1256	143.531	7.1665
Q9H4A6	Golgi phosphoprotein 3 OS=Homo sapiens GN=GOLPH3 PE=1 SV=1 - [GOLP3_HUMAN]	0	8.05	1	1	1	1	2.70834e+06	298	33.7895	6.44287
P49685	G-protein coupled receptor 15 OS=Homo sapiens GN=GPR15 PE=2 SV=1 - [GPR15_HUMAN]	0	11.39	1	1	1	1	1.76686e+06	360	40.7603	8.71924
Q6NT76	Homeobox-containing protein 1 OS=Homo sapiens GN=HMBOX1 PE=1 SV=1 - [HMBX1_HUMAN]	0	5	1	1	1	1	2.92036e+06	420	47.2491	6.06201
P14735	Insulin-degrading enzyme OS=Homo sapiens GN=IDE PE=1 SV=4 - [IDE_HUMAN]	0	3.34	1	1	1	1		1019	117.893	6.60986
Q9HBG6	Intraflagellar transport protein 122 homolog OS=Homo sapiens GN=IFT122 PE=1 SV=2 - [IF122_HUMAN]	0	2.01	1	1	1	1		1241	141.735	6.49365
Q01628	Interferon-induced transmembrane protein 3 OS=Homo sapiens GN=IFITM3 PE=1 SV=2 - [IFM3_HUMAN]	0	18.8	1	1	1	1	13110052	133	14.6225	7.00537
Q08881	Tyrosine-protein kinase ITK/TSK OS=Homo sapiens GN=ITK PE=1 SV=1 - [ITK_HUMAN]	0	4.84	1	1	1	1	7.97297e+06	620	71.7851	7.57666
Q14571	Inositol 1,4,5-trisphosphate receptor type 2 OS=Homo sapiens GN=ITPR2 PE=1 SV=2 - [ITPR2_HUMAN]	0	1.18	1	1	1	1	5.95771e+07	2701	307.867	6.43018
Q14573	Inositol 1,4,5-trisphosphate receptor type 3 OS=Homo sapiens GN=ITPR3 PE=1 SV=2 - [ITPR3_HUMAN]	0	1.68	1	1	1	1		2671	303.912	6.48096
Q92833	Protein Jumonji OS=Homo sapiens GN=JARID2 PE=1 SV=2 - [JARD2_HUMAN]	0	0.88	1	1	1	1		1246	138.648	9.37842
P59773	UPF0258 protein KIAA1024-like OS=Homo sapiens GN=KIAA1024L PE=3 SV=2 - [K102L_HUMAN]	0	20.53	1	1	1	2	3.26216e+06	190	21.5591	8.1333
Q8IY47	Kelch repeat and BTB domain-containing protein 2 OS=Homo sapiens GN=KBTBD2 PE=1 SV=2 - [KBTB2_HUMAN]	0	6.26	1	1	1	1		623	71.2841	5.61768
O75164	Lysine-specific demethylase 4A OS=Homo sapiens GN=KDM4A PE=1 SV=2 - [KDM4A_HUMAN]	0	3.29	1	1	1	1		1064	120.585	5.84619
Q9BY66	Lysine-specific demethylase 5D OS=Homo sapiens GN=KDM5D PE=1 SV=2 - [KDM5D_HUMAN]	0	2.27	1	1	1	1	2.18392e+07	1539	173.962	5.84619
Q0D2K2	Kelch-like protein 30 OS=Homo sapiens GN=KLHL30 PE=2 SV=3 - [KLH30_HUMAN]	0	2.6	1	1	1	1	1.24082e+06	578	63.9351	5.93506
Q6MZP7	Protein lin-54 homolog OS=Homo sapiens GN=LIN54 PE=1 SV=3 - [LIN54_HUMAN]	0	1.34	1	1	1	1	4.05606e+07	749	79.4441	9.01221
O60663	LIM homeobox transcription factor 1-beta OS=Homo sapiens GN=LMX1B PE=1 SV=3 - [LMX1B_HUMAN]	0	9.2	1	1	1	1	275945	402	44.8874	6.62451
O95237	Lecithin retinol acyltransferase OS=Homo sapiens GN=LRAT PE=1 SV=2 - [LRAT_HUMAN]	0	7.83	1	1	1	2		230	25.6864	7.45947
Q6ZSA7	Leucine-rich repeat-containing protein 55 OS=Homo sapiens GN=LRRC55 PE=1 SV=2 - [LRC55_HUMAN]	0	9.65	1	1	1	1		311	34.4011	6.16357
Q9C099	Leucine-rich repeat and coiled-coil domain-containing protein 1 OS=Homo sapiens GN=LRRCC1 PE=1 SV=2 - [LRCC1_HUMAN]	0	1.07	1	1	1	1	26153715	1032	119.522	5.88428
Q8IWC1	MAP7 domain-containing protein 3 OS=Homo sapiens GN=MAP7D3 PE=1 SV=2 - [MA7D3_HUMAN]	0	2.74	1	1	1	2		876	98.3682	9.31982
Q6ZN04	RNA-binding protein MEX3B OS=Homo sapiens GN=MEX3B PE=1 SV=1 - [MEX3B_HUMAN]	0	9.14	1	1	1	1		569	58.7958	6.90283
Q13163	Dual specificity mitogen-activated protein kinase kinase 5 OS=Homo sapiens GN=MAP2K5 PE=1 SV=2 - [MP2K5_HUMAN]	0	2.9	1	1	1	2		448	50.0795	6.39209
Q9UKN1	Mucin-12 OS=Homo sapiens GN=MUC12 PE=1 SV=2 - [MUC12_HUMAN]	0	0.55	1	1	1	1		5478	557.831	5.5542
P12883	Myosin-7 OS=Homo sapiens GN=MYH7 PE=1 SV=5 - [MYH7_HUMAN]	0	1.09	1	1	1	1		1935	222.959	5.79541
Q9C000	NACHT, LRR and PYD domains-containing protein 1 OS=Homo sapiens GN=NLRP1 PE=1 SV=1 - [NLRP1_HUMAN]	0	0.88	1	1	1	1	32162246	1473	165.76	6.84424
O60502	Protein O-GlcNAcase OS=Homo sapiens GN=MGEA5 PE=1 SV=2 - [OGA_HUMAN]	0	4.26	1	1	1	1		916	102.849	4.90674
Q5HYW2	NHS-like protein 2 OS=Homo sapiens GN=NHSL2 PE=1 SV=1 - [NHSL2_HUMAN]	0	6.49	1	1	1	1	5.37063e+07	709	76.2542	7.57666
Q8NGE0	Olfactory receptor 10AD1 OS=Homo sapiens GN=OR10AD1 PE=2 SV=1 - [O10AD_HUMAN]	0	10.73	1	1	1	2		317	35.6743	8.1333
Q8TE49	OTU domain-containing protein 7A OS=Homo sapiens GN=OTUD7A PE=1 SV=1 - [OTU7A_HUMAN]	0	1.51	1	1	1	2	6.2048e+07	926	100.614	8.39697
Q96BN8	Ubiquitin thioesterase otulin OS=Homo sapiens GN=OTULIN PE=1 SV=3 - [OTUL_HUMAN]	0	7.95	1	1	1	1		352	40.2371	5.46533
P83859	Orexigenic neuropeptide QRFP OS=Homo sapiens GN=QRFP PE=2 SV=1 - [OX26_HUMAN]	0	12.5	1	1	1	2	1.22774e+07	136	14.9316	10.228
Q86XP0	Cytosolic phospholipase A2 delta OS=Homo sapiens GN=PLA2G4D PE=1 SV=2 - [PA24D_HUMAN]	0	3.3	1	1	1	1	4077098	818	91.8944	5.50342
Q9UBV8	Peflin OS=Homo sapiens GN=PEF1 PE=1 SV=1 - [PEF1_HUMAN]	0	10.92	1	1	1	1	9.66429e+06	284	30.3613	6.53662
Q96QT6	PHD finger protein 12 OS=Homo sapiens GN=PHF12 PE=1 SV=2 - [PHF12_HUMAN]	0	4.28	1	1	1	1	11521.1	1004	109.629	7.73779
Q9HAZ2	PR domain zinc finger protein 16 OS=Homo sapiens GN=PRDM16 PE=1 SV=3 - [PRD16_HUMAN]	0	3.61	1	1	1	1	1.24133e+08	1276	140.162	6.21436
P30048	Thioredoxin-dependent peroxide reductase, mitochondrial OS=Homo sapiens GN=PRDX3 PE=1 SV=3 - [PRDX3_HUMAN]	0	12.11	1	1	1	1	2.95711e+07	256	27.6752	7.78174
Q13162	Peroxiredoxin-4 OS=Homo sapiens GN=PRDX4 PE=1 SV=1 - [PRDX4_HUMAN]	0	9.23	1	1	1	1		271	30.5208	6.29053
O00231	26S proteasome non-ATPase regulatory subunit 11 OS=Homo sapiens GN=PSMD11 PE=1 SV=3 - [PSD11_HUMAN]	0	3.08	1	1	1	1	654021	422	47.434	6.48096
P11465	Pregnancy-specific beta-1-glycoprotein 2 OS=Homo sapiens GN=PSG2 PE=2 SV=2 - [PSG2_HUMAN]	0	12.24	1	1	1	1	2.77513e+07	335	37.1927	7.79639
P23471	Receptor-type tyrosine-protein phosphatase zeta OS=Homo sapiens GN=PTPRZ1 PE=1 SV=4 - [PTPRZ_HUMAN]	0	1.73	1	1	1	1	79773	2315	254.429	4.88135
O00194	Ras-related protein Rab-27B OS=Homo sapiens GN=RAB27B PE=1 SV=4 - [RB27B_HUMAN]	0	8.26	1	1	1	1		218	24.5922	5.51611
Q9H2T7	Ran-binding protein 17 OS=Homo sapiens GN=RANBP17 PE=2 SV=1 - [RBP17_HUMAN]	0	3.31	1	1	1	1	1.37612e+08	1088	124.295	6.44287
Q93062	RNA-binding protein with multiple splicing OS=Homo sapiens GN=RBPMS PE=1 SV=1 - [RBPMS_HUMAN]	0	5.1	1	1	1	1	1.13786e+07	196	21.7882	8.07471
P54727	UV excision repair protein RAD23 homolog B OS=Homo sapiens GN=RAD23B PE=1 SV=1 - [RD23B_HUMAN]	0	7.58	1	1	1	1	4.01083e+06	409	43.1446	4.84326
Q33E94	Transcription factor RFX4 OS=Homo sapiens GN=RFX4 PE=1 SV=2 - [RFX4_HUMAN]	0	5.85	1	1	1	1		735	83.3149	6.85889
Q96BH1	E3 ubiquitin-protein ligase RNF25 OS=Homo sapiens GN=RNF25 PE=1 SV=1 - [RNF25_HUMAN]	0	6.75	1	1	1	1		459	51.1867	6.53662
P62854	40S ribosomal protein S26 OS=Homo sapiens GN=RPS26 PE=1 SV=3 - [RS26_HUMAN]	0	13.04	1	1	1	1	3.51321e+07	115	13.0071	11.0044
Q96AG3	Solute carrier family 25 member 46 OS=Homo sapiens GN=SLC25A46 PE=1 SV=1 - [S2546_HUMAN]	0	6.46	1	1	1	1	1.24296e+06	418	46.1448	7.43018
Q9NY91	Solute carrier family 5 member 4 OS=Homo sapiens GN=SLC5A4 PE=1 SV=1 - [SC5A4_HUMAN]	0	3.95	1	1	1	1	1.40581e+07	659	72.4073	6.15088
Q14108	Lysosome membrane protein 2 OS=Homo sapiens GN=SCARB2 PE=1 SV=2 - [SCRB2_HUMAN]	0	6.9	1	1	1	1		478	54.2555	5.13525
Q14563	Semaphorin-3A OS=Homo sapiens GN=SEMA3A PE=1 SV=1 - [SEM3A_HUMAN]	0	3.11	1	1	1	1		771	88.833	7.41553
O43236	Septin-4 OS=Homo sapiens GN=SEPT4 PE=1 SV=1 - [SEPT4_HUMAN]	0	7.32	1	1	1	1	1477411	478	55.0636	6.11279
Q96Q15	Serine/threonine-protein kinase SMG1 OS=Homo sapiens GN=SMG1 PE=1 SV=3 - [SMG1_HUMAN]	0	1.17	1	1	1	1	5.75342e+06	3661	410.241	6.45557
Q9P0W8	Spermatogenesis-associated protein 7 OS=Homo sapiens GN=SPATA7 PE=1 SV=3 - [SPAT7_HUMAN]	0	2.67	1	1	1	1	6.72864e+06	599	67.6767	6.29053
Q6ZMT1	SH3 and cysteine-rich domain-containing protein 2 OS=Homo sapiens GN=STAC2 PE=1 SV=1 - [STAC2_HUMAN]	0	6.81	1	1	1	3		411	44.9804	7.31299
O43776	Asparagine--tRNA ligase, cytoplasmic OS=Homo sapiens GN=NARS PE=1 SV=1 - [SYNC_HUMAN]	0	4.56	1	2	2	2	1.27049e+07	548	62.9025	6.25244
Q8TBP0	TBC1 domain family member 16 OS=Homo sapiens GN=TBC1D16 PE=2 SV=1 - [TBC16_HUMAN]	0	3.65	1	1	1	1	4.52837e+07	767	86.3167	5.8208
Q9UL17	T-box transcription factor TBX21 OS=Homo sapiens GN=TBX21 PE=1 SV=1 - [TBX21_HUMAN]	0	4.67	1	1	1	1	4.58329e+06	535	58.2912	6.02393
Q9NZ01	Very-long-chain enoyl-CoA reductase OS=Homo sapiens GN=TECR PE=1 SV=1 - [TECR_HUMAN]	0	2.6	1	1	1	1	1.21526e+06	308	36.0108	9.45166
Q68CZ2	Tensin-3 OS=Homo sapiens GN=TNS3 PE=1 SV=2 - [TENS3_HUMAN]	0	1.66	1	1	1	1	4.87245e+07	1445	155.169	6.81494
Q16473	Putative tenascin-XA OS=Homo sapiens GN=TNXA PE=5 SV=2 - [TENXA_HUMAN]	0	14.79	1	1	1	1		311	33.719	5.50342
Q9C0I4	Thrombospondin type-1 domain-containing protein 7B OS=Homo sapiens GN=THSD7B PE=2 SV=2 - [THS7B_HUMAN]	0	1.8	1	1	1	1	7.41264e+06	1608	179.283	7.59131
Q8WZ42	Titin OS=Homo sapiens GN=TTN PE=1 SV=4 - [TITIN_HUMAN]	0	0.11	1	1	1	3		34350	3813.65	6.354
Q86YD3	Transmembrane protein 25 OS=Homo sapiens GN=TMEM25 PE=1 SV=1 - [TMM25_HUMAN]	0	8.74	1	1	1	1	2.47738e+07	366	39.2606	7.50342
Q6Q0C0	E3 ubiquitin-protein ligase TRAF7 OS=Homo sapiens GN=TRAF7 PE=1 SV=1 - [TRAF7_HUMAN]	0	6.27	1	1	1	1		670	74.5609	7.15186
O00635	E3 ubiquitin-protein ligase TRIM38 OS=Homo sapiens GN=TRIM38 PE=1 SV=1 - [TRI38_HUMAN]	0	8.82	1	1	1	1	65103.6	465	53.3812	7.02002
Q9C035	Tripartite motif-containing protein 5 OS=Homo sapiens GN=TRIM5 PE=1 SV=1 - [TRIM5_HUMAN]	0	3.25	1	1	1	1		493	56.3021	6.04932
Q12816	Trophinin OS=Homo sapiens GN=TRO PE=1 SV=3 - [TROP_HUMAN]	0	1.4	1	1	1	1	20505927	1431	143.628	9.02686
Q7Z4N2	Transient receptor potential cation channel subfamily M member 1 OS=Homo sapiens GN=TRPM1 PE=1 SV=2 - [TRPM1_HUMAN]	0	2.5	1	1	1	1		1603	182.062	6.84424
P61077	Ubiquitin-conjugating enzyme E2 D3 OS=Homo sapiens GN=UBE2D3 PE=1 SV=1 - [UB2D3_HUMAN]	0	16.33	2	1	1	1	1.57097e+07	147	16.6764	7.79639
Q7Z3V4	Ubiquitin-protein ligase E3B OS=Homo sapiens GN=UBE3B PE=1 SV=3 - [UBE3B_HUMAN]	0	1.4	1	1	1	2	2.0658e+08	1068	123.019	8.19189
Q93009	Ubiquitin carboxyl-terminal hydrolase 7 OS=Homo sapiens GN=USP7 PE=1 SV=2 - [UBP7_HUMAN]	0	2.9	1	1	1	1	2.45457e+06	1102	128.22	5.5542
Q9Y4X1	UDP-glucuronosyltransferase 2A1 OS=Homo sapiens GN=UGT2A1 PE=1 SV=2 - [UD2A1_HUMAN]	0	7.21	1	1	1	1		527	59.8872	8.93896
P19320	Vascular cell adhesion protein 1 OS=Homo sapiens GN=VCAM1 PE=1 SV=1 - [VCAM1_HUMAN]	0	2.98	1	1	1	1		739	81.2243	5.22412
O75191	Xylulose kinase OS=Homo sapiens GN=XYLB PE=1 SV=3 - [XYLB_HUMAN]	0	5.6	1	1	1	1		536	58.3449	5.85889
P07947	Tyrosine-protein kinase Yes OS=Homo sapiens GN=YES1 PE=1 SV=3 - [YES_HUMAN]	0	4.05	1	1	1	1	1.38797e+06	543	60.7625	6.7417
Q6NZY4	Zinc finger CCHC domain-containing protein 8 OS=Homo sapiens GN=ZCCHC8 PE=1 SV=2 - [ZCHC8_HUMAN]	0	6.22	1	1	1	1	2.9763e+06	707	78.5285	4.86865
P15822	Zinc finger protein 40 OS=Homo sapiens GN=HIVEP1 PE=1 SV=3 - [ZEP1_HUMAN]	0	0.77	1	1	1	1		2718	296.681	7.84033
Q9UF33	Ephrin type-A receptor 6 OS=Homo sapiens GN=EPHA6 PE=2 SV=3 - [EPHA6_HUMAN]	0	4.05	1	1	1	1	3.52299e+07	1036	116.304	6.97607
Q7Z3U7	Protein MON2 homolog OS=Homo sapiens GN=MON2 PE=1 SV=3 - [MON2_HUMAN]	0	1.46	1	1	1	1		1717	190.237	6.06201
H7BZ55	Putative ciliary rootlet coiled-coil protein 2 OS=Homo sapiens GN=CROCC2 PE=5 SV=3 - [CRCC2_HUMAN]	0	1.69	1	1	1	1		1655	185.76	5.50342
