# Supplementary material for: Insights into Biomechanical and Proteomic Characteristics of Small Diameter Vascular Grafts Utilizing the Human Umbilical Artery
Source: Biomedicines. 2020 Aug 10;8(8):280. doi: 10.3390/biomedicines8080280 (PMC7460081; doi:10.3390/biomedicines8080280)
Supplement: Supplementary file 1 [file biomedicines-08-00280-s001.zip › Supplementary files/Table S1_Native hUA sample 1.xlsx]

## Sheet: Sheet1
Accession	Description	Score	Coverage	# Proteins	# Unique Peptides	# Peptides	# PSMs	Area	# AAs	MW [kDa]	calc. pI
P62736	Actin, aortic smooth muscle OS=Homo sapiens GN=ACTA2 PE=1 SV=1 - [ACTA_HUMAN]	2310.35	56.5	3	10	14	789	3.61529e+10	377	41.9818	5.38916
P21333	Filamin-A OS=Homo sapiens GN=FLNA PE=1 SV=4 - [FLNA_HUMAN]	1670.05	49.83	1	71	74	516	4.18526e+09	2647	280.564	6.06201
P12111	Collagen alpha-3(VI) chain OS=Homo sapiens GN=COL6A3 PE=1 SV=5 - [CO6A3_HUMAN]	1106.39	34.84	1	64	64	307	1.88512e+09	3177	343.457	6.68311
P60709	Actin, cytoplasmic 1 OS=Homo sapiens GN=ACTB PE=1 SV=1 - [ACTB_HUMAN]	1041.9	53.07	7	8	14	337	2.30911e+10	375	41.7097	5.47803
P35749	Myosin-11 OS=Homo sapiens GN=MYH11 PE=1 SV=3 - [MYH11_HUMAN]	877.395	34.38	1	51	59	203	2.37265e+09	1972	227.199	5.50342
A5A3E0	POTE ankyrin domain family member F OS=Homo sapiens GN=POTEF PE=1 SV=2 - [POTEF_HUMAN]	815.508	5.86	4	2	5	239	1.48115e+10	1075	121.367	6.20166
P98160	Basement membrane-specific heparan sulfate proteoglycan core protein OS=Homo sapiens GN=HSPG2 PE=1 SV=4 - [PGBM_HUMAN]	631.692	33.04	1	65	65	145	5.39104e+08	4391	468.532	6.50732
P02751	Fibronectin OS=Homo sapiens GN=FN1 PE=1 SV=4 - [FINC_HUMAN]	533.766	39.86	1	55	55	129	893165520	2386	262.46	5.70654
P17661	Desmin OS=Homo sapiens GN=DES PE=1 SV=3 - [DESM_HUMAN]	449.94	47.23	1	16	16	163	2.47656e+09	470	53.5032	5.2749
P12814	Alpha-actinin-1 OS=Homo sapiens GN=ACTN1 PE=1 SV=2 - [ACTN1_HUMAN]	443.673	51.35	2	22	37	124	1.66269e+09	892	102.993	5.41455
Q9Y490	Talin-1 OS=Homo sapiens GN=TLN1 PE=1 SV=3 - [TLN1_HUMAN]	435.764	36.91	1	44	48	103	2.52284e+08	2541	269.599	6.07471
O43707	Alpha-actinin-4 OS=Homo sapiens GN=ACTN4 PE=1 SV=2 - [ACTN4_HUMAN]	395.583	58.62	2	28	39	122	1.66269e+09	911	104.788	5.43994
P35579	Myosin-9 OS=Homo sapiens GN=MYH9 PE=1 SV=4 - [MYH9_HUMAN]	362.379	28.78	2	31	38	84	1.41862e+09	1960	226.392	5.60498
P09493	Tropomyosin alpha-1 chain OS=Homo sapiens GN=TPM1 PE=1 SV=2 - [TPM1_HUMAN]	337.599	23.94	2	7	8	143	6178048958	284	32.6887	4.7417
P08670	Vimentin OS=Homo sapiens GN=VIM PE=1 SV=4 - [VIME_HUMAN]	330.639	33.91	2	12	12	106	2.19763e+09	466	53.6191	5.12256
Q14315	Filamin-C OS=Homo sapiens GN=FLNC PE=1 SV=3 - [FLNC_HUMAN]	330.191	31.78	1	39	43	76	5.09222e+08	2725	290.841	5.97314
P67936	Tropomyosin alpha-4 chain OS=Homo sapiens GN=TPM4 PE=1 SV=3 - [TPM4_HUMAN]	318.855	16.53	1	1	4	149	6.52158e+09	248	28.5045	4.69092
P12109	Collagen alpha-1(VI) chain OS=Homo sapiens GN=COL6A1 PE=1 SV=3 - [CO6A1_HUMAN]	317.639	33.07	1	18	18	81	2.06416e+09	1028	108.462	5.42725
P18206	Vinculin OS=Homo sapiens GN=VCL PE=1 SV=4 - [VINC_HUMAN]	315.498	35.89	1	23	23	73	8.17258e+08	1134	123.722	5.65576
P07951	Tropomyosin beta chain OS=Homo sapiens GN=TPM2 PE=1 SV=1 - [TPM2_HUMAN]	307.397	16.9	1	2	5	149	6.50555e+09	284	32.8306	4.70361
Q09666	Neuroblast differentiation-associated protein AHNAK OS=Homo sapiens GN=AHNAK PE=1 SV=2 - [AHNK_HUMAN]	292.992	26.26	1	66	66	73	1.87062e+08	5890	628.699	6.15088
P12110	Collagen alpha-2(VI) chain OS=Homo sapiens GN=COL6A2 PE=1 SV=4 - [CO6A2_HUMAN]	260.278	18.74	1	11	11	66	1.71143e+09	1019	108.512	6.21436
P69905	Hemoglobin subunit alpha OS=Homo sapiens GN=HBA1 PE=1 SV=2 - [HBA_HUMAN]	257.389	77.46	1	7	7	70	2.89355e+09	142	15.2479	8.67529
Q05707	Collagen alpha-1(XIV) chain OS=Homo sapiens GN=COL14A1 PE=1 SV=3 - [COEA1_HUMAN]	243.874	28.06	1	31	31	61	2.33883e+08	1796	193.394	5.30029
P46940	Ras GTPase-activating-like protein IQGAP1 OS=Homo sapiens GN=IQGAP1 PE=1 SV=1 - [IQGA1_HUMAN]	233.095	40.56	1	40	40	55	1.48423e+08	1657	189.134	6.48096
O15061	Synemin OS=Homo sapiens GN=SYNM PE=1 SV=2 - [SYNEM_HUMAN]	232.485	38.98	1	35	35	51	1.4279e+08	1565	172.663	5.16064
P35580	Myosin-10 OS=Homo sapiens GN=MYH10 PE=1 SV=3 - [MYH10_HUMAN]	215.535	21.15	1	20	27	50	1.53388e+09	1976	228.858	5.5415
Q15149	Plectin OS=Homo sapiens GN=PLEC PE=1 SV=3 - [PLEC_HUMAN]	213.851	15.76	1	43	46	54	4.46613e+07	4684	531.466	5.96045
Q01995	Transgelin OS=Homo sapiens GN=TAGLN PE=1 SV=4 - [TAGL_HUMAN]	206.248	52.74	1	9	9	68	4.16887e+09	201	22.5964	8.83643
P02768	Serum albumin OS=Homo sapiens GN=ALB PE=1 SV=2 - [ALBU_HUMAN]	197.661	36.62	1	16	16	46	1.27337e+09	609	69.3215	6.27783
P01023	Alpha-2-macroglobulin OS=Homo sapiens GN=A2M PE=1 SV=3 - [A2MG_HUMAN]	187.88	40.84	2	32	32	47	1.31609e+08	1474	163.188	6.45557
P04406	Glyceraldehyde-3-phosphate dehydrogenase OS=Homo sapiens GN=GAPDH PE=1 SV=3 - [G3P_HUMAN]	186.099	61.49	1	10	10	42	1.47638e+09	335	36.0304	8.45557
Q16363	Laminin subunit alpha-4 OS=Homo sapiens GN=LAMA4 PE=1 SV=4 - [LAMA4_HUMAN]	173.34	16.62	1	20	20	41	1.88127e+08	1823	202.397	6.27783
P21980	Protein-glutamine gamma-glutamyltransferase 2 OS=Homo sapiens GN=TGM2 PE=1 SV=2 - [TGM2_HUMAN]	172.364	42.07	1	16	16	42	8.20149e+08	687	77.2797	5.22412
Q14204	Cytoplasmic dynein 1 heavy chain 1 OS=Homo sapiens GN=DYNC1H1 PE=1 SV=5 - [DYHC1_HUMAN]	171.152	13.86	1	40	40	47	4.06879e+07	4646	532.072	6.40479
Q71U36	Tubulin alpha-1A chain OS=Homo sapiens GN=TUBA1A PE=1 SV=1 - [TBA1A_HUMAN]	165.513	49.89	3	6	13	41	9.68549e+08	451	50.1036	5.05908
P07437	Tubulin beta chain OS=Homo sapiens GN=TUBB PE=1 SV=2 - [TBB5_HUMAN]	159.828	63.96	3	3	16	37	8.57238e+08	444	49.639	4.89404
P51911	Calponin-1 OS=Homo sapiens GN=CNN1 PE=1 SV=2 - [CNN1_HUMAN]	150.062	54.21	1	9	9	29	2.21876e+09	297	33.1496	9.0708
P20774	Mimecan OS=Homo sapiens GN=OGN PE=1 SV=1 - [MIME_HUMAN]	149.483	30.2	1	7	7	32	6.7501e+08	298	33.9009	5.63037
P21810	Biglycan OS=Homo sapiens GN=BGN PE=1 SV=2 - [PGS1_HUMAN]	145.509	31.79	1	8	8	34	5.91091e+08	368	41.6275	7.51807
Q15582	Transforming growth factor-beta-induced protein ig-h3 OS=Homo sapiens GN=TGFBI PE=1 SV=1 - [BGH3_HUMAN]	144.569	33.97	1	11	11	36	2.75512e+08	683	74.634	7.7085
Q99715	Collagen alpha-1(XII) chain OS=Homo sapiens GN=COL12A1 PE=1 SV=2 - [COCA1_HUMAN]	141.941	19.36	1	31	31	39	8.26568e+07	3063	332.941	5.52881
Q00610	Clathrin heavy chain 1 OS=Homo sapiens GN=CLTC PE=1 SV=5 - [CLH1_HUMAN]	141.151	23.28	2	24	24	33	7.9058e+07	1675	191.493	5.69385
P54652	Heat shock-related 70 kDa protein 2 OS=Homo sapiens GN=HSPA2 PE=1 SV=1 - [HSP72_HUMAN]	140.315	42.88	1	11	16	38	4.56152e+08	639	69.9779	5.74463
P06733	Alpha-enolase OS=Homo sapiens GN=ENO1 PE=1 SV=2 - [ENOA_HUMAN]	140.168	46.31	2	9	11	30	3.78164e+08	434	47.1393	7.38623
P68371	Tubulin beta-4B chain OS=Homo sapiens GN=TUBB4B PE=1 SV=1 - [TBB4B_HUMAN]	138.422	60.45	4	2	15	31	8.48257e+08	445	49.799	4.89404
P12277	Creatine kinase B-type OS=Homo sapiens GN=CKB PE=1 SV=1 - [KCRB_HUMAN]	136.182	67.98	1	15	15	33	3.30426e+08	381	42.6173	5.59229
P14543	Nidogen-1 OS=Homo sapiens GN=NID1 PE=1 SV=3 - [NID1_HUMAN]	135.425	35.45	1	22	23	33	2.69912e+08	1247	136.291	5.2876
P06396	Gelsolin OS=Homo sapiens GN=GSN PE=1 SV=1 - [GELS_HUMAN]	134.833	27.24	1	10	10	32	4.0713e+08	782	85.6442	6.27783
P08133	Annexin A6 OS=Homo sapiens GN=ANXA6 PE=1 SV=3 - [ANXA6_HUMAN]	132.547	39.23	1	19	19	35	3.28277e+08	673	75.8256	5.60498
Q93052	Lipoma-preferred partner OS=Homo sapiens GN=LPP PE=1 SV=1 - [LPP_HUMAN]	127.141	40.2	1	10	10	27	2.65464e+08	612	65.7038	7.37158
P07942	Laminin subunit beta-1 OS=Homo sapiens GN=LAMB1 PE=1 SV=2 - [LAMB1_HUMAN]	127.054	12.49	1	13	13	33	1.49202e+08	1786	197.909	4.94482
P14618	Pyruvate kinase PKM OS=Homo sapiens GN=PKM PE=1 SV=4 - [KPYM_HUMAN]	126.366	35.03	2	14	14	29	3.20878e+08	531	57.9	7.84033
P24821	Tenascin OS=Homo sapiens GN=TNC PE=1 SV=3 - [TENA_HUMAN]	123.957	21.22	1	24	24	30	7.73309e+07	2201	240.7	4.89404
O75083	WD repeat-containing protein 1 OS=Homo sapiens GN=WDR1 PE=1 SV=4 - [WDR1_HUMAN]	120.955	38.45	1	12	12	24	2.93353e+08	606	66.1519	6.65381
P68366	Tubulin alpha-4A chain OS=Homo sapiens GN=TUBA4A PE=1 SV=1 - [TBA4A_HUMAN]	120.052	33.71	1	1	9	29	9.29294e+08	448	49.8924	5.05908
P04792	Heat shock protein beta-1 OS=Homo sapiens GN=HSPB1 PE=1 SV=2 - [HSPB1_HUMAN]	117.99	61.95	1	8	8	26	1.38174e+09	205	22.7685	6.40479
P69891	Hemoglobin subunit gamma-1 OS=Homo sapiens GN=HBG1 PE=1 SV=2 - [HBG1_HUMAN]	117.08	51.7	3	4	5	38	3.41267e+09	147	16.1303	7.1958
P08758	Annexin A5 OS=Homo sapiens GN=ANXA5 PE=1 SV=2 - [ANXA5_HUMAN]	116.192	57.5	1	14	15	31	3.20468e+08	320	35.9144	5.04639
Q9BX66	Sorbin and SH3 domain-containing protein 1 OS=Homo sapiens GN=SORBS1 PE=1 SV=3 - [SRBS1_HUMAN]	115.392	20.05	1	14	14	30	1.61236e+08	1292	142.426	6.84424
P07355	Annexin A2 OS=Homo sapiens GN=ANXA2 PE=1 SV=2 - [ANXA2_HUMAN]	114.663	47.2	2	13	13	28	4.81195e+08	339	38.5798	7.75244
Q9UMS6	Synaptopodin-2 OS=Homo sapiens GN=SYNPO2 PE=1 SV=2 - [SYNP2_HUMAN]	113.756	21.87	1	12	12	26	3.59001e+08	1093	117.441	8.57275
P11047	Laminin subunit gamma-1 OS=Homo sapiens GN=LAMC1 PE=1 SV=3 - [LAMC1_HUMAN]	111.03	15.91	1	16	16	28	1.85998e+08	1609	177.489	5.12256
Q13885	Tubulin beta-2A chain OS=Homo sapiens GN=TUBB2A PE=1 SV=1 - [TBB2A_HUMAN]	110.957	57.53	2	4	13	27	8.48257e+08	445	49.875	4.89404
Q15124	Phosphoglucomutase-like protein 5 OS=Homo sapiens GN=PGM5 PE=1 SV=2 - [PGM5_HUMAN]	110.616	38.8	1	14	14	28	2.69329e+08	567	62.1857	7.21045
P39060	Collagen alpha-1(XVIII) chain OS=Homo sapiens GN=COL18A1 PE=1 SV=5 - [COIA1_HUMAN]	110.149	12.94	1	11	11	21	2.49048e+08	1754	178.077	6.01123
O00159	Unconventional myosin-Ic OS=Homo sapiens GN=MYO1C PE=1 SV=4 - [MYO1C_HUMAN]	109.543	28.79	1	19	19	27	7.77267e+07	1063	121.606	9.40771
Q16853	Membrane primary amine oxidase OS=Homo sapiens GN=AOC3 PE=1 SV=3 - [AOC3_HUMAN]	107.917	19.66	1	9	9	24	2.37981e+08	763	84.5683	6.52197
Q9NZN4	EH domain-containing protein 2 OS=Homo sapiens GN=EHD2 PE=1 SV=2 - [EHD2_HUMAN]	104.59	50.09	1	16	16	26	1.80013e+08	543	61.1227	6.45557
P04083	Annexin A1 OS=Homo sapiens GN=ANXA1 PE=1 SV=2 - [ANXA1_HUMAN]	104.403	38.15	1	9	9	23	4.08089e+08	346	38.69	7.02002
P24844	Myosin regulatory light polypeptide 9 OS=Homo sapiens GN=MYL9 PE=1 SV=4 - [MYL9_HUMAN]	102.928	44.77	1	3	5	23	1.17552e+09	172	19.8144	4.91943
P11532	Dystrophin OS=Homo sapiens GN=DMD PE=1 SV=3 - [DMD_HUMAN]	102.9	11.26	1	24	24	27	2.61526e+07	3685	426.484	5.88428
P51884	Lumican OS=Homo sapiens GN=LUM PE=1 SV=2 - [LUM_HUMAN]	102.87	31.95	1	7	7	27	1.02559e+09	338	38.4048	6.60986
P50454	Serpin H1 OS=Homo sapiens GN=SERPINH1 PE=1 SV=2 - [SERPH_HUMAN]	96.935	43.78	1	13	13	23	1.59402e+08	418	46.4112	8.68994
P26038	Moesin OS=Homo sapiens GN=MSN PE=1 SV=3 - [MOES_HUMAN]	96.1387	30.68	1	10	14	24	1.74421e+08	577	67.7778	6.40479
O15230	Laminin subunit alpha-5 OS=Homo sapiens GN=LAMA5 PE=1 SV=8 - [LAMA5_HUMAN]	95.807	8.58	1	16	16	22	3.73768e+07	3695	399.479	7.02002
P46821	Microtubule-associated protein 1B OS=Homo sapiens GN=MAP1B PE=1 SV=2 - [MAP1B_HUMAN]	94.7485	15.15	1	20	20	28	4.10057e+07	2468	270.468	4.80518
Q9HBL0	Tensin-1 OS=Homo sapiens GN=TNS1 PE=1 SV=2 - [TENS1_HUMAN]	93.3196	22.88	1	18	18	24	1.23379e+08	1735	185.586	7.75244
P21291	Cysteine and glycine-rich protein 1 OS=Homo sapiens GN=CSRP1 PE=1 SV=3 - [CSRP1_HUMAN]	91.0843	41.97	1	7	7	20	1.34445e+09	193	20.5538	8.57275
P11216	Glycogen phosphorylase, brain form OS=Homo sapiens GN=PYGB PE=1 SV=5 - [PYGB_HUMAN]	90.9699	28.83	2	12	18	23	9.80757e+07	843	96.6345	6.85889
P30837	Aldehyde dehydrogenase X, mitochondrial OS=Homo sapiens GN=ALDH1B1 PE=1 SV=3 - [AL1B1_HUMAN]	90.5301	35.2	1	13	13	20	1.12835e+08	517	57.1702	6.80029
Q8WX93	Palladin OS=Homo sapiens GN=PALLD PE=1 SV=3 - [PALLD_HUMAN]	90.3951	17.28	1	12	12	22	2.15256e+08	1383	150.47	7.09326
P55268	Laminin subunit beta-2 OS=Homo sapiens GN=LAMB2 PE=1 SV=2 - [LAMB2_HUMAN]	89.8297	13.57	1	14	14	19	1.41868e+08	1798	195.854	6.52197
P68104	Elongation factor 1-alpha 1 OS=Homo sapiens GN=EEF1A1 PE=1 SV=1 - [EF1A1_HUMAN]	87.8494	30.52	3	7	7	20	2.76129e+08	462	50.1091	9.01221
P11142	Heat shock cognate 71 kDa protein OS=Homo sapiens GN=HSPA8 PE=1 SV=1 - [HSP7C_HUMAN]	87.5661	33.9	1	8	13	25	3.8216e+08	646	70.8542	5.51611
P06576	ATP synthase subunit beta, mitochondrial OS=Homo sapiens GN=ATP5B PE=1 SV=3 - [ATPB_HUMAN]	86.581	50.28	1	15	15	21	9.07153e+07	529	56.5246	5.40186
P13611	Versican core protein OS=Homo sapiens GN=VCAN PE=1 SV=3 - [CSPG2_HUMAN]	86.4939	5.83	1	10	10	21	5.52766e+08	3396	372.59	4.51318
P55072	Transitional endoplasmic reticulum ATPase OS=Homo sapiens GN=VCP PE=1 SV=4 - [TERA_HUMAN]	86.2405	26.8	2	13	13	23	8.10327e+07	806	89.2657	5.26221
O94875	Sorbin and SH3 domain-containing protein 2 OS=Homo sapiens GN=SORBS2 PE=1 SV=3 - [SRBS2_HUMAN]	85.173	13	1	8	8	20	1.8898e+08	1100	124.03	8.30908
P22314	Ubiquitin-like modifier-activating enzyme 1 OS=Homo sapiens GN=UBA1 PE=1 SV=3 - [UBA1_HUMAN]	80.8964	25.24	1	15	15	21	3.34223e+07	1058	117.774	5.75732
Q9NR12	PDZ and LIM domain protein 7 OS=Homo sapiens GN=PDLIM7 PE=1 SV=1 - [PDLI7_HUMAN]	80.3781	36.54	1	10	10	19	4.8438e+08	457	49.8126	8.41162
Q15746	Myosin light chain kinase, smooth muscle OS=Homo sapiens GN=MYLK PE=1 SV=4 - [MYLK_HUMAN]	79.5131	9.61	11	11	11	21	2.95013e+08	1914	210.583	6.15088
P35609	Alpha-actinin-2 OS=Homo sapiens GN=ACTN2 PE=1 SV=1 - [ACTN2_HUMAN]	78.1832	16.11	2	1	11	25	9.5251e+08	894	103.788	5.45264
Q02952	A-kinase anchor protein 12 OS=Homo sapiens GN=AKAP12 PE=1 SV=4 - [AKA12_HUMAN]	77.5258	15.77	1	13	13	18	4.55518e+07	1782	191.367	4.41162
P0DMV9	Heat shock 70 kDa protein 1B OS=Homo sapiens GN=HSPA1B PE=1 SV=1 - [HS71B_HUMAN]	76.6411	40.72	2	13	13	19	1.307e+08	641	70.009	5.65576
P07237	Protein disulfide-isomerase OS=Homo sapiens GN=P4HB PE=1 SV=3 - [PDIA1_HUMAN]	76.396	29.92	1	11	11	19	9.85109e+07	508	57.0807	4.86865
P07585	Decorin OS=Homo sapiens GN=DCN PE=1 SV=1 - [PGS2_HUMAN]	75.7501	23.4	1	6	6	19	4.47052e+08	359	39.7218	8.54346
Q16555	Dihydropyrimidinase-related protein 2 OS=Homo sapiens GN=DPYSL2 PE=1 SV=1 - [DPYL2_HUMAN]	75.2452	48.78	2	13	15	19	9.75407e+07	572	62.2546	6.37939
Q01518	Adenylyl cyclase-associated protein 1 OS=Homo sapiens GN=CAP1 PE=1 SV=5 - [CAP1_HUMAN]	74.8704	20.63	1	6	6	20	1.47218e+08	475	51.8687	8.06006
P50395	Rab GDP dissociation inhibitor beta OS=Homo sapiens GN=GDI2 PE=1 SV=2 - [GDIB_HUMAN]	72.4559	34.38	1	8	12	16	5.61916e+07	445	50.6309	6.46826
P27797	Calreticulin OS=Homo sapiens GN=CALR PE=1 SV=1 - [CALR_HUMAN]	70.7828	43.88	1	10	10	19	1.18489e+08	417	48.1118	4.43701
Q15063	Periostin OS=Homo sapiens GN=POSTN PE=1 SV=2 - [POSTN_HUMAN]	70.2137	24.52	1	11	11	18	5.54592e+07	836	93.2553	7.53271
Q05682	Caldesmon OS=Homo sapiens GN=CALD1 PE=1 SV=3 - [CALD1_HUMAN]	70.1149	14.88	1	9	9	16	5.25681e+08	793	93.1754	5.65576
Q14195	Dihydropyrimidinase-related protein 3 OS=Homo sapiens GN=DPYSL3 PE=1 SV=1 - [DPYL3_HUMAN]	67.8984	38.6	1	9	11	15	1.95054e+08	570	61.9241	6.49365
Q9BZQ8	Protein Niban OS=Homo sapiens GN=FAM129A PE=1 SV=1 - [NIBAN_HUMAN]	66.9529	19.5	1	10	10	17	1.49292e+08	928	103.07	4.77979
Q07960	Rho GTPase-activating protein 1 OS=Homo sapiens GN=ARHGAP1 PE=1 SV=1 - [RHG01_HUMAN]	65.9632	39.64	1	9	9	14	8.51664e+07	439	50.4042	6.29053
Q96AC1	Fermitin family homolog 2 OS=Homo sapiens GN=FERMT2 PE=1 SV=1 - [FERM2_HUMAN]	65.0867	30.15	2	11	11	16	7.69577e+07	680	77.8106	6.69775
P00558	Phosphoglycerate kinase 1 OS=Homo sapiens GN=PGK1 PE=1 SV=3 - [PGK1_HUMAN]	64.9909	29.02	2	8	8	14	2.15139e+08	417	44.5861	8.104
P31150	Rab GDP dissociation inhibitor alpha OS=Homo sapiens GN=GDI1 PE=1 SV=2 - [GDIA_HUMAN]	63.7959	28.41	1	6	10	13	5.1317e+07	447	50.5501	5.13525
P13639	Elongation factor 2 OS=Homo sapiens GN=EEF2 PE=1 SV=4 - [EF2_HUMAN]	63.2991	23.31	1	12	12	17	3.67748e+07	858	95.277	6.82959
P10809	60 kDa heat shock protein, mitochondrial OS=Homo sapiens GN=HSPD1 PE=1 SV=2 - [CH60_HUMAN]	62.8393	27.23	1	9	9	14	4.1059e+07	573	61.0164	5.87158
Q16881	Thioredoxin reductase 1, cytoplasmic OS=Homo sapiens GN=TXNRD1 PE=1 SV=3 - [TRXR1_HUMAN]	62.5094	26.81	1	9	9	14	6.44684e+07	649	70.8622	7.38623
P19105	Myosin regulatory light chain 12A OS=Homo sapiens GN=MYL12A PE=1 SV=2 - [ML12A_HUMAN]	62.2451	39.18	2	2	4	13	2.75473e+08	171	19.7815	4.80518
P01857	Immunoglobulin heavy constant gamma 1 OS=Homo sapiens GN=IGHG1 PE=1 SV=1 - [IGHG1_HUMAN]	62.0707	33.64	2	4	6	15	4.35668e+08	330	36.0832	8.19189
P11021	78 kDa glucose-regulated protein OS=Homo sapiens GN=HSPA5 PE=1 SV=2 - [GRP78_HUMAN]	62.0177	38.69	1	14	15	20	2.74526e+08	654	72.2884	5.16064
P04075	Fructose-bisphosphate aldolase A OS=Homo sapiens GN=ALDOA PE=1 SV=2 - [ALDOA_HUMAN]	60.9833	37.36	1	5	7	16	1.55754e+08	364	39.3953	8.08936
P17655	Calpain-2 catalytic subunit OS=Homo sapiens GN=CAPN2 PE=1 SV=6 - [CAN2_HUMAN]	59.7082	24	1	10	10	16	3.88012e+07	700	79.9448	4.98291
Q92626	Peroxidasin homolog OS=Homo sapiens GN=PXDN PE=1 SV=2 - [PXDN_HUMAN]	59.1928	15.75	1	12	12	14	2.67929e+07	1479	165.17	7.1665
P02679	Fibrinogen gamma chain OS=Homo sapiens GN=FGG PE=1 SV=3 - [FIBG_HUMAN]	58.4598	29.58	1	7	7	15	2.76942e+08	453	51.4789	5.61768
P05783	Keratin, type I cytoskeletal 18 OS=Homo sapiens GN=KRT18 PE=1 SV=2 - [K1C18_HUMAN]	58.3747	31.16	1	9	9	14	1.04229e+08	430	48.0285	5.45264
P58107	Epiplakin OS=Homo sapiens GN=EPPK1 PE=1 SV=2 - [EPIPL_HUMAN]	58.2432	17.03	1	9	12	13	3.11446e+07	5090	555.279	5.60498
O43294	Transforming growth factor beta-1-induced transcript 1 protein OS=Homo sapiens GN=TGFB1I1 PE=1 SV=2 - [TGFI1_HUMAN]	57.4992	35.14	1	8	8	13	5.38498e+07	461	49.7818	7.03467
Q9NVD7	Alpha-parvin OS=Homo sapiens GN=PARVA PE=1 SV=1 - [PARVA_HUMAN]	57.3144	26.34	2	8	8	16	9.28245e+07	372	42.2174	5.94775
P43121	Cell surface glycoprotein MUC18 OS=Homo sapiens GN=MCAM PE=1 SV=2 - [MUC18_HUMAN]	57.2683	21.83	1	8	8	15	1.5969e+08	646	71.5626	5.75732
O75369	Filamin-B OS=Homo sapiens GN=FLNB PE=1 SV=2 - [FLNB_HUMAN]	56.8433	5.65	1	4	8	15	3.99978e+08	2602	277.99	5.73193
Q9BUF5	Tubulin beta-6 chain OS=Homo sapiens GN=TUBB6 PE=1 SV=1 - [TBB6_HUMAN]	55.5133	38.79	2	5	9	14	3.36121e+08	446	49.825	4.88135
P68871	Hemoglobin subunit beta OS=Homo sapiens GN=HBB PE=1 SV=2 - [HBB_HUMAN]	54.6751	31.29	3	3	4	18	2.04964e+09	147	15.9883	7.28369
P15311	Ezrin OS=Homo sapiens GN=EZR PE=1 SV=4 - [EZRI_HUMAN]	54.5593	20.48	1	7	11	17	1.38683e+08	586	69.3697	6.26514
P14625	Endoplasmin OS=Homo sapiens GN=HSP90B1 PE=1 SV=1 - [ENPL_HUMAN]	53.4125	23.54	1	13	13	17	9.44842e+07	803	92.4113	4.84326
P00338	L-lactate dehydrogenase A chain OS=Homo sapiens GN=LDHA PE=1 SV=2 - [LDHA_HUMAN]	52.7424	33.13	2	8	8	15	2.111e+08	332	36.6654	8.26514
P07900	Heat shock protein HSP 90-alpha OS=Homo sapiens GN=HSP90AA1 PE=1 SV=5 - [HS90A_HUMAN]	52.4889	21.72	4	6	10	16	1.29917e+08	732	84.6067	5.021
P63104	14-3-3 protein zeta/delta OS=Homo sapiens GN=YWHAZ PE=1 SV=1 - [1433Z_HUMAN]	51.9304	33.47	2	4	5	13	3.00355e+08	245	27.7277	4.79248
P51888	Prolargin OS=Homo sapiens GN=PRELP PE=1 SV=1 - [PRELP_HUMAN]	51.5534	26.18	1	8	8	16	4.62186e+08	382	43.7822	9.37842
P30041	Peroxiredoxin-6 OS=Homo sapiens GN=PRDX6 PE=1 SV=3 - [PRDX6_HUMAN]	50.9372	53.57	1	10	10	14	9.70413e+07	224	25.0192	6.37939
P37802	Transgelin-2 OS=Homo sapiens GN=TAGLN2 PE=1 SV=3 - [TAGL2_HUMAN]	50.8566	53.27	1	7	7	15	9.56193e+07	199	22.3772	8.25049
P13797	Plastin-3 OS=Homo sapiens GN=PLS3 PE=1 SV=4 - [PLST_HUMAN]	50.8474	34.13	2	11	14	15	3.1062e+07	630	70.7662	5.60498
P02675	Fibrinogen beta chain OS=Homo sapiens GN=FGB PE=1 SV=2 - [FIBB_HUMAN]	50.6745	26.27	1	7	7	10	3.07839e+08	491	55.8923	8.26514
P55083	Microfibril-associated glycoprotein 4 OS=Homo sapiens GN=MFAP4 PE=1 SV=2 - [MFAP4_HUMAN]	50.3705	30.98	1	3	3	11	1.79811e+08	255	28.6299	5.63037
Q01813	ATP-dependent 6-phosphofructokinase, platelet type OS=Homo sapiens GN=PFKP PE=1 SV=2 - [PFKAP_HUMAN]	50.1297	28.06	1	13	13	14	6.21961e+07	784	85.5415	7.54736
Q9UGT4	Sushi domain-containing protein 2 OS=Homo sapiens GN=SUSD2 PE=1 SV=1 - [SUSD2_HUMAN]	49.6417	24.82	1	9	9	12	6.78297e+07	822	90.1497	6.27783
P60660	Myosin light polypeptide 6 OS=Homo sapiens GN=MYL6 PE=1 SV=2 - [MYL6_HUMAN]	49.2817	43.71	1	5	5	13	9.60478e+08	151	16.9191	4.65283
P09211	Glutathione S-transferase P OS=Homo sapiens GN=GSTP1 PE=1 SV=2 - [GSTP1_HUMAN]	48.6185	50.48	1	6	6	11	2.32836e+08	210	23.341	5.64307
Q15404	Ras suppressor protein 1 OS=Homo sapiens GN=RSU1 PE=1 SV=3 - [RSU1_HUMAN]	48.34	33.94	1	5	5	14	1.11193e+08	277	31.5207	8.646
P09104	Gamma-enolase OS=Homo sapiens GN=ENO2 PE=1 SV=3 - [ENOG_HUMAN]	48.1405	17.74	1	2	4	11	1.76863e+08	434	47.239	5.03369
P31946	14-3-3 protein beta/alpha OS=Homo sapiens GN=YWHAB PE=1 SV=3 - [1433B_HUMAN]	47.7163	27.64	2	4	5	11	1.23853e+08	246	28.0648	4.83057
P25705	ATP synthase subunit alpha, mitochondrial OS=Homo sapiens GN=ATP5A1 PE=1 SV=1 - [ATPA_HUMAN]	47.4475	21.7	1	7	7	10	9.16448e+07	553	59.7136	9.12939
P27824	Calnexin OS=Homo sapiens GN=CANX PE=1 SV=2 - [CALX_HUMAN]	47.1853	17.74	1	7	7	12	1.03457e+08	592	67.5259	4.60205
Q13813	Spectrin alpha chain, non-erythrocytic 1 OS=Homo sapiens GN=SPTAN1 PE=1 SV=3 - [SPTN1_HUMAN]	46.6245	7	1	9	9	10	1.09332e+07	2472	284.364	5.35107
P08238	Heat shock protein HSP 90-beta OS=Homo sapiens GN=HSP90AB1 PE=1 SV=4 - [HS90B_HUMAN]	46.5157	20.86	5	6	10	17	1.29917e+08	724	83.2121	5.03369
P01024	Complement C3 OS=Homo sapiens GN=C3 PE=1 SV=2 - [CO3_HUMAN]	46.1394	12.15	1	12	12	14	3.10544e+07	1663	187.03	6.40479
P30101	Protein disulfide-isomerase A3 OS=Homo sapiens GN=PDIA3 PE=1 SV=4 - [PDIA3_HUMAN]	46.0179	24.36	1	8	8	11	8.82298e+07	505	56.7468	6.354
Q6DD88	Atlastin-3 OS=Homo sapiens GN=ATL3 PE=1 SV=1 - [ATLA3_HUMAN]	45.3023	21.44	1	6	6	9	5.40237e+07	541	60.5034	5.65576
P04844	Dolichyl-diphosphooligosaccharide--protein glycosyltransferase subunit 2 OS=Homo sapiens GN=RPN2 PE=1 SV=3 - [RPN2_HUMAN]	45.1465	33.6	1	10	10	11	3.0272e+07	631	69.241	5.69385
Q15417	Calponin-3 OS=Homo sapiens GN=CNN3 PE=1 SV=1 - [CNN3_HUMAN]	44.8778	21.28	1	5	5	10	8.12933e+07	329	36.3908	6.04932
P02787	Serotransferrin OS=Homo sapiens GN=TF PE=1 SV=3 - [TRFE_HUMAN]	44.5869	14.33	1	5	5	10	7.10425e+07	698	77.0136	7.12256
P10768	S-formylglutathione hydrolase OS=Homo sapiens GN=ESD PE=1 SV=2 - [ESTD_HUMAN]	44.4455	51.42	1	8	8	12	3.39249e+07	282	31.4425	7.02002
P40227	T-complex protein 1 subunit zeta OS=Homo sapiens GN=CCT6A PE=1 SV=3 - [TCPZ_HUMAN]	43.7007	18.83	1	6	6	10	3.03349e+07	531	57.9876	6.68311
Q99798	Aconitate hydratase, mitochondrial OS=Homo sapiens GN=ACO2 PE=1 SV=2 - [ACON_HUMAN]	43.5532	17.18	1	8	8	10	3.2846e+07	780	85.3719	7.60596
Q6PCB0	von Willebrand factor A domain-containing protein 1 OS=Homo sapiens GN=VWA1 PE=1 SV=1 - [VWA1_HUMAN]	43.4191	18.88	1	4	4	9	3.31473e+07	445	46.7753	7.6792
P18669	Phosphoglycerate mutase 1 OS=Homo sapiens GN=PGAM1 PE=1 SV=2 - [PGAM1_HUMAN]	42.3733	35.43	3	5	5	10	1.64525e+08	254	28.7858	7.18115
P48735	Isocitrate dehydrogenase [NADP], mitochondrial OS=Homo sapiens GN=IDH2 PE=1 SV=2 - [IDHP_HUMAN]	42.0652	31.64	1	11	11	12	6.55479e+07	452	50.8769	8.68994
Q99832	T-complex protein 1 subunit eta OS=Homo sapiens GN=CCT7 PE=1 SV=2 - [TCPH_HUMAN]	40.2425	28.55	1	7	7	8	2.84759e+07	543	59.3289	7.6499
P02545	Prelamin-A/C OS=Homo sapiens GN=LMNA PE=1 SV=1 - [LMNA_HUMAN]	40.09	18.67	1	6	6	9	2.77211e+08	664	74.0947	7.02002
P01009	Alpha-1-antitrypsin OS=Homo sapiens GN=SERPINA1 PE=1 SV=3 - [A1AT_HUMAN]	39.9074	26.56	1	7	7	9	5.88571e+07	418	46.707	5.59229
P56199	Integrin alpha-1 OS=Homo sapiens GN=ITGA1 PE=1 SV=2 - [ITA1_HUMAN]	39.6655	10.18	1	6	6	9	9.03837e+07	1179	130.765	6.29053
P01834	Immunoglobulin kappa constant OS=Homo sapiens GN=IGKC PE=1 SV=2 - [IGKC_HUMAN]	39.2934	63.55	2	4	4	13	1.32593e+08	107	11.7578	6.52197
P35573	Glycogen debranching enzyme OS=Homo sapiens GN=AGL PE=1 SV=3 - [GDE_HUMAN]	39.0808	11.1	1	10	10	11	2.12833e+07	1532	174.652	6.75635
P23528	Cofilin-1 OS=Homo sapiens GN=CFL1 PE=1 SV=3 - [COF1_HUMAN]	39.0632	27.11	1	2	4	8	1.73789e+08	166	18.4907	8.08936
P62834	Ras-related protein Rap-1A OS=Homo sapiens GN=RAP1A PE=1 SV=1 - [RAP1A_HUMAN]	38.9988	35.87	3	4	4	9	6.93053e+07	184	20.9737	6.66846
Q9NZM1	Myoferlin OS=Homo sapiens GN=MYOF PE=1 SV=1 - [MYOF_HUMAN]	38.8061	9.12	1	11	11	11	1.57325e+07	2061	234.561	6.17627
Q14847	LIM and SH3 domain protein 1 OS=Homo sapiens GN=LASP1 PE=1 SV=2 - [LASP1_HUMAN]	38.4923	32.95	1	5	5	7	2.17687e+08	261	29.6982	7.04932
P60174	Triosephosphate isomerase OS=Homo sapiens GN=TPI1 PE=1 SV=3 - [TPIS_HUMAN]	38.3996	33.92	1	6	6	9	1.24758e+08	286	30.7717	5.92236
P23142	Fibulin-1 OS=Homo sapiens GN=FBLN1 PE=1 SV=4 - [FBLN1_HUMAN]	38.1717	8.82	1	4	4	9	3.67894e+08	703	77.1624	5.22412
P29401	Transketolase OS=Homo sapiens GN=TKT PE=1 SV=3 - [TKT_HUMAN]	38.008	26	1	8	8	8	5.94497e+07	623	67.8347	7.66455
P06756	Integrin alpha-V OS=Homo sapiens GN=ITGAV PE=1 SV=2 - [ITAV_HUMAN]	37.6332	15.17	1	9	9	10	1.80975e+07	1048	115.964	5.68115
P11217	Glycogen phosphorylase, muscle form OS=Homo sapiens GN=PYGM PE=1 SV=6 - [PYGM_HUMAN]	37.43	10.45	2	2	8	10	7.63675e+07	842	97.0306	7.03467
P36955	Pigment epithelium-derived factor OS=Homo sapiens GN=SERPINF1 PE=1 SV=4 - [PEDF_HUMAN]	37.2529	27.75	1	7	7	10	1.16647e+08	418	46.2833	6.37939
P78371	T-complex protein 1 subunit beta OS=Homo sapiens GN=CCT2 PE=1 SV=4 - [TCPB_HUMAN]	37.1446	26.36	1	7	7	8	3.01403e+07	535	57.4521	6.45557
P00387	NADH-cytochrome b5 reductase 3 OS=Homo sapiens GN=CYB5R3 PE=1 SV=3 - [NB5R3_HUMAN]	36.4918	29.24	1	7	7	9	8.38995e+07	301	34.2127	7.59131
Q9ULV4	Coronin-1C OS=Homo sapiens GN=CORO1C PE=1 SV=1 - [COR1C_HUMAN]	36.3593	15.82	1	5	5	8	1.74479e+08	474	53.2151	7.07861
P06744	Glucose-6-phosphate isomerase OS=Homo sapiens GN=GPI PE=1 SV=4 - [G6PI_HUMAN]	36.3242	24.19	1	6	6	8	6.81951e+07	558	63.1072	8.32373
Q86VP6	Cullin-associated NEDD8-dissociated protein 1 OS=Homo sapiens GN=CAND1 PE=1 SV=2 - [CAND1_HUMAN]	36.3144	12.68	1	9	9	10	1.98618e+07	1230	136.289	5.78271
O14558	Heat shock protein beta-6 OS=Homo sapiens GN=HSPB6 PE=1 SV=2 - [HSPB6_HUMAN]	36.1633	54.37	1	3	3	9	4.7376e+07	160	17.125	6.40479
Q16181	Septin-7 OS=Homo sapiens GN=SEPT7 PE=1 SV=2 - [SEPT7_HUMAN]	35.8213	19.91	2	4	5	8	8.58208e+07	437	50.648	8.63135
Q16777	Histone H2A type 2-C OS=Homo sapiens GN=HIST2H2AC PE=1 SV=4 - [H2A2C_HUMAN]	35.8162	37.21	2	2	2	8	2.31253e+08	129	13.9798	10.9019
P27348	14-3-3 protein theta OS=Homo sapiens GN=YWHAQ PE=1 SV=1 - [1433T_HUMAN]	35.758	24.49	2	4	5	9	1.25025e+08	245	27.7468	4.77979
O00339	Matrilin-2 OS=Homo sapiens GN=MATN2 PE=1 SV=4 - [MATN2_HUMAN]	35.4503	12.66	1	8	8	11	4.67353e+07	956	106.767	6.26514
P52943	Cysteine-rich protein 2 OS=Homo sapiens GN=CRIP2 PE=1 SV=1 - [CRIP2_HUMAN]	35.1439	37.98	1	4	4	8	1.02978e+08	208	22.478	8.71924
Q9Y281	Cofilin-2 OS=Homo sapiens GN=CFL2 PE=1 SV=1 - [COF2_HUMAN]	34.9979	22.29	1	1	3	7	1.40152e+08	166	18.7249	7.88428
P60981	Destrin OS=Homo sapiens GN=DSTN PE=1 SV=3 - [DEST_HUMAN]	34.7875	26.67	1	3	3	8	3.13529e+08	165	18.4935	7.85498
Q16647	Prostacyclin synthase OS=Homo sapiens GN=PTGIS PE=1 SV=1 - [PTGIS_HUMAN]	34.7718	20.4	1	6	6	8	3.67365e+07	500	57.0678	7.31299
P40939	Trifunctional enzyme subunit alpha, mitochondrial OS=Homo sapiens GN=HADHA PE=1 SV=2 - [ECHA_HUMAN]	33.936	19	1	7	7	9	2.85757e+07	763	82.9469	9.0415
P02511	Alpha-crystallin B chain OS=Homo sapiens GN=CRYAB PE=1 SV=2 - [CRYAB_HUMAN]	33.605	23.43	1	3	3	6	1.24085e+08	175	20.1464	7.32764
Q9GZM7	Tubulointerstitial nephritis antigen-like OS=Homo sapiens GN=TINAGL1 PE=1 SV=1 - [TINAL_HUMAN]	32.5793	25.91	1	7	7	9	1.63056e+08	467	52.353	6.99072
P17987	T-complex protein 1 subunit alpha OS=Homo sapiens GN=TCP1 PE=1 SV=1 - [TCPA_HUMAN]	32.4654	24.82	1	7	7	11	2.22334e+07	556	60.3056	6.11279
P05556	Integrin beta-1 OS=Homo sapiens GN=ITGB1 PE=1 SV=2 - [ITB1_HUMAN]	32.3281	9.27	1	5	5	8	2.16503e+08	798	88.357	5.38916
Q6NZI2	Caveolae-associated protein 1 OS=Homo sapiens GN=CAVIN1 PE=1 SV=1 - [CAVN1_HUMAN]	32.2552	12.82	1	3	3	8	2.68549e+08	390	43.4498	5.60498
P27816	Microtubule-associated protein 4 OS=Homo sapiens GN=MAP4 PE=1 SV=3 - [MAP4_HUMAN]	32.1889	12.24	1	7	7	10	3.70078e+07	1152	120.93	5.42725
P09525	Annexin A4 OS=Homo sapiens GN=ANXA4 PE=1 SV=4 - [ANXA4_HUMAN]	31.9414	25.71	1	5	6	8	6.29606e+07	319	35.8601	6.12549
Q15019	Septin-2 OS=Homo sapiens GN=SEPT2 PE=1 SV=1 - [SEPT2_HUMAN]	31.798	24.93	1	5	5	8	5.97879e+07	361	41.4613	6.59521
Q9H4M9	EH domain-containing protein 1 OS=Homo sapiens GN=EHD1 PE=1 SV=2 - [EHD1_HUMAN]	31.7059	24.16	1	5	8	8	2.67549e+07	534	60.5887	6.82959
P12956	X-ray repair cross-complementing protein 6 OS=Homo sapiens GN=XRCC6 PE=1 SV=2 - [XRCC6_HUMAN]	31.6414	20.36	1	8	8	10	1.33041e+07	609	69.7991	6.63916
P08123	Collagen alpha-2(I) chain OS=Homo sapiens GN=COL1A2 PE=1 SV=7 - [CO1A2_HUMAN]	31.0533	3.73	1	4	4	17	5.06198e+06	1366	129.235	8.95361
P61981	14-3-3 protein gamma OS=Homo sapiens GN=YWHAG PE=1 SV=2 - [1433G_HUMAN]	30.954	29.96	2	3	4	10	1.01998e+08	247	28.2849	4.89404
Q07065	Cytoskeleton-associated protein 4 OS=Homo sapiens GN=CKAP4 PE=1 SV=2 - [CKAP4_HUMAN]	30.7802	17.28	1	8	8	8	4.07997e+07	602	65.9827	5.92236
P61204	ADP-ribosylation factor 3 OS=Homo sapiens GN=ARF3 PE=1 SV=2 - [ARF3_HUMAN]	30.5025	43.65	3	2	5	7	5.66041e+07	181	20.5877	7.43018
P08648	Integrin alpha-5 OS=Homo sapiens GN=ITGA5 PE=1 SV=2 - [ITA5_HUMAN]	29.9653	13.16	1	7	7	8	8.04179e+07	1049	114.465	5.77002
P01859	Immunoglobulin heavy constant gamma 2 OS=Homo sapiens GN=IGHG2 PE=1 SV=2 - [IGHG2_HUMAN]	29.7389	20.86	1	2	4	7	5.35709e+07	326	35.8778	7.59131
P63241	Eukaryotic translation initiation factor 5A-1 OS=Homo sapiens GN=EIF5A PE=1 SV=2 - [IF5A1_HUMAN]	29.6982	38.96	3	4	4	5	3.51756e+07	154	16.8214	5.23682
P47755	F-actin-capping protein subunit alpha-2 OS=Homo sapiens GN=CAPZA2 PE=1 SV=3 - [CAZA2_HUMAN]	29.6069	33.57	1	4	6	7	7.81965e+07	286	32.9286	5.84619
P22695	Cytochrome b-c1 complex subunit 2, mitochondrial OS=Homo sapiens GN=UQCRC2 PE=1 SV=3 - [QCR2_HUMAN]	29.5345	24.28	1	4	4	7	1.16693e+07	453	48.4129	8.63135
P32119	Peroxiredoxin-2 OS=Homo sapiens GN=PRDX2 PE=1 SV=5 - [PRDX2_HUMAN]	29.4375	42.42	1	5	5	6	1.02593e+08	198	21.8782	5.97314
P18085	ADP-ribosylation factor 4 OS=Homo sapiens GN=ARF4 PE=1 SV=3 - [ARF4_HUMAN]	29.428	48.89	2	2	5	7	5.00803e+07	180	20.4977	7.13721
P13010	X-ray repair cross-complementing protein 5 OS=Homo sapiens GN=XRCC5 PE=1 SV=3 - [XRCC5_HUMAN]	29.4267	23.22	1	7	7	10	1.80914e+07	732	82.6523	5.80811
P23634	Plasma membrane calcium-transporting ATPase 4 OS=Homo sapiens GN=ATP2B4 PE=1 SV=2 - [AT2B4_HUMAN]	29.1114	6.85	3	5	5	7	1.97067e+07	1241	137.833	6.59521
Q96QK1	Vacuolar protein sorting-associated protein 35 OS=Homo sapiens GN=VPS35 PE=1 SV=2 - [VPS35_HUMAN]	29.0534	11.18	1	6	6	8	1.3799e+07	796	91.6489	5.49072
P48643	T-complex protein 1 subunit epsilon OS=Homo sapiens GN=CCT5 PE=1 SV=1 - [TCPE_HUMAN]	28.8704	16.82	1	6	6	7	2.61052e+07	541	59.6328	5.65576
P02452	Collagen alpha-1(I) chain OS=Homo sapiens GN=COL1A1 PE=1 SV=5 - [CO1A1_HUMAN]	28.7066	7.1	1	8	8	12	6.37926e+07	1464	138.857	5.79541
P12829	Myosin light chain 4 OS=Homo sapiens GN=MYL4 PE=1 SV=3 - [MYL4_HUMAN]	28.5887	33.5	1	6	6	6	6.82212e+07	197	21.5509	5.03369
P29536	Leiomodin-1 OS=Homo sapiens GN=LMOD1 PE=1 SV=3 - [LMOD1_HUMAN]	28.4761	18.83	1	7	7	8	2.05837e+08	600	66.9889	9.33447
Q8WUM4	Programmed cell death 6-interacting protein OS=Homo sapiens GN=PDCD6IP PE=1 SV=1 - [PDC6I_HUMAN]	28.1691	14.4	1	7	7	8	1.7602e+07	868	95.9631	6.52197
P30153	Serine/threonine-protein phosphatase 2A 65 kDa regulatory subunit A alpha isoform OS=Homo sapiens GN=PPP2R1A PE=1 SV=4 - [2AAA_HUMAN]	28.1355	15.28	2	5	5	6	2.84685e+07	589	65.2669	5.10986
Q15942	Zyxin OS=Homo sapiens GN=ZYX PE=1 SV=1 - [ZYX_HUMAN]	28.1003	14.51	1	4	4	7	1.0496e+08	572	61.2382	6.66846
P07195	L-lactate dehydrogenase B chain OS=Homo sapiens GN=LDHB PE=1 SV=2 - [LDHB_HUMAN]	27.7414	20.96	1	5	5	8	9.80073e+07	334	36.6151	6.04932
Q9BTV4	Transmembrane protein 43 OS=Homo sapiens GN=TMEM43 PE=1 SV=1 - [TMM43_HUMAN]	27.7088	25	1	5	5	6	5.35756e+07	400	44.8472	8.1333
P07384	Calpain-1 catalytic subunit OS=Homo sapiens GN=CAPN1 PE=1 SV=1 - [CAN1_HUMAN]	27.3915	17.37	1	6	6	8	3.68167e+07	714	81.8382	5.66846
P30086	Phosphatidylethanolamine-binding protein 1 OS=Homo sapiens GN=PEBP1 PE=1 SV=3 - [PEBP1_HUMAN]	27.3457	51.87	1	5	5	7	93249547	187	21.0437	7.53271
P62140	Serine/threonine-protein phosphatase PP1-beta catalytic subunit OS=Homo sapiens GN=PPP1CB PE=1 SV=3 - [PP1B_HUMAN]	27.2314	14.37	3	4	4	8	2.69495e+07	327	37.1626	6.18896
Q14112	Nidogen-2 OS=Homo sapiens GN=NID2 PE=1 SV=3 - [NID2_HUMAN]	27.1972	6.69	1	4	5	7	8.57237e+07	1375	151.158	5.2876
P63010	AP-2 complex subunit beta OS=Homo sapiens GN=AP2B1 PE=1 SV=1 - [AP2B1_HUMAN]	26.6332	12.7	1	4	5	6	1.26803e+07	937	104.486	5.37646
P60842	Eukaryotic initiation factor 4A-I OS=Homo sapiens GN=EIF4A1 PE=1 SV=1 - [IF4A1_HUMAN]	26.5177	24.63	3	6	6	7	3.6179e+07	406	46.1246	5.47803
O00571	ATP-dependent RNA helicase DDX3X OS=Homo sapiens GN=DDX3X PE=1 SV=3 - [DDX3X_HUMAN]	26.5116	11.18	2	5	5	7	1.38063e+07	662	73.198	7.18115
P60953	Cell division control protein 42 homolog OS=Homo sapiens GN=CDC42 PE=1 SV=2 - [CDC42_HUMAN]	26.4952	15.71	1	2	2	6	3.72479e+07	191	21.245	6.55127
O15144	Actin-related protein 2/3 complex subunit 2 OS=Homo sapiens GN=ARPC2 PE=1 SV=1 - [ARPC2_HUMAN]	26.3281	37.33	1	5	5	7	3.33686e+07	300	34.3115	7.35693
P05787	Keratin, type II cytoskeletal 8 OS=Homo sapiens GN=KRT8 PE=1 SV=7 - [K2C8_HUMAN]	25.8846	19.88	1	5	5	6	4.54519e+07	483	53.6711	5.59229
O00151	PDZ and LIM domain protein 1 OS=Homo sapiens GN=PDLIM1 PE=1 SV=4 - [PDLI1_HUMAN]	25.8502	25.23	1	5	5	6	5.78595e+07	329	36.049	7.02002
P62258	14-3-3 protein epsilon OS=Homo sapiens GN=YWHAE PE=1 SV=1 - [1433E_HUMAN]	25.8256	11.37	2	1	2	7	1.54811e+08	255	29.1554	4.7417
Q14697	Neutral alpha-glucosidase AB OS=Homo sapiens GN=GANAB PE=1 SV=3 - [GANAB_HUMAN]	25.6132	12.39	1	5	5	8	3.30997e+07	944	106.807	6.13818
P39656	Dolichyl-diphosphooligosaccharide--protein glycosyltransferase 48 kDa subunit OS=Homo sapiens GN=DDOST PE=1 SV=4 - [OST48_HUMAN]	25.6109	24.12	1	5	5	7	1.37804e+07	456	50.769	6.55127
P02774	Vitamin D-binding protein OS=Homo sapiens GN=GC PE=1 SV=1 - [VTDB_HUMAN]	25.1496	12.03	1	3	3	7	1.15613e+07	474	52.929	5.5415
Q02218	2-oxoglutarate dehydrogenase, mitochondrial OS=Homo sapiens GN=OGDH PE=1 SV=3 - [ODO1_HUMAN]	25.0109	8.8	1	5	5	7	1.34376e+07	1023	115.861	6.85889
Q9Y696	Chloride intracellular channel protein 4 OS=Homo sapiens GN=CLIC4 PE=1 SV=4 - [CLIC4_HUMAN]	24.7487	32.02	1	4	4	6	6.79222e+07	253	28.7537	5.59229
P32969	60S ribosomal protein L9 OS=Homo sapiens GN=RPL9 PE=1 SV=1 - [RL9_HUMAN]	24.6016	42.71	1	4	4	5	1.94527e+07	192	21.8498	9.94971
P53814	Smoothelin OS=Homo sapiens GN=SMTN PE=1 SV=7 - [SMTN_HUMAN]	24.4152	8.51	1	4	4	5	5.77056e+07	917	98.9982	9.0708
P01860	Immunoglobulin heavy constant gamma 3 OS=Homo sapiens GN=IGHG3 PE=1 SV=2 - [IGHG3_HUMAN]	24.3594	13	1	1	3	5	1.71578e+08	377	41.2604	7.89893
P19823	Inter-alpha-trypsin inhibitor heavy chain H2 OS=Homo sapiens GN=ITIH2 PE=1 SV=2 - [ITIH2_HUMAN]	24.0684	9.94	1	5	5	6	2.59066e+07	946	106.397	6.85889
P52209	6-phosphogluconate dehydrogenase, decarboxylating OS=Homo sapiens GN=PGD PE=1 SV=3 - [6PGD_HUMAN]	24.0586	19.67	1	6	6	7	1.07801e+07	483	53.106	7.2251
Q00577	Transcriptional activator protein Pur-alpha OS=Homo sapiens GN=PURA PE=1 SV=2 - [PURA_HUMAN]	23.9549	34.78	1	3	3	5	1.10599e+07	322	34.8894	6.44287
P55786	Puromycin-sensitive aminopeptidase OS=Homo sapiens GN=NPEPPS PE=1 SV=2 - [PSA_HUMAN]	23.7622	16.21	2	9	9	9	2.78887e+07	919	103.211	5.71924
Q16851	UTP--glucose-1-phosphate uridylyltransferase OS=Homo sapiens GN=UGP2 PE=1 SV=5 - [UGPA_HUMAN]	23.657	19.69	1	5	5	7	4.66997e+07	508	56.9047	8.14795
Q9Y4G6	Talin-2 OS=Homo sapiens GN=TLN2 PE=1 SV=4 - [TLN2_HUMAN]	23.5241	3.11	1	1	5	6	5.60891e+07	2542	271.443	5.56689
Q0ZGT2	Nexilin OS=Homo sapiens GN=NEXN PE=1 SV=1 - [NEXN_HUMAN]	23.5081	8.3	1	3	3	9	5.56664e+07	675	80.6087	5.32568
P04275	von Willebrand factor OS=Homo sapiens GN=VWF PE=1 SV=4 - [VWF_HUMAN]	23.331	3.2	1	5	5	6	1.92734e+07	2813	309.058	5.47803
Q92499	ATP-dependent RNA helicase DDX1 OS=Homo sapiens GN=DDX1 PE=1 SV=2 - [DDX1_HUMAN]	23.2904	12.57	1	5	5	8	1.24919e+07	740	82.3798	7.2251
Q9NQC3	Reticulon-4 OS=Homo sapiens GN=RTN4 PE=1 SV=2 - [RTN4_HUMAN]	23.2273	8.89	1	4	4	6	4.26634e+07	1192	129.851	4.50049
P07996	Thrombospondin-1 OS=Homo sapiens GN=THBS1 PE=1 SV=2 - [TSP1_HUMAN]	23.0263	8.97	1	6	6	7	6.20573e+07	1170	129.3	4.94482
P21266	Glutathione S-transferase Mu 3 OS=Homo sapiens GN=GSTM3 PE=1 SV=3 - [GSTM3_HUMAN]	22.5109	20.89	1	4	4	6	2.15739e+07	225	26.5421	5.5415
Q13642	Four and a half LIM domains protein 1 OS=Homo sapiens GN=FHL1 PE=1 SV=4 - [FHL1_HUMAN]	22.4779	19.81	1	4	4	7	2.778e+08	323	36.2386	8.96826
P04899	Guanine nucleotide-binding protein G(i) subunit alpha-2 OS=Homo sapiens GN=GNAI2 PE=1 SV=3 - [GNAI2_HUMAN]	22.4334	13.24	2	2	3	6	2.97014e+07	355	40.4251	5.5415
P35241	Radixin OS=Homo sapiens GN=RDX PE=1 SV=1 - [RADI_HUMAN]	22.1946	7.55	1	1	5	8	1.28581e+08	583	68.5214	6.3667
Q99497	Protein/nucleic acid deglycase DJ-1 OS=Homo sapiens GN=PARK7 PE=1 SV=2 - [PARK7_HUMAN]	22.1676	31.22	1	3	3	7	4.11712e+07	189	19.8785	6.78564
P08754	Guanine nucleotide-binding protein G(k) subunit alpha OS=Homo sapiens GN=GNAI3 PE=1 SV=3 - [GNAI3_HUMAN]	22.0918	13.28	2	2	3	6	1.54298e+07	354	40.5063	5.69385
P09972	Fructose-bisphosphate aldolase C OS=Homo sapiens GN=ALDOC PE=1 SV=2 - [ALDOC_HUMAN]	22.0552	14.01	1	1	3	6	7.12952e+07	364	39.4312	6.87354
Q13418	Integrin-linked protein kinase OS=Homo sapiens GN=ILK PE=1 SV=2 - [ILK_HUMAN]	22.0414	14.16	1	4	4	5	3.39942e+07	452	51.3859	8.07471
Q6UVK1	Chondroitin sulfate proteoglycan 4 OS=Homo sapiens GN=CSPG4 PE=1 SV=2 - [CSPG4_HUMAN]	21.8157	4.61	1	5	5	5	4.77067e+08	2322	250.382	5.46533
P04114	Apolipoprotein B-100 OS=Homo sapiens GN=APOB PE=1 SV=2 - [APOB_HUMAN]	21.7955	2.89	1	6	6	6	5.08876e+06	4563	515.283	7.04932
Q9Y6C2	EMILIN-1 OS=Homo sapiens GN=EMILIN1 PE=1 SV=3 - [EMIL1_HUMAN]	21.7351	9.15	1	6	6	6	4.58293e+07	1016	106.63	5.17334
Q04917	14-3-3 protein eta OS=Homo sapiens GN=YWHAH PE=1 SV=4 - [1433F_HUMAN]	21.6225	17.89	2	2	3	6	9.99791e+07	246	28.201	4.84326
P40926	Malate dehydrogenase, mitochondrial OS=Homo sapiens GN=MDH2 PE=1 SV=3 - [MDHM_HUMAN]	21.4645	20.71	1	4	4	5	2.39509e+07	338	35.4807	8.67529
P04843	Dolichyl-diphosphooligosaccharide--protein glycosyltransferase subunit 1 OS=Homo sapiens GN=RPN1 PE=1 SV=1 - [RPN1_HUMAN]	21.4423	14.5	1	6	6	6	2.35338e+07	607	68.5268	6.37939
P52565	Rho GDP-dissociation inhibitor 1 OS=Homo sapiens GN=ARHGDIA PE=1 SV=3 - [GDIR1_HUMAN]	21.3619	44.61	1	5	5	8	6.35086e+07	204	23.1927	5.10986
Q08257	Quinone oxidoreductase OS=Homo sapiens GN=CRYZ PE=1 SV=1 - [QOR_HUMAN]	21.1227	23.1	1	4	4	5	2.82877e+07	329	35.1845	8.44092
Q04446	1,4-alpha-glucan-branching enzyme OS=Homo sapiens GN=GBE1 PE=1 SV=3 - [GLGB_HUMAN]	20.8627	11.54	1	4	4	5	2.41849e+07	702	80.4226	6.31592
P84243	Histone H3.3 OS=Homo sapiens GN=H3F3A PE=1 SV=2 - [H33_HUMAN]	20.7882	23.53	1	1	1	4	3.77151e+07	136	15.3185	11.2681
Q9NYU2	UDP-glucose:glycoprotein glucosyltransferase 1 OS=Homo sapiens GN=UGGT1 PE=1 SV=3 - [UGGG1_HUMAN]	20.7644	6.3	1	4	4	6	9.44118e+06	1555	177.078	5.63037
P61160	Actin-related protein 2 OS=Homo sapiens GN=ACTR2 PE=1 SV=1 - [ARP2_HUMAN]	20.6472	16.5	1	3	3	6	2.28043e+07	394	44.7322	6.7417
Q9BXN1	Asporin OS=Homo sapiens GN=ASPN PE=1 SV=2 - [ASPN_HUMAN]	20.549	23.42	1	5	5	5	5.05672e+07	380	43.3893	7.07861
Q9UHD8	Septin-9 OS=Homo sapiens GN=SEPT9 PE=1 SV=2 - [SEPT9_HUMAN]	20.4846	9.39	1	4	4	5	1.97647e+07	586	65.3608	8.96826
P02647	Apolipoprotein A-I OS=Homo sapiens GN=APOA1 PE=1 SV=1 - [APOA1_HUMAN]	20.4264	19.85	1	4	4	6	5.78061e+07	267	30.7589	5.75732
P52907	F-actin-capping protein subunit alpha-1 OS=Homo sapiens GN=CAPZA1 PE=1 SV=3 - [CAZA1_HUMAN]	20.3997	20.98	1	2	4	5	4.23938e+07	286	32.9023	5.69385
P25787	Proteasome subunit alpha type-2 OS=Homo sapiens GN=PSMA2 PE=1 SV=2 - [PSA2_HUMAN]	20.3888	26.07	1	3	3	4	1.95544e+07	234	25.8823	7.43018
Q15121	Astrocytic phosphoprotein PEA-15 OS=Homo sapiens GN=PEA15 PE=1 SV=2 - [PEA15_HUMAN]	20.3238	27.69	1	3	3	4	2.70802e+07	130	15.0308	5.021
Q8N436	Inactive carboxypeptidase-like protein X2 OS=Homo sapiens GN=CPXM2 PE=2 SV=3 - [CPXM2_HUMAN]	20.2201	9.79	1	4	4	4	1.15809e+07	756	85.8159	6.87354
Q8IUE6	Histone H2A type 2-B OS=Homo sapiens GN=HIST2H2AB PE=1 SV=3 - [H2A2B_HUMAN]	20.1784	40	3	2	2	3	7.92963e+06	130	13.9868	10.8872
P11766	Alcohol dehydrogenase class-3 OS=Homo sapiens GN=ADH5 PE=1 SV=4 - [ADHX_HUMAN]	20.065	17.65	1	5	5	5	6.12304e+07	374	39.6984	7.48877
Q03135	Caveolin-1 OS=Homo sapiens GN=CAV1 PE=1 SV=4 - [CAV1_HUMAN]	19.8815	19.66	1	2	2	5	2.08768e+08	178	20.4585	6.02393
Q9UGI8	Testin OS=Homo sapiens GN=TES PE=1 SV=1 - [TES_HUMAN]	19.8597	10.69	1	4	4	5	7.86217e+07	421	47.9639	7.6792
Q9BR39	Junctophilin-2 OS=Homo sapiens GN=JPH2 PE=1 SV=2 - [JPH2_HUMAN]	19.8595	7.18	1	3	3	4	9.90086e+06	696	74.1763	8.71924
P0C0L5	Complement C4-B OS=Homo sapiens GN=C4B PE=1 SV=2 - [CO4B_HUMAN]	19.8048	5.96	2	4	4	4	9.71902e+06	1744	192.631	7.26904
P21399	Cytoplasmic aconitate hydratase OS=Homo sapiens GN=ACO1 PE=1 SV=3 - [ACOC_HUMAN]	19.622	9.11	1	4	4	4	1.87197e+07	889	98.3366	6.68311
Q8NBS9	Thioredoxin domain-containing protein 5 OS=Homo sapiens GN=TXNDC5 PE=1 SV=2 - [TXND5_HUMAN]	19.516	14.58	1	4	4	5	9.41447e+07	432	47.5987	5.97314
P61163	Alpha-centractin OS=Homo sapiens GN=ACTR1A PE=1 SV=1 - [ACTZ_HUMAN]	19.408	26.06	1	5	5	5	3.67766e+07	376	42.5869	6.63916
Q15084	Protein disulfide-isomerase A6 OS=Homo sapiens GN=PDIA6 PE=1 SV=1 - [PDIA6_HUMAN]	19.2449	14.77	1	4	4	5	3.45205e+07	440	48.0913	5.08447
P61978	Heterogeneous nuclear ribonucleoprotein K OS=Homo sapiens GN=HNRNPK PE=1 SV=1 - [HNRPK_HUMAN]	19.0774	18.36	1	5	5	5	39219598	463	50.9444	5.5415
Q9Y277	Voltage-dependent anion-selective channel protein 3 OS=Homo sapiens GN=VDAC3 PE=1 SV=1 - [VDAC3_HUMAN]	18.8757	28.62	1	4	5	6	1.68891e+07	283	30.6393	8.66064
O00264	Membrane-associated progesterone receptor component 1 OS=Homo sapiens GN=PGRMC1 PE=1 SV=3 - [PGRC1_HUMAN]	18.7429	23.08	1	2	2	4	4.66403e+07	195	21.6578	4.70361
P00441	Superoxide dismutase [Cu-Zn] OS=Homo sapiens GN=SOD1 PE=1 SV=2 - [SODC_HUMAN]	18.7206	53.9	1	3	3	3	6.63217e+07	154	15.9259	6.12549
P53618	Coatomer subunit beta OS=Homo sapiens GN=COPB1 PE=1 SV=3 - [COPB_HUMAN]	18.6699	8.18	1	5	5	5	1.45784e+07	953	107.074	6.04932
P15880	40S ribosomal protein S2 OS=Homo sapiens GN=RPS2 PE=1 SV=2 - [RS2_HUMAN]	18.587	14.68	1	4	4	5	2.05073e+07	293	31.3046	10.2427
P02745	Complement C1q subcomponent subunit A OS=Homo sapiens GN=C1QA PE=1 SV=2 - [C1QA_HUMAN]	18.4944	19.18	1	3	3	4	1.43912e+07	245	26.0002	9.11475
Q9H853	Putative tubulin-like protein alpha-4B OS=Homo sapiens GN=TUBA4B PE=5 SV=2 - [TBA4B_HUMAN]	18.4587	28.63	1	1	3	6	2.67341e+08	241	27.5337	7.82568
P40123	Adenylyl cyclase-associated protein 2 OS=Homo sapiens GN=CAP2 PE=1 SV=1 - [CAP2_HUMAN]	18.4254	22.22	1	5	5	5	3.81906e+07	477	52.7908	6.3667
P62937	Peptidyl-prolyl cis-trans isomerase A OS=Homo sapiens GN=PPIA PE=1 SV=2 - [PPIA_HUMAN]	18.4213	41.21	2	5	5	5	8.77611e+07	165	18.0009	7.81104
Q12805	EGF-containing fibulin-like extracellular matrix protein 1 OS=Homo sapiens GN=EFEMP1 PE=1 SV=2 - [FBLN3_HUMAN]	18.3551	8.32	1	2	2	4	6.63604e+07	493	54.6042	5.07178
P08572	Collagen alpha-2(IV) chain OS=Homo sapiens GN=COL4A2 PE=1 SV=4 - [CO4A2_HUMAN]	18.3203	2.98	1	3	3	5	8.40736e+07	1712	167.449	8.66064
Q9HCB6	Spondin-1 OS=Homo sapiens GN=SPON1 PE=1 SV=2 - [SPON1_HUMAN]	18.2983	10.78	1	5	5	5	6.40295e+07	807	90.9136	6.11279
P0DP24	Calmodulin-2 OS=Homo sapiens GN=CALM2 PE=1 SV=1 - [CALM2_HUMAN]	18.2061	22.15	2	3	3	5	1.72749e+08	149	16.8268	4.22119
Q9UBX5	Fibulin-5 OS=Homo sapiens GN=FBLN5 PE=1 SV=1 - [FBLN5_HUMAN]	18.1972	7.59	1	3	3	6	1.64132e+08	448	50.1467	4.729
Q9UH99	SUN domain-containing protein 2 OS=Homo sapiens GN=SUN2 PE=1 SV=3 - [SUN2_HUMAN]	18.1431	11.58	1	4	4	4	7.42997e+06	717	80.2616	6.72705
Q00839	Heterogeneous nuclear ribonucleoprotein U OS=Homo sapiens GN=HNRNPU PE=1 SV=6 - [HNRPU_HUMAN]	18.1003	12.24	1	5	5	5	3.83278e+07	825	90.528	5.99854
Q9NZN3	EH domain-containing protein 3 OS=Homo sapiens GN=EHD3 PE=1 SV=2 - [EHD3_HUMAN]	18.0985	12.52	1	1	4	5	1.72048e+07	535	60.8487	6.56592
P49368	T-complex protein 1 subunit gamma OS=Homo sapiens GN=CCT3 PE=1 SV=4 - [TCPG_HUMAN]	18.0041	16.7	1	6	6	6	3.4077e+07	545	60.4953	6.49365
Q16643	Drebrin OS=Homo sapiens GN=DBN1 PE=1 SV=4 - [DREB_HUMAN]	17.9013	11.56	1	4	4	4	3.88785e+07	649	71.3854	4.44971
Q14894	Ketimine reductase mu-crystallin OS=Homo sapiens GN=CRYM PE=1 SV=1 - [CRYM_HUMAN]	17.866	25.16	1	4	4	6	1.94383e+07	314	33.7544	5.13525
Q13492	Phosphatidylinositol-binding clathrin assembly protein OS=Homo sapiens GN=PICALM PE=1 SV=2 - [PICAL_HUMAN]	17.8522	11.35	2	4	4	4	1.14631e+07	652	70.71	7.89893
P13489	Ribonuclease inhibitor OS=Homo sapiens GN=RNH1 PE=1 SV=2 - [RINI_HUMAN]	17.8141	13.45	1	4	4	5	3.93019e+07	461	49.9411	4.81787
P26641	Elongation factor 1-gamma OS=Homo sapiens GN=EEF1G PE=1 SV=3 - [EF1G_HUMAN]	17.7817	25.63	1	5	5	5	1.63773e+07	437	50.0871	6.66846
Q16585	Beta-sarcoglycan OS=Homo sapiens GN=SGCB PE=1 SV=1 - [SGCB_HUMAN]	17.7496	19.18	1	3	3	4	2.30775e+07	318	34.7547	8.6167
P23141	Liver carboxylesterase 1 OS=Homo sapiens GN=CES1 PE=1 SV=2 - [EST1_HUMAN]	17.4334	13.58	2	5	5	5	2.1111e+07	567	62.4812	6.59521
P61019	Ras-related protein Rab-2A OS=Homo sapiens GN=RAB2A PE=1 SV=1 - [RAB2A_HUMAN]	17.3902	34.43	2	5	5	5	2.22575e+07	212	23.5308	6.53662
P16112	Aggrecan core protein OS=Homo sapiens GN=ACAN PE=1 SV=2 - [PGCA_HUMAN]	17.3669	2.65	1	3	3	4	3.78062e+07	2415	250.04	4.18311
P36578	60S ribosomal protein L4 OS=Homo sapiens GN=RPL4 PE=1 SV=5 - [RL4_HUMAN]	17.1601	11.24	1	3	3	4	1.41336e+07	427	47.6674	11.063
Q13976	cGMP-dependent protein kinase 1 OS=Homo sapiens GN=PRKG1 PE=1 SV=3 - [KGP1_HUMAN]	17.1374	9.09	1	4	4	4	1.28566e+07	671	76.316	6.03662
P35232	Prohibitin OS=Homo sapiens GN=PHB PE=1 SV=1 - [PHB_HUMAN]	17.1058	29.41	1	5	5	5	1.38355e+07	272	29.7859	5.75732
Q13228	Selenium-binding protein 1 OS=Homo sapiens GN=SELENBP1 PE=1 SV=2 - [SBP1_HUMAN]	17.0421	18.01	1	5	5	5	1.43033e+07	472	52.3576	6.3667
P09382	Galectin-1 OS=Homo sapiens GN=LGALS1 PE=1 SV=2 - [LEG1_HUMAN]	16.9749	42.22	1	3	3	5	3.66505e+07	135	14.7062	5.50342
P16152	Carbonyl reductase [NADPH] 1 OS=Homo sapiens GN=CBR1 PE=1 SV=3 - [CBR1_HUMAN]	16.8679	25.63	2	4	4	4	2.50735e+07	277	30.3559	8.32373
P36871	Phosphoglucomutase-1 OS=Homo sapiens GN=PGM1 PE=1 SV=3 - [PGM1_HUMAN]	16.7965	12.46	1	4	4	5	9.16773e+06	562	61.4105	6.75635
P05388	60S acidic ribosomal protein P0 OS=Homo sapiens GN=RPLP0 PE=1 SV=1 - [RLA0_HUMAN]	16.503	23.03	2	4	4	4	3.00141e+07	317	34.2518	5.97314
P14866	Heterogeneous nuclear ribonucleoprotein L OS=Homo sapiens GN=HNRNPL PE=1 SV=2 - [HNRPL_HUMAN]	16.4529	16.64	1	3	3	3	9.93844e+06	589	64.0924	8.22119
P45880	Voltage-dependent anion-selective channel protein 2 OS=Homo sapiens GN=VDAC2 PE=1 SV=2 - [VDAC2_HUMAN]	16.4496	31.63	1	6	6	7	5.36519e+07	294	31.5465	7.56201
P05387	60S acidic ribosomal protein P2 OS=Homo sapiens GN=RPLP2 PE=1 SV=1 - [RLA2_HUMAN]	16.4189	53.04	1	4	4	4	4.20953e+07	115	11.6578	4.53857
P26599	Polypyrimidine tract-binding protein 1 OS=Homo sapiens GN=PTBP1 PE=1 SV=1 - [PTBP1_HUMAN]	16.3481	11.86	1	3	3	3	2.57359e+07	531	57.1856	9.17334
P50995	Annexin A11 OS=Homo sapiens GN=ANXA11 PE=1 SV=1 - [ANX11_HUMAN]	16.2857	7.92	1	3	3	4	3.35205e+07	505	54.3551	7.6499
P12236	ADP/ATP translocase 3 OS=Homo sapiens GN=SLC25A6 PE=1 SV=4 - [ADT3_HUMAN]	16.284	16.44	2	1	4	5	5.14207e+07	298	32.8452	9.74463
P68036	Ubiquitin-conjugating enzyme E2 L3 OS=Homo sapiens GN=UBE2L3 PE=1 SV=1 - [UB2L3_HUMAN]	16.2772	30.52	1	2	2	3	2.57752e+07	154	17.8502	8.51416
P33176	Kinesin-1 heavy chain OS=Homo sapiens GN=KIF5B PE=1 SV=1 - [KINH_HUMAN]	16.2415	6.54	3	4	4	4	8.85781e+06	963	109.617	6.50732
P61586	Transforming protein RhoA OS=Homo sapiens GN=RHOA PE=1 SV=1 - [RHOA_HUMAN]	16.1798	21.24	1	1	2	4	2.83262e+07	193	21.7541	6.1001
Q63ZY3	KN motif and ankyrin repeat domain-containing protein 2 OS=Homo sapiens GN=KANK2 PE=1 SV=1 - [KANK2_HUMAN]	16.1605	7.99	1	5	5	6	1.90864e+07	851	91.1179	5.63037
Q9UL46	Proteasome activator complex subunit 2 OS=Homo sapiens GN=PSME2 PE=1 SV=4 - [PSME2_HUMAN]	16.0501	21.34	1	3	3	4	1.19758e+07	239	27.3843	5.73193
P50991	T-complex protein 1 subunit delta OS=Homo sapiens GN=CCT4 PE=1 SV=4 - [TCPD_HUMAN]	15.9945	9.83	1	3	3	4	3.21931e+07	539	57.8878	7.82568
Q96HC4	PDZ and LIM domain protein 5 OS=Homo sapiens GN=PDLIM5 PE=1 SV=5 - [PDLI5_HUMAN]	15.6927	14.6	1	4	4	4	3.32353e+07	596	63.9045	8.20654
Q14764	Major vault protein OS=Homo sapiens GN=MVP PE=1 SV=4 - [MVP_HUMAN]	15.6914	14.11	1	5	5	6	1.13433e+07	893	99.2659	5.47803
Q9UPN3	Microtubule-actin cross-linking factor 1, isoforms 1/2/3/5 OS=Homo sapiens GN=MACF1 PE=1 SV=4 - [MACF1_HUMAN]	15.682	1.96	1	6	6	7	4.5732e+06	7388	837.787	5.38916
P17812	CTP synthase 1 OS=Homo sapiens GN=CTPS1 PE=1 SV=2 - [PYRG1_HUMAN]	15.6499	2.71	1	1	1	4	1.94904e+07	591	66.648	6.45557
P14550	Alcohol dehydrogenase [NADP(+)] OS=Homo sapiens GN=AKR1A1 PE=1 SV=3 - [AK1A1_HUMAN]	15.5468	14.46	1	3	3	4	1.89617e+07	325	36.5499	6.78564
P05141	ADP/ATP translocase 2 OS=Homo sapiens GN=SLC25A5 PE=1 SV=7 - [ADT2_HUMAN]	15.4684	16.44	2	1	4	5	5.47651e+07	298	32.8312	9.68604
Q9BR76	Coronin-1B OS=Homo sapiens GN=CORO1B PE=1 SV=1 - [COR1B_HUMAN]	15.3299	10.02	1	3	3	5	1.44405e+07	489	54.2003	5.88428
P31949	Protein S100-A11 OS=Homo sapiens GN=S100A11 PE=1 SV=2 - [S10AB_HUMAN]	15.3052	25.71	1	2	2	4	5.46291e+07	105	11.7328	7.12256
O60814	Histone H2B type 1-K OS=Homo sapiens GN=HIST1H2BK PE=1 SV=3 - [H2B1K_HUMAN]	15.0753	19.05	15	2	2	5	3.35869e+08	126	13.8816	10.3159
Q9NVA2	Septin-11 OS=Homo sapiens GN=SEPT11 PE=1 SV=3 - [SEP11_HUMAN]	14.8293	15.85	2	3	4	5	3.02021e+07	429	49.3672	6.81494
P12235	ADP/ATP translocase 1 OS=Homo sapiens GN=SLC25A4 PE=1 SV=4 - [ADT1_HUMAN]	14.7583	16.44	2	2	4	5	4.53776e+07	298	33.0432	9.75928
P61247	40S ribosomal protein S3a OS=Homo sapiens GN=RPS3A PE=1 SV=2 - [RS3A_HUMAN]	14.658	11.74	1	2	2	3	2.42844e+07	264	29.9257	9.72998
Q9NPH2	Inositol-3-phosphate synthase 1 OS=Homo sapiens GN=ISYNA1 PE=1 SV=1 - [INO1_HUMAN]	14.6487	9.68	1	3	3	4	2.124e+07	558	61.0291	5.75732
Q99714	3-hydroxyacyl-CoA dehydrogenase type-2 OS=Homo sapiens GN=HSD17B10 PE=1 SV=3 - [HCD2_HUMAN]	14.506	19.54	1	2	2	4	1.16636e+07	261	26.9061	7.78174
P40925	Malate dehydrogenase, cytoplasmic OS=Homo sapiens GN=MDH1 PE=1 SV=4 - [MDHC_HUMAN]	14.4404	17.07	1	4	4	4	4.98804e+07	334	36.403	7.35693
Q15113	Procollagen C-endopeptidase enhancer 1 OS=Homo sapiens GN=PCOLCE PE=1 SV=2 - [PCOC1_HUMAN]	14.4241	9.35	1	2	2	3	2.05247e+07	449	47.942	7.43018
Q13409	Cytoplasmic dynein 1 intermediate chain 2 OS=Homo sapiens GN=DYNC1I2 PE=1 SV=3 - [DC1I2_HUMAN]	14.3572	13.17	1	4	4	4	1.93508e+07	638	71.4121	5.19873
O00429	Dynamin-1-like protein OS=Homo sapiens GN=DNM1L PE=1 SV=2 - [DNM1L_HUMAN]	14.315	6.66	1	2	2	4	5.31174e+06	736	81.8261	6.81494
P05386	60S acidic ribosomal protein P1 OS=Homo sapiens GN=RPLP1 PE=1 SV=1 - [RLA1_HUMAN]	14.1842	51.75	1	2	2	4	2.97217e+07	114	11.5067	4.32275
Q9NTK5	Obg-like ATPase 1 OS=Homo sapiens GN=OLA1 PE=1 SV=2 - [OLA1_HUMAN]	14.1539	14.9	1	4	4	4	1.11608e+07	396	44.7153	7.81104
Q92599	Septin-8 OS=Homo sapiens GN=SEPT8 PE=1 SV=4 - [SEPT8_HUMAN]	14.0896	10.97	2	2	3	4	2.52856e+07	483	55.7211	6.27783
O75340	Programmed cell death protein 6 OS=Homo sapiens GN=PDCD6 PE=1 SV=1 - [PDCD6_HUMAN]	14.0832	31.94	1	4	4	4	1.98919e+07	191	21.8548	5.40186
P98095	Fibulin-2 OS=Homo sapiens GN=FBLN2 PE=1 SV=2 - [FBLN2_HUMAN]	13.9953	1.52	1	1	1	3	1.85025e+08	1184	126.489	4.81787
P61106	Ras-related protein Rab-14 OS=Homo sapiens GN=RAB14 PE=1 SV=4 - [RAB14_HUMAN]	13.9216	26.98	1	3	3	3	1.10623e+07	215	23.8819	6.21436
P39059	Collagen alpha-1(XV) chain OS=Homo sapiens GN=COL15A1 PE=1 SV=2 - [COFA1_HUMAN]	13.9114	5.19	1	4	4	4	2.50333e+07	1388	141.632	4.99561
O43237	Cytoplasmic dynein 1 light intermediate chain 2 OS=Homo sapiens GN=DYNC1LI2 PE=1 SV=1 - [DC1L2_HUMAN]	13.904	14.02	1	3	3	4	8.71487e+06	492	54.0655	6.37939
P07737	Profilin-1 OS=Homo sapiens GN=PFN1 PE=1 SV=2 - [PROF1_HUMAN]	13.8954	30	1	3	3	4	1.72286e+08	140	15.0446	8.26514
P08865	40S ribosomal protein SA OS=Homo sapiens GN=RPSA PE=1 SV=4 - [RSSA_HUMAN]	13.8606	23.39	1	4	4	4	2.7577e+07	295	32.8334	4.86865
O94919	Endonuclease domain-containing 1 protein OS=Homo sapiens GN=ENDOD1 PE=1 SV=2 - [ENDD1_HUMAN]	13.8241	12	1	3	3	3	1.51553e+07	500	54.9813	5.70654
P31939	Bifunctional purine biosynthesis protein PURH OS=Homo sapiens GN=ATIC PE=1 SV=3 - [PUR9_HUMAN]	13.5943	7.77	1	2	2	3	1.17406e+07	592	64.5753	6.7124
P20700	Lamin-B1 OS=Homo sapiens GN=LMNB1 PE=1 SV=2 - [LMNB1_HUMAN]	13.5704	10.07	1	3	3	3	1.49658e+07	586	66.3676	5.16064
Q9UJU6	Drebrin-like protein OS=Homo sapiens GN=DBNL PE=1 SV=1 - [DBNL_HUMAN]	13.5613	11.4	1	3	3	3	1.30229e+07	430	48.1776	5.04639
P10909	Clusterin OS=Homo sapiens GN=CLU PE=1 SV=1 - [CLUS_HUMAN]	13.4835	11.58	1	3	3	3	1.87491e+07	449	52.461	6.26514
Q14767	Latent-transforming growth factor beta-binding protein 2 OS=Homo sapiens GN=LTBP2 PE=1 SV=3 - [LTBP2_HUMAN]	13.2839	6.32	1	4	4	5	1.54414e+07	1821	194.923	5.18604
Q8N3V7	Synaptopodin OS=Homo sapiens GN=SYNPO PE=1 SV=2 - [SYNPO_HUMAN]	13.2584	7.64	1	3	3	3	3.62526e+07	929	99.4021	8.71924
P22392	Nucleoside diphosphate kinase B OS=Homo sapiens GN=NME2 PE=1 SV=1 - [NDKB_HUMAN]	13.224	16.45	2	2	2	4	4.42052e+07	152	17.2869	8.41162
Q12797	Aspartyl/asparaginyl beta-hydroxylase OS=Homo sapiens GN=ASPH PE=1 SV=3 - [ASPH_HUMAN]	13.1524	5.41	1	2	2	3	1.02889e+07	758	85.8095	5.0083
O95810	Caveolae-associated protein 2 OS=Homo sapiens GN=CAVIN2 PE=1 SV=3 - [CAVN2_HUMAN]	13.067	11.76	1	3	3	3	1.62849e+07	425	47.1446	5.21143
Q9UBQ7	Glyoxylate reductase/hydroxypyruvate reductase OS=Homo sapiens GN=GRHPR PE=1 SV=1 - [GRHPR_HUMAN]	13.045	20.12	1	3	3	3	1.79821e+07	328	35.6457	7.38623
P30048	Thioredoxin-dependent peroxide reductase, mitochondrial OS=Homo sapiens GN=PRDX3 PE=1 SV=3 - [PRDX3_HUMAN]	13.0326	25.39	1	4	4	4	4.94675e+07	256	27.6752	7.78174
O60888	Protein CutA OS=Homo sapiens GN=CUTA PE=1 SV=2 - [CUTA_HUMAN]	13.0057	15.08	1	1	1	2	3.57203e+07	179	19.1041	5.50342
Q04760	Lactoylglutathione lyase OS=Homo sapiens GN=GLO1 PE=1 SV=4 - [LGUL_HUMAN]	12.8785	20.11	1	2	2	3	1.98404e+07	184	20.7642	5.31299
Q9BXX0	EMILIN-2 OS=Homo sapiens GN=EMILIN2 PE=1 SV=3 - [EMIL2_HUMAN]	12.8733	5.03	1	2	2	3	7.88836e+06	1053	115.615	6.45557
Q7KZF4	Staphylococcal nuclease domain-containing protein 1 OS=Homo sapiens GN=SND1 PE=1 SV=1 - [SND1_HUMAN]	12.8426	8.24	1	3	3	3	1.9392e+07	910	101.934	7.1665
O43169	Cytochrome b5 type B OS=Homo sapiens GN=CYB5B PE=1 SV=2 - [CYB5B_HUMAN]	12.8347	36.3	1	2	2	3	2.44076e+07	146	16.322	4.97021
O43556	Epsilon-sarcoglycan OS=Homo sapiens GN=SGCE PE=1 SV=6 - [SGCE_HUMAN]	12.772	16.02	1	3	3	3	1.02739e+07	437	49.8191	6.55127
Q10567	AP-1 complex subunit beta-1 OS=Homo sapiens GN=AP1B1 PE=1 SV=2 - [AP1B1_HUMAN]	12.7412	8.01	1	2	3	4	8.05292e+06	949	104.57	5.05908
Q14974	Importin subunit beta-1 OS=Homo sapiens GN=KPNB1 PE=1 SV=2 - [IMB1_HUMAN]	12.7358	6.39	1	3	3	3	1.18545e+07	876	97.108	4.77979
P19367	Hexokinase-1 OS=Homo sapiens GN=HK1 PE=1 SV=3 - [HXK1_HUMAN]	12.7196	3.16	1	2	2	3	8.16816e+06	917	102.42	6.80029
A0M8Q6	Immunoglobulin lambda constant 7 OS=Homo sapiens GN=IGLC7 PE=1 SV=3 - [IGLC7_HUMAN]	12.687	14.15	7	1	1	3	1.23838e+08	106	11.2466	8.29443
P29992	Guanine nucleotide-binding protein subunit alpha-11 OS=Homo sapiens GN=GNA11 PE=1 SV=2 - [GNA11_HUMAN]	12.6553	9.47	2	2	2	3	1.02566e+07	359	42.0965	5.69385
O95373	Importin-7 OS=Homo sapiens GN=IPO7 PE=1 SV=1 - [IPO7_HUMAN]	12.6115	5.11	1	3	3	3	4.2242e+06	1038	119.44	4.81787
Q13683	Integrin alpha-7 OS=Homo sapiens GN=ITGA7 PE=1 SV=3 - [ITA7_HUMAN]	12.5728	4.57	1	2	2	2	9.35333e+06	1181	128.866	5.73193
Q06828	Fibromodulin OS=Homo sapiens GN=FMOD PE=1 SV=2 - [FMOD_HUMAN]	12.5318	19.68	1	4	4	4	9.62282e+06	376	43.1515	6.03662
O60884	DnaJ homolog subfamily A member 2 OS=Homo sapiens GN=DNAJA2 PE=1 SV=1 - [DNJA2_HUMAN]	12.5096	17.72	1	3	3	3	8.92112e+06	412	45.7166	6.48096
P24534	Elongation factor 1-beta OS=Homo sapiens GN=EEF1B2 PE=1 SV=3 - [EF1B_HUMAN]	12.4987	26.67	1	3	3	3	2.85162e+07	225	24.7483	4.66553
P23284	Peptidyl-prolyl cis-trans isomerase B OS=Homo sapiens GN=PPIB PE=1 SV=2 - [PPIB_HUMAN]	12.4928	15.74	1	3	3	4	5.97328e+07	216	23.7275	9.40771
O95425	Supervillin OS=Homo sapiens GN=SVIL PE=1 SV=2 - [SVIL_HUMAN]	12.4797	2.21	1	3	3	3	1.08805e+07	2214	247.593	6.97607
Q92616	eIF-2-alpha kinase activator GCN1 OS=Homo sapiens GN=GCN1 PE=1 SV=6 - [GCN1_HUMAN]	12.4707	1.91	1	3	3	4	2.16511e+06	2671	292.572	7.47412
P49591	Serine--tRNA ligase, cytoplasmic OS=Homo sapiens GN=SARS PE=1 SV=3 - [SYSC_HUMAN]	12.4488	8.75	1	3	3	3	7.82e+06	514	58.7401	6.43018
O60701	UDP-glucose 6-dehydrogenase OS=Homo sapiens GN=UGDH PE=1 SV=1 - [UGDH_HUMAN]	12.3613	10.32	1	3	3	3	1.23615e+07	494	54.9893	7.12256
P41250	Glycine--tRNA ligase OS=Homo sapiens GN=GARS PE=1 SV=3 - [GARS_HUMAN]	12.3383	8.12	1	3	3	3	6.03799e+06	739	83.1126	7.03467
Q99623	Prohibitin-2 OS=Homo sapiens GN=PHB2 PE=1 SV=2 - [PHB2_HUMAN]	12.3374	15.72	1	3	3	3	2.50269e+07	299	33.2759	9.83252
O75367	Core histone macro-H2A.1 OS=Homo sapiens GN=H2AFY PE=1 SV=4 - [H2AY_HUMAN]	12.2255	12.63	2	3	3	3	1.68099e+07	372	39.5925	9.78857
P04264	Keratin, type II cytoskeletal 1 OS=Homo sapiens GN=KRT1 PE=1 SV=6 - [K2C1_HUMAN]	12.1915	6.21	1	3	3	3	1.7786e+07	644	65.999	8.11865
P0C0S5	Histone H2A.Z OS=Homo sapiens GN=H2AFZ PE=1 SV=2 - [H2AZ_HUMAN]	12.191	30.47	2	2	2	3	1.10875e+07	128	13.5446	10.5796
P20618	Proteasome subunit beta type-1 OS=Homo sapiens GN=PSMB1 PE=1 SV=2 - [PSB1_HUMAN]	12.1887	24.9	1	4	4	4	1.13979e+07	241	26.4724	8.1333
O60664	Perilipin-3 OS=Homo sapiens GN=PLIN3 PE=1 SV=3 - [PLIN3_HUMAN]	12.1647	16.13	1	3	3	3	1.95019e+07	434	47.0459	5.43994
Q15257	Serine/threonine-protein phosphatase 2A activator OS=Homo sapiens GN=PTPA PE=1 SV=3 - [PTPA_HUMAN]	12.1481	13.41	1	2	2	3	7.68413e+06	358	40.6414	5.93506
Q9H0U4	Ras-related protein Rab-1B OS=Homo sapiens GN=RAB1B PE=1 SV=1 - [RAB1B_HUMAN]	12.0834	22.89	8	2	3	3	4.81332e+07	201	22.1572	5.73193
P29692	Elongation factor 1-delta OS=Homo sapiens GN=EEF1D PE=1 SV=5 - [EF1D_HUMAN]	12.0493	18.51	1	3	3	3	1.07185e+07	281	31.1028	5.0083
O14974	Protein phosphatase 1 regulatory subunit 12A OS=Homo sapiens GN=PPP1R12A PE=1 SV=1 - [MYPT1_HUMAN]	12.046	2.14	1	1	1	3	4.22195e+07	1030	115.211	5.40186
P50552	Vasodilator-stimulated phosphoprotein OS=Homo sapiens GN=VASP PE=1 SV=3 - [VASP_HUMAN]	12.0207	12.89	1	3	3	3	2.334e+07	380	39.8051	8.93896
P49961	Ectonucleoside triphosphate diphosphohydrolase 1 OS=Homo sapiens GN=ENTPD1 PE=1 SV=1 - [ENTP1_HUMAN]	11.9467	6.67	1	2	2	3	7.7963e+07	510	57.9271	6.34131
P45974	Ubiquitin carboxyl-terminal hydrolase 5 OS=Homo sapiens GN=USP5 PE=1 SV=2 - [UBP5_HUMAN]	11.8577	6.29	1	3	3	3	1.04798e+07	858	95.7253	5.03369
Q7L576	Cytoplasmic FMR1-interacting protein 1 OS=Homo sapiens GN=CYFIP1 PE=1 SV=1 - [CYFP1_HUMAN]	11.8362	3.83	2	4	4	4	6.77945e+06	1253	145.089	6.90283
Q71DI3	Histone H3.2 OS=Homo sapiens GN=HIST2H3A PE=1 SV=3 - [H32_HUMAN]	11.8215	23.53	1	1	1	4	2.36859e+07	136	15.3785	11.2681
P23396	40S ribosomal protein S3 OS=Homo sapiens GN=RPS3 PE=1 SV=2 - [RS3_HUMAN]	11.7832	21.4	1	4	4	4	2.56733e+07	243	26.6714	9.65674
Q15293	Reticulocalbin-1 OS=Homo sapiens GN=RCN1 PE=1 SV=1 - [RCN1_HUMAN]	11.7036	15.71	1	3	3	3	2.82051e+07	331	38.8662	4.99561
Q9Y224	UPF0568 protein C14orf166 OS=Homo sapiens GN=C14orf166 PE=1 SV=1 - [CN166_HUMAN]	11.6859	17.62	1	3	3	3	5.59426e+06	244	28.0507	6.65381
Q14141	Septin-6 OS=Homo sapiens GN=SEPT6 PE=1 SV=4 - [SEPT6_HUMAN]	11.6858	12.21	2	2	3	5	2.04276e+07	434	49.6853	6.66846
P05455	Lupus La protein OS=Homo sapiens GN=SSB PE=1 SV=2 - [LA_HUMAN]	11.5968	11.03	1	3	3	3	8.26859e+06	408	46.8082	7.12256
P61353	60S ribosomal protein L27 OS=Homo sapiens GN=RPL27 PE=1 SV=2 - [RL27_HUMAN]	11.5411	22.06	1	2	2	3	1.94435e+07	136	15.7877	10.5649
Q96CX2	BTB/POZ domain-containing protein KCTD12 OS=Homo sapiens GN=KCTD12 PE=1 SV=1 - [KCD12_HUMAN]	11.5192	12.92	2	4	4	4	2.17997e+07	325	35.6787	5.64307
P22626	Heterogeneous nuclear ribonucleoproteins A2/B1 OS=Homo sapiens GN=HNRNPA2B1 PE=1 SV=2 - [ROA2_HUMAN]	11.4182	11.61	1	3	3	3	4.0672e+07	353	37.4067	8.95361
O94973	AP-2 complex subunit alpha-2 OS=Homo sapiens GN=AP2A2 PE=1 SV=2 - [AP2A2_HUMAN]	11.4142	7.24	1	2	3	3	5.30805e+06	939	103.895	6.96143
P31040	Succinate dehydrogenase [ubiquinone] flavoprotein subunit, mitochondrial OS=Homo sapiens GN=SDHA PE=1 SV=2 - [SDHA_HUMAN]	11.3862	6.48	1	2	2	2	5.93872e+06	664	72.6453	7.38623
P52597	Heterogeneous nuclear ribonucleoprotein F OS=Homo sapiens GN=HNRNPF PE=1 SV=3 - [HNRPF_HUMAN]	11.2666	14.46	1	2	3	3	6.9387e+06	415	45.6429	5.57959
P30044	Peroxiredoxin-5, mitochondrial OS=Homo sapiens GN=PRDX5 PE=1 SV=4 - [PRDX5_HUMAN]	11.2532	18.69	1	2	2	3	1.05606e+07	214	22.0725	8.70459
P29966	Myristoylated alanine-rich C-kinase substrate OS=Homo sapiens GN=MARCKS PE=1 SV=4 - [MARCS_HUMAN]	11.2155	9.64	1	1	1	2	4.16558e+07	332	31.5359	4.44971
P06132	Uroporphyrinogen decarboxylase OS=Homo sapiens GN=UROD PE=1 SV=2 - [DCUP_HUMAN]	11.2128	13.08	1	2	2	2	4.28132e+06	367	40.7608	6.13818
O75874	Isocitrate dehydrogenase [NADP] cytoplasmic OS=Homo sapiens GN=IDH1 PE=1 SV=2 - [IDHC_HUMAN]	11.1553	11.59	1	3	3	5	9.91091e+06	414	46.6295	7.00537
P08237	ATP-dependent 6-phosphofructokinase, muscle type OS=Homo sapiens GN=PFKM PE=1 SV=2 - [PFKAM_HUMAN]	11.1307	5.26	1	3	3	3	1.06648e+07	780	85.1284	7.98682
O94905	Erlin-2 OS=Homo sapiens GN=ERLIN2 PE=1 SV=1 - [ERLN2_HUMAN]	11.1199	8.55	2	2	2	3	1.2956e+07	339	37.8155	5.61768
Q9NZU5	LIM and cysteine-rich domains protein 1 OS=Homo sapiens GN=LMCD1 PE=1 SV=1 - [LMCD1_HUMAN]	11.1055	13.97	1	3	3	3	5.30792e+07	365	40.8061	7.92822
P09488	Glutathione S-transferase Mu 1 OS=Homo sapiens GN=GSTM1 PE=1 SV=3 - [GSTM1_HUMAN]	11.0414	21.1	3	2	3	3	1.26187e+07	218	25.6951	6.69775
Q12860	Contactin-1 OS=Homo sapiens GN=CNTN1 PE=1 SV=1 - [CNTN1_HUMAN]	10.9886	4.32	1	3	3	3	1.7398e+07	1018	113.249	5.89697
P02671	Fibrinogen alpha chain OS=Homo sapiens GN=FGA PE=1 SV=2 - [FIBA_HUMAN]	10.9411	5.43	1	3	3	4	9.38454e+07	866	94.9144	6.01123
Q13561	Dynactin subunit 2 OS=Homo sapiens GN=DCTN2 PE=1 SV=4 - [DCTN2_HUMAN]	10.9405	10.47	1	2	2	2	1.46369e+07	401	44.2039	5.21143
P49720	Proteasome subunit beta type-3 OS=Homo sapiens GN=PSMB3 PE=1 SV=2 - [PSB3_HUMAN]	10.9327	16.59	1	2	2	3	1.29217e+07	205	22.9335	6.55127
P07814	Bifunctional glutamate/proline--tRNA ligase OS=Homo sapiens GN=EPRS PE=1 SV=5 - [SYEP_HUMAN]	10.8514	2.25	1	2	2	3	2.33777e+06	1512	170.483	7.32764
P13861	cAMP-dependent protein kinase type II-alpha regulatory subunit OS=Homo sapiens GN=PRKAR2A PE=1 SV=2 - [KAP2_HUMAN]	10.7739	7.67	2	2	2	3	4.34958e+08	404	45.49	5.07178
P18124	60S ribosomal protein L7 OS=Homo sapiens GN=RPL7 PE=1 SV=1 - [RL7_HUMAN]	10.7465	15.73	1	3	3	3	1.54982e+07	248	29.2072	10.6528
O00629	Importin subunit alpha-3 OS=Homo sapiens GN=KPNA4 PE=1 SV=1 - [IMA3_HUMAN]	10.7195	5.95	1	1	2	3	6.59211e+06	521	57.8506	4.95752
P00488	Coagulation factor XIII A chain OS=Homo sapiens GN=F13A1 PE=1 SV=4 - [F13A_HUMAN]	10.6929	6.69	1	3	3	3	7.81849e+06	732	83.2146	6.0874
P49588	Alanine--tRNA ligase, cytoplasmic OS=Homo sapiens GN=AARS PE=1 SV=2 - [SYAC_HUMAN]	10.6169	6.61	1	3	3	3	3.48143e+06	968	106.743	5.52881
P48163	NADP-dependent malic enzyme OS=Homo sapiens GN=ME1 PE=1 SV=1 - [MAOX_HUMAN]	10.5882	8.92	1	2	2	3	5.02417e+06	572	64.1091	6.12549
O43598	2'-deoxynucleoside 5'-phosphate N-hydrolase 1 OS=Homo sapiens GN=DNPH1 PE=1 SV=1 - [DNPH1_HUMAN]	10.5778	18.97	1	1	1	3	4.87448e+06	174	19.0966	5.04639
Q14BN4	Sarcolemmal membrane-associated protein OS=Homo sapiens GN=SLMAP PE=1 SV=1 - [SLMAP_HUMAN]	10.5634	3.5	1	2	2	3	2.31108e+07	828	95.1396	5.46533
P46939	Utrophin OS=Homo sapiens GN=UTRN PE=1 SV=2 - [UTRO_HUMAN]	10.5266	1.02	1	2	2	3	3.52961e+06	3433	394.22	5.32568
Q13126	S-methyl-5'-thioadenosine phosphorylase OS=Homo sapiens GN=MTAP PE=1 SV=2 - [MTAP_HUMAN]	10.518	14.49	1	2	2	2	1.0832e+07	283	31.2158	7.18115
P02649	Apolipoprotein E OS=Homo sapiens GN=APOE PE=1 SV=1 - [APOE_HUMAN]	10.4438	11.99	1	2	2	2	2.46009e+07	317	36.1318	5.73193
P01891	HLA class I histocompatibility antigen, A-68 alpha chain OS=Homo sapiens GN=HLA-A PE=1 SV=4 - [1A68_HUMAN]	10.3687	10.41	47	2	2	2	2.1691e+07	365	40.8831	6.69775
P02462	Collagen alpha-1(IV) chain OS=Homo sapiens GN=COL4A1 PE=1 SV=3 - [CO4A1_HUMAN]	10.3492	2.1	1	2	2	3	1.07636e+08	1669	160.514	8.27979
Q15642	Cdc42-interacting protein 4 OS=Homo sapiens GN=TRIP10 PE=1 SV=3 - [CIP4_HUMAN]	10.3218	6.99	1	2	2	2	6.08633e+06	601	68.3102	5.73193
O14980	Exportin-1 OS=Homo sapiens GN=XPO1 PE=1 SV=1 - [XPO1_HUMAN]	10.246	4.48	1	2	2	2	1.05572e+07	1071	123.306	6.06201
Q13555	Calcium/calmodulin-dependent protein kinase type II subunit gamma OS=Homo sapiens GN=CAMK2G PE=1 SV=3 - [KCC2G_HUMAN]	10.2172	14.34	4	4	4	4	2.43443e+07	558	62.5697	7.82568
Q14643	Inositol 1,4,5-trisphosphate receptor type 1 OS=Homo sapiens GN=ITPR1 PE=1 SV=3 - [ITPR1_HUMAN]	10.1959	1.38	1	2	2	2	7.41795e+06	2758	313.729	6.03662
Q9UFN0	Protein NipSnap homolog 3A OS=Homo sapiens GN=NIPSNAP3A PE=1 SV=2 - [NPS3A_HUMAN]	10.1154	16.6	1	2	2	2	1.07678e+07	247	28.4485	9.15869
Q969G5	Caveolae-associated protein 3 OS=Homo sapiens GN=CAVIN3 PE=1 SV=3 - [CAVN3_HUMAN]	10.0984	5.75	1	1	1	2	84633328	261	27.6845	6.43018
P10301	Ras-related protein R-Ras OS=Homo sapiens GN=RRAS PE=1 SV=1 - [RRAS_HUMAN]	9.99215	24.77	2	3	3	3	1.57142e+07	218	23.4659	6.93213
P20674	Cytochrome c oxidase subunit 5A, mitochondrial OS=Homo sapiens GN=COX5A PE=1 SV=2 - [COX5A_HUMAN]	9.95699	30.67	1	3	3	3	1.02669e+07	150	16.7517	6.78564
Q15691	Microtubule-associated protein RP/EB family member 1 OS=Homo sapiens GN=MAPRE1 PE=1 SV=3 - [MARE1_HUMAN]	9.93075	22.01	1	3	3	3	2.46331e+07	268	29.9802	5.13525
Q9Y678	Coatomer subunit gamma-1 OS=Homo sapiens GN=COPG1 PE=1 SV=1 - [COPG1_HUMAN]	9.88565	4.92	1	2	2	2	8.25642e+06	874	97.6555	5.46533
P36542	ATP synthase subunit gamma, mitochondrial OS=Homo sapiens GN=ATP5C1 PE=1 SV=1 - [ATPG_HUMAN]	9.84881	14.43	1	2	2	3	2.17686e+07	298	32.9753	9.21729
Q07954	Prolow-density lipoprotein receptor-related protein 1 OS=Homo sapiens GN=LRP1 PE=1 SV=2 - [LRP1_HUMAN]	9.81676	0.97	1	2	2	2	8.29517e+06	4544	504.276	5.38916
O43491	Band 4.1-like protein 2 OS=Homo sapiens GN=EPB41L2 PE=1 SV=1 - [E41L2_HUMAN]	9.78079	3.58	1	2	2	2	13871602	1005	112.519	5.43994
P58546	Myotrophin OS=Homo sapiens GN=MTPN PE=1 SV=2 - [MTPN_HUMAN]	9.71459	32.2	1	2	2	2	2.22648e+07	118	12.8866	5.51611
O43852	Calumenin OS=Homo sapiens GN=CALU PE=1 SV=2 - [CALU_HUMAN]	9.70943	16.83	1	2	2	2	3.0762e+07	315	37.0835	4.64014
Q96G03	Phosphoglucomutase-2 OS=Homo sapiens GN=PGM2 PE=1 SV=4 - [PGM2_HUMAN]	9.67146	6.05	1	2	2	2	6.0018e+06	612	68.2404	6.72705
Q53GG5	PDZ and LIM domain protein 3 OS=Homo sapiens GN=PDLIM3 PE=1 SV=1 - [PDLI3_HUMAN]	9.6107	8.52	1	2	2	2	6.77033e+07	364	39.2074	6.88818
Q07507	Dermatopontin OS=Homo sapiens GN=DPT PE=1 SV=2 - [DERM_HUMAN]	9.60563	8.46	1	1	1	2	2.4065e+07	201	23.9888	4.81787
P0CG48	Polyubiquitin-C OS=Homo sapiens GN=UBC PE=1 SV=3 - [UBC_HUMAN]	9.59316	44.67	4	2	2	2	1.5348e+08	685	76.9915	7.66455
P02730	Band 3 anion transport protein OS=Homo sapiens GN=SLC4A1 PE=1 SV=3 - [B3AT_HUMAN]	9.54314	3.84	1	2	2	2	8.74693e+06	911	101.727	5.18604
Q9ULA0	Aspartyl aminopeptidase OS=Homo sapiens GN=DNPEP PE=1 SV=1 - [DNPEP_HUMAN]	9.50533	14.32	1	3	3	4	4.32979e+06	475	52.3949	7.41553
Q12965	Unconventional myosin-Ie OS=Homo sapiens GN=MYO1E PE=1 SV=2 - [MYO1E_HUMAN]	9.50264	7.22	2	4	4	4	6.91674e+06	1108	126.982	8.92432
P61088	Ubiquitin-conjugating enzyme E2 N OS=Homo sapiens GN=UBE2N PE=1 SV=1 - [UBE2N_HUMAN]	9.47692	31.58	1	2	2	2	1.323e+07	152	17.127	6.56592
P35221	Catenin alpha-1 OS=Homo sapiens GN=CTNNA1 PE=1 SV=1 - [CTNA1_HUMAN]	9.47295	5.96	1	2	2	2	6.12572e+06	906	100.009	6.29053
P54725	UV excision repair protein RAD23 homolog A OS=Homo sapiens GN=RAD23A PE=1 SV=1 - [RD23A_HUMAN]	9.46433	8.26	1	1	1	2	1.8361e+07	363	39.5847	4.57666
Q86TX2	Acyl-coenzyme A thioesterase 1 OS=Homo sapiens GN=ACOT1 PE=1 SV=1 - [ACOT1_HUMAN]	9.43961	17.58	2	3	3	3	8.42727e+06	421	46.2481	7.34229
P55084	Trifunctional enzyme subunit beta, mitochondrial OS=Homo sapiens GN=HADHB PE=1 SV=3 - [ECHB_HUMAN]	9.42669	8.65	1	3	3	3	1.3188e+07	474	51.2615	9.40771
O14579	Coatomer subunit epsilon OS=Homo sapiens GN=COPE PE=1 SV=3 - [COPE_HUMAN]	9.36914	21.75	1	3	3	3	5.86507e+06	308	34.4603	5.12256
Q99536	Synaptic vesicle membrane protein VAT-1 homolog OS=Homo sapiens GN=VAT1 PE=1 SV=2 - [VAT1_HUMAN]	9.34826	13.49	1	2	2	2	1.38106e+07	393	41.8934	6.29053
P54727	UV excision repair protein RAD23 homolog B OS=Homo sapiens GN=RAD23B PE=1 SV=1 - [RD23B_HUMAN]	9.2087	8.8	1	2	2	2	1.31701e+07	409	43.1446	4.84326
Q05397	Focal adhesion kinase 1 OS=Homo sapiens GN=PTK2 PE=1 SV=2 - [FAK1_HUMAN]	9.1819	2.57	1	1	1	2	7.87055e+06	1052	119.157	6.62451
P28161	Glutathione S-transferase Mu 2 OS=Homo sapiens GN=GSTM2 PE=1 SV=2 - [GSTM2_HUMAN]	9.18102	12.39	1	1	2	3	5.46858e+06	218	25.728	6.3667
P21796	Voltage-dependent anion-selective channel protein 1 OS=Homo sapiens GN=VDAC1 PE=1 SV=2 - [VDAC1_HUMAN]	9.17172	7.42	1	1	2	3	1.35981e+07	283	30.7536	8.54346
Q15056	Eukaryotic translation initiation factor 4H OS=Homo sapiens GN=EIF4H PE=1 SV=5 - [IF4H_HUMAN]	9.14698	17.34	1	2	2	3	19898637	248	27.3684	7.2251
P34932	Heat shock 70 kDa protein 4 OS=Homo sapiens GN=HSPA4 PE=1 SV=4 - [HSP74_HUMAN]	9.11746	7.98	1	3	3	3	7.22736e+06	840	94.2712	5.18604
Q6IBS0	Twinfilin-2 OS=Homo sapiens GN=TWF2 PE=1 SV=2 - [TWF2_HUMAN]	9.11207	12.32	1	2	2	2	7.9596e+06	349	39.5233	6.84424
P02765	Alpha-2-HS-glycoprotein OS=Homo sapiens GN=AHSG PE=1 SV=1 - [FETUA_HUMAN]	9.02167	16.62	1	2	2	2	1.67021e+07	367	39.2997	5.71924
P31943	Heterogeneous nuclear ribonucleoprotein H OS=Homo sapiens GN=HNRNPH1 PE=1 SV=4 - [HNRH1_HUMAN]	9.01855	7.57	2	1	2	2	1.64608e+07	449	49.1984	6.30322
O00299	Chloride intracellular channel protein 1 OS=Homo sapiens GN=CLIC1 PE=1 SV=4 - [CLIC1_HUMAN]	9.0176	18.67	1	2	2	2	3.85656e+07	241	26.9057	5.17334
P12429	Annexin A3 OS=Homo sapiens GN=ANXA3 PE=1 SV=3 - [ANXA3_HUMAN]	8.87391	9.6	1	2	2	2	8.73085e+06	323	36.3527	5.92236
P35606	Coatomer subunit beta' OS=Homo sapiens GN=COPB2 PE=1 SV=2 - [COPB2_HUMAN]	8.84852	7.84	1	3	3	3	7.61462e+06	906	102.422	5.2749
Q9P2E9	Ribosome-binding protein 1 OS=Homo sapiens GN=RRBP1 PE=1 SV=4 - [RRBP1_HUMAN]	8.82346	2.91	1	2	2	2	1.69801e+07	1410	152.381	8.60205
O95782	AP-2 complex subunit alpha-1 OS=Homo sapiens GN=AP2A1 PE=1 SV=3 - [AP2A1_HUMAN]	8.77139	7.06	1	2	3	3	1.062e+07	977	107.478	7.03467
Q9UHG3	Prenylcysteine oxidase 1 OS=Homo sapiens GN=PCYOX1 PE=1 SV=3 - [PCYOX_HUMAN]	8.73331	8.12	1	2	2	2	9.71533e+06	505	56.6037	6.17627
P35237	Serpin B6 OS=Homo sapiens GN=SERPINB6 PE=1 SV=3 - [SPB6_HUMAN]	8.71888	14.1	1	3	3	4	2.95389e+07	376	42.5941	5.2749
Q06323	Proteasome activator complex subunit 1 OS=Homo sapiens GN=PSME1 PE=1 SV=1 - [PSME1_HUMAN]	8.70848	13.65	1	2	2	2	1.3863e+07	249	28.705	6.02393
P48047	ATP synthase subunit O, mitochondrial OS=Homo sapiens GN=ATP5O PE=1 SV=1 - [ATPO_HUMAN]	8.62817	7.98	1	1	1	2	8.15237e+06	213	23.2627	9.96436
O75915	PRA1 family protein 3 OS=Homo sapiens GN=ARL6IP5 PE=1 SV=1 - [PRAF3_HUMAN]	8.58551	15.96	1	2	2	2	3.00578e+07	188	21.6004	9.77393
P61158	Actin-related protein 3 OS=Homo sapiens GN=ACTR3 PE=1 SV=3 - [ARP3_HUMAN]	8.57711	14.83	3	4	4	5	4.10048e+07	418	47.341	5.88428
Q16527	Cysteine and glycine-rich protein 2 OS=Homo sapiens GN=CSRP2 PE=1 SV=3 - [CSRP2_HUMAN]	8.5657	16.58	1	2	2	2	5.87726e+07	193	20.9399	8.6167
O95747	Serine/threonine-protein kinase OSR1 OS=Homo sapiens GN=OXSR1 PE=1 SV=1 - [OXSR1_HUMAN]	8.53916	6.83	1	2	2	2	6.82273e+06	527	57.9861	6.43018
Q99439	Calponin-2 OS=Homo sapiens GN=CNN2 PE=1 SV=4 - [CNN2_HUMAN]	8.52981	5.5	1	1	1	2	5.02617e+07	309	33.6753	7.32764
P04179	Superoxide dismutase [Mn], mitochondrial OS=Homo sapiens GN=SOD2 PE=1 SV=2 - [SODM_HUMAN]	8.51788	6.31	1	1	1	2	2.33019e+07	222	24.7066	8.25049
Q96AB3	Isochorismatase domain-containing protein 2 OS=Homo sapiens GN=ISOC2 PE=1 SV=1 - [ISOC2_HUMAN]	8.46481	12.68	1	1	1	2	3.24117e+06	205	22.3228	7.76709
P17612	cAMP-dependent protein kinase catalytic subunit alpha OS=Homo sapiens GN=PRKACA PE=1 SV=2 - [KAPCA_HUMAN]	8.33471	9.4	3	2	2	2	1.61992e+07	351	40.564	8.79248
O43399	Tumor protein D54 OS=Homo sapiens GN=TPD52L2 PE=1 SV=2 - [TPD54_HUMAN]	8.27171	19.42	1	2	2	2	9.3327e+06	206	22.2243	5.36377
P23246	Splicing factor, proline- and glutamine-rich OS=Homo sapiens GN=SFPQ PE=1 SV=2 - [SFPQ_HUMAN]	8.24918	5.52	1	2	2	2	1.16115e+07	707	76.1016	9.43701
P52272	Heterogeneous nuclear ribonucleoprotein M OS=Homo sapiens GN=HNRNPM PE=1 SV=3 - [HNRPM_HUMAN]	8.14142	4.52	1	3	3	3	9.45145e+06	730	77.4643	8.70459
P13674	Prolyl 4-hydroxylase subunit alpha-1 OS=Homo sapiens GN=P4HA1 PE=1 SV=2 - [P4HA1_HUMAN]	8.13829	6.18	1	2	2	2	8.13662e+06	534	61.011	6.01123
P04040	Catalase OS=Homo sapiens GN=CAT PE=1 SV=3 - [CATA_HUMAN]	8.11277	11.76	1	3	3	3	1.24281e+07	527	59.7188	7.38623
P78527	DNA-dependent protein kinase catalytic subunit OS=Homo sapiens GN=PRKDC PE=1 SV=3 - [PRKDC_HUMAN]	8.10394	1.41	1	3	3	3	1.11083e+06	4128	468.788	7.12256
O75382	Tripartite motif-containing protein 3 OS=Homo sapiens GN=TRIM3 PE=1 SV=2 - [TRIM3_HUMAN]	8.0824	2.96	1	2	2	2	2.03513e+06	744	80.779	7.82568
P51991	Heterogeneous nuclear ribonucleoprotein A3 OS=Homo sapiens GN=HNRNPA3 PE=1 SV=2 - [ROA3_HUMAN]	8.07257	8.2	1	2	2	2	2.31255e+07	378	39.5706	9.01221
P31930	Cytochrome b-c1 complex subunit 1, mitochondrial OS=Homo sapiens GN=UQCRC1 PE=1 SV=3 - [QCR1_HUMAN]	8.04694	8.54	1	2	2	2	2.24762e+07	480	52.6124	6.3667
P08134	Rho-related GTP-binding protein RhoC OS=Homo sapiens GN=RHOC PE=1 SV=1 - [RHOC_HUMAN]	8.03028	21.24	1	1	2	2	1.80004e+07	193	21.9923	6.58057
P00736	Complement C1r subcomponent OS=Homo sapiens GN=C1R PE=1 SV=2 - [C1R_HUMAN]	8.00915	3.69	1	1	1	1	1.55874e+07	705	80.0668	6.21436
P19338	Nucleolin OS=Homo sapiens GN=NCL PE=1 SV=3 - [NUCL_HUMAN]	7.99293	5.07	1	2	2	2	10885281	710	76.5684	4.70361
P50990	T-complex protein 1 subunit theta OS=Homo sapiens GN=CCT8 PE=1 SV=4 - [TCPQ_HUMAN]	7.97622	6.57	1	3	3	3	2.7797e+07	548	59.5825	5.60498
Q02818	Nucleobindin-1 OS=Homo sapiens GN=NUCB1 PE=1 SV=4 - [NUCB1_HUMAN]	7.96969	8.89	1	2	2	2	5.97469e+06	461	53.8463	5.24951
P02652	Apolipoprotein A-II OS=Homo sapiens GN=APOA2 PE=1 SV=1 - [APOA2_HUMAN]	7.96522	43	1	3	3	4	4.34624e+06	100	11.1679	6.62451
P28300	Protein-lysine 6-oxidase OS=Homo sapiens GN=LOX PE=1 SV=2 - [LYOX_HUMAN]	7.96419	12.47	1	2	2	2	8.49442e+06	417	46.9145	8.08936
P04632	Calpain small subunit 1 OS=Homo sapiens GN=CAPNS1 PE=1 SV=1 - [CPNS1_HUMAN]	7.96074	17.54	1	2	2	2	3.2514e+06	268	28.2977	5.19873
Q14019	Coactosin-like protein OS=Homo sapiens GN=COTL1 PE=1 SV=3 - [COTL1_HUMAN]	7.94187	11.27	1	1	1	2	6209554	142	15.935	5.66846
P54886	Delta-1-pyrroline-5-carboxylate synthase OS=Homo sapiens GN=ALDH18A1 PE=1 SV=2 - [P5CS_HUMAN]	7.89043	6.54	1	3	3	4	4.20086e+06	795	87.2475	7.12256
P49327	Fatty acid synthase OS=Homo sapiens GN=FASN PE=1 SV=3 - [FAS_HUMAN]	7.87011	1.95	1	2	2	3	5.28563e+06	2511	273.254	6.44287
P09471	Guanine nucleotide-binding protein G(o) subunit alpha OS=Homo sapiens GN=GNAO1 PE=1 SV=4 - [GNAO_HUMAN]	7.84674	9.6	1	2	2	2	4.78528e+07	354	40.0249	5.52881
Q06830	Peroxiredoxin-1 OS=Homo sapiens GN=PRDX1 PE=1 SV=1 - [PRDX1_HUMAN]	7.8073	17.09	2	3	3	3	4.14543e+07	199	22.0963	8.1333
Q01105	Protein SET OS=Homo sapiens GN=SET PE=1 SV=3 - [SET_HUMAN]	7.80326	17.24	2	2	2	2	1.23953e+07	290	33.4687	4.32275
Q15435	Protein phosphatase 1 regulatory subunit 7 OS=Homo sapiens GN=PPP1R7 PE=1 SV=1 - [PP1R7_HUMAN]	7.78829	5	1	1	1	2	6.88037e+06	360	41.5385	4.90674
O14818	Proteasome subunit alpha type-7 OS=Homo sapiens GN=PSMA7 PE=1 SV=1 - [PSA7_HUMAN]	7.78057	14.52	2	2	2	2	2.88293e+07	248	27.8696	8.45557
Q8N3D4	EH domain-binding protein 1-like protein 1 OS=Homo sapiens GN=EHBP1L1 PE=1 SV=2 - [EH1L1_HUMAN]	7.76698	2.04	1	2	2	2	2.95569e+06	1523	161.756	4.83057
P41091	Eukaryotic translation initiation factor 2 subunit 3 OS=Homo sapiens GN=EIF2S3 PE=1 SV=3 - [IF2G_HUMAN]	7.74086	11.23	2	2	2	3	1.07086e+07	472	51.0772	8.39697
Q15847	Adipogenesis regulatory factor OS=Homo sapiens GN=ADIRF PE=1 SV=1 - [ADIRF_HUMAN]	7.71466	40.79	1	1	1	1	1.31084e+07	76	7.84997	5.31299
P80723	Brain acid soluble protein 1 OS=Homo sapiens GN=BASP1 PE=1 SV=2 - [BASP1_HUMAN]	7.7139	12.78	1	2	2	2	4.35904e+06	227	22.68	4.62744
P62745	Rho-related GTP-binding protein RhoB OS=Homo sapiens GN=RHOB PE=1 SV=1 - [RHOB_HUMAN]	7.70016	20.92	1	1	2	2	1.14239e+07	196	22.1091	5.23682
P50148	Guanine nucleotide-binding protein G(q) subunit alpha OS=Homo sapiens GN=GNAQ PE=1 SV=4 - [GNAQ_HUMAN]	7.6978	5.29	1	1	1	2	9.15656e+06	359	42.1153	5.68115
Q15436	Protein transport protein Sec23A OS=Homo sapiens GN=SEC23A PE=1 SV=2 - [SC23A_HUMAN]	7.67374	9.54	2	3	3	3	6.22823e+06	765	86.1053	7.07861
Q92973	Transportin-1 OS=Homo sapiens GN=TNPO1 PE=1 SV=2 - [TNPO1_HUMAN]	7.64703	4.34	1	2	2	2	5.45572e+06	898	102.289	4.98291
Q32P51	Heterogeneous nuclear ribonucleoprotein A1-like 2 OS=Homo sapiens GN=HNRNPA1L2 PE=2 SV=2 - [RA1L2_HUMAN]	7.64085	9.69	2	2	2	2	3.17109e+07	320	34.2043	8.99756
P13796	Plastin-2 OS=Homo sapiens GN=LCP1 PE=1 SV=6 - [PLSL_HUMAN]	7.6387	8.61	1	1	4	4	1.55767e+07	627	70.2439	5.42725
P30085	UMP-CMP kinase OS=Homo sapiens GN=CMPK1 PE=1 SV=3 - [KCY_HUMAN]	7.62122	7.65	1	1	1	2	1.02262e+07	196	22.2083	5.56689
Q01082	Spectrin beta chain, non-erythrocytic 1 OS=Homo sapiens GN=SPTBN1 PE=1 SV=2 - [SPTB2_HUMAN]	7.61239	1.52	1	2	2	2	2.48207e+06	2364	274.439	5.56689
Q92747	Actin-related protein 2/3 complex subunit 1A OS=Homo sapiens GN=ARPC1A PE=2 SV=2 - [ARC1A_HUMAN]	7.5984	9.46	2	2	2	2	1.41596e+07	370	41.5427	8.17725
Q14118	Dystroglycan OS=Homo sapiens GN=DAG1 PE=1 SV=2 - [DAG1_HUMAN]	7.59715	4.47	1	3	3	3	1.20511e+07	895	97.3807	8.55811
P55060	Exportin-2 OS=Homo sapiens GN=CSE1L PE=1 SV=3 - [XPO2_HUMAN]	7.59366	4.74	1	2	2	2	2.85184e+06	971	110.346	5.77002
P40261	Nicotinamide N-methyltransferase OS=Homo sapiens GN=NNMT PE=1 SV=1 - [NNMT_HUMAN]	7.58708	15.53	1	2	2	2	2.19378e+07	264	29.5551	5.74463
Q12906	Interleukin enhancer-binding factor 3 OS=Homo sapiens GN=ILF3 PE=1 SV=3 - [ILF3_HUMAN]	7.54176	3.47	1	1	1	2	9.2251e+06	894	95.2791	8.76318
Q8NCW5	NAD(P)H-hydrate epimerase OS=Homo sapiens GN=NAXE PE=1 SV=2 - [NNRE_HUMAN]	7.53035	12.85	1	2	2	2	1.25119e+07	288	31.6542	7.66455
P63172	Dynein light chain Tctex-type 1 OS=Homo sapiens GN=DYNLT1 PE=1 SV=1 - [DYLT1_HUMAN]	7.52514	15.93	1	1	1	2	1.34241e+07	113	12.444	5.08447
Q9Y3B8	Oligoribonuclease, mitochondrial OS=Homo sapiens GN=REXO2 PE=1 SV=3 - [ORN_HUMAN]	7.47163	7.59	1	1	1	2	5.84636e+06	237	26.8156	6.87354
Q08211	ATP-dependent RNA helicase A OS=Homo sapiens GN=DHX9 PE=1 SV=4 - [DHX9_HUMAN]	7.45857	5.43	1	3	3	3	3.1405e+06	1270	140.869	6.84424
P62805	Histone H4 OS=Homo sapiens GN=HIST1H4A PE=1 SV=2 - [H4_HUMAN]	7.44799	19.42	1	2	2	3	3.88388e+08	103	11.3604	11.356
Q92629	Delta-sarcoglycan OS=Homo sapiens GN=SGCD PE=1 SV=2 - [SGCD_HUMAN]	7.40268	10.38	1	2	2	2	4.32946e+07	289	32.0509	9.11475
P43686	26S proteasome regulatory subunit 6B OS=Homo sapiens GN=PSMC4 PE=1 SV=2 - [PRS6B_HUMAN]	7.40176	4.31	1	1	1	2	4912944	418	47.3365	5.21143
P11940	Polyadenylate-binding protein 1 OS=Homo sapiens GN=PABPC1 PE=1 SV=2 - [PABP1_HUMAN]	7.37859	5.19	3	2	2	2	3.20806e+06	636	70.6259	9.49561
P48444	Coatomer subunit delta OS=Homo sapiens GN=ARCN1 PE=1 SV=1 - [COPD_HUMAN]	7.37177	4.5	1	2	2	2	1.01278e+07	511	57.1741	6.21436
Q16658	Fascin OS=Homo sapiens GN=FSCN1 PE=1 SV=3 - [FSCN1_HUMAN]	7.33936	3.65	1	1	1	2	7.14368e+06	493	54.4961	7.23975
Q08380	Galectin-3-binding protein OS=Homo sapiens GN=LGALS3BP PE=1 SV=1 - [LG3BP_HUMAN]	7.31065	6.32	1	2	2	2	1.57207e+07	585	65.2893	5.2749
Q8TDZ2	[F-actin]-monooxygenase MICAL1 OS=Homo sapiens GN=MICAL1 PE=1 SV=2 - [MICA1_HUMAN]	7.27338	3.47	1	2	2	2	5.51018e+06	1067	117.801	6.40479
Q9ULC3	Ras-related protein Rab-23 OS=Homo sapiens GN=RAB23 PE=1 SV=1 - [RAB23_HUMAN]	7.25898	10.55	1	2	2	2	2.41012e+07	237	26.6425	6.59521
P30050	60S ribosomal protein L12 OS=Homo sapiens GN=RPL12 PE=1 SV=1 - [RL12_HUMAN]	7.20599	18.79	1	2	2	2	1.89464e+07	165	17.8075	9.42236
O60506	Heterogeneous nuclear ribonucleoprotein Q OS=Homo sapiens GN=SYNCRIP PE=1 SV=2 - [HNRPQ_HUMAN]	7.1889	4.17	1	2	2	2	1.57524e+07	623	69.5596	8.5874
P28838	Cytosol aminopeptidase OS=Homo sapiens GN=LAP3 PE=1 SV=3 - [AMPL_HUMAN]	7.17781	7.13	1	2	2	2	9.46387e+06	519	56.1308	7.92822
Q08499	cAMP-specific 3',5'-cyclic phosphodiesterase 4D OS=Homo sapiens GN=PDE4D PE=1 SV=2 - [PDE4D_HUMAN]	7.12694	3.21	1	1	1	1	7.26437e+06	809	91.0579	5.5415
P51575	P2X purinoceptor 1 OS=Homo sapiens GN=P2RX1 PE=1 SV=1 - [P2RX1_HUMAN]	7.08828	4.26	1	2	2	2	6.85748e+06	399	44.9511	8.47021
P60033	CD81 antigen OS=Homo sapiens GN=CD81 PE=1 SV=1 - [CD81_HUMAN]	7.06496	15.25	1	2	2	2	2.81396e+07	236	25.7921	5.2876
O94925	Glutaminase kidney isoform, mitochondrial OS=Homo sapiens GN=GLS PE=1 SV=1 - [GLSK_HUMAN]	7.03702	5.38	1	2	2	2	7.57521e+06	669	73.4139	7.76709
P08708	40S ribosomal protein S17 OS=Homo sapiens GN=RPS17 PE=1 SV=2 - [RS17_HUMAN]	7.02193	32.59	1	2	2	2	1.09166e+07	135	15.5404	9.84717
Q66K74	Microtubule-associated protein 1S OS=Homo sapiens GN=MAP1S PE=1 SV=2 - [MAP1S_HUMAN]	7.00252	4.72	1	2	2	2	1.17004e+06	1059	112.142	7.29834
Q9BT78	COP9 signalosome complex subunit 4 OS=Homo sapiens GN=COPS4 PE=1 SV=1 - [CSN4_HUMAN]	6.98781	4.93	1	1	1	2	3.32547e+06	406	46.2397	5.8335
Q9BSJ8	Extended synaptotagmin-1 OS=Homo sapiens GN=ESYT1 PE=1 SV=1 - [ESYT1_HUMAN]	6.98755	4.17	1	2	2	3	2.48693e+06	1104	122.78	5.8335
P02771	Alpha-fetoprotein OS=Homo sapiens GN=AFP PE=1 SV=1 - [FETA_HUMAN]	6.94145	3.78	1	1	1	1	6.86734e+06	609	68.633	5.68115
P00367	Glutamate dehydrogenase 1, mitochondrial OS=Homo sapiens GN=GLUD1 PE=1 SV=2 - [DHE3_HUMAN]	6.90206	5.02	2	2	2	2	2.38322e+07	558	61.3592	7.79639
P36405	ADP-ribosylation factor-like protein 3 OS=Homo sapiens GN=ARL3 PE=1 SV=2 - [ARL3_HUMAN]	6.88849	9.89	1	1	1	2	3.20113e+06	182	20.4428	7.23975
O15145	Actin-related protein 2/3 complex subunit 3 OS=Homo sapiens GN=ARPC3 PE=1 SV=3 - [ARPC3_HUMAN]	6.87788	13.48	1	2	2	2	1.49359e+07	178	20.5334	8.5874
P63244	Receptor of activated protein C kinase 1 OS=Homo sapiens GN=RACK1 PE=1 SV=3 - [RACK1_HUMAN]	6.8414	12.3	1	2	2	2	2.06891e+07	317	35.0546	7.69385
Q9UJ70	N-acetyl-D-glucosamine kinase OS=Homo sapiens GN=NAGK PE=1 SV=4 - [NAGK_HUMAN]	6.82428	11.34	1	2	2	2	1.99971e+07	344	37.3519	6.23975
Q13596	Sorting nexin-1 OS=Homo sapiens GN=SNX1 PE=1 SV=3 - [SNX1_HUMAN]	6.82161	4.79	1	1	1	2	2.00044e+06	522	59.0331	5.14795
Q07157	Tight junction protein ZO-1 OS=Homo sapiens GN=TJP1 PE=1 SV=3 - [ZO1_HUMAN]	6.79934	2.35	1	2	2	2	9.91019e+06	1748	195.34	6.69775
O95433	Activator of 90 kDa heat shock protein ATPase homolog 1 OS=Homo sapiens GN=AHSA1 PE=1 SV=1 - [AHSA1_HUMAN]	6.76144	6.51	1	1	1	1	9.91046e+06	338	38.2503	5.52881
O15260	Surfeit locus protein 4 OS=Homo sapiens GN=SURF4 PE=1 SV=3 - [SURF4_HUMAN]	6.75746	10.78	1	2	2	2	7.51622e+06	269	30.3738	7.78174
O75368	SH3 domain-binding glutamic acid-rich-like protein OS=Homo sapiens GN=SH3BGRL PE=1 SV=1 - [SH3L1_HUMAN]	6.72844	24.56	1	2	2	2	1.86412e+07	114	12.7664	5.24951
P61026	Ras-related protein Rab-10 OS=Homo sapiens GN=RAB10 PE=1 SV=1 - [RAB10_HUMAN]	6.72611	11	6	1	2	2	3.66389e+07	200	22.5266	8.38232
Q9HD45	Transmembrane 9 superfamily member 3 OS=Homo sapiens GN=TM9SF3 PE=1 SV=2 - [TM9S3_HUMAN]	6.69263	4.41	1	1	1	1	4.69706e+06	589	67.8431	7.21045
Q13425	Beta-2-syntrophin OS=Homo sapiens GN=SNTB2 PE=1 SV=1 - [SNTB2_HUMAN]	6.68236	4.07	1	2	2	2	3.68854e+07	540	57.913	8.82178
Q15907	Ras-related protein Rab-11B OS=Homo sapiens GN=RAB11B PE=1 SV=4 - [RB11B_HUMAN]	6.66027	13.3	1	2	2	2	1.43803e+07	218	24.4735	5.93506
Q99733	Nucleosome assembly protein 1-like 4 OS=Homo sapiens GN=NAP1L4 PE=1 SV=1 - [NP1L4_HUMAN]	6.65046	8.53	1	2	2	2	1.43608e+07	375	42.7969	4.69092
Q9UNM6	26S proteasome non-ATPase regulatory subunit 13 OS=Homo sapiens GN=PSMD13 PE=1 SV=2 - [PSD13_HUMAN]	6.61998	7.71	1	2	2	2	6.43602e+06	376	42.9181	5.80811
Q15365	Poly(rC)-binding protein 1 OS=Homo sapiens GN=PCBP1 PE=1 SV=2 - [PCBP1_HUMAN]	6.6187	7.58	1	2	2	2	2.66202e+07	356	37.4739	7.09326
O60504	Vinexin OS=Homo sapiens GN=SORBS3 PE=1 SV=2 - [VINEX_HUMAN]	6.60578	8.49	1	2	2	2	2.15946e+07	671	75.2949	9.45166
P51858	Hepatoma-derived growth factor OS=Homo sapiens GN=HDGF PE=1 SV=1 - [HDGF_HUMAN]	6.56387	11.25	1	1	1	1	11372413	240	26.7719	4.729
Q9H0B8	Cysteine-rich secretory protein LCCL domain-containing 2 OS=Homo sapiens GN=CRISPLD2 PE=2 SV=1 - [CRLD2_HUMAN]	6.5331	4.63	1	1	1	1	1.44505e+07	497	55.8831	8.01611
P61020	Ras-related protein Rab-5B OS=Homo sapiens GN=RAB5B PE=1 SV=1 - [RAB5B_HUMAN]	6.52801	13.95	3	2	2	2	2.32713e+07	215	23.6919	8.1333
P61457	Pterin-4-alpha-carbinolamine dehydratase OS=Homo sapiens GN=PCBD1 PE=1 SV=2 - [PHS_HUMAN]	6.5278	15.38	1	1	1	2	1.53537e+06	104	11.992	6.80029
P56134	ATP synthase subunit f, mitochondrial OS=Homo sapiens GN=ATP5J2 PE=1 SV=3 - [ATPK_HUMAN]	6.52422	25.53	1	2	2	2	1.18495e+07	94	10.9107	9.67139
O75131	Copine-3 OS=Homo sapiens GN=CPNE3 PE=1 SV=1 - [CPNE3_HUMAN]	6.51182	5.96	8	2	2	2	9.24244e+06	537	60.0921	5.84619
P54577	Tyrosine--tRNA ligase, cytoplasmic OS=Homo sapiens GN=YARS PE=1 SV=4 - [SYYC_HUMAN]	6.44102	4.55	1	1	1	1	7.46455e+06	528	59.1061	7.04932
Q3SY69	Mitochondrial 10-formyltetrahydrofolate dehydrogenase OS=Homo sapiens GN=ALDH1L2 PE=1 SV=2 - [AL1L2_HUMAN]	6.39917	5.42	1	2	2	2	2.18698e+06	923	101.681	6.52197
P54136	Arginine--tRNA ligase, cytoplasmic OS=Homo sapiens GN=RARS PE=1 SV=2 - [SYRC_HUMAN]	6.37165	5.3	1	2	2	2	6.0473e+06	660	75.3309	6.68311
Q15811	Intersectin-1 OS=Homo sapiens GN=ITSN1 PE=1 SV=3 - [ITSN1_HUMAN]	6.31589	1.34	1	1	1	1	1.28777e+07	1721	195.3	7.76709
Q6WCQ1	Myosin phosphatase Rho-interacting protein OS=Homo sapiens GN=MPRIP PE=1 SV=3 - [MPRIP_HUMAN]	6.3056	2.34	1	1	1	1	5.2787e+06	1025	116.461	6.21436
Q99829	Copine-1 OS=Homo sapiens GN=CPNE1 PE=1 SV=1 - [CPNE1_HUMAN]	6.28784	3.72	1	1	1	2	9.25255e+06	537	59.0215	5.8335
P60903	Protein S100-A10 OS=Homo sapiens GN=S100A10 PE=1 SV=2 - [S10AA_HUMAN]	6.27272	17.53	1	1	1	2		97	11.1955	7.37158
O14979	Heterogeneous nuclear ribonucleoprotein D-like OS=Homo sapiens GN=HNRNPDL PE=1 SV=3 - [HNRDL_HUMAN]	6.25218	5.71	1	1	2	2	8332804	420	46.4091	9.56885
Q02153	Guanylate cyclase soluble subunit beta-1 OS=Homo sapiens GN=GUCY1B3 PE=1 SV=1 - [GCYB1_HUMAN]	6.22573	3.55	1	2	2	2	5.45595e+06	619	70.4696	5.35107
Q9UDY4	DnaJ homolog subfamily B member 4 OS=Homo sapiens GN=DNAJB4 PE=1 SV=1 - [DNJB4_HUMAN]	6.20501	8.9	1	2	2	2	3.38373e+07	337	37.7831	8.49951
P55209	Nucleosome assembly protein 1-like 1 OS=Homo sapiens GN=NAP1L1 PE=1 SV=1 - [NP1L1_HUMAN]	6.19058	7.16	1	2	2	2	1.16836e+07	391	45.3459	4.4624
Q14152	Eukaryotic translation initiation factor 3 subunit A OS=Homo sapiens GN=EIF3A PE=1 SV=1 - [EIF3A_HUMAN]	6.12914	2.1	1	2	2	2	3.03424e+06	1382	166.468	6.78564
Q8N2S1	Latent-transforming growth factor beta-binding protein 4 OS=Homo sapiens GN=LTBP4 PE=1 SV=2 - [LTBP4_HUMAN]	6.10627	1.66	1	2	2	2	5.06147e+07	1624	173.32	5.42725
Q16270	Insulin-like growth factor-binding protein 7 OS=Homo sapiens GN=IGFBP7 PE=1 SV=1 - [IBP7_HUMAN]	6.09125	9.57	1	2	2	2	4.09141e+07	282	29.1114	7.89893
Q96AG4	Leucine-rich repeat-containing protein 59 OS=Homo sapiens GN=LRRC59 PE=1 SV=1 - [LRC59_HUMAN]	6.07993	10.75	1	2	2	2	1.06819e+07	307	34.9089	9.56885
P49841	Glycogen synthase kinase-3 beta OS=Homo sapiens GN=GSK3B PE=1 SV=2 - [GSK3B_HUMAN]	6.05984	12.62	1	2	2	2	5.93905e+06	420	46.7149	8.77783
Q9Y5X1	Sorting nexin-9 OS=Homo sapiens GN=SNX9 PE=1 SV=1 - [SNX9_HUMAN]	6.03267	7.56	1	2	2	2	8.67292e+06	595	66.5496	5.57959
Q8IUX7	Adipocyte enhancer-binding protein 1 OS=Homo sapiens GN=AEBP1 PE=1 SV=1 - [AEBP1_HUMAN]	6.01256	1.73	1	1	1	1	3.72006e+07	1158	130.847	5.10986
P55809	Succinyl-CoA:3-ketoacid coenzyme A transferase 1, mitochondrial OS=Homo sapiens GN=OXCT1 PE=1 SV=1 - [SCOT1_HUMAN]	5.96208	3.46	1	1	1	2	2.01425e+06	520	56.1219	7.45947
O75390	Citrate synthase, mitochondrial OS=Homo sapiens GN=CS PE=1 SV=2 - [CISY_HUMAN]	5.94422	12.23	1	3	3	3	1.17661e+07	466	51.6795	8.32373
P62277	40S ribosomal protein S13 OS=Homo sapiens GN=RPS13 PE=1 SV=2 - [RS13_HUMAN]	5.92761	17.88	1	2	2	2	2.15089e+07	151	17.2117	10.5356
P12955	Xaa-Pro dipeptidase OS=Homo sapiens GN=PEPD PE=1 SV=3 - [PEPD_HUMAN]	5.85699	5.68	1	1	1	2	2.19256e+06	493	54.5129	5.99854
P59998	Actin-related protein 2/3 complex subunit 4 OS=Homo sapiens GN=ARPC4 PE=1 SV=3 - [ARPC4_HUMAN]	5.8382	11.31	1	2	2	2	3.91032e+07	168	19.6543	8.42627
A0FGR8	Extended synaptotagmin-2 OS=Homo sapiens GN=ESYT2 PE=1 SV=1 - [ESYT2_HUMAN]	5.82288	3.37	1	2	2	2	1.79549e+07	921	102.294	9.26123
Q8N335	Glycerol-3-phosphate dehydrogenase 1-like protein OS=Homo sapiens GN=GPD1L PE=1 SV=1 - [GPD1L_HUMAN]	5.79303	9.12	1	1	1	1	6.69095e+06	351	38.3939	7.02002
P42224	Signal transducer and activator of transcription 1-alpha/beta OS=Homo sapiens GN=STAT1 PE=1 SV=2 - [STAT1_HUMAN]	5.76839	5.33	1	2	2	2	4.9186e+06	750	87.2795	6.04932
P54920	Alpha-soluble NSF attachment protein OS=Homo sapiens GN=NAPA PE=1 SV=3 - [SNAA_HUMAN]	5.76675	6.1	1	1	1	1	9.04642e+06	295	33.2113	5.36377
Q13423	NAD(P) transhydrogenase, mitochondrial OS=Homo sapiens GN=NNT PE=1 SV=3 - [NNTM_HUMAN]	5.74327	1.84	1	1	1	1	1.15048e+07	1086	113.823	8.08936
P51149	Ras-related protein Rab-7a OS=Homo sapiens GN=RAB7A PE=1 SV=1 - [RAB7A_HUMAN]	5.74261	13.04	1	2	2	2	15398232	207	23.4748	6.69775
O43390	Heterogeneous nuclear ribonucleoprotein R OS=Homo sapiens GN=HNRNPR PE=1 SV=1 - [HNRPR_HUMAN]	5.72834	4.11	1	2	2	2	8.00155e+06	633	70.8993	8.1333
Q13200	26S proteasome non-ATPase regulatory subunit 2 OS=Homo sapiens GN=PSMD2 PE=1 SV=3 - [PSMD2_HUMAN]	5.71085	2.42	1	1	1	2	3.67959e+06	908	100.136	5.19873
P27695	DNA-(apurinic or apyrimidinic site) lyase OS=Homo sapiens GN=APEX1 PE=1 SV=2 - [APEX1_HUMAN]	5.67861	5.35	1	1	1	1	9.36343e+06	318	35.5322	8.11865
P62714	Serine/threonine-protein phosphatase 2A catalytic subunit beta isoform OS=Homo sapiens GN=PPP2CB PE=1 SV=1 - [PP2AB_HUMAN]	5.67646	8.09	2	1	1	1	2.72715e+07	309	35.5523	5.42725
P09622	Dihydrolipoyl dehydrogenase, mitochondrial OS=Homo sapiens GN=DLD PE=1 SV=2 - [DLDH_HUMAN]	5.67237	6.48	1	2	2	2	1.07646e+07	509	54.143	7.85498
Q16698	2,4-dienoyl-CoA reductase, mitochondrial OS=Homo sapiens GN=DECR1 PE=1 SV=1 - [DECR_HUMAN]	5.66326	6.57	1	1	1	1		335	36.0448	9.27588
Q9Y2H1	Serine/threonine-protein kinase 38-like OS=Homo sapiens GN=STK38L PE=1 SV=3 - [ST38L_HUMAN]	5.64473	6.47	1	1	1	1	2.81513e+06	464	53.9684	6.81494
P14314	Glucosidase 2 subunit beta OS=Homo sapiens GN=PRKCSH PE=1 SV=2 - [GLU2B_HUMAN]	5.62684	3.98	1	1	1	1	38007160	528	59.3878	4.41162
Q5VT25	Serine/threonine-protein kinase MRCK alpha OS=Homo sapiens GN=CDC42BPA PE=1 SV=1 - [MRCKA_HUMAN]	5.62032	1.96	1	2	2	2	1.888e+06	1732	197.182	6.58057
O75339	Cartilage intermediate layer protein 1 OS=Homo sapiens GN=CILP PE=1 SV=4 - [CILP1_HUMAN]	5.61752	3.21	1	2	2	2	5.83504e+06	1184	132.48	8.41162
Q9UMX0	Ubiquilin-1 OS=Homo sapiens GN=UBQLN1 PE=1 SV=2 - [UBQL1_HUMAN]	5.59798	2.89	2	1	1	1	1.03162e+07	589	62.4794	5.10986
P26640	Valine--tRNA ligase OS=Homo sapiens GN=VARS PE=1 SV=4 - [SYVC_HUMAN]	5.50109	4.35	1	2	2	2	6.11586e+06	1264	140.387	7.59131
P51452	Dual specificity protein phosphatase 3 OS=Homo sapiens GN=DUSP3 PE=1 SV=1 - [DUS3_HUMAN]	5.50068	8.11	1	1	1	1	1.01033e+07	185	20.4653	7.79639
P55290	Cadherin-13 OS=Homo sapiens GN=CDH13 PE=1 SV=1 - [CAD13_HUMAN]	5.48356	3.23	1	1	1	1	9.3801e+06	713	78.2379	4.98291
P26022	Pentraxin-related protein PTX3 OS=Homo sapiens GN=PTX3 PE=1 SV=3 - [PTX3_HUMAN]	5.46349	4.46	1	1	1	1	1.07362e+07	381	41.9488	5.0083
P42025	Beta-centractin OS=Homo sapiens GN=ACTR1B PE=1 SV=1 - [ACTY_HUMAN]	5.45956	7.45	1	1	1	1	9.52953e+06	376	42.2667	6.40479
O95834	Echinoderm microtubule-associated protein-like 2 OS=Homo sapiens GN=EML2 PE=1 SV=1 - [EMAL2_HUMAN]	5.45091	3.08	1	1	1	1	6.3644e+06	649	70.6341	6.31592
Q14103	Heterogeneous nuclear ribonucleoprotein D0 OS=Homo sapiens GN=HNRNPD PE=1 SV=1 - [HNRPD_HUMAN]	5.40629	6.2	1	1	2	2	2.47686e+07	355	38.4103	7.81104
P35222	Catenin beta-1 OS=Homo sapiens GN=CTNNB1 PE=1 SV=1 - [CTNB1_HUMAN]	5.37859	2.82	1	1	1	1	8.64089e+06	781	85.4422	5.85889
P00390	Glutathione reductase, mitochondrial OS=Homo sapiens GN=GSR PE=1 SV=2 - [GSHR_HUMAN]	5.37199	4.02	1	1	1	1	1.91078e+07	522	56.221	8.49951
Q13045	Protein flightless-1 homolog OS=Homo sapiens GN=FLII PE=1 SV=2 - [FLII_HUMAN]	5.37189	1.73	1	1	1	1		1269	144.66	6.04932
P11233	Ras-related protein Ral-A OS=Homo sapiens GN=RALA PE=1 SV=1 - [RALA_HUMAN]	5.36998	12.14	2	1	1	1	2.47303e+06	206	23.552	7.10791
P50895	Basal cell adhesion molecule OS=Homo sapiens GN=BCAM PE=1 SV=2 - [BCAM_HUMAN]	5.36498	4.78	1	2	2	2	1.28084e+07	628	67.3626	5.80811
Q6B0K9	Hemoglobin subunit mu OS=Homo sapiens GN=HBM PE=2 SV=1 - [HBM_HUMAN]	5.34834	10.64	1	1	1	1	9.14305e+06	141	15.6082	6.62451
P02747	Complement C1q subcomponent subunit C OS=Homo sapiens GN=C1QC PE=1 SV=3 - [C1QC_HUMAN]	5.34252	7.35	1	1	1	1	6.57326e+07	245	25.7571	8.41162
P49888	Estrogen sulfotransferase OS=Homo sapiens GN=SULT1E1 PE=1 SV=1 - [ST1E1_HUMAN]	5.33886	7.48	1	1	1	2	1.19493e+07	294	35.1036	6.62451
Q99471	Prefoldin subunit 5 OS=Homo sapiens GN=PFDN5 PE=1 SV=2 - [PFD5_HUMAN]	5.29113	11.69	1	1	1	1	5.72352e+06	154	17.317	6.32861
P10644	cAMP-dependent protein kinase type I-alpha regulatory subunit OS=Homo sapiens GN=PRKAR1A PE=1 SV=1 - [KAP0_HUMAN]	5.2499	6.3	1	1	1	1	1.09207e+07	381	42.955	5.35107
Q08431	Lactadherin OS=Homo sapiens GN=MFGE8 PE=1 SV=2 - [MFGM_HUMAN]	5.24812	4.65	1	1	1	1	2.56292e+07	387	43.0955	8.14795
Q96A00	Protein phosphatase 1 regulatory subunit 14A OS=Homo sapiens GN=PPP1R14A PE=1 SV=1 - [PP14A_HUMAN]	5.24671	10.88	1	1	1	1	2.54515e+07	147	16.6828	9.37842
P46977	Dolichyl-diphosphooligosaccharide--protein glycosyltransferase subunit STT3A OS=Homo sapiens GN=STT3A PE=1 SV=2 - [STT3A_HUMAN]	5.24438	2.7	1	1	1	1	4.30825e+06	705	80.4768	8.07471
P28072	Proteasome subunit beta type-6 OS=Homo sapiens GN=PSMB6 PE=1 SV=4 - [PSB6_HUMAN]	5.23608	16.32	1	1	1	1		239	25.3414	4.91943
P24390	ER lumen protein-retaining receptor 1 OS=Homo sapiens GN=KDELR1 PE=1 SV=1 - [ERD21_HUMAN]	5.19379	8.96	1	1	1	1	1.06696e+07	212	24.526	8.6167
Q7Z7G0	Target of Nesh-SH3 OS=Homo sapiens GN=ABI3BP PE=1 SV=1 - [TARSH_HUMAN]	5.1753	2.33	1	1	1	1	2.31919e+07	1075	118.569	9.43701
P49411	Elongation factor Tu, mitochondrial OS=Homo sapiens GN=TUFM PE=1 SV=2 - [EFTU_HUMAN]	5.16089	4.2	1	1	1	1	2.25658e+07	452	49.5102	7.60596
O75534	Cold shock domain-containing protein E1 OS=Homo sapiens GN=CSDE1 PE=1 SV=2 - [CSDE1_HUMAN]	5.15043	2.88	1	1	1	1		798	88.8289	6.25244
Q9NQW7	Xaa-Pro aminopeptidase 1 OS=Homo sapiens GN=XPNPEP1 PE=1 SV=3 - [XPP1_HUMAN]	5.10604	4.82	1	2	2	2	4.37773e+06	623	69.8732	5.66846
Q13576	Ras GTPase-activating-like protein IQGAP2 OS=Homo sapiens GN=IQGAP2 PE=1 SV=4 - [IQGA2_HUMAN]	5.10121	1.84	1	1	1	2	1.67353e+06	1575	180.465	5.64307
Q70UQ0	Inhibitor of nuclear factor kappa-B kinase-interacting protein OS=Homo sapiens GN=IKBIP PE=1 SV=1 - [IKIP_HUMAN]	5.09793	6	1	1	1	1	5240519	350	39.285	9.17334
Q96KP4	Cytosolic non-specific dipeptidase OS=Homo sapiens GN=CNDP2 PE=1 SV=2 - [CNDP2_HUMAN]	5.09732	4.42	1	1	1	1	1.06452e+07	475	52.8449	5.97314
Q12905	Interleukin enhancer-binding factor 2 OS=Homo sapiens GN=ILF2 PE=1 SV=2 - [ILF2_HUMAN]	5.08308	5.9	1	1	1	1	1.11276e+07	390	43.0352	5.26221
P61970	Nuclear transport factor 2 OS=Homo sapiens GN=NUTF2 PE=1 SV=1 - [NTF2_HUMAN]	5.06957	18.11	1	1	1	1	13245205	127	14.469	5.37646
P51636	Caveolin-2 OS=Homo sapiens GN=CAV2 PE=1 SV=2 - [CAV2_HUMAN]	5.06727	11.11	1	1	1	1	3.03603e+07	162	18.2792	5.2749
Q06124	Tyrosine-protein phosphatase non-receptor type 11 OS=Homo sapiens GN=PTPN11 PE=1 SV=2 - [PTN11_HUMAN]	5.05528	3.02	1	1	1	1	1.50589e+07	597	68.3933	7.29834
P80303	Nucleobindin-2 OS=Homo sapiens GN=NUCB2 PE=1 SV=2 - [NUCB2_HUMAN]	5.04657	5	1	1	1	1	4.19601e+06	420	50.1643	5.12256
O00505	Importin subunit alpha-4 OS=Homo sapiens GN=KPNA3 PE=1 SV=2 - [IMA4_HUMAN]	5.02989	7.49	1	1	2	2	10387064	521	57.7748	4.94482
Q16836	Hydroxyacyl-coenzyme A dehydrogenase, mitochondrial OS=Homo sapiens GN=HADH PE=1 SV=3 - [HCDH_HUMAN]	4.98873	9.55	1	1	1	3	8.27584e+06	314	34.2719	8.85107
P51571	Translocon-associated protein subunit delta OS=Homo sapiens GN=SSR4 PE=1 SV=1 - [SSRD_HUMAN]	4.98485	10.98	1	1	1	1	2.00434e+07	173	18.9866	6.15088
Q96RF0	Sorting nexin-18 OS=Homo sapiens GN=SNX18 PE=1 SV=2 - [SNX18_HUMAN]	4.92993	4.46	1	1	1	1	3.56965e+06	628	68.8512	5.68115
Q92905	COP9 signalosome complex subunit 5 OS=Homo sapiens GN=COPS5 PE=1 SV=4 - [CSN5_HUMAN]	4.90594	5.69	1	1	1	1	8.78227e+06	334	37.5547	6.53662
P46782	40S ribosomal protein S5 OS=Homo sapiens GN=RPS5 PE=1 SV=4 - [RS5_HUMAN]	4.90363	9.8	1	1	1	1	8.49696e+06	204	22.8621	9.71533
Q99961	Endophilin-A2 OS=Homo sapiens GN=SH3GL1 PE=1 SV=1 - [SH3G1_HUMAN]	4.89087	8.97	1	1	1	1	3.65803e+06	368	41.464	5.42725
P21926	CD9 antigen OS=Homo sapiens GN=CD9 PE=1 SV=4 - [CD9_HUMAN]	4.85349	10.96	1	1	1	1	9.61657e+06	228	25.399	7.15186
Q9UHL4	Dipeptidyl peptidase 2 OS=Homo sapiens GN=DPP7 PE=1 SV=3 - [DPP2_HUMAN]	4.8511	4.07	1	1	1	1	1.41764e+06	492	54.3072	6.31592
P61513	60S ribosomal protein L37a OS=Homo sapiens GN=RPL37A PE=1 SV=2 - [RL37A_HUMAN]	4.82829	19.57	1	1	1	1	14148967	92	10.2685	10.4331
O00410	Importin-5 OS=Homo sapiens GN=IPO5 PE=1 SV=4 - [IPO5_HUMAN]	4.80533	1.82	1	1	1	1	1.59213e+07	1097	123.55	4.94482
Q12929	Epidermal growth factor receptor kinase substrate 8 OS=Homo sapiens GN=EPS8 PE=1 SV=1 - [EPS8_HUMAN]	4.7949	2.31	1	1	1	1	5.60839e+06	822	91.8244	7.50342
Q9Y625	Glypican-6 OS=Homo sapiens GN=GPC6 PE=1 SV=1 - [GPC6_HUMAN]	4.78941	2.7	1	1	1	1	1.77266e+07	555	62.6949	5.41455
Q9Y4L1	Hypoxia up-regulated protein 1 OS=Homo sapiens GN=HYOU1 PE=1 SV=1 - [HYOU1_HUMAN]	4.7853	2.1	1	1	1	1	7.7698e+06	999	111.266	5.22412
P62244	40S ribosomal protein S15a OS=Homo sapiens GN=RPS15A PE=1 SV=2 - [RS15A_HUMAN]	4.76114	10.77	1	1	1	1	24462105	130	14.83	10.1255
P61769	Beta-2-microglobulin OS=Homo sapiens GN=B2M PE=1 SV=1 - [B2MG_HUMAN]	4.75605	18.49	1	1	1	1	1.03894e+07	119	13.7059	6.52197
Q6BCY4	NADH-cytochrome b5 reductase 2 OS=Homo sapiens GN=CYB5R2 PE=1 SV=1 - [NB5R2_HUMAN]	4.75222	7.25	1	1	1	1	8.36202e+06	276	31.4384	8.49951
P07910	Heterogeneous nuclear ribonucleoproteins C1/C2 OS=Homo sapiens GN=HNRNPC PE=1 SV=4 - [HNRPC_HUMAN]	4.74731	7.52	4	2	2	2	1.65342e+07	306	33.6495	5.08447
Q14203	Dynactin subunit 1 OS=Homo sapiens GN=DCTN1 PE=1 SV=3 - [DCTN1_HUMAN]	4.74145	1.33	1	1	1	1	5.59125e+06	1278	141.607	5.80811
Q8IWE2	Protein NOXP20 OS=Homo sapiens GN=FAM114A1 PE=1 SV=2 - [NXP20_HUMAN]	4.73395	2.66	1	1	1	1	7.30476e+06	563	60.7041	4.67822
P05997	Collagen alpha-2(V) chain OS=Homo sapiens GN=COL5A2 PE=1 SV=3 - [CO5A2_HUMAN]	4.72845	1.33	1	1	1	1	39085303	1499	144.821	6.45557
Q99460	26S proteasome non-ATPase regulatory subunit 1 OS=Homo sapiens GN=PSMD1 PE=1 SV=2 - [PSMD1_HUMAN]	4.72729	2.73	1	1	1	1	3.0176e+06	953	105.769	5.38916
P35637	RNA-binding protein FUS OS=Homo sapiens GN=FUS PE=1 SV=1 - [FUS_HUMAN]	4.71202	6.08	1	1	1	1	6.98399e+06	526	53.3938	9.36377
Q96QR8	Transcriptional activator protein Pur-beta OS=Homo sapiens GN=PURB PE=1 SV=3 - [PURB_HUMAN]	4.70936	9.94	1	1	1	1	1.18147e+07	312	33.2205	5.42725
P25786	Proteasome subunit alpha type-1 OS=Homo sapiens GN=PSMA1 PE=1 SV=1 - [PSA1_HUMAN]	4.70361	9.51	1	1	1	1	9.83011e+06	263	29.5369	6.60986
P28331	NADH-ubiquinone oxidoreductase 75 kDa subunit, mitochondrial OS=Homo sapiens GN=NDUFS1 PE=1 SV=3 - [NDUS1_HUMAN]	4.68884	3.03	1	1	1	1	1.12142e+07	727	79.4165	6.22705
P15170	Eukaryotic peptide chain release factor GTP-binding subunit ERF3A OS=Homo sapiens GN=GSPT1 PE=1 SV=1 - [ERF3A_HUMAN]	4.6746	3.21	2	1	1	1	1.00205e+06	499	55.7203	5.61768
P25325	3-mercaptopyruvate sulfurtransferase OS=Homo sapiens GN=MPST PE=1 SV=3 - [THTM_HUMAN]	4.67329	5.39	1	1	1	1	6.31921e+06	297	33.1576	6.59521
P27105	Erythrocyte band 7 integral membrane protein OS=Homo sapiens GN=STOM PE=1 SV=3 - [STOM_HUMAN]	4.67023	11.11	1	2	2	2	1.0273e+07	288	31.7107	7.88428
P09960	Leukotriene A-4 hydrolase OS=Homo sapiens GN=LTA4H PE=1 SV=2 - [LKHA4_HUMAN]	4.64359	2.78	1	1	1	1	1.66323e+07	611	69.2412	6.17627
Q9H444	Charged multivesicular body protein 4b OS=Homo sapiens GN=CHMP4B PE=1 SV=1 - [CHM4B_HUMAN]	4.63631	12.05	1	1	1	1	2.16753e+07	224	24.9346	4.81787
P05023	Sodium/potassium-transporting ATPase subunit alpha-1 OS=Homo sapiens GN=ATP1A1 PE=1 SV=1 - [AT1A1_HUMAN]	4.62798	2.44	1	1	1	1	8.57221e+06	1023	112.824	5.49072
P17858	ATP-dependent 6-phosphofructokinase, liver type OS=Homo sapiens GN=PFKL PE=1 SV=6 - [PFKAL_HUMAN]	4.6225	2.18	1	1	1	1	2.00001e+07	780	84.9642	7.50342
Q9BRG1	Vacuolar protein-sorting-associated protein 25 OS=Homo sapiens GN=VPS25 PE=1 SV=1 - [VPS25_HUMAN]	4.60095	8.52	1	1	1	1	4.75793e+06	176	20.7345	6.34131
Q8NBF2	NHL repeat-containing protein 2 OS=Homo sapiens GN=NHLRC2 PE=1 SV=1 - [NHLC2_HUMAN]	4.59519	3.44	1	1	1	1	9.74294e+06	726	79.3935	5.5542
P07954	Fumarate hydratase, mitochondrial OS=Homo sapiens GN=FH PE=1 SV=3 - [FUMH_HUMAN]	4.57498	4.12	1	1	1	2	1.83729e+07	510	54.6022	8.76318
P09871	Complement C1s subcomponent OS=Homo sapiens GN=C1S PE=1 SV=1 - [C1S_HUMAN]	4.56756	2.33	1	1	1	1	4.96212e+06	688	76.6348	4.95752
O00560	Syntenin-1 OS=Homo sapiens GN=SDCBP PE=1 SV=1 - [SDCB1_HUMAN]	4.54262	7.72	1	1	1	1	3.48525e+06	298	32.4239	7.53271
Q08AM6	Protein VAC14 homolog OS=Homo sapiens GN=VAC14 PE=1 SV=1 - [VAC14_HUMAN]	4.5418	2.94	1	1	1	1	3.7632e+06	782	87.9167	6.12549
O43175	D-3-phosphoglycerate dehydrogenase OS=Homo sapiens GN=PHGDH PE=1 SV=4 - [SERA_HUMAN]	4.53507	3.56	1	2	2	2	1.9277e+07	533	56.6144	6.7124
Q9H330	Transmembrane protein 245 OS=Homo sapiens GN=TMEM245 PE=1 SV=2 - [TM245_HUMAN]	4.5335	2.96	1	1	1	1	1.39788e+06	911	100.881	8.86572
Q9P0K7	Ankycorbin OS=Homo sapiens GN=RAI14 PE=1 SV=2 - [RAI14_HUMAN]	4.52696	3.06	1	1	1	1		980	109.973	6.21436
O95967	EGF-containing fibulin-like extracellular matrix protein 2 OS=Homo sapiens GN=EFEMP2 PE=1 SV=3 - [FBLN4_HUMAN]	4.51425	5.64	1	1	1	1	2.02503e+07	443	49.3723	4.94482
P54819	Adenylate kinase 2, mitochondrial OS=Homo sapiens GN=AK2 PE=1 SV=2 - [KAD2_HUMAN]	4.50124	10.46	1	1	1	1	1.77972e+06	239	26.4608	7.81104
P35555	Fibrillin-1 OS=Homo sapiens GN=FBN1 PE=1 SV=3 - [FBN1_HUMAN]	4.49271	0.63	1	1	1	1	2.92652e+07	2871	312.022	4.93213
P62913	60S ribosomal protein L11 OS=Homo sapiens GN=RPL11 PE=1 SV=2 - [RL11_HUMAN]	4.48378	7.87	1	1	1	1	3.21697e+07	178	20.2396	9.59814
Q14980	Nuclear mitotic apparatus protein 1 OS=Homo sapiens GN=NUMA1 PE=1 SV=2 - [NUMA1_HUMAN]	4.46359	1.42	1	1	1	1	4.4111e+06	2115	238.115	5.78271
Q9H0N0	Ras-related protein Rab-6C OS=Homo sapiens GN=RAB6C PE=1 SV=2 - [RAB6C_HUMAN]	4.4599	8.66	1	1	1	1	1.87633e+07	254	28.3374	7.7085
P22102	Trifunctional purine biosynthetic protein adenosine-3 OS=Homo sapiens GN=GART PE=1 SV=1 - [PUR2_HUMAN]	4.44775	2.48	1	1	1	1	6.6433e+06	1010	107.699	6.69775
P14868	Aspartate--tRNA ligase, cytoplasmic OS=Homo sapiens GN=DARS PE=1 SV=2 - [SYDC_HUMAN]	4.44282	6.99	1	2	2	2	1.23603e+07	501	57.1	6.55127
Q16543	Hsp90 co-chaperone Cdc37 OS=Homo sapiens GN=CDC37 PE=1 SV=1 - [CDC37_HUMAN]	4.43467	5.56	1	1	1	1	1.19687e+07	378	44.44	5.24951
Q14254	Flotillin-2 OS=Homo sapiens GN=FLOT2 PE=1 SV=2 - [FLOT2_HUMAN]	4.43249	3.5	1	1	1	1	5.35702e+06	428	47.0347	5.24951
Q9UBI6	Guanine nucleotide-binding protein G(I)/G(S)/G(O) subunit gamma-12 OS=Homo sapiens GN=GNG12 PE=1 SV=3 - [GBG12_HUMAN]	4.41399	22.22	1	1	1	1	1.03555e+08	72	8.00117	8.96826
P35442	Thrombospondin-2 OS=Homo sapiens GN=THBS2 PE=1 SV=2 - [TSP2_HUMAN]	4.40613	1.71	1	1	1	1	5.58121e+06	1172	129.908	4.83057
P05091	Aldehyde dehydrogenase, mitochondrial OS=Homo sapiens GN=ALDH2 PE=1 SV=2 - [ALDH2_HUMAN]	4.38576	3.29	1	1	1	1	7.49854e+06	517	56.3456	7.04932
Q1KMD3	Heterogeneous nuclear ribonucleoprotein U-like protein 2 OS=Homo sapiens GN=HNRNPUL2 PE=1 SV=1 - [HNRL2_HUMAN]	4.38276	2.95	1	1	1	1	1.19921e+07	747	85.0522	4.90674
O95817	BAG family molecular chaperone regulator 3 OS=Homo sapiens GN=BAG3 PE=1 SV=3 - [BAG3_HUMAN]	4.37527	2.78	1	1	1	1	23484905	575	61.5569	6.94678
Q9Y5Z4	Heme-binding protein 2 OS=Homo sapiens GN=HEBP2 PE=1 SV=1 - [HEBP2_HUMAN]	4.35196	6.34	1	1	1	1	7.85433e+06	205	22.8612	4.62744
P48739	Phosphatidylinositol transfer protein beta isoform OS=Homo sapiens GN=PITPNB PE=1 SV=2 - [PIPNB_HUMAN]	4.343	8.86	1	1	1	1		271	31.5199	6.87354
Q9BXB5	Oxysterol-binding protein-related protein 10 OS=Homo sapiens GN=OSBPL10 PE=1 SV=2 - [OSB10_HUMAN]	4.33978	3.4	1	1	1	1	3.96949e+06	764	83.9173	8.30908
P20908	Collagen alpha-1(V) chain OS=Homo sapiens GN=COL5A1 PE=1 SV=3 - [CO5A1_HUMAN]	4.31954	1.14	1	1	1	1	1.72323e+07	1838	183.447	5.05908
P49354	Protein farnesyltransferase/geranylgeranyltransferase type-1 subunit alpha OS=Homo sapiens GN=FNTA PE=1 SV=1 - [FNTA_HUMAN]	4.31752	4.75	1	1	1	1	5.57246e+06	379	44.3811	5.08447
P38646	Stress-70 protein, mitochondrial OS=Homo sapiens GN=HSPA9 PE=1 SV=2 - [GRP75_HUMAN]	4.31616	2.5	1	1	1	1	7.20595e+06	679	73.6348	6.16357
O95299	NADH dehydrogenase [ubiquinone] 1 alpha subcomplex subunit 10, mitochondrial OS=Homo sapiens GN=NDUFA10 PE=1 SV=1 - [NDUAA_HUMAN]	4.31531	6.2	1	1	1	1	6.53172e+06	355	40.7249	8.48486
Q07866	Kinesin light chain 1 OS=Homo sapiens GN=KLC1 PE=1 SV=2 - [KLC1_HUMAN]	4.29446	2.62	1	1	1	1	3.42548e+06	573	65.2689	6.20166
Q9Y6W5	Wiskott-Aldrich syndrome protein family member 2 OS=Homo sapiens GN=WASF2 PE=1 SV=3 - [WASF2_HUMAN]	4.29019	3.82	1	1	1	1	3158645	498	54.2504	5.52881
Q9UHY7	Enolase-phosphatase E1 OS=Homo sapiens GN=ENOPH1 PE=1 SV=1 - [ENOPH_HUMAN]	4.28976	8.43	1	1	1	1	6.28646e+06	261	28.9145	4.77979
P20810	Calpastatin OS=Homo sapiens GN=CAST PE=1 SV=4 - [ICAL_HUMAN]	4.25349	2.4	1	1	1	1	1.23991e+07	708	76.5263	5.07178
Q9H993	Protein-glutamate O-methyltransferase OS=Homo sapiens GN=ARMT1 PE=1 SV=1 - [ARMT1_HUMAN]	4.2165	5.44	1	1	1	1	4.02575e+06	441	51.1399	5.75732
Q99436	Proteasome subunit beta type-7 OS=Homo sapiens GN=PSMB7 PE=1 SV=1 - [PSB7_HUMAN]	4.21331	10.11	1	1	1	1	4.47277e+06	277	29.9462	7.6792
P40763	Signal transducer and activator of transcription 3 OS=Homo sapiens GN=STAT3 PE=1 SV=2 - [STAT3_HUMAN]	4.20849	4.16	1	2	2	3	6.63997e+06	770	88.0114	6.30322
P08567	Pleckstrin OS=Homo sapiens GN=PLEK PE=1 SV=3 - [PLEK_HUMAN]	4.20699	7.43	1	1	1	1	3.33106e+06	350	40.0994	8.27979
P02008	Hemoglobin subunit zeta OS=Homo sapiens GN=HBZ PE=1 SV=2 - [HBAZ_HUMAN]	4.204	11.27	1	1	1	1	3.55098e+07	142	15.6272	8.20654
Q8NC51	Plasminogen activator inhibitor 1 RNA-binding protein OS=Homo sapiens GN=SERBP1 PE=1 SV=2 - [PAIRB_HUMAN]	4.19696	3.92	1	1	1	1	1.49946e+07	408	44.9385	8.646
Q9H4G4	Golgi-associated plant pathogenesis-related protein 1 OS=Homo sapiens GN=GLIPR2 PE=1 SV=3 - [GAPR1_HUMAN]	4.19348	11.04	1	1	1	1	1.74328e+07	154	17.2075	9.40771
O00764	Pyridoxal kinase OS=Homo sapiens GN=PDXK PE=1 SV=1 - [PDXK_HUMAN]	4.1901	6.73	1	1	1	1	1.01145e+07	312	35.0799	6.12549
Q5EB52	Mesoderm-specific transcript homolog protein OS=Homo sapiens GN=MEST PE=2 SV=2 - [MEST_HUMAN]	4.18243	5.37	1	1	1	1	2.72484e+06	335	38.8055	9.74463
Q00341	Vigilin OS=Homo sapiens GN=HDLBP PE=1 SV=2 - [VIGLN_HUMAN]	4.18219	1.66	1	1	1	1	5.9503e+06	1268	141.368	6.87354
P11277	Spectrin beta chain, erythrocytic OS=Homo sapiens GN=SPTB PE=1 SV=5 - [SPTB1_HUMAN]	4.17563	0.98	1	2	2	2	1.87065e+06	2137	246.316	5.2749
Q06481	Amyloid-like protein 2 OS=Homo sapiens GN=APLP2 PE=1 SV=2 - [APLP2_HUMAN]	4.16884	2.62	1	1	1	1	1.79872e+06	763	86.9002	4.79248
Q9H008	Phospholysine phosphohistidine inorganic pyrophosphate phosphatase OS=Homo sapiens GN=LHPP PE=1 SV=2 - [LHPP_HUMAN]	4.15969	7.78	1	1	1	1	4.24729e+06	270	29.1469	6.15088
P16615	Sarcoplasmic/endoplasmic reticulum calcium ATPase 2 OS=Homo sapiens GN=ATP2A2 PE=1 SV=1 - [AT2A2_HUMAN]	4.15533	4.41	2	2	2	2	1.65354e+07	1042	114.683	5.33838
Q15836	Vesicle-associated membrane protein 3 OS=Homo sapiens GN=VAMP3 PE=1 SV=3 - [VAMP3_HUMAN]	4.153	17	2	1	1	1	1.34569e+07	100	11.302	8.79248
O75781	Paralemmin-1 OS=Homo sapiens GN=PALM PE=1 SV=2 - [PALM_HUMAN]	4.14848	5.68	1	1	1	1	2.51899e+06	387	42.0502	4.99561
Q9BS40	Latexin OS=Homo sapiens GN=LXN PE=1 SV=2 - [LXN_HUMAN]	4.11761	8.11	1	1	1	1	4.52154e+06	222	25.7339	5.78271
Q9HA64	Ketosamine-3-kinase OS=Homo sapiens GN=FN3KRP PE=1 SV=2 - [KT3K_HUMAN]	4.11088	3.88	1	1	1	1		309	34.3902	7.32764
P11177	Pyruvate dehydrogenase E1 component subunit beta, mitochondrial OS=Homo sapiens GN=PDHB PE=1 SV=3 - [ODPB_HUMAN]	4.10756	4.46	1	1	1	1	11994346	359	39.208	6.65381
P46937	Transcriptional coactivator YAP1 OS=Homo sapiens GN=YAP1 PE=1 SV=2 - [YAP1_HUMAN]	4.10664	3.17	1	1	1	1	2.00125e+07	504	54.4275	5.17334
P49747	Cartilage oligomeric matrix protein OS=Homo sapiens GN=COMP PE=1 SV=2 - [COMP_HUMAN]	4.10303	3.43	1	1	1	1	7.79711e+06	757	82.8076	4.60205
P29218	Inositol monophosphatase 1 OS=Homo sapiens GN=IMPA1 PE=1 SV=1 - [IMPA1_HUMAN]	4.09805	8.3	1	1	1	1	8740233	277	30.1692	5.26221
P61601	Neurocalcin-delta OS=Homo sapiens GN=NCALD PE=1 SV=2 - [NCALD_HUMAN]	4.09122	10.88	3	2	2	2	1.03774e+07	193	22.2309	5.35107
P35268	60S ribosomal protein L22 OS=Homo sapiens GN=RPL22 PE=1 SV=2 - [RL22_HUMAN]	4.09067	20.31	1	1	1	1	6.84416e+06	128	14.7778	9.18799
P62701	40S ribosomal protein S4, X isoform OS=Homo sapiens GN=RPS4X PE=1 SV=2 - [RS4X_HUMAN]	4.08342	4.94	1	1	1	1	3.27709e+07	263	29.5791	10.1548
P38606	V-type proton ATPase catalytic subunit A OS=Homo sapiens GN=ATP6V1A PE=1 SV=2 - [VATA_HUMAN]	4.08302	2.92	1	1	1	1	4.0975e+06	617	68.2605	5.51611
Q9P2J5	Leucine--tRNA ligase, cytoplasmic OS=Homo sapiens GN=LARS PE=1 SV=2 - [SYLC_HUMAN]	4.07566	1.7	1	1	1	1	6.2164e+06	1176	134.379	7.29834
Q9NTJ5	Phosphatidylinositide phosphatase SAC1 OS=Homo sapiens GN=SACM1L PE=1 SV=2 - [SAC1_HUMAN]	4.07565	4.43	1	1	1	1	2.74469e+06	587	66.924	7.12256
P26639	Threonine--tRNA ligase, cytoplasmic OS=Homo sapiens GN=TARS PE=1 SV=3 - [SYTC_HUMAN]	4.06837	3.6	1	2	2	2	5.53142e+06	723	83.3819	6.66846
O00303	Eukaryotic translation initiation factor 3 subunit F OS=Homo sapiens GN=EIF3F PE=1 SV=1 - [EIF3F_HUMAN]	4.0589	5.32	1	1	1	1	2.43133e+06	357	37.5402	5.45264
Q96HD1	Cysteine-rich with EGF-like domain protein 1 OS=Homo sapiens GN=CRELD1 PE=1 SV=3 - [CREL1_HUMAN]	4.05555	3.81	1	1	1	1	4.01229e+06	420	45.4088	4.86865
Q9UQ16	Dynamin-3 OS=Homo sapiens GN=DNM3 PE=1 SV=4 - [DYN3_HUMAN]	4.05225	2.19	2	1	1	1	7.5007e+06	869	97.685	8.35303
Q9BZL4	Protein phosphatase 1 regulatory subunit 12C OS=Homo sapiens GN=PPP1R12C PE=1 SV=1 - [PP12C_HUMAN]	4.04542	3.07	1	1	1	1	6.13198e+06	782	84.8299	5.56689
Q13724	Mannosyl-oligosaccharide glucosidase OS=Homo sapiens GN=MOGS PE=1 SV=5 - [MOGS_HUMAN]	4.0395	2.15	1	1	1	1	7.82955e+06	837	91.8606	8.89502
Q9UBT2	SUMO-activating enzyme subunit 2 OS=Homo sapiens GN=UBA2 PE=1 SV=2 - [SAE2_HUMAN]	4.038	3.75	1	1	1	1	4.72591e+06	640	71.1792	5.2876
Q13131	5'-AMP-activated protein kinase catalytic subunit alpha-1 OS=Homo sapiens GN=PRKAA1 PE=1 SV=4 - [AAPK1_HUMAN]	4.03133	3.04	1	1	1	1	1.0655e+07	559	63.9686	8.11865
P67809	Nuclease-sensitive element-binding protein 1 OS=Homo sapiens GN=YBX1 PE=1 SV=3 - [YBOX1_HUMAN]	4.02847	5.25	3	1	1	1	1.91071e+07	324	35.9027	9.87646
P09936	Ubiquitin carboxyl-terminal hydrolase isozyme L1 OS=Homo sapiens GN=UCHL1 PE=1 SV=2 - [UCHL1_HUMAN]	4.00283	26.01	1	2	2	3	1.78437e+07	223	24.8085	5.47803
P68431	Histone H3.1 OS=Homo sapiens GN=HIST1H3A PE=1 SV=2 - [H31_HUMAN]	3.95306	23.53	1	1	1	1	1.78006e+07	136	15.3945	11.1216
Q9UI15	Transgelin-3 OS=Homo sapiens GN=TAGLN3 PE=1 SV=2 - [TAGL3_HUMAN]	3.94745	7.04	1	1	1	1	9.53321e+06	199	22.4581	7.32764
P60866	40S ribosomal protein S20 OS=Homo sapiens GN=RPS20 PE=1 SV=1 - [RS20_HUMAN]	3.90863	10.08	1	1	1	1	18678004	119	13.3643	9.93506
P42167	Lamina-associated polypeptide 2, isoforms beta/gamma OS=Homo sapiens GN=TMPO PE=1 SV=2 - [LAP2B_HUMAN]	3.90692	9.25	2	2	2	2	1.3884e+07	454	50.6395	9.37842
Q8IZP2	Putative protein FAM10A4 OS=Homo sapiens GN=ST13P4 PE=5 SV=1 - [ST134_HUMAN]	3.90629	5.83	2	1	1	1	49360583	240	27.3897	5.08447
P22352	Glutathione peroxidase 3 OS=Homo sapiens GN=GPX3 PE=1 SV=2 - [GPX3_HUMAN]	3.90379	7.52	1	1	1	1	10238182	226	25.5369	8.1333
Q9UJZ1	Stomatin-like protein 2, mitochondrial OS=Homo sapiens GN=STOML2 PE=1 SV=1 - [STML2_HUMAN]	3.9015	4.21	1	1	1	1	3.31196e+06	356	38.5102	7.38623
P31942	Heterogeneous nuclear ribonucleoprotein H3 OS=Homo sapiens GN=HNRNPH3 PE=1 SV=2 - [HNRH3_HUMAN]	3.86521	4.91	1	1	1	1	6.35752e+06	346	36.9031	6.87354
P13667	Protein disulfide-isomerase A4 OS=Homo sapiens GN=PDIA4 PE=1 SV=2 - [PDIA4_HUMAN]	3.8616	1.86	1	1	1	1	1.52741e+07	645	72.887	5.07178
O00148	ATP-dependent RNA helicase DDX39A OS=Homo sapiens GN=DDX39A PE=1 SV=2 - [DX39A_HUMAN]	3.83658	3.28	2	1	1	1	1.65044e+07	427	49.098	5.68115
Q9Y6E0	Serine/threonine-protein kinase 24 OS=Homo sapiens GN=STK24 PE=1 SV=1 - [STK24_HUMAN]	3.83551	3.39	1	1	1	1	2.983e+06	443	49.2773	5.69385
P18621	60S ribosomal protein L17 OS=Homo sapiens GN=RPL17 PE=1 SV=3 - [RL17_HUMAN]	3.83258	8.7	1	1	1	1	2.75291e+07	184	21.3833	10.1694
Q99719	Septin-5 OS=Homo sapiens GN=SEPT5 PE=1 SV=1 - [SEPT5_HUMAN]	3.82656	3.79	1	1	1	1	8.92475e+06	369	42.7497	6.66846
P50914	60S ribosomal protein L14 OS=Homo sapiens GN=RPL14 PE=1 SV=4 - [RL14_HUMAN]	3.81912	5.58	1	1	1	1	3.18376e+07	215	23.417	10.9312
P49821	NADH dehydrogenase [ubiquinone] flavoprotein 1, mitochondrial OS=Homo sapiens GN=NDUFV1 PE=1 SV=4 - [NDUV1_HUMAN]	3.79956	5.82	1	1	1	1	6706728	464	50.7848	8.20654
P23381	Tryptophan--tRNA ligase, cytoplasmic OS=Homo sapiens GN=WARS PE=1 SV=2 - [SYWC_HUMAN]	3.7938	8.49	1	2	2	2	8.40477e+06	471	53.1316	6.22705
P63092	Guanine nucleotide-binding protein G(s) subunit alpha isoforms short OS=Homo sapiens GN=GNAS PE=1 SV=1 - [GNAS2_HUMAN]	3.78664	6.85	2	1	1	1	2.32166e+06	394	45.6359	5.8208
O75396	Vesicle-trafficking protein SEC22b OS=Homo sapiens GN=SEC22B PE=1 SV=4 - [SC22B_HUMAN]	3.76462	6.51	1	1	1	1	25775334	215	24.5775	6.91748
P39023	60S ribosomal protein L3 OS=Homo sapiens GN=RPL3 PE=1 SV=2 - [RL3_HUMAN]	3.74389	5.46	1	1	1	1	1.05937e+07	403	46.0798	10.1841
P47897	Glutamine--tRNA ligase OS=Homo sapiens GN=QARS PE=1 SV=1 - [SYQ_HUMAN]	3.73552	2.97	1	1	1	1	3.05455e+06	775	87.7429	7.15186
Q15274	Nicotinate-nucleotide pyrophosphorylase [carboxylating] OS=Homo sapiens GN=QPRT PE=1 SV=3 - [NADC_HUMAN]	3.72192	13.47	1	1	1	1	4.58493e+06	297	30.8261	6.21436
O94901	SUN domain-containing protein 1 OS=Homo sapiens GN=SUN1 PE=1 SV=3 - [SUN1_HUMAN]	3.71256	2.96	1	1	1	1	5.30496e+06	812	90.0073	7.07861
P10253	Lysosomal alpha-glucosidase OS=Homo sapiens GN=GAA PE=1 SV=4 - [LYAG_HUMAN]	3.71178	2.84	1	1	1	1	7.29216e+06	952	105.257	5.99854
P54578	Ubiquitin carboxyl-terminal hydrolase 14 OS=Homo sapiens GN=USP14 PE=1 SV=3 - [UBP14_HUMAN]	3.70143	2.63	1	1	1	1	1.47672e+07	494	56.033	5.30029
P09661	U2 small nuclear ribonucleoprotein A' OS=Homo sapiens GN=SNRPA1 PE=1 SV=2 - [RU2A_HUMAN]	3.67727	9.8	1	1	1	1		255	28.3981	8.6167
P20073	Annexin A7 OS=Homo sapiens GN=ANXA7 PE=1 SV=3 - [ANXA7_HUMAN]	3.67552	3.28	1	1	1	1	1.85716e+07	488	52.7058	5.68115
Q04637	Eukaryotic translation initiation factor 4 gamma 1 OS=Homo sapiens GN=EIF4G1 PE=1 SV=4 - [IF4G1_HUMAN]	3.66893	1.25	1	1	1	1	1.29001e+06	1599	175.382	5.32568
P68402	Platelet-activating factor acetylhydrolase IB subunit beta OS=Homo sapiens GN=PAFAH1B2 PE=1 SV=1 - [PA1B2_HUMAN]	3.66314	8.3	1	1	1	1	11396780	229	25.5531	5.92236
P62829	60S ribosomal protein L23 OS=Homo sapiens GN=RPL23 PE=1 SV=1 - [RL23_HUMAN]	3.64929	14.29	1	1	1	1	1.09771e+07	140	14.8561	10.5063
Q96CN7	Isochorismatase domain-containing protein 1 OS=Homo sapiens GN=ISOC1 PE=1 SV=3 - [ISOC1_HUMAN]	3.62579	6.38	1	1	1	1		298	32.2161	7.38623
Q8TD55	Pleckstrin homology domain-containing family O member 2 OS=Homo sapiens GN=PLEKHO2 PE=1 SV=1 - [PKHO2_HUMAN]	3.62071	4.69	1	1	1	1	3.00296e+06	490	53.3171	5.42725
P53990	IST1 homolog OS=Homo sapiens GN=IST1 PE=1 SV=1 - [IST1_HUMAN]	3.61872	5.22	1	1	1	1	3.6652e+06	364	39.7255	5.35107
P35813	Protein phosphatase 1A OS=Homo sapiens GN=PPM1A PE=1 SV=1 - [PPM1A_HUMAN]	3.6031	4.71	1	1	1	1		382	42.4207	5.36377
Q9NY33	Dipeptidyl peptidase 3 OS=Homo sapiens GN=DPP3 PE=1 SV=2 - [DPP3_HUMAN]	3.59839	2.85	1	1	1	1	3.94929e+06	737	82.5378	5.09717
P08603	Complement factor H OS=Homo sapiens GN=CFH PE=1 SV=4 - [CFAH_HUMAN]	3.59615	0.97	1	1	1	1	2.14997e+07	1231	139.005	6.60986
P62826	GTP-binding nuclear protein Ran OS=Homo sapiens GN=RAN PE=1 SV=3 - [RAN_HUMAN]	3.59077	6.48	1	1	1	1	4.41852e+07	216	24.4076	7.48877
O75746	Calcium-binding mitochondrial carrier protein Aralar1 OS=Homo sapiens GN=SLC25A12 PE=1 SV=2 - [CMC1_HUMAN]	3.58927	3.54	1	1	1	1	2.35189e+06	678	74.7149	8.38232
P02766	Transthyretin OS=Homo sapiens GN=TTR PE=1 SV=1 - [TTHY_HUMAN]	3.58632	14.97	1	1	1	1	1.39136e+07	147	15.877	5.75732
Q5T4S7	E3 ubiquitin-protein ligase UBR4 OS=Homo sapiens GN=UBR4 PE=1 SV=1 - [UBR4_HUMAN]	3.57614	0.46	1	1	1	1	4.17792e+06	5183	573.476	6.03662
P01111	GTPase NRas OS=Homo sapiens GN=NRAS PE=1 SV=1 - [RASN_HUMAN]	3.57277	13.23	3	1	1	1	1.74747e+07	189	21.2155	5.17334
P08559	Pyruvate dehydrogenase E1 component subunit alpha, somatic form, mitochondrial OS=Homo sapiens GN=PDHA1 PE=1 SV=3 - [ODPA_HUMAN]	3.56997	3.33	1	1	1	1		390	43.2676	8.06006
Q9H9B4	Sideroflexin-1 OS=Homo sapiens GN=SFXN1 PE=1 SV=4 - [SFXN1_HUMAN]	3.56828	10.56	1	1	1	2	2.09114e+06	322	35.5963	9.0708
O60936	Nucleolar protein 3 OS=Homo sapiens GN=NOL3 PE=1 SV=2 - [NOL3_HUMAN]	3.56469	9.13	1	1	1	1	2.30653e+06	208	22.6157	4.18311
P49755	Transmembrane emp24 domain-containing protein 10 OS=Homo sapiens GN=TMED10 PE=1 SV=2 - [TMEDA_HUMAN]	3.52886	9.59	1	1	1	1	1.43272e+07	219	24.96	7.44482
P39019	40S ribosomal protein S19 OS=Homo sapiens GN=RPS19 PE=1 SV=2 - [RS19_HUMAN]	3.52701	8.97	1	1	1	1	3.22454e+07	145	16.0505	10.3159
P21283	V-type proton ATPase subunit C 1 OS=Homo sapiens GN=ATP6V1C1 PE=1 SV=4 - [VATC1_HUMAN]	3.52239	4.71	1	1	1	1	1.79258e+06	382	43.914	7.45947
P62906	60S ribosomal protein L10a OS=Homo sapiens GN=RPL10A PE=1 SV=2 - [RL10A_HUMAN]	3.51161	5.99	1	1	1	1	1.02466e+07	217	24.8155	9.93506
P62854	40S ribosomal protein S26 OS=Homo sapiens GN=RPS26 PE=1 SV=3 - [RS26_HUMAN]	3.50566	13.04	1	1	1	1	1.55553e+07	115	13.0071	11.0044
Q15413	Ryanodine receptor 3 OS=Homo sapiens GN=RYR3 PE=1 SV=3 - [RYR3_HUMAN]	3.49524	0.62	1	1	1	1	2.50448e+06	4870	551.688	5.68115
Q8WWX9	Selenoprotein M OS=Homo sapiens GN=SELENOM PE=1 SV=3 - [SELM_HUMAN]	3.46553	9.66	1	1	1	1	4.32023e+06	145	16.2224	5.5415
P00505	Aspartate aminotransferase, mitochondrial OS=Homo sapiens GN=GOT2 PE=1 SV=3 - [AATM_HUMAN]	3.45478	3.49	1	1	1	1	2.5017e+07	430	47.4873	9.01221
Q53GQ0	Very-long-chain 3-oxoacyl-CoA reductase OS=Homo sapiens GN=HSD17B12 PE=1 SV=2 - [DHB12_HUMAN]	3.45422	4.49	1	1	1	1	1.52096e+07	312	34.3022	9.31982
O15173	Membrane-associated progesterone receptor component 2 OS=Homo sapiens GN=PGRMC2 PE=1 SV=1 - [PGRC2_HUMAN]	3.45096	6.28	1	1	1	1	1.75772e+07	223	23.8037	4.88135
Q9UIQ6	Leucyl-cystinyl aminopeptidase OS=Homo sapiens GN=LNPEP PE=1 SV=3 - [LCAP_HUMAN]	3.44579	1.46	1	1	1	1	2.45111e+06	1025	117.274	5.73193
Q14258	E3 ubiquitin/ISG15 ligase TRIM25 OS=Homo sapiens GN=TRIM25 PE=1 SV=2 - [TRI25_HUMAN]	3.44422	2.86	1	1	1	1		630	70.9277	8.08936
P01031	Complement C5 OS=Homo sapiens GN=C5 PE=1 SV=4 - [CO5_HUMAN]	3.43676	1.55	1	1	1	1	3.2512e+06	1676	188.186	6.52197
P01019	Angiotensinogen OS=Homo sapiens GN=AGT PE=1 SV=1 - [ANGT_HUMAN]	3.43544	4.95	1	1	1	1	2.38903e+06	485	53.1205	6.31592
Q10588	ADP-ribosyl cyclase/cyclic ADP-ribose hydrolase 2 OS=Homo sapiens GN=BST1 PE=1 SV=2 - [BST1_HUMAN]	3.43423	4.09	1	1	1	1	1.15876e+07	318	35.7011	7.79639
Q96D15	Reticulocalbin-3 OS=Homo sapiens GN=RCN3 PE=1 SV=1 - [RCN3_HUMAN]	3.42404	3.96	1	1	1	1	6.95546e+06	328	37.47	4.89404
O15372	Eukaryotic translation initiation factor 3 subunit H OS=Homo sapiens GN=EIF3H PE=1 SV=1 - [EIF3H_HUMAN]	3.41253	7.1	1	1	1	1	2.05771e+07	352	39.9051	6.53662
Q6DKJ4	Nucleoredoxin OS=Homo sapiens GN=NXN PE=1 SV=2 - [NXN_HUMAN]	3.40153	4.6	1	1	1	1	2.07043e+06	435	48.3616	4.97021
Q9UBW8	COP9 signalosome complex subunit 7a OS=Homo sapiens GN=COPS7A PE=1 SV=1 - [CSN7A_HUMAN]	3.39849	5.82	1	1	1	1	1.54105e+06	275	30.258	8.22119
Q03252	Lamin-B2 OS=Homo sapiens GN=LMNB2 PE=1 SV=4 - [LMNB2_HUMAN]	3.39265	2.1	1	1	1	1	1.0401e+07	620	69.9057	5.59229
Q92625	Ankyrin repeat and SAM domain-containing protein 1A OS=Homo sapiens GN=ANKS1A PE=1 SV=4 - [ANS1A_HUMAN]	3.39255	1.85	1	1	1	1	2.24133e+06	1134	123.032	6.37939
P29972	Aquaporin-1 OS=Homo sapiens GN=AQP1 PE=1 SV=3 - [AQP1_HUMAN]	3.39074	7.43	1	1	1	1	32193964	269	28.5081	7.41553
P52306	Rap1 GTPase-GDP dissociation stimulator 1 OS=Homo sapiens GN=RAP1GDS1 PE=1 SV=3 - [GDS1_HUMAN]	3.38707	3.13	1	1	1	1	1.64682e+06	607	66.2745	5.31299
Q16891	MICOS complex subunit MIC60 OS=Homo sapiens GN=IMMT PE=1 SV=1 - [MIC60_HUMAN]	3.38694	1.85	1	1	1	1	8.94127e+06	758	83.6264	6.48096
P28066	Proteasome subunit alpha type-5 OS=Homo sapiens GN=PSMA5 PE=1 SV=3 - [PSA5_HUMAN]	3.383	4.98	1	1	1	1	1.96891e+07	241	26.3942	4.79248
Q00005	Serine/threonine-protein phosphatase 2A 55 kDa regulatory subunit B beta isoform OS=Homo sapiens GN=PPP2R2B PE=1 SV=1 - [2ABB_HUMAN]	3.37984	3.16	3	1	1	1	4.93664e+06	443	51.6776	6.44287
Q92743	Serine protease HTRA1 OS=Homo sapiens GN=HTRA1 PE=1 SV=1 - [HTRA1_HUMAN]	3.37643	5.42	1	1	1	1	1.11297e+07	480	51.2546	7.82568
P62266	40S ribosomal protein S23 OS=Homo sapiens GN=RPS23 PE=1 SV=3 - [RS23_HUMAN]	3.37419	18.88	1	1	1	1	6.49469e+06	143	15.7977	10.4917
Q9H2U2	Inorganic pyrophosphatase 2, mitochondrial OS=Homo sapiens GN=PPA2 PE=1 SV=2 - [IPYR2_HUMAN]	3.36198	4.79	1	1	1	1	3.48583e+06	334	37.896	7.38623
O95379	Tumor necrosis factor alpha-induced protein 8 OS=Homo sapiens GN=TNFAIP8 PE=1 SV=1 - [TFIP8_HUMAN]	3.36101	10.1	1	1	1	1	7.18686e+06	198	22.9889	7.92822
P48681	Nestin OS=Homo sapiens GN=NES PE=1 SV=2 - [NEST_HUMAN]	3.35547	2.9	1	2	2	3	4.76476e+06	1621	177.332	4.36084
Q96IZ0	PRKC apoptosis WT1 regulator protein OS=Homo sapiens GN=PAWR PE=1 SV=1 - [PAWR_HUMAN]	3.3552	5	1	1	1	1	1.69602e+07	340	36.5454	5.41455
P24752	Acetyl-CoA acetyltransferase, mitochondrial OS=Homo sapiens GN=ACAT1 PE=1 SV=1 - [THIL_HUMAN]	3.35118	3.98	1	1	1	1	3.4108e+06	427	45.1706	8.85107
Q7Z4W1	L-xylulose reductase OS=Homo sapiens GN=DCXR PE=1 SV=2 - [DCXR_HUMAN]	3.3238	7.38	1	1	1	1	512482	244	25.8966	8.104
O60716	Catenin delta-1 OS=Homo sapiens GN=CTNND1 PE=1 SV=1 - [CTND1_HUMAN]	3.32291	2.27	1	1	1	1	4.04484e+06	968	108.103	6.22705
P84103	Serine/arginine-rich splicing factor 3 OS=Homo sapiens GN=SRSF3 PE=1 SV=1 - [SRSF3_HUMAN]	3.30588	8.54	2	1	1	1	8831303	164	19.3179	11.6489
P61221	ATP-binding cassette sub-family E member 1 OS=Homo sapiens GN=ABCE1 PE=1 SV=1 - [ABCE1_HUMAN]	3.30086	6.01	1	1	1	1	3.56452e+06	599	67.271	8.33838
O94874	E3 UFM1-protein ligase 1 OS=Homo sapiens GN=UFL1 PE=1 SV=2 - [UFL1_HUMAN]	3.29952	2.52	1	1	1	1	1.71052e+06	794	89.5398	6.78564
Q8NF91	Nesprin-1 OS=Homo sapiens GN=SYNE1 PE=1 SV=4 - [SYNE1_HUMAN]	3.29933	0.28	1	1	1	1	2.66058e+06	8797	1010.46	5.52881
P31948	Stress-induced-phosphoprotein 1 OS=Homo sapiens GN=STIP1 PE=1 SV=1 - [STIP1_HUMAN]	3.291	2.39	1	1	1	1	1.82716e+07	543	62.5994	6.80029
P08294	Extracellular superoxide dismutase [Cu-Zn] OS=Homo sapiens GN=SOD3 PE=1 SV=2 - [SODE_HUMAN]	3.28188	4.58	1	1	1	1	1.34361e+07	240	25.8347	6.60986
P12270	Nucleoprotein TPR OS=Homo sapiens GN=TPR PE=1 SV=3 - [TPR_HUMAN]	3.27433	0.76	1	1	1	1	883170	2363	267.131	5.021
Q96P70	Importin-9 OS=Homo sapiens GN=IPO9 PE=1 SV=3 - [IPO9_HUMAN]	3.274	6.82	1	2	2	4	1.59854e+06	1041	115.889	4.80518
O00507	Probable ubiquitin carboxyl-terminal hydrolase FAF-Y OS=Homo sapiens GN=USP9Y PE=2 SV=2 - [USP9Y_HUMAN]	3.26838	0.82	2	1	1	1	1.47091e+06	2555	290.891	5.85889
Q96S86	Hyaluronan and proteoglycan link protein 3 OS=Homo sapiens GN=HAPLN3 PE=2 SV=1 - [HPLN3_HUMAN]	3.26574	7.5	1	1	1	1	2.57761e+06	360	40.8684	6.52197
P84157	Matrix-remodeling-associated protein 7 OS=Homo sapiens GN=MXRA7 PE=1 SV=1 - [MXRA7_HUMAN]	3.26049	8.82	1	1	1	1	3.01175e+07	204	21.4524	4.25928
Q9Y3I0	tRNA-splicing ligase RtcB homolog OS=Homo sapiens GN=RTCB PE=1 SV=1 - [RTCB_HUMAN]	3.24298	5.94	1	1	1	1	2.00912e+07	505	55.1749	7.2251
P62249	40S ribosomal protein S16 OS=Homo sapiens GN=RPS16 PE=1 SV=2 - [RS16_HUMAN]	3.23788	6.85	1	1	1	1	1.78228e+07	146	16.435	10.2134
P10155	60 kDa SS-A/Ro ribonucleoprotein OS=Homo sapiens GN=TROVE2 PE=1 SV=2 - [RO60_HUMAN]	3.2355	2.04	1	1	1	1	1.00235e+07	538	60.6312	8.03076
P60900	Proteasome subunit alpha type-6 OS=Homo sapiens GN=PSMA6 PE=1 SV=1 - [PSA6_HUMAN]	3.21167	4.88	1	1	1	1	1.93466e+07	246	27.3818	6.75635
Q8NDH3	Probable aminopeptidase NPEPL1 OS=Homo sapiens GN=NPEPL1 PE=1 SV=3 - [PEPL1_HUMAN]	3.20454	4.4	1	1	1	1	2.12131e+06	523	55.8255	6.87354
Q96E39	RNA binding motif protein, X-linked-like-1 OS=Homo sapiens GN=RBMXL1 PE=1 SV=1 - [RMXL1_HUMAN]	3.20006	3.33	2	1	1	1	15195409	390	42.1162	9.89111
P49419	Alpha-aminoadipic semialdehyde dehydrogenase OS=Homo sapiens GN=ALDH7A1 PE=1 SV=5 - [AL7A1_HUMAN]	3.19743	2.6	1	1	1	1	1.29647e+07	539	58.4501	7.98682
P01042	Kininogen-1 OS=Homo sapiens GN=KNG1 PE=1 SV=2 - [KNG1_HUMAN]	3.18933	2.95	1	1	1	1	1.98897e+07	644	71.9122	6.81494
Q9NP72	Ras-related protein Rab-18 OS=Homo sapiens GN=RAB18 PE=1 SV=1 - [RAB18_HUMAN]	3.18284	7.28	1	1	1	1	8.75647e+06	206	22.9626	5.23682
P30038	Delta-1-pyrroline-5-carboxylate dehydrogenase, mitochondrial OS=Homo sapiens GN=ALDH4A1 PE=1 SV=3 - [AL4A1_HUMAN]	3.17764	3.2	1	1	1	1	393628	563	61.6806	8.07471
Q5QJ74	Tubulin-specific chaperone cofactor E-like protein OS=Homo sapiens GN=TBCEL PE=1 SV=2 - [TBCEL_HUMAN]	3.17625	5.9	1	1	1	1	2.65394e+06	424	48.1644	5.37646
Q07021	Complement component 1 Q subcomponent-binding protein, mitochondrial OS=Homo sapiens GN=C1QBP PE=1 SV=1 - [C1QBP_HUMAN]	3.1606	15.6	1	2	2	2	5.53498e+06	282	31.3426	4.84326
P53041	Serine/threonine-protein phosphatase 5 OS=Homo sapiens GN=PPP5C PE=1 SV=1 - [PPP5_HUMAN]	3.15519	2.61	1	1	1	1	7.72021e+06	499	56.8423	6.27783
Q676U5	Autophagy-related protein 16-1 OS=Homo sapiens GN=ATG16L1 PE=1 SV=2 - [A16L1_HUMAN]	3.12275	3.62	1	1	1	1		607	68.2227	6.63916
P00568	Adenylate kinase isoenzyme 1 OS=Homo sapiens GN=AK1 PE=1 SV=3 - [KAD1_HUMAN]	3.10669	7.22	1	1	1	1	2.83199e+06	194	21.6213	8.63135
P62750	60S ribosomal protein L23a OS=Homo sapiens GN=RPL23A PE=1 SV=1 - [RL23A_HUMAN]	3.10124	8.33	1	1	1	1	2.78041e+07	156	17.6841	10.4478
Q15388	Mitochondrial import receptor subunit TOM20 homolog OS=Homo sapiens GN=TOMM20 PE=1 SV=1 - [TOM20_HUMAN]	3.09746	13.79	1	1	1	1	2.48076e+06	145	16.2877	8.60205
Q9BVC6	Transmembrane protein 109 OS=Homo sapiens GN=TMEM109 PE=1 SV=1 - [TM109_HUMAN]	3.089	4.94	1	1	1	1	9.14299e+07	243	26.1936	10.4771
O95816	BAG family molecular chaperone regulator 2 OS=Homo sapiens GN=BAG2 PE=1 SV=1 - [BAG2_HUMAN]	3.08591	5.21	1	1	1	1	30399519	211	23.7572	6.69775
Q13185	Chromobox protein homolog 3 OS=Homo sapiens GN=CBX3 PE=1 SV=4 - [CBX3_HUMAN]	3.07712	15.85	1	1	1	2	4.44522e+06	183	20.7984	5.32568
P00846	ATP synthase subunit a OS=Homo sapiens GN=MT-ATP6 PE=1 SV=1 - [ATP6_HUMAN]	3.06576	4.42	1	1	1	1	1.86628e+07	226	24.8009	10.0962
Q8N8S7	Protein enabled homolog OS=Homo sapiens GN=ENAH PE=1 SV=2 - [ENAH_HUMAN]	3.06521	4.74	1	1	1	1	5.53897e+06	591	66.4699	6.93213
O60763	General vesicular transport factor p115 OS=Homo sapiens GN=USO1 PE=1 SV=2 - [USO1_HUMAN]	3.02942	1.25	1	1	1	1	8885490	962	107.828	4.90674
Q76M96	Coiled-coil domain-containing protein 80 OS=Homo sapiens GN=CCDC80 PE=1 SV=1 - [CCD80_HUMAN]	3.00997	1.26	1	1	1	1	5.38406e+06	950	108.106	9.71533
Q96LD4	Tripartite motif-containing protein 47 OS=Homo sapiens GN=TRIM47 PE=1 SV=2 - [TRI47_HUMAN]	2.99362	3.45	1	1	1	1	2.18826e+06	638	69.4879	6.44287
P35613	Basigin OS=Homo sapiens GN=BSG PE=1 SV=2 - [BASI_HUMAN]	2.99339	3.64	1	1	1	1	2.63038e+07	385	42.1741	5.65576
P61626	Lysozyme C OS=Homo sapiens GN=LYZ PE=1 SV=1 - [LYSC_HUMAN]	2.99238	8.11	1	1	1	1	1.75532e+07	148	16.5263	9.15869
P30626	Sorcin OS=Homo sapiens GN=SRI PE=1 SV=1 - [SORCN_HUMAN]	2.98835	5.05	1	1	1	1	9.5511e+06	198	21.6624	5.59229
P50213	Isocitrate dehydrogenase [NAD] subunit alpha, mitochondrial OS=Homo sapiens GN=IDH3A PE=1 SV=1 - [IDH3A_HUMAN]	2.96191	6.28	1	1	1	1	1.4451e+07	366	39.5661	6.91748
O43242	26S proteasome non-ATPase regulatory subunit 3 OS=Homo sapiens GN=PSMD3 PE=1 SV=2 - [PSMD3_HUMAN]	2.96065	2.06	1	1	1	1	5.73979e+06	534	60.9395	8.44092
P78417	Glutathione S-transferase omega-1 OS=Homo sapiens GN=GSTO1 PE=1 SV=2 - [GSTO1_HUMAN]	2.95992	4.15	1	1	1	1	1.6314e+07	241	27.548	6.59521
Q9Y5L0	Transportin-3 OS=Homo sapiens GN=TNPO3 PE=1 SV=3 - [TNPO3_HUMAN]	2.95851	2.71	1	1	1	1	1.36502e+06	923	104.136	5.56689
P23526	Adenosylhomocysteinase OS=Homo sapiens GN=AHCY PE=1 SV=4 - [SAHH_HUMAN]	2.95797	2.55	1	1	1	1	2.14485e+07	432	47.6852	6.34131
Q15366	Poly(rC)-binding protein 2 OS=Homo sapiens GN=PCBP2 PE=1 SV=1 - [PCBP2_HUMAN]	2.95447	3.56	1	1	1	1	1.52183e+07	365	38.5556	6.78564
Q02978	Mitochondrial 2-oxoglutarate/malate carrier protein OS=Homo sapiens GN=SLC25A11 PE=1 SV=3 - [M2OM_HUMAN]	2.94102	3.18	1	1	1	1	3.21687e+06	314	34.0399	9.90576
O75844	CAAX prenyl protease 1 homolog OS=Homo sapiens GN=ZMPSTE24 PE=1 SV=2 - [FACE1_HUMAN]	2.93737	3.37	1	1	1	1	2.34062e+06	475	54.7775	7.48877
P21964	Catechol O-methyltransferase OS=Homo sapiens GN=COMT PE=1 SV=2 - [COMT_HUMAN]	2.92964	5.54	1	1	1	1	5.42551e+06	271	30.0176	5.46533
P07602	Prosaposin OS=Homo sapiens GN=PSAP PE=1 SV=2 - [SAP_HUMAN]	2.91542	2.86	1	1	1	1	3.57547e+06	524	58.0739	5.17334
Q9Y4E1	WASH complex subunit 2C OS=Homo sapiens GN=WASHC2C PE=1 SV=3 - [WAC2C_HUMAN]	2.9122	1.67	2	1	1	1	1.82133e+06	1318	144.581	4.79248
Q7L1Q6	Basic leucine zipper and W2 domain-containing protein 1 OS=Homo sapiens GN=BZW1 PE=1 SV=1 - [BZW1_HUMAN]	2.91197	5.25	1	1	1	1	1050897	419	48.0127	5.92236
Q9Y5P4	Collagen type IV alpha-3-binding protein OS=Homo sapiens GN=COL4A3BP PE=1 SV=1 - [C43BP_HUMAN]	2.8975	4.49	1	1	1	1		624	70.7907	5.47803
P46783	40S ribosomal protein S10 OS=Homo sapiens GN=RPS10 PE=1 SV=1 - [RS10_HUMAN]	2.89484	5.45	1	1	1	1	2.08771e+07	165	18.8859	10.1548
P25789	Proteasome subunit alpha type-4 OS=Homo sapiens GN=PSMA4 PE=1 SV=1 - [PSA4_HUMAN]	2.88897	16.09	1	2	2	2	2.22876e+07	261	29.4652	7.72314
P07358	Complement component C8 beta chain OS=Homo sapiens GN=C8B PE=1 SV=3 - [CO8B_HUMAN]	2.88622	3.72	1	1	1	1	4.47573e+06	591	67.0035	8.1333
P04216	Thy-1 membrane glycoprotein OS=Homo sapiens GN=THY1 PE=1 SV=2 - [THY1_HUMAN]	2.87996	6.21	1	1	1	1	1.75834e+07	161	17.9233	8.73389
P14174	Macrophage migration inhibitory factor OS=Homo sapiens GN=MIF PE=1 SV=4 - [MIF_HUMAN]	2.86385	7.83	1	1	1	1	1.04771e+08	115	12.4682	7.88428
P50479	PDZ and LIM domain protein 4 OS=Homo sapiens GN=PDLIM4 PE=1 SV=2 - [PDLI4_HUMAN]	2.85335	9.39	1	1	1	1	3.38882e+06	330	35.3757	7.91357
P31153	S-adenosylmethionine synthase isoform type-2 OS=Homo sapiens GN=MAT2A PE=1 SV=1 - [METK2_HUMAN]	2.82662	3.8	1	1	1	1	1.02092e+07	395	43.6333	6.48096
P42126	Enoyl-CoA delta isomerase 1, mitochondrial OS=Homo sapiens GN=ECI1 PE=1 SV=1 - [ECI1_HUMAN]	2.82218	4.3	1	1	1	1	7.59438e+06	302	32.7952	8.54346
O95858	Tetraspanin-15 OS=Homo sapiens GN=TSPAN15 PE=1 SV=1 - [TSN15_HUMAN]	2.81142	4.08	1	1	1	1		294	33.1428	5.47803
P53621	Coatomer subunit alpha OS=Homo sapiens GN=COPA PE=1 SV=2 - [COPA_HUMAN]	2.80414	1.8	1	1	1	1	6.90333e+06	1224	138.258	7.66455
P62847	40S ribosomal protein S24 OS=Homo sapiens GN=RPS24 PE=1 SV=1 - [RS24_HUMAN]	2.79974	9.02	1	1	1	1	3755198	133	15.4134	10.7847
Q6UXB8	Peptidase inhibitor 16 OS=Homo sapiens GN=PI16 PE=1 SV=1 - [PI16_HUMAN]	2.7846	2.16	1	1	1	1	1.61574e+07	463	49.4395	5.38916
P46952	3-hydroxyanthranilate 3,4-dioxygenase OS=Homo sapiens GN=HAAO PE=1 SV=2 - [3HAO_HUMAN]	2.75793	6.99	1	1	1	1	2.62354e+06	286	32.5355	5.88428
P47756	F-actin-capping protein subunit beta OS=Homo sapiens GN=CAPZB PE=1 SV=4 - [CAPZB_HUMAN]	2.74294	9.03	1	1	1	1	1.59262e+06	277	31.3308	5.59229
Q9Y2Z0	Protein SGT1 homolog OS=Homo sapiens GN=SUGT1 PE=1 SV=3 - [SGT1_HUMAN]	2.69581	6.3	1	1	1	1	4.52142e+06	365	40.9985	5.16064
Q8WXF7	Atlastin-1 OS=Homo sapiens GN=ATL1 PE=1 SV=1 - [ATLA1_HUMAN]	2.69002	2.69	1	1	1	1	2.3926e+06	558	63.5033	6.17627
Q15233	Non-POU domain-containing octamer-binding protein OS=Homo sapiens GN=NONO PE=1 SV=4 - [NONO_HUMAN]	2.67693	4.88	1	1	1	2	4.71473e+06	471	54.1973	8.95361
Q9Y4F1	FERM, ARHGEF and pleckstrin domain-containing protein 1 OS=Homo sapiens GN=FARP1 PE=1 SV=1 - [FARP1_HUMAN]	2.66852	2.78	1	1	1	1	4.25065e+06	1045	118.559	8.14795
Q8TAT6	Nuclear protein localization protein 4 homolog OS=Homo sapiens GN=NPLOC4 PE=1 SV=3 - [NPL4_HUMAN]	2.66792	2.3	1	1	1	1	4.10892e+06	608	68.0769	6.37939
Q15631	Translin OS=Homo sapiens GN=TSN PE=1 SV=1 - [TSN_HUMAN]	2.66361	8.77	1	1	1	1	1.21784e+07	228	26.1668	6.44287
Q9NR31	GTP-binding protein SAR1a OS=Homo sapiens GN=SAR1A PE=1 SV=1 - [SAR1A_HUMAN]	2.66272	11.62	1	1	1	1	4.86653e+06	198	22.3525	6.68311
P11166	Solute carrier family 2, facilitated glucose transporter member 1 OS=Homo sapiens GN=SLC2A1 PE=1 SV=2 - [GTR1_HUMAN]	2.62533	1.63	1	1	1	1	7.38941e+06	492	54.0485	8.71924
Q6NUK1	Calcium-binding mitochondrial carrier protein SCaMC-1 OS=Homo sapiens GN=SLC25A24 PE=1 SV=2 - [SCMC1_HUMAN]	2.62304	3.35	1	1	1	1	1.09213e+06	477	53.3203	6.32861
Q16630	Cleavage and polyadenylation specificity factor subunit 6 OS=Homo sapiens GN=CPSF6 PE=1 SV=2 - [CPSF6_HUMAN]	2.60782	4.54	1	1	1	1	1.11235e+06	551	59.1734	7.15186
Q9H3U1	Protein unc-45 homolog A OS=Homo sapiens GN=UNC45A PE=1 SV=1 - [UN45A_HUMAN]	2.59607	2.12	1	1	1	1	751134	944	103.011	6.07471
Q8IXI1	Mitochondrial Rho GTPase 2 OS=Homo sapiens GN=RHOT2 PE=1 SV=2 - [MIRO2_HUMAN]	2.57463	4.37	1	1	1	1	728839	618	68.0747	5.85889
Q7L9L4	MOB kinase activator 1B OS=Homo sapiens GN=MOB1B PE=1 SV=3 - [MOB1B_HUMAN]	2.55374	5.09	2	1	1	1	5.64142e+06	216	25.0746	6.72705
O43747	AP-1 complex subunit gamma-1 OS=Homo sapiens GN=AP1G1 PE=1 SV=5 - [AP1G1_HUMAN]	2.55249	2.92	1	1	1	1	2.58583e+06	822	91.2931	6.80029
Q15185	Prostaglandin E synthase 3 OS=Homo sapiens GN=PTGES3 PE=1 SV=1 - [TEBP_HUMAN]	2.55244	7.5	1	1	1	1	5.94809e+06	160	18.6854	4.53857
Q8N684	Cleavage and polyadenylation specificity factor subunit 7 OS=Homo sapiens GN=CPSF7 PE=1 SV=1 - [CPSF7_HUMAN]	2.54277	5.31	1	1	1	1		471	52.0183	8.00146
Q9NWV4	UPF0587 protein C1orf123 OS=Homo sapiens GN=C1orf123 PE=1 SV=1 - [CA123_HUMAN]	2.53733	10.63	1	1	1	1	1.44139e+07	160	18.0368	5.0083
Q9H9Q2	COP9 signalosome complex subunit 7b OS=Homo sapiens GN=COPS7B PE=1 SV=1 - [CSN7B_HUMAN]	2.53468	6.82	1	1	1	2	2.25823e+06	264	29.6034	6.15088
Q9UPQ0	LIM and calponin homology domains-containing protein 1 OS=Homo sapiens GN=LIMCH1 PE=1 SV=4 - [LIMC1_HUMAN]	2.52365	1.48	1	1	1	1	1.22366e+06	1083	121.792	6.46826
P48059	LIM and senescent cell antigen-like-containing domain protein 1 OS=Homo sapiens GN=LIMS1 PE=1 SV=4 - [LIMS1_HUMAN]	2.52247	3.69	1	1	1	1	1.90608e+07	325	37.2258	8.04541
P49748	Very long-chain specific acyl-CoA dehydrogenase, mitochondrial OS=Homo sapiens GN=ACADVL PE=1 SV=1 - [ACADV_HUMAN]	2.4847	3.66	1	1	1	1	3.53291e+06	655	70.3454	8.74854
P62269	40S ribosomal protein S18 OS=Homo sapiens GN=RPS18 PE=1 SV=3 - [RS18_HUMAN]	2.46698	5.26	1	1	1	1	2.73413e+07	152	17.7079	10.9897
Q8TEK3	Histone-lysine N-methyltransferase, H3 lysine-79 specific OS=Homo sapiens GN=DOT1L PE=1 SV=2 - [DOT1L_HUMAN]	2.45054	1.38	1	1	1	1		1739	184.74	9.33447
P62491	Ras-related protein Rab-11A OS=Homo sapiens GN=RAB11A PE=1 SV=3 - [RB11A_HUMAN]	2.41262	13.43	1	1	1	1		216	24.3784	6.56592
P54687	Branched-chain-amino-acid aminotransferase, cytosolic OS=Homo sapiens GN=BCAT1 PE=1 SV=3 - [BCAT1_HUMAN]	2.40871	5.18	1	1	1	1	2.70449e+06	386	42.9385	5.30029
P00403	Cytochrome c oxidase subunit 2 OS=Homo sapiens GN=MT-CO2 PE=1 SV=1 - [COX2_HUMAN]	2.39073	4.41	1	1	1	1	3.22704e+07	227	25.5482	4.81787
P02749	Beta-2-glycoprotein 1 OS=Homo sapiens GN=APOH PE=1 SV=3 - [APOH_HUMAN]	2.37789	4.93	1	1	1	1	3.10981e+07	345	38.2727	7.97217
P21912	Succinate dehydrogenase [ubiquinone] iron-sulfur subunit, mitochondrial OS=Homo sapiens GN=SDHB PE=1 SV=3 - [SDHB_HUMAN]	2.3754	3.21	1	1	1	1	7.62825e+06	280	31.6088	8.76318
Q9Y2D5	A-kinase anchor protein 2 OS=Homo sapiens GN=AKAP2 PE=1 SV=3 - [AKAP2_HUMAN]	2.36758	1.16	1	1	1	1	7.72535e+06	859	94.6028	5.10986
Q14525	Keratin, type I cuticular Ha3-II OS=Homo sapiens GN=KRT33B PE=1 SV=3 - [KT33B_HUMAN]	2.356	5.69	2	1	1	1	1.35572e+06	404	46.1845	4.84326
Q8N1B4	Vacuolar protein sorting-associated protein 52 homolog OS=Homo sapiens GN=VPS52 PE=1 SV=1 - [VPS52_HUMAN]	2.3328	3.73	1	1	1	2	939265	723	82.1696	5.98584
Q14766	Latent-transforming growth factor beta-binding protein 1 OS=Homo sapiens GN=LTBP1 PE=1 SV=4 - [LTBP1_HUMAN]	2.28698	0.64	1	1	1	1	5.14125e+07	1721	186.673	5.96045
Q9H2S6	Tenomodulin OS=Homo sapiens GN=TNMD PE=1 SV=1 - [TNMD_HUMAN]	2.27447	15.77	1	2	2	2	4.32171e+06	317	37.1062	5.18604
P43487	Ran-specific GTPase-activating protein OS=Homo sapiens GN=RANBP1 PE=1 SV=1 - [RANG_HUMAN]	2.26766	5.47	1	1	1	1	1.52875e+07	201	23.2956	5.2876
P27487	Dipeptidyl peptidase 4 OS=Homo sapiens GN=DPP4 PE=1 SV=2 - [DPP4_HUMAN]	2.26114	2.74	1	1	1	1	1.46796e+06	766	88.2225	6.03662
Q96AY3	Peptidyl-prolyl cis-trans isomerase FKBP10 OS=Homo sapiens GN=FKBP10 PE=1 SV=1 - [FKB10_HUMAN]	2.25867	2.06	1	1	1	1	1.0428e+07	582	64.2042	5.61768
Q9BQE5	Apolipoprotein L2 OS=Homo sapiens GN=APOL2 PE=1 SV=1 - [APOL2_HUMAN]	2.25862	7.72	1	1	1	1	1.91148e+06	337	37.0694	6.7417
Q9Y4J8	Dystrobrevin alpha OS=Homo sapiens GN=DTNA PE=1 SV=2 - [DTNA_HUMAN]	2.24886	2.56	1	1	1	1	1.68936e+07	743	83.8479	6.88818
P30049	ATP synthase subunit delta, mitochondrial OS=Homo sapiens GN=ATP5D PE=1 SV=2 - [ATPD_HUMAN]	2.20122	8.33	1	1	1	1	667510	168	17.4792	5.49072
P46776	60S ribosomal protein L27a OS=Homo sapiens GN=RPL27A PE=1 SV=2 - [RL27A_HUMAN]	2.19821	6.76	1	1	1	1	1.32332e+07	148	16.551	11.0044
P34897	Serine hydroxymethyltransferase, mitochondrial OS=Homo sapiens GN=SHMT2 PE=1 SV=3 - [GLYM_HUMAN]	2.19501	3.37	1	1	1	1	6.30643e+06	504	55.9577	8.52881
Q9NS87	Kinesin-like protein KIF15 OS=Homo sapiens GN=KIF15 PE=1 SV=1 - [KIF15_HUMAN]	2.19067	0.72	1	1	1	1	2.39971e+08	1388	160.061	5.99854
P23786	Carnitine O-palmitoyltransferase 2, mitochondrial OS=Homo sapiens GN=CPT2 PE=1 SV=2 - [CPT2_HUMAN]	2.18276	3.8	1	1	1	1	3.41341e+06	658	73.7304	8.17725
O75351	Vacuolar protein sorting-associated protein 4B OS=Homo sapiens GN=VPS4B PE=1 SV=2 - [VPS4B_HUMAN]	2.1554	4.28	1	1	1	1	8.32983e+06	444	49.2715	7.2251
P62330	ADP-ribosylation factor 6 OS=Homo sapiens GN=ARF6 PE=1 SV=2 - [ARF6_HUMAN]	2.14159	15.43	1	1	1	1	4.15126e+06	175	20.0694	8.95361
P19827	Inter-alpha-trypsin inhibitor heavy chain H1 OS=Homo sapiens GN=ITIH1 PE=1 SV=3 - [ITIH1_HUMAN]	2.13668	1.1	1	1	1	1	5.3414e+06	911	101.326	6.78564
Q9UL15	BAG family molecular chaperone regulator 5 OS=Homo sapiens GN=BAG5 PE=1 SV=1 - [BAG5_HUMAN]	2.11851	5.15	1	1	1	1	1.17412e+06	447	51.1677	6.04932
P10599	Thioredoxin OS=Homo sapiens GN=TXN PE=1 SV=3 - [THIO_HUMAN]	2.10382	12.38	1	1	1	1	6.62537e+07	105	11.7297	4.91943
Q9UL25	Ras-related protein Rab-21 OS=Homo sapiens GN=RAB21 PE=1 SV=3 - [RAB21_HUMAN]	2.10047	5.78	1	1	1	1		225	24.3323	7.94287
O14936	Peripheral plasma membrane protein CASK OS=Homo sapiens GN=CASK PE=1 SV=3 - [CSKP_HUMAN]	2.0678	3.02	1	1	1	1	6.8961e+06	926	105.056	6.43018
Q12816	Trophinin OS=Homo sapiens GN=TRO PE=1 SV=3 - [TROP_HUMAN]	2.05582	1.4	1	1	1	1	3.68445e+07	1431	143.628	9.02686
Q96TA1	Niban-like protein 1 OS=Homo sapiens GN=FAM129B PE=1 SV=3 - [NIBL1_HUMAN]	2.05177	2.95	1	1	1	1	3.47499e+06	746	84.0847	6.18896
Q9BTW9	Tubulin-specific chaperone D OS=Homo sapiens GN=TBCD PE=1 SV=2 - [TBCD_HUMAN]	2.01921	2.35	1	1	1	1	715364	1192	132.515	6.18896
Q9BSL1	Ubiquitin-associated domain-containing protein 1 OS=Homo sapiens GN=UBAC1 PE=1 SV=1 - [UBAC1_HUMAN]	2.00841	6.42	1	1	1	1	1.35139e+06	405	45.31	4.91943
P62993	Growth factor receptor-bound protein 2 OS=Homo sapiens GN=GRB2 PE=1 SV=1 - [GRB2_HUMAN]	2.00745	13.36	1	1	1	1	5.37979e+06	217	25.1904	6.31592
Q5JUR7	Testis-expressed protein 30 OS=Homo sapiens GN=TEX30 PE=2 SV=1 - [TEX30_HUMAN]	1.96969	3.96	1	1	1	1	1533993	227	25.5681	8.66064
P25788	Proteasome subunit alpha type-3 OS=Homo sapiens GN=PSMA3 PE=1 SV=2 - [PSA3_HUMAN]	1.96647	3.92	1	1	1	1	1.55023e+07	255	28.4151	5.32568
P46781	40S ribosomal protein S9 OS=Homo sapiens GN=RPS9 PE=1 SV=3 - [RS9_HUMAN]	1.93427	4.64	1	1	1	1	1.75523e+07	194	22.5776	10.6528
P05106	Integrin beta-3 OS=Homo sapiens GN=ITGB3 PE=1 SV=2 - [ITB3_HUMAN]	1.92636	1.52	1	1	1	1	1.11809e+07	788	87.0004	5.23682
Q08209	Serine/threonine-protein phosphatase 2B catalytic subunit alpha isoform OS=Homo sapiens GN=PPP3CA PE=1 SV=1 - [PP2BA_HUMAN]	1.88348	6.72	3	2	2	2	7.18642e+06	521	58.6503	5.85889
Q9GZS3	WD repeat-containing protein 61 OS=Homo sapiens GN=WDR61 PE=1 SV=1 - [WDR61_HUMAN]	1.8706	6.56	1	1	1	1	611548	305	33.5598	5.46533
Q9NZB2	Constitutive coactivator of PPAR-gamma-like protein 1 OS=Homo sapiens GN=FAM120A PE=1 SV=2 - [F120A_HUMAN]	1.86445	1.25	1	1	1	1	1.96651e+06	1118	121.811	8.88037
Q9Y6D5	Brefeldin A-inhibited guanine nucleotide-exchange protein 2 OS=Homo sapiens GN=ARFGEF2 PE=1 SV=3 - [BIG2_HUMAN]	1.82974	0.62	2	1	1	1	1.35102e+07	1785	201.909	6.32861
P63173	60S ribosomal protein L38 OS=Homo sapiens GN=RPL38 PE=1 SV=2 - [RL38_HUMAN]	1.8233	14.29	1	1	1	1	1.30781e+07	70	8.21273	10.0962
P63208	S-phase kinase-associated protein 1 OS=Homo sapiens GN=SKP1 PE=1 SV=2 - [SKP1_HUMAN]	1.79269	11.66	1	1	1	1	1.256e+06	163	18.6462	4.53857
Q9NR63	Cytochrome P450 26B1 OS=Homo sapiens GN=CYP26B1 PE=1 SV=1 - [CP26B_HUMAN]	1.75681	1.76	1	1	1	1	1.53486e+07	512	57.4762	8.45557
P09486	SPARC OS=Homo sapiens GN=SPARC PE=1 SV=1 - [SPRC_HUMAN]	1.72216	2.97	1	1	1	1	2.85417e+08	303	34.6097	4.84326
P24539	ATP synthase F(0) complex subunit B1, mitochondrial OS=Homo sapiens GN=ATP5F1 PE=1 SV=2 - [AT5F1_HUMAN]	1.69839	5.86	1	1	1	1	5.39429e+06	256	28.8903	9.36377
P05067	Amyloid-beta A4 protein OS=Homo sapiens GN=APP PE=1 SV=3 - [A4_HUMAN]	0	2.34	1	1	1	1	6.93294e+06	770	86.8881	4.81787
P01011	Alpha-1-antichymotrypsin OS=Homo sapiens GN=SERPINA3 PE=1 SV=2 - [AACT_HUMAN]	0	4.73	1	1	1	1	616375	423	47.6205	5.51611
Q86UQ4	ATP-binding cassette sub-family A member 13 OS=Homo sapiens GN=ABCA13 PE=2 SV=3 - [ABCAD_HUMAN]	0	0.36	1	1	1	1	4.11783e+06	5058	575.791	6.45557
Q9NUJ1	Mycophenolic acid acyl-glucuronide esterase, mitochondrial OS=Homo sapiens GN=ABHD10 PE=1 SV=1 - [ABHDA_HUMAN]	0	5.23	1	1	1	1	452837	306	33.9107	8.57275
P11310	Medium-chain specific acyl-CoA dehydrogenase, mitochondrial OS=Homo sapiens GN=ACADM PE=1 SV=1 - [ACADM_HUMAN]	0	7.36	1	1	1	2	3.43131e+06	421	46.5586	8.36768
Q15825	Neuronal acetylcholine receptor subunit alpha-6 OS=Homo sapiens GN=CHRNA6 PE=1 SV=1 - [ACHA6_HUMAN]	0	6.88	1	1	1	1		494	56.8611	6.62451
P51648	Fatty aldehyde dehydrogenase OS=Homo sapiens GN=ALDH3A2 PE=1 SV=1 - [AL3A2_HUMAN]	0	5.36	1	1	1	1	806842	485	54.8129	7.88428
P15121	Aldose reductase OS=Homo sapiens GN=AKR1B1 PE=1 SV=3 - [ALDR_HUMAN]	0	9.49	1	1	1	1	1.57825e+07	316	35.8305	6.97607
Q5JTC6	APC membrane recruitment protein 1 OS=Homo sapiens GN=AMER1 PE=1 SV=2 - [AMER1_HUMAN]	0	3	1	1	1	1	7.11716e+07	1135	123.952	4.84326
P39687	Acidic leucine-rich nuclear phosphoprotein 32 family member A OS=Homo sapiens GN=ANP32A PE=1 SV=1 - [AN32A_HUMAN]	0	11.65	1	1	1	2	1.01147e+06	249	28.5683	4.09424
C9JTQ0	Ankyrin repeat domain-containing protein 63 OS=Homo sapiens GN=ANKRD63 PE=3 SV=1 - [ANR63_HUMAN]	0	12.37	1	1	1	1	4.97473e+06	380	39.5957	11.0337
O14617	AP-3 complex subunit delta-1 OS=Homo sapiens GN=AP3D1 PE=1 SV=1 - [AP3D1_HUMAN]	0	1.91	1	1	1	1	3.89763e+06	1153	130.076	8.48486
Q8N3C0	Activating signal cointegrator 1 complex subunit 3 OS=Homo sapiens GN=ASCC3 PE=1 SV=3 - [ASCC3_HUMAN]	0	0.95	1	1	1	1	369809	2202	251.301	7.09326
O75947	ATP synthase subunit d, mitochondrial OS=Homo sapiens GN=ATP5H PE=1 SV=3 - [ATP5H_HUMAN]	0	8.7	1	1	1	2	1.48109e+06	161	18.4795	5.30029
Q8TE59	A disintegrin and metalloproteinase with thrombospondin motifs 19 OS=Homo sapiens GN=ADAMTS19 PE=2 SV=2 - [ATS19_HUMAN]	0	3.65	1	1	1	1	15119402	1207	133.96	7.56201
Q5VW32	BRO1 domain-containing protein BROX OS=Homo sapiens GN=BROX PE=1 SV=1 - [BROX_HUMAN]	0	6.08	1	1	1	1	1.18302e+06	411	46.4467	7.6499
Q9UMQ6	Calpain-11 OS=Homo sapiens GN=CAPN11 PE=2 SV=2 - [CAN11_HUMAN]	0	6.22	1	1	1	1	1.19797e+08	739	84.3687	5.60498
Q8N187	Calcium-responsive transcription factor OS=Homo sapiens GN=CARF PE=1 SV=2 - [CARTF_HUMAN]	0	5.66	1	1	1	1	448968718	725	80.6476	5.69385
P49662	Caspase-4 OS=Homo sapiens GN=CASP4 PE=1 SV=1 - [CASP4_HUMAN]	0	6.9	1	1	1	1		377	43.2345	5.99854
P56202	Cathepsin W OS=Homo sapiens GN=CTSW PE=1 SV=2 - [CATW_HUMAN]	0	5.05	1	1	1	2		376	42.0931	7.41553
P83916	Chromobox protein homolog 1 OS=Homo sapiens GN=CBX1 PE=1 SV=1 - [CBX1_HUMAN]	0	15.68	1	1	1	1	3.7241e+06	185	21.4046	4.93213
Q96ER9	Coiled-coil domain-containing protein 51 OS=Homo sapiens GN=CCDC51 PE=1 SV=2 - [CCD51_HUMAN]	0	7.79	1	1	1	1		411	45.7828	8.19189
Q96BS2	Calcineurin B homologous protein 3 OS=Homo sapiens GN=TESC PE=1 SV=3 - [CHP3_HUMAN]	0	17.76	1	1	1	1	151010	214	24.7341	4.93213
Q5SYC1	Clavesin-2 OS=Homo sapiens GN=CLVS2 PE=2 SV=1 - [CLVS2_HUMAN]	0	11.62	1	1	1	2	2.90815e+06	327	37.9755	6.20166
Q9NZN8	CCR4-NOT transcription complex subunit 2 OS=Homo sapiens GN=CNOT2 PE=1 SV=1 - [CNOT2_HUMAN]	0	6.3	1	1	1	1	6.02397e+06	540	59.6999	7.66455
Q9HAK2	Transcription factor COE2 OS=Homo sapiens GN=EBF2 PE=1 SV=4 - [COE2_HUMAN]	0	7.65	1	1	1	2		575	62.6104	9.05615
Q9Y2W7	Calsenilin OS=Homo sapiens GN=KCNIP3 PE=1 SV=1 - [CSEN_HUMAN]	0	9.38	1	1	1	1		256	29.2125	5.40186
Q99627	COP9 signalosome complex subunit 8 OS=Homo sapiens GN=COPS8 PE=1 SV=1 - [CSN8_HUMAN]	0	18.66	1	1	1	1		209	23.211	5.37646
Q6PD62	RNA polymerase-associated protein CTR9 homolog OS=Homo sapiens GN=CTR9 PE=1 SV=1 - [CTR9_HUMAN]	0	1.62	1	1	1	1	7.21986e+06	1173	133.42	6.771
Q93034	Cullin-5 OS=Homo sapiens GN=CUL5 PE=1 SV=4 - [CUL5_HUMAN]	0	3.46	1	1	1	1	530768	780	90.8974	7.94287
Q14689	Disco-interacting protein 2 homolog A OS=Homo sapiens GN=DIP2A PE=1 SV=2 - [DIP2A_HUMAN]	0	1.72	1	1	1	1		1571	170.261	8.03076
Q9UBS4	DnaJ homolog subfamily B member 11 OS=Homo sapiens GN=DNAJB11 PE=1 SV=1 - [DJB11_HUMAN]	0	6.98	1	1	1	1	2.20284e+06	358	40.4886	6.17627
Q9NYC9	Dynein heavy chain 9, axonemal OS=Homo sapiens GN=DNAH9 PE=1 SV=3 - [DYH9_HUMAN]	0	0.85	1	1	1	1		4486	511.551	5.90967
P55884	Eukaryotic translation initiation factor 3 subunit B OS=Homo sapiens GN=EIF3B PE=1 SV=3 - [EIF3B_HUMAN]	0	3.44	1	1	1	1	433098	814	92.4238	4.99561
Q9NVF9	Ethanolamine kinase 2 OS=Homo sapiens GN=ETNK2 PE=1 SV=3 - [EKI2_HUMAN]	0	9.59	1	1	1	1	2.87244e+07	386	44.7526	7.32764
Q8N693	Homeobox protein ESX1 OS=Homo sapiens GN=ESX1 PE=1 SV=3 - [ESX1_HUMAN]	0	11.82	1	1	1	2	3.0704e+06	406	44.2682	5.2749
Q8NEV8	Exophilin-5 OS=Homo sapiens GN=EXPH5 PE=1 SV=3 - [EXPH5_HUMAN]	0	2.26	1	1	1	2		1989	222.382	7.86963
A6NFU0	Ig-like V-type domain-containing protein FAM187A OS=Homo sapiens GN=FAM187A PE=3 SV=1 - [F187A_HUMAN]	0	9.69	1	1	1	1	22515.7	413	47.3186	7.94287
P36888	Receptor-type tyrosine-protein kinase FLT3 OS=Homo sapiens GN=FLT3 PE=1 SV=2 - [FLT3_HUMAN]	0	3.22	1	1	1	1	40335889	993	112.83	5.68115
Q5VTL7	Fibronectin type III domain-containing protein 7 OS=Homo sapiens GN=FNDC7 PE=2 SV=3 - [FNDC7_HUMAN]	0	5.59	1	1	1	1	1.34433e+07	733	78.185	5.65576
Q8TC99	Fibronectin type III domain-containing protein 8 OS=Homo sapiens GN=FNDC8 PE=2 SV=2 - [FNDC8_HUMAN]	0	13.58	1	1	1	1		324	35.898	5.08447
P11413	Glucose-6-phosphate 1-dehydrogenase OS=Homo sapiens GN=G6PD PE=1 SV=4 - [G6PD_HUMAN]	0	2.14	1	1	1	1	8.41859e+06	515	59.219	6.84424
Q92538	Golgi-specific brefeldin A-resistance guanine nucleotide exchange factor 1 OS=Homo sapiens GN=GBF1 PE=1 SV=2 - [GBF1_HUMAN]	0	1.88	1	1	1	1	606793	1859	206.315	5.73193
P32455	Guanylate-binding protein 1 OS=Homo sapiens GN=GBP1 PE=1 SV=2 - [GBP1_HUMAN]	0	4.39	2	1	1	1	1.02305e+06	592	67.8877	6.31592
P32456	Guanylate-binding protein 2 OS=Homo sapiens GN=GBP2 PE=1 SV=3 - [GBP2_HUMAN]	0	4.74	1	1	1	1	976805	591	67.1664	5.70654
P08151	Zinc finger protein GLI1 OS=Homo sapiens GN=GLI1 PE=1 SV=1 - [GLI1_HUMAN]	0	3.89	1	1	1	1		1106	117.83	7.32764
Q9H4A6	Golgi phosphoprotein 3 OS=Homo sapiens GN=GOLPH3 PE=1 SV=1 - [GOLP3_HUMAN]	0	8.05	1	1	1	1	1.78264e+06	298	33.7895	6.44287
Q9H8Y8	Golgi reassembly-stacking protein 2 OS=Homo sapiens GN=GORASP2 PE=1 SV=3 - [GORS2_HUMAN]	0	5.31	1	1	1	1	4.09212e+06	452	47.116	4.81787
Q6PRD1	Probable G-protein coupled receptor 179 OS=Homo sapiens GN=GPR179 PE=1 SV=2 - [GP179_HUMAN]	0	1.69	1	1	1	1		2367	257.202	5.70654
Q92917	G-patch domain and KOW motifs-containing protein OS=Homo sapiens GN=GPKOW PE=1 SV=2 - [GPKOW_HUMAN]	0	5.04	1	1	1	1	3.06973e+07	476	52.1966	6.15088
P13716	Delta-aminolevulinic acid dehydratase OS=Homo sapiens GN=ALAD PE=1 SV=1 - [HEM2_HUMAN]	0	11.52	1	1	1	1	5.61591e+06	330	36.2714	6.78564
Q5VTY9	Protein-cysteine N-palmitoyltransferase HHAT OS=Homo sapiens GN=HHAT PE=1 SV=1 - [HHAT_HUMAN]	0	8.11	1	1	1	1		493	57.2749	7.28369
Q12766	HMG domain-containing protein 3 OS=Homo sapiens GN=HMGXB3 PE=2 SV=2 - [HMGX3_HUMAN]	0	2.47	1	1	1	1	4.03742e+06	1538	168.228	8.04541
Q5SSJ5	Heterochromatin protein 1-binding protein 3 OS=Homo sapiens GN=HP1BP3 PE=1 SV=1 - [HP1B3_HUMAN]	0	4.88	1	1	1	1	889857	553	61.1693	9.67139
O15397	Importin-8 OS=Homo sapiens GN=IPO8 PE=1 SV=2 - [IPO8_HUMAN]	0	3.76	1	1	1	1		1037	119.861	5.16064
Q86VI3	Ras GTPase-activating-like protein IQGAP3 OS=Homo sapiens GN=IQGAP3 PE=1 SV=2 - [IQGA3_HUMAN]	0	1.78	1	1	1	1		1631	184.584	7.6499
Q6H9L7	Isthmin-2 OS=Homo sapiens GN=ISM2 PE=2 SV=1 - [ISM2_HUMAN]	0	7.01	1	1	1	1	3.76119e+07	571	63.8661	4.80518
P17301	Integrin alpha-2 OS=Homo sapiens GN=ITGA2 PE=1 SV=1 - [ITA2_HUMAN]	0	3.73	1	1	1	1	1.56436e+07	1181	129.214	5.31299
P56696	Potassium voltage-gated channel subfamily KQT member 4 OS=Homo sapiens GN=KCNQ4 PE=1 SV=2 - [KCNQ4_HUMAN]	0	4.32	1	1	1	1		695	77.052	9.53955
O60341	Lysine-specific histone demethylase 1A OS=Homo sapiens GN=KDM1A PE=1 SV=2 - [KDM1A_HUMAN]	0	2.93	1	1	1	1		852	92.8447	6.52197
Q6ZMT4	Lysine-specific demethylase 7A OS=Homo sapiens GN=KDM7A PE=1 SV=2 - [KDM7A_HUMAN]	0	3.19	1	1	1	2	5.53058e+07	941	106.489	8.06006
P24043	Laminin subunit alpha-2 OS=Homo sapiens GN=LAMA2 PE=1 SV=4 - [LAMA2_HUMAN]	0	0.7	1	1	1	2	898327	3122	343.684	6.40479
P0C6S8	Leucine-rich repeat and immunoglobulin-like domain-containing nogo receptor-interacting protein 3 OS=Homo sapiens GN=LINGO3 PE=3 SV=1 - [LIGO3_HUMAN]	0	4.56	1	1	1	1	4.84075e+07	592	64.8404	8.54346
Q86UE4	Protein LYRIC OS=Homo sapiens GN=MTDH PE=1 SV=2 - [LYRIC_HUMAN]	0	6.19	1	1	1	2	6.00981e+06	582	63.7988	9.31982
P23368	NAD-dependent malic enzyme, mitochondrial OS=Homo sapiens GN=ME2 PE=1 SV=1 - [MAOM_HUMAN]	0	6.85	1	1	1	1	7842010	584	65.4018	7.60596
Q8NI22	Multiple coagulation factor deficiency protein 2 OS=Homo sapiens GN=MCFD2 PE=1 SV=1 - [MCFD2_HUMAN]	0	16.44	1	1	1	1	754371	146	16.3798	4.62744
Q5JRA6	Transport and Golgi organization protein 1 homolog OS=Homo sapiens GN=MIA3 PE=1 SV=1 - [TGO1_HUMAN]	0	2.73	1	2	2	2	793780	1907	213.57	4.84326
O94851	[F-actin]-monooxygenase MICAL2 OS=Homo sapiens GN=MICAL2 PE=1 SV=1 - [MICA2_HUMAN]	0	2.58	1	1	1	1	2.58562e+07	1124	126.609	8.646
Q96EN8	Molybdenum cofactor sulfurase OS=Homo sapiens GN=MOCOS PE=1 SV=2 - [MOCOS_HUMAN]	0	4.84	1	1	1	1		888	98.0579	6.69775
P53985	Monocarboxylate transporter 1 OS=Homo sapiens GN=SLC16A1 PE=1 SV=3 - [MOT1_HUMAN]	0	8.8	1	1	1	2	1.21472e+06	500	53.9089	8.66064
Q9UKN1	Mucin-12 OS=Homo sapiens GN=MUC12 PE=1 SV=2 - [MUC12_HUMAN]	0	0.55	1	1	1	1	219857	5478	557.831	5.5542
O14594	Neurocan core protein OS=Homo sapiens GN=NCAN PE=1 SV=3 - [NCAN_HUMAN]	0	2.65	1	1	1	1	449954	1321	143.003	5.37646
O60502	Protein O-GlcNAcase OS=Homo sapiens GN=MGEA5 PE=1 SV=2 - [OGA_HUMAN]	0	4.26	1	1	1	1		916	102.849	4.90674
Q5M9Q1	NKAP-like protein OS=Homo sapiens GN=NKAPL PE=2 SV=3 - [NKAPL_HUMAN]	0	5.97	1	1	1	1		402	46.2841	9.71533
Q9Y530	O-acetyl-ADP-ribose deacetylase 1 OS=Homo sapiens GN=OARD1 PE=1 SV=2 - [OARD1_HUMAN]	0	15.79	1	1	1	1	35685.1	152	17.0137	8.30908
O43869	Olfactory receptor 2T1 OS=Homo sapiens GN=OR2T1 PE=3 SV=3 - [OR2T1_HUMAN]	0	9.76	1	1	1	1		369	41.9674	8.38232
Q8NGV6	Olfactory receptor 5H6 OS=Homo sapiens GN=OR5H6 PE=2 SV=2 - [OR5H6_HUMAN]	0	9.85	1	1	1	1	5.63461e+06	325	36.6882	7.06396
P04637	Cellular tumor antigen p53 OS=Homo sapiens GN=TP53 PE=1 SV=4 - [P53_HUMAN]	0	8.91	1	1	1	2		393	43.6254	6.78564
P41586	Pituitary adenylate cyclase-activating polypeptide type I receptor OS=Homo sapiens GN=ADCYAP1R1 PE=1 SV=1 - [PACR_HUMAN]	0	8.97	1	1	1	3		468	53.2784	5.78271
Q9Y5E9	Protocadherin beta-14 OS=Homo sapiens GN=PCDHB14 PE=1 SV=1 - [PCDBE_HUMAN]	0	5.64	1	1	1	1	1.11613e+07	798	87.4938	4.95752
P02776	Platelet factor 4 OS=Homo sapiens GN=PF4 PE=1 SV=2 - [PLF4_HUMAN]	0	44.55	1	1	1	1		101	10.8379	8.6167
Q9ULL4	Plexin-B3 OS=Homo sapiens GN=PLXNB3 PE=1 SV=2 - [PLXB3_HUMAN]	0	1.57	1	1	1	1	93045177	1909	206.716	6.40479
P09923	Intestinal-type alkaline phosphatase OS=Homo sapiens GN=ALPI PE=1 SV=2 - [PPBI_HUMAN]	0	6.63	1	1	1	2		528	56.7764	5.85889
Q6P2Q9	Pre-mRNA-processing-splicing factor 8 OS=Homo sapiens GN=PRPF8 PE=1 SV=2 - [PRP8_HUMAN]	0	1.03	1	1	1	1	984656	2335	273.427	8.83643
O00231	26S proteasome non-ATPase regulatory subunit 11 OS=Homo sapiens GN=PSMD11 PE=1 SV=3 - [PSD11_HUMAN]	0	3.08	1	1	1	1	592070	422	47.434	6.48096
P11464	Pregnancy-specific beta-1-glycoprotein 1 OS=Homo sapiens GN=PSG1 PE=1 SV=1 - [PSG1_HUMAN]	0	9.79	1	1	1	1	2.43828e+06	419	47.193	8.11865
Q16401	26S proteasome non-ATPase regulatory subunit 5 OS=Homo sapiens GN=PSMD5 PE=1 SV=3 - [PSMD5_HUMAN]	0	4.17	1	1	1	1	1.11926e+06	504	56.1604	5.47803
Q14914	Prostaglandin reductase 1 OS=Homo sapiens GN=PTGR1 PE=1 SV=2 - [PTGR1_HUMAN]	0	5.47	1	1	1	1	500925	329	35.8467	8.29443
O60216	Double-strand-break repair protein rad21 homolog OS=Homo sapiens GN=RAD21 PE=1 SV=2 - [RAD21_HUMAN]	0	3.01	1	1	1	1	1.37825e+07	631	71.6447	4.65283
P98175	RNA-binding protein 10 OS=Homo sapiens GN=RBM10 PE=1 SV=3 - [RBM10_HUMAN]	0	3.66	1	1	1	1	36180914	930	103.469	5.97314
P98179	RNA-binding protein 3 OS=Homo sapiens GN=RBM3 PE=1 SV=1 - [RBM3_HUMAN]	0	20.38	1	1	1	1	6.22099e+06	157	17.16	8.90967
P51606	N-acylglucosamine 2-epimerase OS=Homo sapiens GN=RENBP PE=1 SV=2 - [RENBP_HUMAN]	0	9.6	1	1	1	1	5.39224e+06	427	48.799	6.3667
Q6H3X3	UL-16 binding protein 5 OS=Homo sapiens GN=RAET1G PE=1 SV=1 - [ULBP5_HUMAN]	0	12.57	1	1	1	1	1.82519e+07	334	37.0817	7.29834
Q5EBL4	RILP-like protein 1 OS=Homo sapiens GN=RILPL1 PE=1 SV=1 - [RIPL1_HUMAN]	0	5.71	1	1	1	1	390106	403	47.079	5.21143
Q96TC7	Regulator of microtubule dynamics protein 3 OS=Homo sapiens GN=RMDN3 PE=1 SV=2 - [RMD3_HUMAN]	0	4.89	1	1	1	1	858249	470	52.086	5.09717
O60518	Ran-binding protein 6 OS=Homo sapiens GN=RANBP6 PE=1 SV=2 - [RNBP6_HUMAN]	0	1.81	1	1	1	1	285804	1105	124.633	5.0083
Q9NVU0	DNA-directed RNA polymerase III subunit RPC5 OS=Homo sapiens GN=POLR3E PE=1 SV=1 - [RPC5_HUMAN]	0	5.65	1	1	1	1		708	79.8474	6.46826
P21817	Ryanodine receptor 1 OS=Homo sapiens GN=RYR1 PE=1 SV=3 - [RYR1_HUMAN]	0	0.14	1	1	1	1		5038	564.815	5.30029
Q08357	Sodium-dependent phosphate transporter 2 OS=Homo sapiens GN=SLC20A2 PE=1 SV=1 - [S20A2_HUMAN]	0	5.83	1	1	1	1	1.1811e+08	652	70.3474	6.53662
Q9Y3A5	Ribosome maturation protein SBDS OS=Homo sapiens GN=SBDS PE=1 SV=4 - [SBDS_HUMAN]	0	6.8	1	1	1	1		250	28.7453	8.74854
O94979	Protein transport protein Sec31A OS=Homo sapiens GN=SEC31A PE=1 SV=3 - [SC31A_HUMAN]	0	2.95	1	1	1	1	5.30122e+06	1220	132.931	6.88818
Q12770	Sterol regulatory element-binding protein cleavage-activating protein OS=Homo sapiens GN=SCAP PE=1 SV=4 - [SCAP_HUMAN]	0	3.6	1	1	1	2	2.45804e+07	1279	139.64	6.85889
Q9H4I8	Serine hydrolase-like protein 2 OS=Homo sapiens GN=SERHL2 PE=2 SV=1 - [SEHL2_HUMAN]	0	4.46	1	1	1	1	1.16952e+07	314	35.346	6.80029
Q86VW0	SEC14 domain and spectrin repeat-containing protein 1 OS=Homo sapiens GN=SESTD1 PE=1 SV=2 - [SESD1_HUMAN]	0	4.17	1	1	1	1	823982	696	79.2983	5.09717
Q9C0A6	SET domain-containing protein 5 OS=Homo sapiens GN=SETD5 PE=1 SV=2 - [SETD5_HUMAN]	0	2.84	1	1	1	1	7.0282e+06	1442	157.418	8.45557
Q9H299	SH3 domain-binding glutamic acid-rich-like protein 3 OS=Homo sapiens GN=SH3BGRL3 PE=1 SV=1 - [SH3L3_HUMAN]	0	35.48	1	1	1	1	846841	93	10.4313	4.93213
Q2M3G4	Protein Shroom1 OS=Homo sapiens GN=SHROOM1 PE=1 SV=1 - [SHRM1_HUMAN]	0	4.11	1	1	1	1	1.69022e+07	852	90.7301	6.15088
P62314	Small nuclear ribonucleoprotein Sm D1 OS=Homo sapiens GN=SNRPD1 PE=1 SV=1 - [SMD1_HUMAN]	0	16.81	1	1	1	3	5.57841e+06	119	13.2734	11.561
Q96Q15	Serine/threonine-protein kinase SMG1 OS=Homo sapiens GN=SMG1 PE=1 SV=3 - [SMG1_HUMAN]	0	0.76	1	1	1	2		3661	410.241	6.45557
P12081	Histidine--tRNA ligase, cytoplasmic OS=Homo sapiens GN=HARS PE=1 SV=2 - [SYHC_HUMAN]	0	7.07	1	1	1	1	4.10608e+06	509	57.3742	5.88428
Q4KMP7	TBC1 domain family member 10B OS=Homo sapiens GN=TBC1D10B PE=1 SV=3 - [TB10B_HUMAN]	0	5.2	1	1	1	1	4.84906e+06	808	87.1447	9.18799
O15040	Tectonin beta-propeller repeat-containing protein 2 OS=Homo sapiens GN=TECPR2 PE=1 SV=4 - [TCPR2_HUMAN]	0	2.55	1	1	1	1	1.37201e+06	1411	153.751	5.5542
Q86V81	THO complex subunit 4 OS=Homo sapiens GN=ALYREF PE=1 SV=3 - [THOC4_HUMAN]	0	10.12	1	1	1	2	996490	257	26.8716	11.1509
Q92544	Transmembrane 9 superfamily member 4 OS=Homo sapiens GN=TM9SF4 PE=1 SV=2 - [TM9S4_HUMAN]	0	6.39	1	1	1	1	8973110	642	74.4697	6.53662
Q9BX59	Tapasin-related protein OS=Homo sapiens GN=TAPBPL PE=1 SV=2 - [TPSNR_HUMAN]	0	9.19	1	1	1	1		468	50.1514	5.26221
P56180	Putative tyrosine-protein phosphatase TPTE OS=Homo sapiens GN=TPTE PE=2 SV=3 - [TPTE_HUMAN]	0	6.9	1	1	1	2	1.98463e+07	551	64.2818	8.67529
Q96PN7	Transcriptional-regulating factor 1 OS=Homo sapiens GN=TRERF1 PE=1 SV=1 - [TREF1_HUMAN]	0	3.67	1	1	1	1		1200	132.173	6.7417
Q7Z4N2	Transient receptor potential cation channel subfamily M member 1 OS=Homo sapiens GN=TRPM1 PE=1 SV=2 - [TRPM1_HUMAN]	0	1.81	1	1	1	1		1603	182.062	6.84424
O75643	U5 small nuclear ribonucleoprotein 200 kDa helicase OS=Homo sapiens GN=SNRNP200 PE=1 SV=2 - [U520_HUMAN]	0	0.89	1	1	1	1	507628	2136	244.353	6.06201
Q15029	116 kDa U5 small nuclear ribonucleoprotein component OS=Homo sapiens GN=EFTUD2 PE=1 SV=1 - [U5S1_HUMAN]	0	2.16	1	1	1	1	317799	972	109.366	4.99561
Q8TBC4	NEDD8-activating enzyme E1 catalytic subunit OS=Homo sapiens GN=UBA3 PE=1 SV=2 - [UBA3_HUMAN]	0	6.48	1	1	1	1	3.2691e+06	463	51.8193	5.45264
Q9BZV1	UBX domain-containing protein 6 OS=Homo sapiens GN=UBXN6 PE=1 SV=1 - [UBXN6_HUMAN]	0	5.9	1	1	1	1	4.19397e+06	441	49.7229	6.88818
P54855	UDP-glucuronosyltransferase 2B15 OS=Homo sapiens GN=UGT2B15 PE=1 SV=3 - [UDB15_HUMAN]	0	3.77	1	1	1	1		530	60.9963	8.82178
Q14119	Vascular endothelial zinc finger 1 OS=Homo sapiens GN=VEZF1 PE=1 SV=2 - [VEZF1_HUMAN]	0	8.83	1	1	1	3		521	56.8947	9.5249
Q96S15	GATOR complex protein WDR24 OS=Homo sapiens GN=WDR24 PE=1 SV=1 - [WDR24_HUMAN]	0	4.35	1	1	1	1		920	101.924	6.58057
Q9GZV5	WW domain-containing transcription regulator protein 1 OS=Homo sapiens GN=WWTR1 PE=1 SV=1 - [WWTR1_HUMAN]	0	11	1	1	1	2		400	44.0734	5.8208
O60481	Zinc finger protein ZIC 3 OS=Homo sapiens GN=ZIC3 PE=1 SV=1 - [ZIC3_HUMAN]	0	7.49	1	1	1	2	3.69495e+06	467	50.5373	8.646
Q96JL9	Zinc finger protein 333 OS=Homo sapiens GN=ZNF333 PE=2 SV=3 - [ZN333_HUMAN]	0	6.47	1	1	1	1	2.04012e+07	665	75.4959	7.94287
Q9C0F3	Zinc finger protein 436 OS=Homo sapiens GN=ZNF436 PE=1 SV=2 - [ZN436_HUMAN]	0	7.66	1	1	1	1	2.48282e+07	470	54.2425	7.18115
Q6ZN08	Putative zinc finger protein 66 OS=Homo sapiens GN=ZNF66 PE=5 SV=3 - [ZNF66_HUMAN]	0	5.58	1	1	1	1	2.5598e+06	573	65.8309	9.33447
