# Supplementary material for: Insights into Biomechanical and Proteomic Characteristics of Small Diameter Vascular Grafts Utilizing the Human Umbilical Artery
Source: Biomedicines. 2020 Aug 10;8(8):280. doi: 10.3390/biomedicines8080280 (PMC7460081; doi:10.3390/biomedicines8080280)
Supplement: Supplementary file 1 [file biomedicines-08-00280-s001.zip › Supplementary files/Table S2_Native hUA sample 2.xlsx]

## Sheet: Sheet1
Accession	Description	Score	Coverage	# Proteins	# Unique Peptides	# Peptides	# PSMs	Area	# AAs	MW [kDa]	calc. pI
P62736	Actin, aortic smooth muscle OS=Homo sapiens GN=ACTA2 PE=1 SV=1 - [ACTA_HUMAN]	4831.11	68.97	3	3	22	1596	3.35599e+10	377	41.9818	5.38916
P68133	Actin, alpha skeletal muscle OS=Homo sapiens GN=ACTA1 PE=1 SV=1 - [ACTS_HUMAN]	4270.35	68.7	2	1	21	1356	3.35599e+10	377	42.0239	5.38916
P21333	Filamin-A OS=Homo sapiens GN=FLNA PE=1 SV=4 - [FLNA_HUMAN]	2029.04	65.32	1	109	119	724	3.93361e+09	2647	280.564	6.06201
P60709	Actin, cytoplasmic 1 OS=Homo sapiens GN=ACTB PE=1 SV=1 - [ACTB_HUMAN]	1756.3	62.93	5	7	18	621	2.23386e+10	375	41.7097	5.47803
P12111	Collagen alpha-3(VI) chain OS=Homo sapiens GN=COL6A3 PE=1 SV=5 - [CO6A3_HUMAN]	1229.16	45.92	1	104	104	348	1.72714e+09	3177	343.457	6.68311
P35749	Myosin-11 OS=Homo sapiens GN=MYH11 PE=1 SV=3 - [MYH11_HUMAN]	1186.45	52.79	11	86	104	324	2.24123e+09	1972	227.199	5.50342
P98160	Basement membrane-specific heparan sulfate proteoglycan core protein OS=Homo sapiens GN=HSPG2 PE=1 SV=4 - [PGBM_HUMAN]	930.469	43.95	1	97	97	223	8.00782e+08	4391	468.532	6.50732
A5A3E0	POTE ankyrin domain family member F OS=Homo sapiens GN=POTEF PE=1 SV=2 - [POTEF_HUMAN]	867.691	7.16	2	2	7	246	1.48882e+10	1075	121.367	6.20166
P02751	Fibronectin OS=Homo sapiens GN=FN1 PE=1 SV=4 - [FINC_HUMAN]	694.431	52.93	1	82	82	187	1123161370	2386	262.46	5.70654
Q9Y490	Talin-1 OS=Homo sapiens GN=TLN1 PE=1 SV=3 - [TLN1_HUMAN]	628.698	55.41	2	76	81	159	3.34524e+08	2541	269.599	6.07471
P12814	Alpha-actinin-1 OS=Homo sapiens GN=ACTN1 PE=1 SV=2 - [ACTN1_HUMAN]	571.471	70.29	2	35	58	157	1.47485e+09	892	102.993	5.41455
O43707	Alpha-actinin-4 OS=Homo sapiens GN=ACTN4 PE=1 SV=2 - [ACTN4_HUMAN]	496.658	72.56	2	35	54	145	1.47485e+09	911	104.788	5.43994
P35579	Myosin-9 OS=Homo sapiens GN=MYH9 PE=1 SV=4 - [MYH9_HUMAN]	474.58	40.51	1	49	66	123	1.49035e+09	1960	226.392	5.60498
P12109	Collagen alpha-1(VI) chain OS=Homo sapiens GN=COL6A1 PE=1 SV=3 - [CO6A1_HUMAN]	439.921	42.51	1	25	25	125	1739039929	1028	108.462	5.42725
P17661	Desmin OS=Homo sapiens GN=DES PE=1 SV=3 - [DESM_HUMAN]	421.601	66.6	6	25	30	153	1.93565e+09	470	53.5032	5.2749
P18206	Vinculin OS=Homo sapiens GN=VCL PE=1 SV=4 - [VINC_HUMAN]	420.134	50.09	1	44	44	108	6.90823e+08	1134	123.722	5.65576
Q01995	Transgelin OS=Homo sapiens GN=TAGLN PE=1 SV=4 - [TAGL_HUMAN]	418.108	74.13	2	18	18	169	6.16414e+09	201	22.5964	8.83643
Q14315	Filamin-C OS=Homo sapiens GN=FLNC PE=1 SV=3 - [FLNC_HUMAN]	401.105	38.24	1	49	59	101	9.78641e+08	2725	290.841	5.97314
P09493	Tropomyosin alpha-1 chain OS=Homo sapiens GN=TPM1 PE=1 SV=2 - [TPM1_HUMAN]	394.628	60.92	4	16	25	177	6.32203e+09	284	32.6887	4.7417
Q09666	Neuroblast differentiation-associated protein AHNAK OS=Homo sapiens GN=AHNAK PE=1 SV=2 - [AHNK_HUMAN]	387.257	35.28	1	93	93	112	1.50805e+08	5890	628.699	6.15088
P07951	Tropomyosin beta chain OS=Homo sapiens GN=TPM2 PE=1 SV=1 - [TPM2_HUMAN]	362.711	48.24	3	6	18	186	5.91998e+09	284	32.8306	4.70361
P67936	Tropomyosin alpha-4 chain OS=Homo sapiens GN=TPM4 PE=1 SV=3 - [TPM4_HUMAN]	319.177	49.6	3	8	17	164	5.91622e+09	248	28.5045	4.69092
P12110	Collagen alpha-2(VI) chain OS=Homo sapiens GN=COL6A2 PE=1 SV=4 - [CO6A2_HUMAN]	317.734	24.04	1	19	19	80	1.20376e+09	1019	108.512	6.21436
P08670	Vimentin OS=Homo sapiens GN=VIM PE=1 SV=4 - [VIME_HUMAN]	297.397	61.37	9	24	29	84	1.29955e+09	466	53.6191	5.12256
P35580	Myosin-10 OS=Homo sapiens GN=MYH10 PE=1 SV=3 - [MYH10_HUMAN]	297.155	35.43	4	38	54	85	1.28692e+09	1976	228.858	5.5415
Q15149	Plectin OS=Homo sapiens GN=PLEC PE=1 SV=3 - [PLEC_HUMAN]	271.971	20.88	7	58	63	74	4.65226e+07	4684	531.466	5.96045
O15061	Synemin OS=Homo sapiens GN=SYNM PE=1 SV=2 - [SYNEM_HUMAN]	271.142	47.8	1	45	45	68	1.60994e+08	1565	172.663	5.16064
Q05707	Collagen alpha-1(XIV) chain OS=Homo sapiens GN=COL14A1 PE=1 SV=3 - [COEA1_HUMAN]	264.093	37.97	2	42	42	69	2.28849e+08	1796	193.394	5.30029
P46940	Ras GTPase-activating-like protein IQGAP1 OS=Homo sapiens GN=IQGAP1 PE=1 SV=1 - [IQGA1_HUMAN]	241.381	46.47	1	46	46	56	1.07551e+08	1657	189.134	6.48096
P04406	Glyceraldehyde-3-phosphate dehydrogenase OS=Homo sapiens GN=GAPDH PE=1 SV=3 - [G3P_HUMAN]	222.537	68.06	2	15	15	55	1.68019e+09	335	36.0304	8.45557
P21980	Protein-glutamine gamma-glutamyltransferase 2 OS=Homo sapiens GN=TGM2 PE=1 SV=2 - [TGM2_HUMAN]	220.954	56.91	2	23	23	60	7.84051e+08	687	77.2797	5.22412
Q14204	Cytoplasmic dynein 1 heavy chain 1 OS=Homo sapiens GN=DYNC1H1 PE=1 SV=5 - [DYHC1_HUMAN]	214.677	18.83	1	49	49	57	3.68034e+07	4646	532.072	6.40479
P06396	Gelsolin OS=Homo sapiens GN=GSN PE=1 SV=1 - [GELS_HUMAN]	210.426	54.6	1	25	25	55	4.11928e+08	782	85.6442	6.27783
P51911	Calponin-1 OS=Homo sapiens GN=CNN1 PE=1 SV=2 - [CNN1_HUMAN]	206.258	63.97	1	11	12	44	2.61756e+09	297	33.1496	9.0708
P69905	Hemoglobin subunit alpha OS=Homo sapiens GN=HBA1 PE=1 SV=2 - [HBA_HUMAN]	203.856	82.39	2	8	8	45	1.84932e+09	142	15.2479	8.67529
Q71U36	Tubulin alpha-1A chain OS=Homo sapiens GN=TUBA1A PE=1 SV=1 - [TBA1A_HUMAN]	197.463	68.51	4	7	18	48	7.83083e+08	451	50.1036	5.05908
Q16853	Membrane primary amine oxidase OS=Homo sapiens GN=AOC3 PE=1 SV=3 - [AOC3_HUMAN]	196.646	42.6	2	18	18	45	4.64141e+08	763	84.5683	6.52197
P02768	Serum albumin OS=Homo sapiens GN=ALB PE=1 SV=2 - [ALBU_HUMAN]	187.2	56.32	1	29	29	51	4.38493e+08	609	69.3215	6.27783
Q16363	Laminin subunit alpha-4 OS=Homo sapiens GN=LAMA4 PE=1 SV=4 - [LAMA4_HUMAN]	181.531	19.75	2	27	27	46	1.71701e+08	1823	202.397	6.27783
Q00610	Clathrin heavy chain 1 OS=Homo sapiens GN=CLTC PE=1 SV=5 - [CLH1_HUMAN]	177.088	32.9	2	32	32	41	7.9424e+07	1675	191.493	5.69385
Q15582	Transforming growth factor-beta-induced protein ig-h3 OS=Homo sapiens GN=TGFBI PE=1 SV=1 - [BGH3_HUMAN]	176.33	42.61	1	17	17	46	2.90746e+08	683	74.634	7.7085
Q93052	Lipoma-preferred partner OS=Homo sapiens GN=LPP PE=1 SV=1 - [LPP_HUMAN]	173.931	66.99	1	19	19	40	3.01952e+08	612	65.7038	7.37158
P08133	Annexin A6 OS=Homo sapiens GN=ANXA6 PE=1 SV=3 - [ANXA6_HUMAN]	172.848	54.23	3	28	28	48	3.22029e+08	673	75.8256	5.60498
P21810	Biglycan OS=Homo sapiens GN=BGN PE=1 SV=2 - [PGS1_HUMAN]	171.515	48.1	1	12	13	45	6.19631e+08	368	41.6275	7.51807
P04792	Heat shock protein beta-1 OS=Homo sapiens GN=HSPB1 PE=1 SV=2 - [HSPB1_HUMAN]	171.169	76.59	1	13	13	44	1.3805e+09	205	22.7685	6.40479
P14618	Pyruvate kinase PKM OS=Homo sapiens GN=PKM PE=1 SV=4 - [KPYM_HUMAN]	163.481	51.41	2	20	20	38	293430395	531	57.9	7.84033
P07437	Tubulin beta chain OS=Homo sapiens GN=TUBB PE=1 SV=2 - [TBB5_HUMAN]	163.319	68.24	3	3	19	43	7.17739e+08	444	49.639	4.89404
P68104	Elongation factor 1-alpha 1 OS=Homo sapiens GN=EEF1A1 PE=1 SV=1 - [EF1A1_HUMAN]	162.457	52.6	3	14	14	39	3.37802e+08	462	50.1091	9.01221
P14543	Nidogen-1 OS=Homo sapiens GN=NID1 PE=1 SV=3 - [NID1_HUMAN]	158.927	41.54	1	28	29	40	2.67539e+08	1247	136.291	5.2876
P55268	Laminin subunit beta-2 OS=Homo sapiens GN=LAMB2 PE=1 SV=2 - [LAMB2_HUMAN]	157.299	23.97	3	25	26	39	1.46946e+08	1798	195.854	6.52197
P20774	Mimecan OS=Homo sapiens GN=OGN PE=1 SV=1 - [MIME_HUMAN]	156.173	38.26	1	10	10	35	9.18833e+08	298	33.9009	5.63037
Q99715	Collagen alpha-1(XII) chain OS=Homo sapiens GN=COL12A1 PE=1 SV=2 - [COCA1_HUMAN]	154.657	19.1	1	35	35	43	7.32781e+07	3063	332.941	5.52881
P02675	Fibrinogen beta chain OS=Homo sapiens GN=FGB PE=1 SV=2 - [FIBB_HUMAN]	154.282	60.08	1	20	20	39	480632280	491	55.8923	8.26514
P13611	Versican core protein OS=Homo sapiens GN=VCAN PE=1 SV=3 - [CSPG2_HUMAN]	151.023	9.04	1	21	21	44	8.29888e+08	3396	372.59	4.51318
P68366	Tubulin alpha-4A chain OS=Homo sapiens GN=TUBA4A PE=1 SV=1 - [TBA4A_HUMAN]	150.18	46.88	3	3	14	37	7.00791e+08	448	49.8924	5.05908
Q9NZN4	EH domain-containing protein 2 OS=Homo sapiens GN=EHD2 PE=1 SV=2 - [EHD2_HUMAN]	143.863	53.59	1	18	18	37	1.93892e+08	543	61.1227	6.45557
P24821	Tenascin OS=Homo sapiens GN=TNC PE=1 SV=3 - [TENA_HUMAN]	143.778	25.76	1	31	31	36	9.60184e+07	2201	240.7	4.89404
O75083	WD repeat-containing protein 1 OS=Homo sapiens GN=WDR1 PE=1 SV=4 - [WDR1_HUMAN]	141.671	63.37	1	21	21	33	3.45425e+08	606	66.1519	6.65381
Q15124	Phosphoglucomutase-like protein 5 OS=Homo sapiens GN=PGM5 PE=1 SV=2 - [PGM5_HUMAN]	140.5	58.2	3	23	23	40	2.25737e+08	567	62.1857	7.21045
P68371	Tubulin beta-4B chain OS=Homo sapiens GN=TUBB4B PE=1 SV=1 - [TBB4B_HUMAN]	140.097	68.09	4	3	19	35	6.73723e+08	445	49.799	4.89404
P06733	Alpha-enolase OS=Homo sapiens GN=ENO1 PE=1 SV=2 - [ENOA_HUMAN]	139.48	57.37	2	16	19	37	3.2825e+08	434	47.1393	7.38623
P12277	Creatine kinase B-type OS=Homo sapiens GN=CKB PE=1 SV=1 - [KCRB_HUMAN]	134.029	68.77	3	16	17	35	2.35406e+08	381	42.6173	5.59229
P54652	Heat shock-related 70 kDa protein 2 OS=Homo sapiens GN=HSPA2 PE=1 SV=1 - [HSP72_HUMAN]	133.958	49.77	1	15	24	44	3.06012e+08	639	69.9779	5.74463
P21291	Cysteine and glycine-rich protein 1 OS=Homo sapiens GN=CSRP1 PE=1 SV=3 - [CSRP1_HUMAN]	133.364	64.77	2	10	10	35	1.36207e+09	193	20.5538	8.57275
Q13885	Tubulin beta-2A chain OS=Homo sapiens GN=TUBB2A PE=1 SV=1 - [TBB2A_HUMAN]	131.92	68.09	2	6	19	35	7.17739e+08	445	49.875	4.89404
Q9HBL0	Tensin-1 OS=Homo sapiens GN=TNS1 PE=1 SV=2 - [TENS1_HUMAN]	131.453	31.3	1	29	29	37	1.07285e+08	1735	185.586	7.75244
P24844	Myosin regulatory light polypeptide 9 OS=Homo sapiens GN=MYL9 PE=1 SV=4 - [MYL9_HUMAN]	131.411	44.77	1	3	6	29	1.47983e+09	172	19.8144	4.91943
Q9UMS6	Synaptopodin-2 OS=Homo sapiens GN=SYNPO2 PE=1 SV=2 - [SYNP2_HUMAN]	130.512	30.92	1	22	22	36	2.93148e+08	1093	117.441	8.57275
P51884	Lumican OS=Homo sapiens GN=LUM PE=1 SV=2 - [LUM_HUMAN]	129.539	41.42	1	10	10	37	8.58602e+08	338	38.4048	6.60986
P07355	Annexin A2 OS=Homo sapiens GN=ANXA2 PE=1 SV=2 - [ANXA2_HUMAN]	129.283	57.82	2	18	18	34	4.12289e+08	339	38.5798	7.75244
O15230	Laminin subunit alpha-5 OS=Homo sapiens GN=LAMA5 PE=1 SV=8 - [LAMA5_HUMAN]	128.978	12.61	2	25	25	31	5.06575e+07	3695	399.479	7.02002
P08758	Annexin A5 OS=Homo sapiens GN=ANXA5 PE=1 SV=2 - [ANXA5_HUMAN]	128.469	60	1	15	16	34	2.22376e+08	320	35.9144	5.04639
Q8WX93	Palladin OS=Homo sapiens GN=PALLD PE=1 SV=3 - [PALLD_HUMAN]	123.651	23.72	2	19	19	33	2.01776e+08	1383	150.47	7.09326
Q05682	Caldesmon OS=Homo sapiens GN=CALD1 PE=1 SV=3 - [CALD1_HUMAN]	122.978	27.87	1	21	21	40	4.00694e+08	793	93.1754	5.65576
P11532	Dystrophin OS=Homo sapiens GN=DMD PE=1 SV=3 - [DMD_HUMAN]	122.128	13.35	1	30	30	34	2.79223e+07	3685	426.484	5.88428
P39060	Collagen alpha-1(XVIII) chain OS=Homo sapiens GN=COL18A1 PE=1 SV=5 - [COIA1_HUMAN]	120.399	12.94	1	11	11	23	2.99431e+08	1754	178.077	6.01123
P02679	Fibrinogen gamma chain OS=Homo sapiens GN=FGG PE=1 SV=3 - [FIBG_HUMAN]	119.856	54.75	1	16	16	33	5.20925e+08	453	51.4789	5.61768
Q9BX66	Sorbin and SH3 domain-containing protein 1 OS=Homo sapiens GN=SORBS1 PE=1 SV=3 - [SRBS1_HUMAN]	114.168	25.31	1	19	19	33	1.15318e+08	1292	142.426	6.84424
P11047	Laminin subunit gamma-1 OS=Homo sapiens GN=LAMC1 PE=1 SV=3 - [LAMC1_HUMAN]	113.438	22.13	1	27	27	39	1.70203e+08	1609	177.489	5.12256
O00159	Unconventional myosin-Ic OS=Homo sapiens GN=MYO1C PE=1 SV=4 - [MYO1C_HUMAN]	113.271	30.2	1	21	21	29	7.96885e+07	1063	121.606	9.40771
P55072	Transitional endoplasmic reticulum ATPase OS=Homo sapiens GN=VCP PE=1 SV=4 - [TERA_HUMAN]	113.252	38.59	2	19	19	31	6.16566e+07	806	89.2657	5.26221
P04083	Annexin A1 OS=Homo sapiens GN=ANXA1 PE=1 SV=2 - [ANXA1_HUMAN]	112.972	51.16	1	14	14	28	3.7985e+08	346	38.69	7.02002
P06576	ATP synthase subunit beta, mitochondrial OS=Homo sapiens GN=ATP5B PE=1 SV=3 - [ATPB_HUMAN]	111.217	63.33	1	20	20	30	9.28832e+07	529	56.5246	5.40186
P11216	Glycogen phosphorylase, brain form OS=Homo sapiens GN=PYGB PE=1 SV=5 - [PYGB_HUMAN]	109.558	38.08	2	17	23	29	7.25994e+07	843	96.6345	6.85889
Q15746	Myosin light chain kinase, smooth muscle OS=Homo sapiens GN=MYLK PE=1 SV=4 - [MYLK_HUMAN]	109.45	17.29	11	21	21	32	2.60051e+08	1914	210.583	6.15088
O94875	Sorbin and SH3 domain-containing protein 2 OS=Homo sapiens GN=SORBS2 PE=1 SV=3 - [SRBS2_HUMAN]	106.474	18.55	1	13	13	27	1.84556e+08	1100	124.03	8.30908
P07942	Laminin subunit beta-1 OS=Homo sapiens GN=LAMB1 PE=1 SV=2 - [LAMB1_HUMAN]	106.19	17.25	3	18	19	28	9.54239e+07	1786	197.909	4.94482
Q9NR12	PDZ and LIM domain protein 7 OS=Homo sapiens GN=PDLIM7 PE=1 SV=1 - [PDLI7_HUMAN]	106.072	39.39	1	11	11	26	4.57339e+08	457	49.8126	8.41162
P0DMV9	Heat shock 70 kDa protein 1B OS=Homo sapiens GN=HSPA1B PE=1 SV=1 - [HS71B_HUMAN]	105.316	53.82	2	19	21	31	1.07088e+08	641	70.009	5.65576
P35609	Alpha-actinin-2 OS=Homo sapiens GN=ACTN2 PE=1 SV=1 - [ACTN2_HUMAN]	102.965	21.48	1	1	16	37	9.07147e+08	894	103.788	5.45264
P26038	Moesin OS=Homo sapiens GN=MSN PE=1 SV=3 - [MOES_HUMAN]	99.6996	49.91	1	16	24	33	1.40973e+08	577	67.7778	6.40479
Q14195	Dihydropyrimidinase-related protein 3 OS=Homo sapiens GN=DPYSL3 PE=1 SV=1 - [DPYL3_HUMAN]	99.31	66.32	1	16	19	26	1.78295e+08	570	61.9241	6.49365
P46821	Microtubule-associated protein 1B OS=Homo sapiens GN=MAP1B PE=1 SV=2 - [MAP1B_HUMAN]	98.557	17.1	1	24	24	27	2.9803e+07	2468	270.468	4.80518
P00338	L-lactate dehydrogenase A chain OS=Homo sapiens GN=LDHA PE=1 SV=2 - [LDHA_HUMAN]	97.3931	59.04	4	15	16	29	1.8113e+08	332	36.6654	8.26514
O43294	Transforming growth factor beta-1-induced transcript 1 protein OS=Homo sapiens GN=TGFB1I1 PE=1 SV=2 - [TGFI1_HUMAN]	96.648	58.79	1	13	13	21	9.67211e+07	461	49.7818	7.03467
P51888	Prolargin OS=Homo sapiens GN=PRELP PE=1 SV=1 - [PRELP_HUMAN]	95.5712	39.01	1	13	13	30	5.39937e+08	382	43.7822	9.37842
Q15063	Periostin OS=Homo sapiens GN=POSTN PE=1 SV=2 - [POSTN_HUMAN]	94.2663	31.1	1	15	15	22	6.08329e+07	836	93.2553	7.53271
P11142	Heat shock cognate 71 kDa protein OS=Homo sapiens GN=HSPA8 PE=1 SV=1 - [HSP7C_HUMAN]	93.5003	40.71	1	10	19	29	2.58626e+08	646	70.8542	5.51611
P50454	Serpin H1 OS=Homo sapiens GN=SERPINH1 PE=1 SV=2 - [SERPH_HUMAN]	91.2898	50.96	1	15	15	23	1.25353e+08	418	46.4112	8.68994
P01857	Immunoglobulin heavy constant gamma 1 OS=Homo sapiens GN=IGHG1 PE=1 SV=1 - [IGHG1_HUMAN]	90.728	46.06	2	5	9	21	4.91274e+08	330	36.0832	8.19189
P02545	Prelamin-A/C OS=Homo sapiens GN=LMNA PE=1 SV=1 - [LMNA_HUMAN]	90.0334	36.75	1	16	17	28	4.85057e+08	664	74.0947	7.02002
Q16555	Dihydropyrimidinase-related protein 2 OS=Homo sapiens GN=DPYSL2 PE=1 SV=1 - [DPYL2_HUMAN]	88.7968	62.06	2	16	19	23	1.05015e+08	572	62.2546	6.37939
P00558	Phosphoglycerate kinase 1 OS=Homo sapiens GN=PGK1 PE=1 SV=3 - [PGK1_HUMAN]	88.1268	44.36	2	12	12	21	1.655e+08	417	44.5861	8.104
Q01518	Adenylyl cyclase-associated protein 1 OS=Homo sapiens GN=CAP1 PE=1 SV=5 - [CAP1_HUMAN]	86.2231	26.74	1	9	9	24	1.16232e+08	475	51.8687	8.06006
P07237	Protein disulfide-isomerase OS=Homo sapiens GN=P4HB PE=1 SV=3 - [PDIA1_HUMAN]	86.1584	35.43	1	13	13	21	8.2636e+07	508	57.0807	4.86865
P37802	Transgelin-2 OS=Homo sapiens GN=TAGLN2 PE=1 SV=3 - [TAGL2_HUMAN]	86.1301	63.32	1	10	10	22	1.38526e+08	199	22.3772	8.25049
Q01813	ATP-dependent 6-phosphofructokinase, platelet type OS=Homo sapiens GN=PFKP PE=1 SV=2 - [PFKAP_HUMAN]	83.8721	35.97	1	16	17	22	7.35008e+07	784	85.5415	7.54736
P06744	Glucose-6-phosphate isomerase OS=Homo sapiens GN=GPI PE=1 SV=4 - [G6PI_HUMAN]	83.7291	42.83	2	15	15	21	7.78809e+07	558	63.1072	8.32373
P04075	Fructose-bisphosphate aldolase A OS=Homo sapiens GN=ALDOA PE=1 SV=2 - [ALDOA_HUMAN]	83.6655	55.77	2	10	14	26	2.19259e+08	364	39.3953	8.08936
Q96AC1	Fermitin family homolog 2 OS=Homo sapiens GN=FERMT2 PE=1 SV=1 - [FERM2_HUMAN]	81.9989	41.47	2	17	17	24	8.98257e+07	680	77.8106	6.69775
Q9BUF5	Tubulin beta-6 chain OS=Homo sapiens GN=TUBB6 PE=1 SV=1 - [TBB6_HUMAN]	81.7064	55.16	2	8	15	22	3.57434e+08	446	49.825	4.88135
P08123	Collagen alpha-2(I) chain OS=Homo sapiens GN=COL1A2 PE=1 SV=7 - [CO1A2_HUMAN]	77.6959	9.08	1	9	9	27	3.41631e+07	1366	129.235	8.95361
Q16881	Thioredoxin reductase 1, cytoplasmic OS=Homo sapiens GN=TXNRD1 PE=1 SV=3 - [TRXR1_HUMAN]	77.1091	35.59	1	12	12	17	5.40557e+07	649	70.8622	7.38623
P07585	Decorin OS=Homo sapiens GN=DCN PE=1 SV=1 - [PGS2_HUMAN]	76.6983	27.3	1	6	7	24	4.94227e+08	359	39.7218	8.54346
P30837	Aldehyde dehydrogenase X, mitochondrial OS=Homo sapiens GN=ALDH1B1 PE=1 SV=3 - [AL1B1_HUMAN]	76.4514	41.01	1	14	14	19	7.55009e+07	517	57.1702	6.80029
P05556	Integrin beta-1 OS=Homo sapiens GN=ITGB1 PE=1 SV=2 - [ITB1_HUMAN]	76.29	30.83	1	16	16	24	2.0845e+08	798	88.357	5.38916
Q9UGT4	Sushi domain-containing protein 2 OS=Homo sapiens GN=SUSD2 PE=1 SV=1 - [SUSD2_HUMAN]	75.8794	24.7	1	9	9	16	7.74078e+07	822	90.1497	6.27783
P19105	Myosin regulatory light chain 12A OS=Homo sapiens GN=MYL12A PE=1 SV=2 - [ML12A_HUMAN]	75.6914	45.03	2	3	6	16	5.59195e+08	171	19.7815	4.80518
P50395	Rab GDP dissociation inhibitor beta OS=Homo sapiens GN=GDI2 PE=1 SV=2 - [GDIB_HUMAN]	74.3775	40.22	1	6	12	15	4.67146e+07	445	50.6309	6.46826
P31150	Rab GDP dissociation inhibitor alpha OS=Homo sapiens GN=GDI1 PE=1 SV=2 - [GDIA_HUMAN]	72.4819	44.07	1	6	12	15	4.09151e+07	447	50.5501	5.13525
P22314	Ubiquitin-like modifier-activating enzyme 1 OS=Homo sapiens GN=UBA1 PE=1 SV=3 - [UBA1_HUMAN]	72.4339	28.92	1	16	16	19	2.69205e+07	1058	117.774	5.75732
P60660	Myosin light polypeptide 6 OS=Homo sapiens GN=MYL6 PE=1 SV=2 - [MYL6_HUMAN]	72.2573	66.23	3	8	8	19	1211003836	151	16.9191	4.65283
P58107	Epiplakin OS=Homo sapiens GN=EPPK1 PE=1 SV=2 - [EPIPL_HUMAN]	71.5857	22.02	1	10	14	18	3.36328e+07	5090	555.279	5.60498
P07900	Heat shock protein HSP 90-alpha OS=Homo sapiens GN=HSP90AA1 PE=1 SV=5 - [HS90A_HUMAN]	71.4503	31.69	5	9	16	21	9.91308e+07	732	84.6067	5.021
Q15417	Calponin-3 OS=Homo sapiens GN=CNN3 PE=1 SV=1 - [CNN3_HUMAN]	71.1023	36.17	1	8	9	20	1.04993e+08	329	36.3908	6.04932
P18669	Phosphoglycerate mutase 1 OS=Homo sapiens GN=PGAM1 PE=1 SV=2 - [PGAM1_HUMAN]	70.6044	65.35	3	11	11	17	1.63619e+08	254	28.7858	7.18115
P27797	Calreticulin OS=Homo sapiens GN=CALR PE=1 SV=1 - [CALR_HUMAN]	69.9308	48.2	1	12	12	18	7.39037e+07	417	48.1118	4.43701
P43121	Cell surface glycoprotein MUC18 OS=Homo sapiens GN=MCAM PE=1 SV=2 - [MUC18_HUMAN]	68.6235	33.9	1	14	14	21	152094589	646	71.5626	5.75732
P13639	Elongation factor 2 OS=Homo sapiens GN=EEF2 PE=1 SV=4 - [EF2_HUMAN]	68.2873	28.67	1	17	17	21	3.10056e+07	858	95.277	6.82959
P05783	Keratin, type I cytoskeletal 18 OS=Homo sapiens GN=KRT18 PE=1 SV=2 - [K1C18_HUMAN]	67.209	47.91	11	15	16	19	1.18818e+08	430	48.0285	5.45264
P11021	78 kDa glucose-regulated protein OS=Homo sapiens GN=HSPA5 PE=1 SV=2 - [GRP78_HUMAN]	66.743	36.54	1	16	18	23	1.95515e+08	654	72.2884	5.16064
P55083	Microfibril-associated glycoprotein 4 OS=Homo sapiens GN=MFAP4 PE=1 SV=2 - [MFAP4_HUMAN]	65.7508	33.33	1	4	4	17	3.80039e+08	255	28.6299	5.63037
P10809	60 kDa heat shock protein, mitochondrial OS=Homo sapiens GN=HSPD1 PE=1 SV=2 - [CH60_HUMAN]	64.5951	29.67	1	10	10	15	3.41729e+07	573	61.0164	5.87158
Q9NZM1	Myoferlin OS=Homo sapiens GN=MYOF PE=1 SV=1 - [MYOF_HUMAN]	64.5066	14.22	1	17	17	17	2.1182e+07	2061	234.561	6.17627
Q9BZQ8	Protein Niban OS=Homo sapiens GN=FAM129A PE=1 SV=1 - [NIBAN_HUMAN]	63.105	23.28	1	12	12	17	1.02356e+08	928	103.07	4.77979
P02452	Collagen alpha-1(I) chain OS=Homo sapiens GN=COL1A1 PE=1 SV=5 - [CO1A1_HUMAN]	61.4204	8.2	1	10	10	29	1.31353e+08	1464	138.857	5.79541
P69891	Hemoglobin subunit gamma-1 OS=Homo sapiens GN=HBG1 PE=1 SV=2 - [HBG1_HUMAN]	60.5857	51.7	3	5	6	16	1.59166e+09	147	16.1303	7.1958
Q9NVD7	Alpha-parvin OS=Homo sapiens GN=PARVA PE=1 SV=1 - [PARVA_HUMAN]	60.115	40.32	3	11	11	17	8.10327e+07	372	42.2174	5.94775
P14625	Endoplasmin OS=Homo sapiens GN=HSP90B1 PE=1 SV=1 - [ENPL_HUMAN]	59.9508	25.53	2	16	16	17	6.70427e+07	803	92.4113	4.84326
P60174	Triosephosphate isomerase OS=Homo sapiens GN=TPI1 PE=1 SV=3 - [TPIS_HUMAN]	59.7751	48.25	1	9	9	14	1.35897e+08	286	30.7717	5.92236
P02511	Alpha-crystallin B chain OS=Homo sapiens GN=CRYAB PE=1 SV=2 - [CRYAB_HUMAN]	59.7618	42.86	1	7	7	15	1.31767e+08	175	20.1464	7.32764
P12829	Myosin light chain 4 OS=Homo sapiens GN=MYL4 PE=1 SV=3 - [MYL4_HUMAN]	58.9748	59.9	1	10	10	13	1.73199e+08	197	21.5509	5.03369
Q16647	Prostacyclin synthase OS=Homo sapiens GN=PTGIS PE=1 SV=1 - [PTGIS_HUMAN]	58.5459	29.8	1	9	9	13	4.89183e+07	500	57.0678	7.31299
P01024	Complement C3 OS=Homo sapiens GN=C3 PE=1 SV=2 - [CO3_HUMAN]	58.5288	15.94	1	15	15	17	2.691e+07	1663	187.03	6.40479
P63104	14-3-3 protein zeta/delta OS=Homo sapiens GN=YWHAZ PE=1 SV=1 - [1433Z_HUMAN]	58.3107	31.43	1	5	6	16	3.03083e+08	245	27.7277	4.79248
P30101	Protein disulfide-isomerase A3 OS=Homo sapiens GN=PDIA3 PE=1 SV=4 - [PDIA3_HUMAN]	57.5518	31.68	1	11	11	14	7.26353e+07	505	56.7468	6.354
P29401	Transketolase OS=Homo sapiens GN=TKT PE=1 SV=3 - [TKT_HUMAN]	57.5114	37.24	1	11	11	13	4.50111e+07	623	67.8347	7.66455
O75369	Filamin-B OS=Homo sapiens GN=FLNB PE=1 SV=2 - [FLNB_HUMAN]	57.3643	4.46	1	1	9	16	5.10424e+08	2602	277.99	5.73193
P05787	Keratin, type II cytoskeletal 8 OS=Homo sapiens GN=KRT8 PE=1 SV=7 - [K2C8_HUMAN]	56.8296	41.41	8	13	16	22	8.33901e+07	483	53.6711	5.59229
Q07960	Rho GTPase-activating protein 1 OS=Homo sapiens GN=ARHGAP1 PE=1 SV=1 - [RHG01_HUMAN]	56.7691	41	1	10	10	14	7.14161e+07	439	50.4042	6.29053
P52943	Cysteine-rich protein 2 OS=Homo sapiens GN=CRIP2 PE=1 SV=1 - [CRIP2_HUMAN]	56.679	48.08	1	7	7	15	1.23364e+08	208	22.478	8.71924
P0CG38	POTE ankyrin domain family member I OS=Homo sapiens GN=POTEI PE=3 SV=1 - [POTEI_HUMAN]	56.6757	5.77	1	1	4	22	3.33153e+08	1075	121.205	6.21436
P0CG39	POTE ankyrin domain family member J OS=Homo sapiens GN=POTEJ PE=3 SV=1 - [POTEJ_HUMAN]	56.6757	5.49	1	1	4	24	3.33153e+08	1038	117.315	5.97314
P27816	Microtubule-associated protein 4 OS=Homo sapiens GN=MAP4 PE=1 SV=3 - [MAP4_HUMAN]	56.4393	20.83	1	11	11	17	2.97609e+07	1152	120.93	5.42725
P27824	Calnexin OS=Homo sapiens GN=CANX PE=1 SV=2 - [CALX_HUMAN]	56.3438	32.09	1	12	12	17	8.6022e+07	592	67.5259	4.60205
P08238	Heat shock protein HSP 90-beta OS=Homo sapiens GN=HSP90AB1 PE=1 SV=4 - [HS90B_HUMAN]	55.0914	28.87	6	7	14	18	9.91308e+07	724	83.2121	5.03369
P29536	Leiomodin-1 OS=Homo sapiens GN=LMOD1 PE=1 SV=3 - [LMOD1_HUMAN]	54.9736	26.83	1	12	12	17	2.02191e+08	600	66.9889	9.33447
P68871	Hemoglobin subunit beta OS=Homo sapiens GN=HBB PE=1 SV=2 - [HBB_HUMAN]	54.5449	39.46	2	4	5	13	1.03935e+09	147	15.9883	7.28369
P53814	Smoothelin OS=Homo sapiens GN=SMTN PE=1 SV=7 - [SMTN_HUMAN]	54.4428	16.03	1	9	9	13	4.80907e+07	917	98.9982	9.0708
Q9ULV4	Coronin-1C OS=Homo sapiens GN=CORO1C PE=1 SV=1 - [COR1C_HUMAN]	53.9587	29.75	1	9	9	14	1.81145e+08	474	53.2151	7.07861
Q15404	Ras suppressor protein 1 OS=Homo sapiens GN=RSU1 PE=1 SV=3 - [RSU1_HUMAN]	53.2804	49.46	1	7	7	16	1.07048e+08	277	31.5207	8.646
Q13418	Integrin-linked protein kinase OS=Homo sapiens GN=ILK PE=1 SV=2 - [ILK_HUMAN]	52.4476	37.61	1	11	11	15	8.57889e+07	452	51.3859	8.07471
P48735	Isocitrate dehydrogenase [NADP], mitochondrial OS=Homo sapiens GN=IDH2 PE=1 SV=2 - [IDHP_HUMAN]	51.7708	39.82	1	14	14	15	4.8107e+07	452	50.8769	8.68994
Q14847	LIM and SH3 domain protein 1 OS=Homo sapiens GN=LASP1 PE=1 SV=2 - [LASP1_HUMAN]	50.518	42.53	1	8	8	14	2.51436e+08	261	29.6982	7.04932
P25705	ATP synthase subunit alpha, mitochondrial OS=Homo sapiens GN=ATP5A1 PE=1 SV=1 - [ATPA_HUMAN]	50.2213	26.76	1	9	9	13	7.73895e+07	553	59.7136	9.12939
Q92626	Peroxidasin homolog OS=Homo sapiens GN=PXDN PE=1 SV=2 - [PXDN_HUMAN]	50.0933	15.55	1	12	12	13	2.12848e+07	1479	165.17	7.1665
P31946	14-3-3 protein beta/alpha OS=Homo sapiens GN=YWHAB PE=1 SV=3 - [1433B_HUMAN]	49.858	35.37	2	5	7	13	1.60919e+08	246	28.0648	4.83057
P02671	Fibrinogen alpha chain OS=Homo sapiens GN=FGA PE=1 SV=2 - [FIBA_HUMAN]	48.5516	18.71	1	13	13	21	1.71107e+08	866	94.9144	6.01123
P09104	Gamma-enolase OS=Homo sapiens GN=ENO2 PE=1 SV=3 - [ENOG_HUMAN]	48.503	21.2	1	2	5	11	1.60352e+08	434	47.239	5.03369
Q6NZI2	Caveolae-associated protein 1 OS=Homo sapiens GN=CAVIN1 PE=1 SV=1 - [CAVN1_HUMAN]	48.0859	22.56	1	6	6	12	3.19412e+08	390	43.4498	5.60498
Q02952	A-kinase anchor protein 12 OS=Homo sapiens GN=AKAP12 PE=1 SV=4 - [AKA12_HUMAN]	47.3056	11.73	1	10	10	13	2.69726e+07	1782	191.367	4.41162
P17655	Calpain-2 catalytic subunit OS=Homo sapiens GN=CAPN2 PE=1 SV=6 - [CAN2_HUMAN]	46.8478	23.86	1	8	8	12	3.59967e+07	700	79.9448	4.98291
Q9H4M9	EH domain-containing protein 1 OS=Homo sapiens GN=EHD1 PE=1 SV=2 - [EHD1_HUMAN]	46.6913	37.64	1	6	11	12	2.82349e+07	534	60.5887	6.82959
P30041	Peroxiredoxin-6 OS=Homo sapiens GN=PRDX6 PE=1 SV=3 - [PRDX6_HUMAN]	46.5182	56.7	1	11	11	13	7.98167e+07	224	25.0192	6.37939
P17987	T-complex protein 1 subunit alpha OS=Homo sapiens GN=TCP1 PE=1 SV=1 - [TCPA_HUMAN]	45.5722	27.52	1	8	8	11	1.97524e+07	556	60.3056	6.11279
Q99832	T-complex protein 1 subunit eta OS=Homo sapiens GN=CCT7 PE=1 SV=2 - [TCPH_HUMAN]	45.0685	35.54	1	9	9	11	2.99384e+07	543	59.3289	7.6499
P16112	Aggrecan core protein OS=Homo sapiens GN=ACAN PE=1 SV=2 - [PGCA_HUMAN]	44.5679	5.76	1	6	6	10	7.68454e+07	2415	250.04	4.18311
Q6PCB0	von Willebrand factor A domain-containing protein 1 OS=Homo sapiens GN=VWA1 PE=1 SV=1 - [VWA1_HUMAN]	44.52	23.82	1	5	5	9	3.1273e+07	445	46.7753	7.6792
Q15942	Zyxin OS=Homo sapiens GN=ZYX PE=1 SV=1 - [ZYX_HUMAN]	44.5028	23.78	1	8	8	12	9.96914e+07	572	61.2382	6.66846
O00151	PDZ and LIM domain protein 1 OS=Homo sapiens GN=PDLIM1 PE=1 SV=4 - [PDLI1_HUMAN]	44.2835	38.3	1	8	8	10	5.75164e+07	329	36.049	7.02002
P09211	Glutathione S-transferase P OS=Homo sapiens GN=GSTP1 PE=1 SV=2 - [GSTP1_HUMAN]	44.2116	41.9	1	6	6	10	1.74683e+08	210	23.341	5.64307
P01834	Immunoglobulin kappa constant OS=Homo sapiens GN=IGKC PE=1 SV=2 - [IGKC_HUMAN]	43.3379	44.86	2	3	3	12	1.14053e+08	107	11.7578	6.52197
P40227	T-complex protein 1 subunit zeta OS=Homo sapiens GN=CCT6A PE=1 SV=3 - [TCPZ_HUMAN]	43.2167	29.57	1	7	7	10	2.81359e+07	531	57.9876	6.68311
P61981	14-3-3 protein gamma OS=Homo sapiens GN=YWHAG PE=1 SV=2 - [1433G_HUMAN]	42.8802	41.3	2	5	7	12	1.53436e+08	247	28.2849	4.89404
Q03135	Caveolin-1 OS=Homo sapiens GN=CAV1 PE=1 SV=4 - [CAV1_HUMAN]	42.8136	50.56	2	7	7	14	2.30111e+08	178	20.4585	6.02393
Q07065	Cytoskeleton-associated protein 4 OS=Homo sapiens GN=CKAP4 PE=1 SV=2 - [CKAP4_HUMAN]	42.6097	25.08	7	12	13	14	3.19266e+07	602	65.9827	5.92236
Q16181	Septin-7 OS=Homo sapiens GN=SEPT7 PE=1 SV=2 - [SEPT7_HUMAN]	42.5216	28.15	2	5	6	9	7.61455e+07	437	50.648	8.63135
O00339	Matrilin-2 OS=Homo sapiens GN=MATN2 PE=1 SV=4 - [MATN2_HUMAN]	42.2297	13.18	1	9	9	12	4.48934e+07	956	106.767	6.26514
P10768	S-formylglutathione hydrolase OS=Homo sapiens GN=ESD PE=1 SV=2 - [ESTD_HUMAN]	41.9494	50	1	8	8	10	3.7525e+07	282	31.4425	7.02002
P61224	Ras-related protein Rap-1b OS=Homo sapiens GN=RAP1B PE=1 SV=1 - [RAP1B_HUMAN]	41.4725	53.8	3	2	6	10	6.97945e+07	184	20.8116	5.78271
P15311	Ezrin OS=Homo sapiens GN=EZR PE=1 SV=4 - [EZRI_HUMAN]	41.4318	23.21	1	5	12	15	9.90751e+07	586	69.3697	6.26514
O60814	Histone H2B type 1-K OS=Homo sapiens GN=HIST1H2BK PE=1 SV=3 - [H2B1K_HUMAN]	40.9899	41.27	15	5	5	16	4.52885e+08	126	13.8816	10.3159
P13010	X-ray repair cross-complementing protein 5 OS=Homo sapiens GN=XRCC5 PE=1 SV=3 - [XRCC5_HUMAN]	40.9674	29.1	1	8	8	10	1.94258e+07	732	82.6523	5.80811
P08648	Integrin alpha-5 OS=Homo sapiens GN=ITGA5 PE=1 SV=2 - [ITA5_HUMAN]	40.9436	15.63	1	9	9	12	7.4667e+07	1049	114.465	5.77002
P62140	Serine/threonine-protein phosphatase PP1-beta catalytic subunit OS=Homo sapiens GN=PPP1CB PE=1 SV=3 - [PP1B_HUMAN]	40.9433	37.92	3	7	7	10	3.15859e+07	327	37.1626	6.18896
P04844	Dolichyl-diphosphooligosaccharide--protein glycosyltransferase subunit 2 OS=Homo sapiens GN=RPN2 PE=1 SV=3 - [RPN2_HUMAN]	40.8612	26.78	1	8	8	8	2.43589e+07	631	69.241	5.69385
P30153	Serine/threonine-protein phosphatase 2A 65 kDa regulatory subunit A alpha isoform OS=Homo sapiens GN=PPP2R1A PE=1 SV=4 - [2AAA_HUMAN]	40.7466	25.64	2	9	9	11	2.32161e+07	589	65.2669	5.10986
Q9Y696	Chloride intracellular channel protein 4 OS=Homo sapiens GN=CLIC4 PE=1 SV=4 - [CLIC4_HUMAN]	40.6385	46.25	1	6	6	9	6.01521e+07	253	28.7537	5.59229
Q9UGI8	Testin OS=Homo sapiens GN=TES PE=1 SV=1 - [TES_HUMAN]	40.6128	33.25	1	12	12	13	7.23153e+07	421	47.9639	7.6792
Q04446	1,4-alpha-glucan-branching enzyme OS=Homo sapiens GN=GBE1 PE=1 SV=3 - [GLGB_HUMAN]	40.5775	21.94	1	8	8	9	2.31995e+07	702	80.4226	6.31592
P27348	14-3-3 protein theta OS=Homo sapiens GN=YWHAQ PE=1 SV=1 - [1433T_HUMAN]	40.4276	33.47	2	5	7	11	1.64124e+08	245	27.7468	4.77979
Q6DD88	Atlastin-3 OS=Homo sapiens GN=ATL3 PE=1 SV=1 - [ATLA3_HUMAN]	40.341	34.94	1	10	10	10	5.57724e+07	541	60.5034	5.65576
P78371	T-complex protein 1 subunit beta OS=Homo sapiens GN=CCT2 PE=1 SV=4 - [TCPB_HUMAN]	40.3116	29.91	1	8	8	9	2.35346e+07	535	57.4521	6.45557
Q14112	Nidogen-2 OS=Homo sapiens GN=NID2 PE=1 SV=3 - [NID2_HUMAN]	40.0423	10.11	1	6	7	9	8.73296e+07	1375	151.158	5.2876
Q16777	Histone H2A type 2-C OS=Homo sapiens GN=HIST2H2AC PE=1 SV=4 - [H2A2C_HUMAN]	40.0108	42.64	2	2	3	9	2.05417e+08	129	13.9798	10.9019
Q86VP6	Cullin-associated NEDD8-dissociated protein 1 OS=Homo sapiens GN=CAND1 PE=1 SV=2 - [CAND1_HUMAN]	40.0024	13.25	1	10	10	11	1.68401e+07	1230	136.289	5.78271
P84243	Histone H3.3 OS=Homo sapiens GN=H3F3A PE=1 SV=2 - [H33_HUMAN]	39.874	44.85	3	1	5	10	1.10748e+08	136	15.3185	11.2681
P62834	Ras-related protein Rap-1A OS=Homo sapiens GN=RAP1A PE=1 SV=1 - [RAP1A_HUMAN]	39.8408	46.74	2	2	6	10	7.03808e+07	184	20.9737	6.66846
P08572	Collagen alpha-2(IV) chain OS=Homo sapiens GN=COL4A2 PE=1 SV=4 - [CO4A2_HUMAN]	39.3596	9.11	1	8	8	12	1.05171e+08	1712	167.449	8.66064
Q13813	Spectrin alpha chain, non-erythrocytic 1 OS=Homo sapiens GN=SPTAN1 PE=1 SV=3 - [SPTN1_HUMAN]	39.0174	6.96	1	9	9	9	8.04005e+06	2472	284.364	5.35107
P56199	Integrin alpha-1 OS=Homo sapiens GN=ITGA1 PE=1 SV=2 - [ITA1_HUMAN]	38.6269	11.54	1	7	7	10	8.546e+07	1179	130.765	6.29053
P13797	Plastin-3 OS=Homo sapiens GN=PLS3 PE=1 SV=4 - [PLST_HUMAN]	38.615	24.44	3	9	9	10	2.28229e+07	630	70.7662	5.60498
P09525	Annexin A4 OS=Homo sapiens GN=ANXA4 PE=1 SV=4 - [ANXA4_HUMAN]	38.5748	40.44	1	8	9	12	6.86114e+07	319	35.8601	6.12549
P23142	Fibulin-1 OS=Homo sapiens GN=FBLN1 PE=1 SV=4 - [FBLN1_HUMAN]	37.7064	18.35	1	9	9	12	2.59023e+08	703	77.1624	5.22412
P09382	Galectin-1 OS=Homo sapiens GN=LGALS1 PE=1 SV=2 - [LEG1_HUMAN]	37.5907	49.63	1	4	4	10	1.23934e+08	135	14.7062	5.50342
P60981	Destrin OS=Homo sapiens GN=DSTN PE=1 SV=3 - [DEST_HUMAN]	37.5058	35.76	1	4	5	10	2.58106e+08	165	18.4935	7.85498
P48643	T-complex protein 1 subunit epsilon OS=Homo sapiens GN=CCT5 PE=1 SV=1 - [TCPE_HUMAN]	37.4856	26.25	1	7	7	9	2.54906e+07	541	59.6328	5.65576
P00441	Superoxide dismutase [Cu-Zn] OS=Homo sapiens GN=SOD1 PE=1 SV=2 - [SODC_HUMAN]	37.4584	60.39	1	6	6	9	9.29921e+07	154	15.9259	6.12549
P61158	Actin-related protein 3 OS=Homo sapiens GN=ACTR3 PE=1 SV=3 - [ARP3_HUMAN]	37.3095	37.56	2	8	8	11	7.33046e+07	418	47.341	5.88428
P35555	Fibrillin-1 OS=Homo sapiens GN=FBN1 PE=1 SV=3 - [FBN1_HUMAN]	37.2566	4.67	1	9	9	13	4.45097e+07	2871	312.022	4.93213
P40939	Trifunctional enzyme subunit alpha, mitochondrial OS=Homo sapiens GN=HADHA PE=1 SV=2 - [ECHA_HUMAN]	36.9632	18.22	1	7	7	8	3.13561e+07	763	82.9469	9.0415
P32119	Peroxiredoxin-2 OS=Homo sapiens GN=PRDX2 PE=1 SV=5 - [PRDX2_HUMAN]	36.8004	52.02	1	6	7	9	1.01617e+08	198	21.8782	5.97314
P07996	Thrombospondin-1 OS=Homo sapiens GN=THBS1 PE=1 SV=2 - [TSP1_HUMAN]	36.4298	8.12	1	6	6	8	4.22533e+07	1170	129.3	4.94482
P63241	Eukaryotic translation initiation factor 5A-1 OS=Homo sapiens GN=EIF5A PE=1 SV=2 - [IF5A1_HUMAN]	35.9864	50.65	3	5	5	6	2.56429e+07	154	16.8214	5.23682
Q9BTV4	Transmembrane protein 43 OS=Homo sapiens GN=TMEM43 PE=1 SV=1 - [TMM43_HUMAN]	35.4778	25	1	5	5	7	5.27941e+07	400	44.8472	8.1333
P23528	Cofilin-1 OS=Homo sapiens GN=CFL1 PE=1 SV=3 - [COF1_HUMAN]	35.0573	45.78	1	4	6	9	1.53127e+08	166	18.4907	8.08936
P04899	Guanine nucleotide-binding protein G(i) subunit alpha-2 OS=Homo sapiens GN=GNAI2 PE=1 SV=3 - [GNAI2_HUMAN]	34.8542	21.13	1	3	5	9	2.76438e+07	355	40.4251	5.5415
P02745	Complement C1q subcomponent subunit A OS=Homo sapiens GN=C1QA PE=1 SV=2 - [C1QA_HUMAN]	34.8302	23.27	1	4	4	8	5.33101e+07	245	26.0002	9.11475
P01860	Immunoglobulin heavy constant gamma 3 OS=Homo sapiens GN=IGHG3 PE=1 SV=2 - [IGHG3_HUMAN]	34.5918	22.02	1	2	6	8	1.37782e+08	377	41.2604	7.89893
P01023	Alpha-2-macroglobulin OS=Homo sapiens GN=A2M PE=1 SV=3 - [A2MG_HUMAN]	34.4249	11.26	1	9	9	9	1.64635e+07	1474	163.188	6.45557
P07195	L-lactate dehydrogenase B chain OS=Homo sapiens GN=LDHB PE=1 SV=2 - [LDHB_HUMAN]	34.2225	35.03	3	8	9	11	8.02462e+07	334	36.6151	6.04932
P04843	Dolichyl-diphosphooligosaccharide--protein glycosyltransferase subunit 1 OS=Homo sapiens GN=RPN1 PE=1 SV=1 - [RPN1_HUMAN]	34.0263	21.58	1	8	8	8	1.97072e+07	607	68.5268	6.37939
Q71DI3	Histone H3.2 OS=Homo sapiens GN=HIST2H3A PE=1 SV=3 - [H32_HUMAN]	33.6985	44.85	3	1	5	9	3.84758e+07	136	15.3785	11.2681
Q9UBX5	Fibulin-5 OS=Homo sapiens GN=FBLN5 PE=1 SV=1 - [FBLN5_HUMAN]	33.6925	18.3	1	8	8	12	1.80813e+08	448	50.1467	4.729
Q9GZM7	Tubulointerstitial nephritis antigen-like OS=Homo sapiens GN=TINAGL1 PE=1 SV=1 - [TINAL_HUMAN]	33.3263	31.91	1	8	8	8	7.56333e+07	467	52.353	6.99072
P52565	Rho GDP-dissociation inhibitor 1 OS=Homo sapiens GN=ARHGDIA PE=1 SV=3 - [GDIR1_HUMAN]	32.8777	44.61	1	5	5	9	4.40763e+07	204	23.1927	5.10986
P63010	AP-2 complex subunit beta OS=Homo sapiens GN=AP2B1 PE=1 SV=1 - [AP2B1_HUMAN]	32.8647	16.65	1	5	6	10	1.43853e+07	937	104.486	5.37646
Q15019	Septin-2 OS=Homo sapiens GN=SEPT2 PE=1 SV=1 - [SEPT2_HUMAN]	32.7674	31.3	1	6	6	7	5.93102e+07	361	41.4613	6.59521
P35573	Glycogen debranching enzyme OS=Homo sapiens GN=AGL PE=1 SV=3 - [GDE_HUMAN]	32.4962	9.79	1	8	8	10	13640697	1532	174.652	6.75635
Q08257	Quinone oxidoreductase OS=Homo sapiens GN=CRYZ PE=1 SV=1 - [QOR_HUMAN]	32.4369	43.16	1	7	7	8	3.16862e+07	329	35.1845	8.44092
P11217	Glycogen phosphorylase, muscle form OS=Homo sapiens GN=PYGM PE=1 SV=6 - [PYGM_HUMAN]	32.3467	10.81	2	2	8	9	6.5983e+07	842	97.0306	7.03467
P60842	Eukaryotic initiation factor 4A-I OS=Homo sapiens GN=EIF4A1 PE=1 SV=1 - [IF4A1_HUMAN]	32.3225	27.83	2	2	7	9	2.6192e+07	406	46.1246	5.47803
Q9Y281	Cofilin-2 OS=Homo sapiens GN=CFL2 PE=1 SV=1 - [COF2_HUMAN]	32.3098	39.76	1	3	5	8	1.10297e+08	166	18.7249	7.88428
P19823	Inter-alpha-trypsin inhibitor heavy chain H2 OS=Homo sapiens GN=ITIH2 PE=1 SV=2 - [ITIH2_HUMAN]	32.0848	13.74	1	7	7	8	3.51773e+07	946	106.397	6.85889
P30048	Thioredoxin-dependent peroxide reductase, mitochondrial OS=Homo sapiens GN=PRDX3 PE=1 SV=3 - [PRDX3_HUMAN]	31.9978	47.66	1	7	7	8	5.39327e+07	256	27.6752	7.78174
Q14697	Neutral alpha-glucosidase AB OS=Homo sapiens GN=GANAB PE=1 SV=3 - [GANAB_HUMAN]	31.5442	15.78	1	8	8	10	3.10658e+07	944	106.807	6.13818
P00387	NADH-cytochrome b5 reductase 3 OS=Homo sapiens GN=CYB5R3 PE=1 SV=3 - [NB5R3_HUMAN]	31.5436	31.56	1	8	8	9	8.32231e+07	301	34.2127	7.59131
P63244	Receptor of activated protein C kinase 1 OS=Homo sapiens GN=RACK1 PE=1 SV=3 - [RACK1_HUMAN]	31.2288	36.28	1	5	5	6	1.78459e+07	317	35.0546	7.69385
P12956	X-ray repair cross-complementing protein 6 OS=Homo sapiens GN=XRCC6 PE=1 SV=2 - [XRCC6_HUMAN]	31.0771	21.35	1	8	8	10	1.20216e+07	609	69.7991	6.63916
Q9UHD8	Septin-9 OS=Homo sapiens GN=SEPT9 PE=1 SV=2 - [SEPT9_HUMAN]	30.9738	17.06	1	7	7	8	2.18979e+07	586	65.3608	8.96826
P36955	Pigment epithelium-derived factor OS=Homo sapiens GN=SERPINF1 PE=1 SV=4 - [PEDF_HUMAN]	30.7546	27.75	1	7	7	9	5.46343e+07	418	46.2833	6.37939
P01859	Immunoglobulin heavy constant gamma 2 OS=Homo sapiens GN=IGHG2 PE=1 SV=2 - [IGHG2_HUMAN]	30.6882	23.01	1	2	5	7	8.407e+07	326	35.8778	7.59131
P62805	Histone H4 OS=Homo sapiens GN=HIST1H4A PE=1 SV=2 - [H4_HUMAN]	30.6756	39.81	1	5	5	9	4.092e+08	103	11.3604	11.356
P30086	Phosphatidylethanolamine-binding protein 1 OS=Homo sapiens GN=PEBP1 PE=1 SV=3 - [PEBP1_HUMAN]	30.4285	54.01	1	6	6	8	9.02011e+07	187	21.0437	7.53271
O15144	Actin-related protein 2/3 complex subunit 2 OS=Homo sapiens GN=ARPC2 PE=1 SV=1 - [ARPC2_HUMAN]	30.0302	35.33	1	5	5	8	3.00444e+07	300	34.3115	7.35693
P62937	Peptidyl-prolyl cis-trans isomerase A OS=Homo sapiens GN=PPIA PE=1 SV=2 - [PPIA_HUMAN]	29.9001	52.12	6	8	8	9	2.30523e+08	165	18.0009	7.81104
Q04917	14-3-3 protein eta OS=Homo sapiens GN=YWHAH PE=1 SV=4 - [1433F_HUMAN]	29.7156	29.27	2	4	6	9	1.47729e+08	246	28.201	4.84326
Q8WUM4	Programmed cell death 6-interacting protein OS=Homo sapiens GN=PDCD6IP PE=1 SV=1 - [PDC6I_HUMAN]	29.1673	18.32	1	9	9	10	1.64439e+07	868	95.9631	6.52197
Q13557	Calcium/calmodulin-dependent protein kinase type II subunit delta OS=Homo sapiens GN=CAMK2D PE=1 SV=3 - [KCC2D_HUMAN]	28.9753	25.45	3	4	7	8	2.2812e+07	499	56.3336	7.25439
P01009	Alpha-1-antitrypsin OS=Homo sapiens GN=SERPINA1 PE=1 SV=3 - [A1AT_HUMAN]	28.8743	26.56	1	7	7	7	2.26567e+07	418	46.707	5.59229
P08754	Guanine nucleotide-binding protein G(k) subunit alpha OS=Homo sapiens GN=GNAI3 PE=1 SV=3 - [GNAI3_HUMAN]	28.8631	23.16	1	3	5	8	1.57608e+07	354	40.5063	5.69385
P62879	Guanine nucleotide-binding protein G(I)/G(S)/G(T) subunit beta-2 OS=Homo sapiens GN=GNB2 PE=1 SV=3 - [GBB2_HUMAN]	28.6989	37.06	2	4	6	7	1.61891e+07	340	37.3071	5.99854
P35527	Keratin, type I cytoskeletal 9 OS=Homo sapiens GN=KRT9 PE=1 SV=3 - [K1C9_HUMAN]	28.5898	25.2	2	6	7	9	1.52102e+07	623	62.0268	5.23682
P13645	Keratin, type I cytoskeletal 10 OS=Homo sapiens GN=KRT10 PE=1 SV=6 - [K1C10_HUMAN]	28.3021	19.35	14	6	8	9	8.95945e+06	584	58.7917	5.21143
P68431	Histone H3.1 OS=Homo sapiens GN=HIST1H3A PE=1 SV=2 - [H31_HUMAN]	28.2348	44.85	3	1	5	8	4.31446e+07	136	15.3945	11.1216
Q99798	Aconitate hydratase, mitochondrial OS=Homo sapiens GN=ACO2 PE=1 SV=2 - [ACON_HUMAN]	28.2346	13.72	1	5	5	6	2.25363e+07	780	85.3719	7.60596
P08603	Complement factor H OS=Homo sapiens GN=CFH PE=1 SV=4 - [CFAH_HUMAN]	28.2029	9.75	1	7	7	7	2.51739e+07	1231	139.005	6.60986
P35232	Prohibitin OS=Homo sapiens GN=PHB PE=1 SV=1 - [PHB_HUMAN]	28.1803	48.16	1	8	8	8	1.39832e+07	272	29.7859	5.75732
O00571	ATP-dependent RNA helicase DDX3X OS=Homo sapiens GN=DDX3X PE=1 SV=3 - [DDX3X_HUMAN]	28.1689	11.78	2	6	6	8	1.40822e+07	662	73.198	7.18115
P20700	Lamin-B1 OS=Homo sapiens GN=LMNB1 PE=1 SV=2 - [LMNB1_HUMAN]	28.1139	20.31	1	6	7	8	2.0006e+07	586	66.3676	5.16064
Q9NZN3	EH domain-containing protein 3 OS=Homo sapiens GN=EHD3 PE=1 SV=2 - [EHD3_HUMAN]	28.0356	20.75	1	1	6	7	2.82349e+07	535	60.8487	6.56592
Q9Y4J8	Dystrobrevin alpha OS=Homo sapiens GN=DTNA PE=1 SV=2 - [DTNA_HUMAN]	28.0144	17.63	2	8	8	8	1.41544e+07	743	83.8479	6.88818
P60953	Cell division control protein 42 homolog OS=Homo sapiens GN=CDC42 PE=1 SV=2 - [CDC42_HUMAN]	28.0099	20.94	1	3	3	7	1.8754e+07	191	21.245	6.55127
P21964	Catechol O-methyltransferase OS=Homo sapiens GN=COMT PE=1 SV=2 - [COMT_HUMAN]	27.9755	45.39	1	6	6	6	1.39713e+07	271	30.0176	5.46533
Q9BXN1	Asporin OS=Homo sapiens GN=ASPN PE=1 SV=2 - [ASPN_HUMAN]	27.596	27.37	1	6	6	6	5.76004e+07	380	43.3893	7.07861
P13489	Ribonuclease inhibitor OS=Homo sapiens GN=RNH1 PE=1 SV=2 - [RINI_HUMAN]	27.4985	30.37	1	7	7	9	3.66745e+07	461	49.9411	4.81787
P02787	Serotransferrin OS=Homo sapiens GN=TF PE=1 SV=3 - [TRFE_HUMAN]	27.1307	13.9	1	5	5	6	2.40537e+07	698	77.0136	7.12256
P26599	Polypyrimidine tract-binding protein 1 OS=Homo sapiens GN=PTBP1 PE=1 SV=1 - [PTBP1_HUMAN]	27.1196	22.98	1	5	5	5	2.03722e+07	531	57.1856	9.17334
Q14240	Eukaryotic initiation factor 4A-II OS=Homo sapiens GN=EIF4A2 PE=1 SV=2 - [IF4A2_HUMAN]	27.0183	27.76	2	2	7	9	2.6192e+07	407	46.3728	5.47803
Q06828	Fibromodulin OS=Homo sapiens GN=FMOD PE=1 SV=2 - [FMOD_HUMAN]	26.8395	37.23	1	8	8	9	5.4028e+07	376	43.1515	6.03662
P80723	Brain acid soluble protein 1 OS=Homo sapiens GN=BASP1 PE=1 SV=2 - [BASP1_HUMAN]	26.7205	46.26	1	7	7	11	1.28621e+07	227	22.68	4.62744
P31949	Protein S100-A11 OS=Homo sapiens GN=S100A11 PE=1 SV=2 - [S10AB_HUMAN]	26.6192	62.86	1	5	5	7	7.93072e+07	105	11.7328	7.12256
P61978	Heterogeneous nuclear ribonucleoprotein K OS=Homo sapiens GN=HNRNPK PE=1 SV=1 - [HNRPK_HUMAN]	26.6026	20.73	1	7	7	7	3.56174e+07	463	50.9444	5.5415
Q13642	Four and a half LIM domains protein 1 OS=Homo sapiens GN=FHL1 PE=1 SV=4 - [FHL1_HUMAN]	26.3998	25.7	1	6	6	9	3.11453e+08	323	36.2386	8.96826
P02462	Collagen alpha-1(IV) chain OS=Homo sapiens GN=COL4A1 PE=1 SV=3 - [CO4A1_HUMAN]	26.3113	6.89	2	6	6	9	1.21901e+08	1669	160.514	8.27979
Q9Y4G6	Talin-2 OS=Homo sapiens GN=TLN2 PE=1 SV=4 - [TLN2_HUMAN]	26.268	3.54	1	1	6	7	6.19745e+07	2542	271.443	5.56689
P40123	Adenylyl cyclase-associated protein 2 OS=Homo sapiens GN=CAP2 PE=1 SV=1 - [CAP2_HUMAN]	26.0872	29.77	1	7	7	8	4.2119e+07	477	52.7908	6.3667
P62873	Guanine nucleotide-binding protein G(I)/G(S)/G(T) subunit beta-1 OS=Homo sapiens GN=GNB1 PE=1 SV=3 - [GBB1_HUMAN]	26.0466	27.65	2	3	5	7	1.59898e+07	340	37.353	5.99854
Q15084	Protein disulfide-isomerase A6 OS=Homo sapiens GN=PDIA6 PE=1 SV=1 - [PDIA6_HUMAN]	25.6439	17.05	1	5	5	7	3.06161e+07	440	48.0913	5.08447
P07384	Calpain-1 catalytic subunit OS=Homo sapiens GN=CAPN1 PE=1 SV=1 - [CAN1_HUMAN]	25.1623	18.49	1	6	6	6	2.56836e+07	714	81.8382	5.66846
Q8N2S1	Latent-transforming growth factor beta-binding protein 4 OS=Homo sapiens GN=LTBP4 PE=1 SV=2 - [LTBP4_HUMAN]	24.9963	7.2	1	7	7	7	3.0667e+07	1624	173.32	5.42725
Q99829	Copine-1 OS=Homo sapiens GN=CPNE1 PE=1 SV=1 - [CPNE1_HUMAN]	24.7658	21.79	1	5	5	7	1.12794e+07	537	59.0215	5.8335
P05387	60S acidic ribosomal protein P2 OS=Homo sapiens GN=RPLP2 PE=1 SV=1 - [RLA2_HUMAN]	24.7308	69.57	1	5	5	6	3.16678e+07	115	11.6578	4.53857
P27105	Erythrocyte band 7 integral membrane protein OS=Homo sapiens GN=STOM PE=1 SV=3 - [STOM_HUMAN]	24.6427	28.82	1	5	5	7	1.83998e+07	288	31.7107	7.88428
P36578	60S ribosomal protein L4 OS=Homo sapiens GN=RPL4 PE=1 SV=5 - [RL4_HUMAN]	24.5131	11.71	1	3	3	5	1.39175e+07	427	47.6674	11.063
P49961	Ectonucleoside triphosphate diphosphohydrolase 1 OS=Homo sapiens GN=ENTPD1 PE=1 SV=1 - [ENTP1_HUMAN]	24.4209	16.08	1	6	6	7	5.78904e+07	510	57.9271	6.34131
Q14764	Major vault protein OS=Homo sapiens GN=MVP PE=1 SV=4 - [MVP_HUMAN]	24.3395	20.38	1	9	9	10	2.12283e+07	893	99.2659	5.47803
Q16527	Cysteine and glycine-rich protein 2 OS=Homo sapiens GN=CSRP2 PE=1 SV=3 - [CSRP2_HUMAN]	24.0268	48.19	1	7	7	8	4.24199e+07	193	20.9399	8.6167
P35241	Radixin OS=Homo sapiens GN=RDX PE=1 SV=1 - [RADI_HUMAN]	24.0135	16.47	1	1	9	10	9.87723e+07	583	68.5214	6.3667
Q14974	Importin subunit beta-1 OS=Homo sapiens GN=KPNB1 PE=1 SV=2 - [IMB1_HUMAN]	23.9789	13.24	1	6	6	6	1.06617e+07	876	97.108	4.77979
P12236	ADP/ATP translocase 3 OS=Homo sapiens GN=SLC25A6 PE=1 SV=4 - [ADT3_HUMAN]	23.9582	28.86	2	1	6	7	4.25531e+07	298	32.8452	9.74463
Q53GG5	PDZ and LIM domain protein 3 OS=Homo sapiens GN=PDLIM3 PE=1 SV=1 - [PDLI3_HUMAN]	23.9574	12.64	1	3	3	5	7.5193e+07	364	39.2074	6.88818
P62258	14-3-3 protein epsilon OS=Homo sapiens GN=YWHAE PE=1 SV=1 - [1433E_HUMAN]	23.9254	23.92	1	4	5	8	1.52786e+08	255	29.1554	4.7417
Q12805	EGF-containing fibulin-like extracellular matrix protein 1 OS=Homo sapiens GN=EFEMP1 PE=1 SV=2 - [FBLN3_HUMAN]	23.9006	13.59	1	4	4	6	9.37359e+07	493	54.6042	5.07178
Q8IUE6	Histone H2A type 2-B OS=Homo sapiens GN=HIST2H2AB PE=1 SV=3 - [H2A2B_HUMAN]	23.8848	45.38	1	3	3	5	4.31775e+06	130	13.9868	10.8872
Q16836	Hydroxyacyl-coenzyme A dehydrogenase, mitochondrial OS=Homo sapiens GN=HADH PE=1 SV=3 - [HCDH_HUMAN]	23.8832	28.34	1	3	3	7	7.60948e+06	314	34.2719	8.85107
P47755	F-actin-capping protein subunit alpha-2 OS=Homo sapiens GN=CAPZA2 PE=1 SV=3 - [CAZA2_HUMAN]	23.7229	32.87	1	5	6	6	4.96709e+07	286	32.9286	5.84619
P21399	Cytoplasmic aconitate hydratase OS=Homo sapiens GN=ACO1 PE=1 SV=3 - [ACOC_HUMAN]	23.5284	13.27	1	6	6	6	1.90286e+07	889	98.3366	6.68311
P21589	5'-nucleotidase OS=Homo sapiens GN=NT5E PE=1 SV=1 - [5NTD_HUMAN]	23.2229	18.12	1	5	5	5	1.57961e+07	574	63.3275	7.03467
P49368	T-complex protein 1 subunit gamma OS=Homo sapiens GN=CCT3 PE=1 SV=4 - [TCPG_HUMAN]	23.0038	22.94	1	7	7	7	2.51882e+07	545	60.4953	6.49365
Q63ZY3	KN motif and ankyrin repeat domain-containing protein 2 OS=Homo sapiens GN=KANK2 PE=1 SV=1 - [KANK2_HUMAN]	22.9295	12.57	3	8	8	9	1.81869e+07	851	91.1179	5.63037
P12235	ADP/ATP translocase 1 OS=Homo sapiens GN=SLC25A4 PE=1 SV=4 - [ADT1_HUMAN]	22.8682	28.86	2	2	6	7	4.92734e+07	298	33.0432	9.75928
P09972	Fructose-bisphosphate aldolase C OS=Homo sapiens GN=ALDOC PE=1 SV=2 - [ALDOC_HUMAN]	22.8669	17.86	2	1	5	7	8.93499e+07	364	39.4312	6.87354
P39656	Dolichyl-diphosphooligosaccharide--protein glycosyltransferase 48 kDa subunit OS=Homo sapiens GN=DDOST PE=1 SV=4 - [OST48_HUMAN]	22.6972	23.68	1	5	5	6	1.68315e+07	456	50.769	6.55127
Q13228	Selenium-binding protein 1 OS=Homo sapiens GN=SELENBP1 PE=1 SV=2 - [SBP1_HUMAN]	22.6869	20.97	1	6	6	6	1.527e+07	472	52.3576	6.3667
Q07507	Dermatopontin OS=Homo sapiens GN=DPT PE=1 SV=2 - [DERM_HUMAN]	22.6753	52.74	1	5	5	7	5.50126e+07	201	23.9888	4.81787
P04264	Keratin, type II cytoskeletal 1 OS=Homo sapiens GN=KRT1 PE=1 SV=6 - [K2C1_HUMAN]	22.5554	12.58	1	5	5	5	2.58227e+07	644	65.999	8.11865
P61586	Transforming protein RhoA OS=Homo sapiens GN=RHOA PE=1 SV=1 - [RHOA_HUMAN]	22.2143	44.04	2	1	4	7	4.39118e+07	193	21.7541	6.1001
Q9Y277	Voltage-dependent anion-selective channel protein 3 OS=Homo sapiens GN=VDAC3 PE=1 SV=1 - [VDAC3_HUMAN]	22.123	28.62	1	4	5	6	1.57136e+07	283	30.6393	8.66064
P98095	Fibulin-2 OS=Homo sapiens GN=FBLN2 PE=1 SV=2 - [FBLN2_HUMAN]	22.0977	5.15	1	5	5	7	6.64993e+07	1184	126.489	4.81787
O14558	Heat shock protein beta-6 OS=Homo sapiens GN=HSPB6 PE=1 SV=2 - [HSPB6_HUMAN]	22.085	54.37	1	3	3	6	3.93587e+07	160	17.125	6.40479
Q8N3V7	Synaptopodin OS=Homo sapiens GN=SYNPO PE=1 SV=2 - [SYNPO_HUMAN]	21.9877	9.26	1	4	4	4	2.86154e+07	929	99.4021	8.71924
P06756	Integrin alpha-V OS=Homo sapiens GN=ITGAV PE=1 SV=2 - [ITAV_HUMAN]	21.9439	10.88	1	6	6	7	1.47046e+07	1048	115.964	5.68115
P55786	Puromycin-sensitive aminopeptidase OS=Homo sapiens GN=NPEPPS PE=1 SV=2 - [PSA_HUMAN]	21.8955	13.38	2	6	6	6	2.15792e+07	919	103.211	5.71924
Q8NBS9	Thioredoxin domain-containing protein 5 OS=Homo sapiens GN=TXNDC5 PE=1 SV=2 - [TXND5_HUMAN]	21.8322	18.98	1	6	6	6	5.78946e+07	432	47.5987	5.97314
P50991	T-complex protein 1 subunit delta OS=Homo sapiens GN=CCT4 PE=1 SV=4 - [TCPD_HUMAN]	21.7667	16.14	1	4	4	5	1.73907e+07	539	57.8878	7.82568
P40763	Signal transducer and activator of transcription 3 OS=Homo sapiens GN=STAT3 PE=1 SV=2 - [STAT3_HUMAN]	21.6344	12.73	1	5	5	7	6.52859e+06	770	88.0114	6.30322
P61160	Actin-related protein 2 OS=Homo sapiens GN=ACTR2 PE=1 SV=1 - [ARP2_HUMAN]	21.5078	20.05	1	4	4	6	1.57437e+07	394	44.7322	6.7417
P0C0L4	Complement C4-A OS=Homo sapiens GN=C4A PE=1 SV=2 - [CO4A_HUMAN]	21.0466	7.34	2	5	5	5	8.57068e+06	1744	192.664	7.07861
Q02218	2-oxoglutarate dehydrogenase, mitochondrial OS=Homo sapiens GN=OGDH PE=1 SV=3 - [ODO1_HUMAN]	20.9229	7.53	1	4	4	5	1.34218e+07	1023	115.861	6.85889
Q9NQC3	Reticulon-4 OS=Homo sapiens GN=RTN4 PE=1 SV=2 - [RTN4_HUMAN]	20.6972	10.32	1	4	4	6	5.67391e+07	1192	129.851	4.50049
Q9Y6C2	EMILIN-1 OS=Homo sapiens GN=EMILIN1 PE=1 SV=3 - [EMIL1_HUMAN]	20.5666	12.89	1	10	10	10	4.33262e+07	1016	106.63	5.17334
P14866	Heterogeneous nuclear ribonucleoprotein L OS=Homo sapiens GN=HNRNPL PE=1 SV=2 - [HNRPL_HUMAN]	20.3995	16.64	1	3	3	4	1.27593e+07	589	64.0924	8.22119
O14579	Coatomer subunit epsilon OS=Homo sapiens GN=COPE PE=1 SV=3 - [COPE_HUMAN]	19.9563	30.84	1	3	3	4	4.8621e+06	308	34.4603	5.12256
P46939	Utrophin OS=Homo sapiens GN=UTRN PE=1 SV=2 - [UTRO_HUMAN]	19.7116	2.94	1	5	5	5	5.5283e+06	3433	394.22	5.32568
Q0ZGT2	Nexilin OS=Homo sapiens GN=NEXN PE=1 SV=1 - [NEXN_HUMAN]	19.4704	12.89	1	6	6	8	4.58749e+07	675	80.6087	5.32568
Q16270	Insulin-like growth factor-binding protein 7 OS=Homo sapiens GN=IGFBP7 PE=1 SV=1 - [IBP7_HUMAN]	19.4448	21.63	1	4	4	5	3.67879e+07	282	29.1114	7.89893
Q16851	UTP--glucose-1-phosphate uridylyltransferase OS=Homo sapiens GN=UGP2 PE=1 SV=5 - [UGPA_HUMAN]	19.3208	17.32	1	6	6	7	3.29393e+07	508	56.9047	8.14795
Q14894	Ketimine reductase mu-crystallin OS=Homo sapiens GN=CRYM PE=1 SV=1 - [CRYM_HUMAN]	19.3108	20.7	1	3	3	5	1.18317e+07	314	33.7544	5.13525
P47756	F-actin-capping protein subunit beta OS=Homo sapiens GN=CAPZB PE=1 SV=4 - [CAPZB_HUMAN]	19.2298	21.3	1	4	4	6	2.39832e+07	277	31.3308	5.59229
Q00839	Heterogeneous nuclear ribonucleoprotein U OS=Homo sapiens GN=HNRNPU PE=1 SV=6 - [HNRPU_HUMAN]	19.1205	12.24	1	5	5	5	3.38808e+07	825	90.528	5.99854
O60664	Perilipin-3 OS=Homo sapiens GN=PLIN3 PE=1 SV=3 - [PLIN3_HUMAN]	19.1162	23.73	1	5	5	5	1.91904e+07	434	47.0459	5.43994
P23634	Plasma membrane calcium-transporting ATPase 4 OS=Homo sapiens GN=ATP2B4 PE=1 SV=2 - [AT2B4_HUMAN]	19.0319	4.51	3	3	3	5	1.34387e+07	1241	137.833	6.59521
Q96HC4	PDZ and LIM domain protein 5 OS=Homo sapiens GN=PDLIM5 PE=1 SV=5 - [PDLI5_HUMAN]	19.0101	13.59	1	5	5	5	5.08247e+07	596	63.9045	8.20654
P52209	6-phosphogluconate dehydrogenase, decarboxylating OS=Homo sapiens GN=PGD PE=1 SV=3 - [6PGD_HUMAN]	18.6776	12.84	1	4	4	6	6.52741e+06	483	53.106	7.2251
P05141	ADP/ATP translocase 2 OS=Homo sapiens GN=SLC25A5 PE=1 SV=7 - [ADT2_HUMAN]	18.6509	19.8	2	1	5	6	4.88281e+07	298	32.8312	9.68604
P63096	Guanine nucleotide-binding protein G(i) subunit alpha-1 OS=Homo sapiens GN=GNAI1 PE=1 SV=2 - [GNAI1_HUMAN]	18.2797	16.67	1	1	3	6	1.12526e+07	354	40.3352	5.97314
P40261	Nicotinamide N-methyltransferase OS=Homo sapiens GN=NNMT PE=1 SV=1 - [NNMT_HUMAN]	18.2759	30.68	1	4	4	5	1.59052e+07	264	29.5551	5.74463
Q7KZF4	Staphylococcal nuclease domain-containing protein 1 OS=Homo sapiens GN=SND1 PE=1 SV=1 - [SND1_HUMAN]	18.2724	7.69	1	3	3	4	1.3109e+07	910	101.934	7.1665
P02749	Beta-2-glycoprotein 1 OS=Homo sapiens GN=APOH PE=1 SV=3 - [APOH_HUMAN]	18.212	26.67	1	5	5	5	3.94587e+07	345	38.2727	7.97217
P29992	Guanine nucleotide-binding protein subunit alpha-11 OS=Homo sapiens GN=GNA11 PE=1 SV=2 - [GNA11_HUMAN]	18.1824	13.93	2	2	3	4	9.05801e+06	359	42.0965	5.69385
P04632	Calpain small subunit 1 OS=Homo sapiens GN=CAPNS1 PE=1 SV=1 - [CPNS1_HUMAN]	18.1712	35.82	1	4	4	5	1.64887e+07	268	28.2977	5.19873
P61019	Ras-related protein Rab-2A OS=Homo sapiens GN=RAB2A PE=1 SV=1 - [RAB2A_HUMAN]	18.0947	33.02	2	5	5	5	21128566	212	23.5308	6.53662
Q99623	Prohibitin-2 OS=Homo sapiens GN=PHB2 PE=1 SV=2 - [PHB2_HUMAN]	18.0313	21.07	1	4	4	4	3.86004e+07	299	33.2759	9.83252
Q16643	Drebrin OS=Homo sapiens GN=DBN1 PE=1 SV=4 - [DREB_HUMAN]	17.9522	11.56	1	4	4	4	2.40199e+07	649	71.3854	4.44971
Q13555	Calcium/calmodulin-dependent protein kinase type II subunit gamma OS=Homo sapiens GN=CAMK2G PE=1 SV=3 - [KCC2G_HUMAN]	17.9198	18.46	3	2	5	6	2.13259e+07	558	62.5697	7.82568
P40926	Malate dehydrogenase, mitochondrial OS=Homo sapiens GN=MDH2 PE=1 SV=3 - [MDHM_HUMAN]	17.8866	22.78	1	5	5	5	2.28567e+07	338	35.4807	8.67529
P36871	Phosphoglucomutase-1 OS=Homo sapiens GN=PGM1 PE=1 SV=3 - [PGM1_HUMAN]	17.7675	12.46	1	4	4	5	9.33664e+06	562	61.4105	6.75635
O43556	Epsilon-sarcoglycan OS=Homo sapiens GN=SGCE PE=1 SV=6 - [SGCE_HUMAN]	17.7552	19.68	1	4	4	4	1.59961e+07	437	49.8191	6.55127
Q9UBQ7	Glyoxylate reductase/hydroxypyruvate reductase OS=Homo sapiens GN=GRHPR PE=1 SV=1 - [GRHPR_HUMAN]	17.6704	25	1	4	4	4	1.70676e+07	328	35.6457	7.38623
P0DP24	Calmodulin-2 OS=Homo sapiens GN=CALM2 PE=1 SV=1 - [CALM2_HUMAN]	17.3685	53.02	2	5	5	6	1.39464e+08	149	16.8268	4.22119
P61163	Alpha-centractin OS=Homo sapiens GN=ACTR1A PE=1 SV=1 - [ACTZ_HUMAN]	17.2516	17.29	1	3	3	4	2.81152e+07	376	42.5869	6.63916
Q7Z7G0	Target of Nesh-SH3 OS=Homo sapiens GN=ABI3BP PE=1 SV=1 - [TARSH_HUMAN]	17.2273	6.88	1	4	4	4	1.72229e+07	1075	118.569	9.43701
Q15691	Microtubule-associated protein RP/EB family member 1 OS=Homo sapiens GN=MAPRE1 PE=1 SV=3 - [MARE1_HUMAN]	17.1794	27.61	1	4	4	5	2.24584e+07	268	29.9802	5.13525
Q13683	Integrin alpha-7 OS=Homo sapiens GN=ITGA7 PE=1 SV=3 - [ITA7_HUMAN]	16.9591	6.69	1	3	3	3	1.19549e+07	1181	128.866	5.73193
P08134	Rho-related GTP-binding protein RhoC OS=Homo sapiens GN=RHOC PE=1 SV=1 - [RHOC_HUMAN]	16.948	44.04	2	1	4	5	3.67078e+07	193	21.9923	6.58057
P01891	HLA class I histocompatibility antigen, A-68 alpha chain OS=Homo sapiens GN=HLA-A PE=1 SV=4 - [1A68_HUMAN]	16.8593	10.41	47	2	2	3	1.8895e+07	365	40.8831	6.69775
O94973	AP-2 complex subunit alpha-2 OS=Homo sapiens GN=AP2A2 PE=1 SV=2 - [AP2A2_HUMAN]	16.7183	10.76	1	3	5	5	7.19486e+06	939	103.895	6.96143
Q9H0B8	Cysteine-rich secretory protein LCCL domain-containing 2 OS=Homo sapiens GN=CRISPLD2 PE=2 SV=1 - [CRLD2_HUMAN]	16.7073	14.08	1	4	4	4	2.32256e+07	497	55.8831	8.01611
P05388	60S acidic ribosomal protein P0 OS=Homo sapiens GN=RPLP0 PE=1 SV=1 - [RLA0_HUMAN]	16.7063	29.97	2	5	5	5	2.12835e+07	317	34.2518	5.97314
P08865	40S ribosomal protein SA OS=Homo sapiens GN=RPSA PE=1 SV=4 - [RSSA_HUMAN]	16.5794	20	1	3	3	3	3.49215e+07	295	32.8334	4.86865
P07737	Profilin-1 OS=Homo sapiens GN=PFN1 PE=1 SV=2 - [PROF1_HUMAN]	16.4312	40	1	4	4	5	1.32458e+08	140	15.0446	8.26514
Q969G5	Caveolae-associated protein 3 OS=Homo sapiens GN=CAVIN3 PE=1 SV=3 - [CAVN3_HUMAN]	16.4183	13.41	1	3	3	4	3.39053e+07	261	27.6845	6.43018
P45880	Voltage-dependent anion-selective channel protein 2 OS=Homo sapiens GN=VDAC2 PE=1 SV=2 - [VDAC2_HUMAN]	16.3706	32.65	1	6	6	6	37420050	294	31.5465	7.56201
Q9NYU2	UDP-glucose:glycoprotein glucosyltransferase 1 OS=Homo sapiens GN=UGGT1 PE=1 SV=3 - [UGGG1_HUMAN]	16.3637	6.37	1	4	4	4	18452111	1555	177.078	5.63037
P26641	Elongation factor 1-gamma OS=Homo sapiens GN=EEF1G PE=1 SV=3 - [EF1G_HUMAN]	16.1582	21.05	1	4	4	5	1.65001e+07	437	50.0871	6.66846
Q14BN4	Sarcolemmal membrane-associated protein OS=Homo sapiens GN=SLMAP PE=1 SV=1 - [SLMAP_HUMAN]	16.1247	5.68	2	4	4	7	2.44523e+07	828	95.1396	5.46533
P13693	Translationally-controlled tumor protein OS=Homo sapiens GN=TPT1 PE=1 SV=1 - [TCTP_HUMAN]	16.098	47.67	1	3	3	4	1.87476e+07	172	19.5826	4.93213
P13861	cAMP-dependent protein kinase type II-alpha regulatory subunit OS=Homo sapiens GN=PRKAR2A PE=1 SV=2 - [KAP2_HUMAN]	15.9533	11.88	2	3	3	4	9.40537e+06	404	45.49	5.07178
Q8N436	Inactive carboxypeptidase-like protein X2 OS=Homo sapiens GN=CPXM2 PE=2 SV=3 - [CPXM2_HUMAN]	15.9416	10.32	1	4	4	4	1.3289e+07	756	85.8159	6.87354
Q15121	Astrocytic phosphoprotein PEA-15 OS=Homo sapiens GN=PEA15 PE=1 SV=2 - [PEA15_HUMAN]	15.8623	27.69	1	2	2	3	2.71584e+07	130	15.0308	5.021
Q10567	AP-1 complex subunit beta-1 OS=Homo sapiens GN=AP1B1 PE=1 SV=2 - [AP1B1_HUMAN]	15.8489	10.01	1	3	4	6	8.29278e+06	949	104.57	5.05908
P16152	Carbonyl reductase [NADPH] 1 OS=Homo sapiens GN=CBR1 PE=1 SV=3 - [CBR1_HUMAN]	15.8028	21.66	2	3	3	3	2.2581e+07	277	30.3559	8.32373
P50552	Vasodilator-stimulated phosphoprotein OS=Homo sapiens GN=VASP PE=1 SV=3 - [VASP_HUMAN]	15.7856	16.05	1	4	4	5	2.49632e+07	380	39.8051	8.93896
P25787	Proteasome subunit alpha type-2 OS=Homo sapiens GN=PSMA2 PE=1 SV=2 - [PSA2_HUMAN]	15.6674	26.07	1	3	3	3	1.73585e+07	234	25.8823	7.43018
P02774	Vitamin D-binding protein OS=Homo sapiens GN=GC PE=1 SV=1 - [VTDB_HUMAN]	15.6547	9.28	1	2	2	5	1.23703e+07	474	52.929	5.5415
Q99497	Protein/nucleic acid deglycase DJ-1 OS=Homo sapiens GN=PARK7 PE=1 SV=2 - [PARK7_HUMAN]	15.6225	31.22	1	3	3	4	3.48117e+07	189	19.8785	6.78564
P02746	Complement C1q subcomponent subunit B OS=Homo sapiens GN=C1QB PE=1 SV=3 - [C1QB_HUMAN]	15.5562	32.02	1	5	5	6	4.92302e+07	253	26.7045	8.63135
Q6UVK1	Chondroitin sulfate proteoglycan 4 OS=Homo sapiens GN=CSPG4 PE=1 SV=2 - [CSPG4_HUMAN]	15.5124	2.84	1	3	3	3	1.7382e+07	2322	250.382	5.46533
P16615	Sarcoplasmic/endoplasmic reticulum calcium ATPase 2 OS=Homo sapiens GN=ATP2A2 PE=1 SV=1 - [AT2A2_HUMAN]	15.3705	7.68	2	4	4	4	1.51323e+07	1042	114.683	5.33838
Q15366	Poly(rC)-binding protein 2 OS=Homo sapiens GN=PCBP2 PE=1 SV=1 - [PCBP2_HUMAN]	15.3438	21.37	2	3	4	4	1.12348e+07	365	38.5556	6.78564
P10301	Ras-related protein R-Ras OS=Homo sapiens GN=RRAS PE=1 SV=1 - [RRAS_HUMAN]	15.2609	30.73	2	4	4	4	2.08477e+07	218	23.4659	6.93213
P14550	Alcohol dehydrogenase [NADP(+)] OS=Homo sapiens GN=AKR1A1 PE=1 SV=3 - [AK1A1_HUMAN]	15.1953	12.92	1	2	3	4	1.0325e+07	325	36.5499	6.78564
P35221	Catenin alpha-1 OS=Homo sapiens GN=CTNNA1 PE=1 SV=1 - [CTNA1_HUMAN]	15.1766	8.83	1	3	3	3	6.10067e+06	906	100.009	6.29053
P50995	Annexin A11 OS=Homo sapiens GN=ANXA11 PE=1 SV=1 - [ANX11_HUMAN]	15.156	11.88	1	5	5	5	3.31776e+07	505	54.3551	7.6499
P08294	Extracellular superoxide dismutase [Cu-Zn] OS=Homo sapiens GN=SOD3 PE=1 SV=2 - [SODE_HUMAN]	15.1067	32.08	1	3	3	3	4.64059e+07	240	25.8347	6.60986
Q9UPN3	Microtubule-actin cross-linking factor 1, isoforms 1/2/3/5 OS=Homo sapiens GN=MACF1 PE=1 SV=4 - [MACF1_HUMAN]	15.069	3.37	1	9	9	9	7.06521e+06	7388	837.787	5.38916
Q92599	Septin-8 OS=Homo sapiens GN=SEPT8 PE=1 SV=4 - [SEPT8_HUMAN]	15.0484	12.22	2	2	4	5	2.30722e+07	483	55.7211	6.27783
Q96QK1	Vacuolar protein sorting-associated protein 35 OS=Homo sapiens GN=VPS35 PE=1 SV=2 - [VPS35_HUMAN]	14.9795	7.41	1	4	4	4	1.14969e+07	796	91.6489	5.49072
P48047	ATP synthase subunit O, mitochondrial OS=Homo sapiens GN=ATP5O PE=1 SV=1 - [ATPO_HUMAN]	14.9616	14.55	1	2	2	3	1.54933e+07	213	23.2627	9.96436
Q14118	Dystroglycan OS=Homo sapiens GN=DAG1 PE=1 SV=2 - [DAG1_HUMAN]	14.7215	9.83	1	5	5	6	1.11909e+07	895	97.3807	8.55811
P32969	60S ribosomal protein L9 OS=Homo sapiens GN=RPL9 PE=1 SV=1 - [RL9_HUMAN]	14.6477	35.42	1	3	3	3	1.52018e+07	192	21.8498	9.94971
P22695	Cytochrome b-c1 complex subunit 2, mitochondrial OS=Homo sapiens GN=UQCRC2 PE=1 SV=3 - [QCR2_HUMAN]	14.4952	12.14	1	2	2	3	1.18374e+07	453	48.4129	8.63135
Q14141	Septin-6 OS=Homo sapiens GN=SEPT6 PE=1 SV=4 - [SEPT6_HUMAN]	14.4855	17.05	2	2	5	6	2.21102e+07	434	49.6853	6.66846
P02647	Apolipoprotein A-I OS=Homo sapiens GN=APOA1 PE=1 SV=1 - [APOA1_HUMAN]	14.4142	19.48	1	4	4	4	1.65604e+07	267	30.7589	5.75732
Q9NZU5	LIM and cysteine-rich domains protein 1 OS=Homo sapiens GN=LMCD1 PE=1 SV=1 - [LMCD1_HUMAN]	14.3756	16.71	1	4	4	4	3.97109e+07	365	40.8061	7.92822
O60504	Vinexin OS=Homo sapiens GN=SORBS3 PE=1 SV=2 - [VINEX_HUMAN]	14.3732	10.43	1	3	3	4	2.87945e+07	671	75.2949	9.45166
O00264	Membrane-associated progesterone receptor component 1 OS=Homo sapiens GN=PGRMC1 PE=1 SV=3 - [PGRC1_HUMAN]	14.3512	23.08	1	2	2	3	4.43738e+07	195	21.6578	4.70361
O43491	Band 4.1-like protein 2 OS=Homo sapiens GN=EPB41L2 PE=1 SV=1 - [E41L2_HUMAN]	14.304	6.77	1	3	3	3	1.17935e+07	1005	112.519	5.43994
Q04760	Lactoylglutathione lyase OS=Homo sapiens GN=GLO1 PE=1 SV=4 - [LGUL_HUMAN]	14.0825	39.67	1	4	4	4	1.15335e+07	184	20.7642	5.31299
P60033	CD81 antigen OS=Homo sapiens GN=CD81 PE=1 SV=1 - [CD81_HUMAN]	14.0715	25	1	3	3	3	5.02754e+07	236	25.7921	5.2876
Q9NVA2	Septin-11 OS=Homo sapiens GN=SEPT11 PE=1 SV=3 - [SEP11_HUMAN]	14.0646	14.22	2	2	5	6	3.1494e+07	429	49.3672	6.81494
P11766	Alcohol dehydrogenase class-3 OS=Homo sapiens GN=ADH5 PE=1 SV=4 - [ADHX_HUMAN]	14.0277	23.53	1	5	5	5	2.30244e+07	374	39.6984	7.48877
P04040	Catalase OS=Homo sapiens GN=CAT PE=1 SV=3 - [CATA_HUMAN]	14.0101	15.37	1	4	4	4	1.15986e+07	527	59.7188	7.38623
P52272	Heterogeneous nuclear ribonucleoprotein M OS=Homo sapiens GN=HNRNPM PE=1 SV=3 - [HNRPM_HUMAN]	13.9919	5.89	1	3	3	4	8.82373e+06	730	77.4643	8.70459
P21926	CD9 antigen OS=Homo sapiens GN=CD9 PE=1 SV=4 - [CD9_HUMAN]	13.8765	14.04	1	2	2	3	2.21507e+07	228	25.399	7.15186
O95425	Supervillin OS=Homo sapiens GN=SVIL PE=1 SV=2 - [SVIL_HUMAN]	13.8367	3.03	1	3	3	3	7.07954e+06	2214	247.593	6.97607
P50990	T-complex protein 1 subunit theta OS=Homo sapiens GN=CCT8 PE=1 SV=4 - [TCPQ_HUMAN]	13.7695	12.96	1	6	6	8	3.03507e+07	548	59.5825	5.60498
P84157	Matrix-remodeling-associated protein 7 OS=Homo sapiens GN=MXRA7 PE=1 SV=1 - [MXRA7_HUMAN]	13.7188	14.22	1	3	3	4	1.59532e+07	204	21.4524	4.25928
Q92499	ATP-dependent RNA helicase DDX1 OS=Homo sapiens GN=DDX1 PE=1 SV=2 - [DDX1_HUMAN]	13.7137	7.57	1	3	3	5	8.30288e+06	740	82.3798	7.2251
P11940	Polyadenylate-binding protein 1 OS=Homo sapiens GN=PABPC1 PE=1 SV=2 - [PABP1_HUMAN]	13.64	8.65	2	3	3	3	6.8608e+06	636	70.6259	9.49561
Q9HCB6	Spondin-1 OS=Homo sapiens GN=SPON1 PE=1 SV=2 - [SPON1_HUMAN]	13.6201	7.81	1	4	4	4	4.33675e+07	807	90.9136	6.11279
P17812	CTP synthase 1 OS=Homo sapiens GN=CTPS1 PE=1 SV=2 - [PYRG1_HUMAN]	13.6114	5.75	1	2	2	3	1.07768e+07	591	66.648	6.45557
P61020	Ras-related protein Rab-5B OS=Homo sapiens GN=RAB5B PE=1 SV=1 - [RAB5B_HUMAN]	13.5256	26.98	3	4	4	4	1.6144e+07	215	23.6919	8.1333
O95373	Importin-7 OS=Homo sapiens GN=IPO7 PE=1 SV=1 - [IPO7_HUMAN]	13.4232	5.11	1	3	3	3	4.38175e+06	1038	119.44	4.81787
O75390	Citrate synthase, mitochondrial OS=Homo sapiens GN=CS PE=1 SV=2 - [CISY_HUMAN]	13.4198	17.17	1	3	3	3	1.28578e+07	466	51.6795	8.32373
O95782	AP-2 complex subunit alpha-1 OS=Homo sapiens GN=AP2A1 PE=1 SV=3 - [AP2A1_HUMAN]	13.325	11.05	1	3	5	5	9.26291e+06	977	107.478	7.03467
Q99439	Calponin-2 OS=Homo sapiens GN=CNN2 PE=1 SV=4 - [CNN2_HUMAN]	13.2982	16.18	1	3	4	4	3.58369e+07	309	33.6753	7.32764
P50148	Guanine nucleotide-binding protein G(q) subunit alpha OS=Homo sapiens GN=GNAQ PE=1 SV=4 - [GNAQ_HUMAN]	13.2024	9.75	1	1	2	3	8.7994e+06	359	42.1153	5.68115
Q15365	Poly(rC)-binding protein 1 OS=Homo sapiens GN=PCBP1 PE=1 SV=2 - [PCBP1_HUMAN]	13.1846	14.89	1	3	4	4	1.40895e+07	356	37.4739	7.09326
P09471	Guanine nucleotide-binding protein G(o) subunit alpha OS=Homo sapiens GN=GNAO1 PE=1 SV=4 - [GNAO_HUMAN]	13.1379	12.99	1	2	3	3	2.44109e+07	354	40.0249	5.52881
P0DOY2	Immunoglobulin lambda constant 2 OS=Homo sapiens GN=IGLC2 PE=1 SV=1 - [IGLC2_HUMAN]	13.0308	23.58	7	2	2	5	4.69849e+07	106	11.2865	7.23975
P23396	40S ribosomal protein S3 OS=Homo sapiens GN=RPS3 PE=1 SV=2 - [RS3_HUMAN]	12.9938	21.4	1	4	4	4	2.09076e+07	243	26.6714	9.65674
O43852	Calumenin OS=Homo sapiens GN=CALU PE=1 SV=2 - [CALU_HUMAN]	12.9799	20.95	1	3	3	3	2.50665e+07	315	37.0835	4.64014
O94919	Endonuclease domain-containing 1 protein OS=Homo sapiens GN=ENDOD1 PE=1 SV=2 - [ENDD1_HUMAN]	12.9088	12	1	3	3	4	1.66741e+07	500	54.9813	5.70654
Q9BR39	Junctophilin-2 OS=Homo sapiens GN=JPH2 PE=1 SV=2 - [JPH2_HUMAN]	12.8647	2.73	1	1	1	2	5.1195e+06	696	74.1763	8.71924
P15880	40S ribosomal protein S2 OS=Homo sapiens GN=RPS2 PE=1 SV=2 - [RS2_HUMAN]	12.7975	14.68	1	3	3	3	1.63396e+07	293	31.3046	10.2427
P21796	Voltage-dependent anion-selective channel protein 1 OS=Homo sapiens GN=VDAC1 PE=1 SV=2 - [VDAC1_HUMAN]	12.7671	15.55	1	2	3	4	1.35478e+07	283	30.7536	8.54346
P40925	Malate dehydrogenase, cytoplasmic OS=Homo sapiens GN=MDH1 PE=1 SV=4 - [MDHC_HUMAN]	12.6926	13.17	1	3	3	3	4.31878e+07	334	36.403	7.35693
Q8N335	Glycerol-3-phosphate dehydrogenase 1-like protein OS=Homo sapiens GN=GPD1L PE=1 SV=1 - [GPD1L_HUMAN]	12.6679	9.12	1	1	1	2	2.43361e+07	351	38.3939	7.02002
Q12797	Aspartyl/asparaginyl beta-hydroxylase OS=Homo sapiens GN=ASPH PE=1 SV=3 - [ASPH_HUMAN]	12.6497	7.78	1	3	3	3	1.21786e+07	758	85.8095	5.0083
Q9NTK5	Obg-like ATPase 1 OS=Homo sapiens GN=OLA1 PE=1 SV=2 - [OLA1_HUMAN]	12.6307	9.85	1	3	3	3	9.85078e+06	396	44.7153	7.81104
O95816	BAG family molecular chaperone regulator 2 OS=Homo sapiens GN=BAG2 PE=1 SV=1 - [BAG2_HUMAN]	12.5221	24.17	1	4	4	4	1.78574e+07	211	23.7572	6.69775
Q9UJU6	Drebrin-like protein OS=Homo sapiens GN=DBNL PE=1 SV=1 - [DBNL_HUMAN]	12.5161	11.4	1	3	3	3	12157643	430	48.1776	5.04639
P26022	Pentraxin-related protein PTX3 OS=Homo sapiens GN=PTX3 PE=1 SV=3 - [PTX3_HUMAN]	12.4759	10.5	1	3	3	3	1.36222e+07	381	41.9488	5.0083
Q15436	Protein transport protein Sec23A OS=Homo sapiens GN=SEC23A PE=1 SV=2 - [SC23A_HUMAN]	12.4618	7.58	2	3	3	3	1.64799e+07	765	86.1053	7.07861
O94905	Erlin-2 OS=Homo sapiens GN=ERLIN2 PE=1 SV=1 - [ERLN2_HUMAN]	12.4617	14.45	2	3	3	3	9.64396e+06	339	37.8155	5.61768
O75131	Copine-3 OS=Homo sapiens GN=CPNE3 PE=1 SV=1 - [CPNE3_HUMAN]	12.4147	12.29	8	3	3	4	1.20104e+07	537	60.0921	5.84619
O43175	D-3-phosphoglycerate dehydrogenase OS=Homo sapiens GN=PHGDH PE=1 SV=4 - [SERA_HUMAN]	12.3373	10.69	1	4	4	4	9.84436e+06	533	56.6144	6.7124
P36542	ATP synthase subunit gamma, mitochondrial OS=Homo sapiens GN=ATP5C1 PE=1 SV=1 - [ATPG_HUMAN]	12.3231	18.79	1	3	3	4	1.56094e+07	298	32.9753	9.21729
Q13409	Cytoplasmic dynein 1 intermediate chain 2 OS=Homo sapiens GN=DYNC1I2 PE=1 SV=3 - [DC1I2_HUMAN]	12.3223	8.62	1	3	3	3	1.7349e+07	638	71.4121	5.19873
P61247	40S ribosomal protein S3a OS=Homo sapiens GN=RPS3A PE=1 SV=2 - [RS3A_HUMAN]	12.3084	11.74	1	2	2	3	2.37506e+07	264	29.9257	9.72998
P61088	Ubiquitin-conjugating enzyme E2 N OS=Homo sapiens GN=UBE2N PE=1 SV=1 - [UBE2N_HUMAN]	12.2726	41.45	1	3	3	3	1.13455e+07	152	17.127	6.56592
P0C0S5	Histone H2A.Z OS=Homo sapiens GN=H2AFZ PE=1 SV=2 - [H2AZ_HUMAN]	12.2557	35.94	2	2	3	4	1.35604e+07	128	13.5446	10.5796
P00736	Complement C1r subcomponent OS=Homo sapiens GN=C1R PE=1 SV=2 - [C1R_HUMAN]	12.2246	6.24	1	2	2	2	1.11677e+07	705	80.0668	6.21436
P61353	60S ribosomal protein L27 OS=Homo sapiens GN=RPL27 PE=1 SV=2 - [RL27_HUMAN]	12.2087	22.06	1	2	2	3	2.04379e+07	136	15.7877	10.5649
Q16585	Beta-sarcoglycan OS=Homo sapiens GN=SGCB PE=1 SV=1 - [SGCB_HUMAN]	12.0543	16.98	1	3	3	3	1.95517e+07	318	34.7547	8.6167
P30050	60S ribosomal protein L12 OS=Homo sapiens GN=RPL12 PE=1 SV=1 - [RL12_HUMAN]	12.0437	30.3	1	3	3	3	1.29681e+07	165	17.8075	9.42236
O95810	Caveolae-associated protein 2 OS=Homo sapiens GN=CAVIN2 PE=1 SV=3 - [CAVN2_HUMAN]	12.033	11.76	1	3	3	3	1.54231e+07	425	47.1446	5.21143
P49721	Proteasome subunit beta type-2 OS=Homo sapiens GN=PSMB2 PE=1 SV=1 - [PSB2_HUMAN]	12.0244	32.34	1	3	3	3	9.18398e+06	201	22.8217	7.02002
O75367	Core histone macro-H2A.1 OS=Homo sapiens GN=H2AFY PE=1 SV=4 - [H2AY_HUMAN]	12.0203	12.63	2	3	3	3	2.02249e+07	372	39.5925	9.78857
P24534	Elongation factor 1-beta OS=Homo sapiens GN=EEF1B2 PE=1 SV=3 - [EF1B_HUMAN]	11.9992	20.44	1	3	3	3	1.7869e+07	225	24.7483	4.66553
P19367	Hexokinase-1 OS=Homo sapiens GN=HK1 PE=1 SV=3 - [HXK1_HUMAN]	11.9883	4.03	1	3	3	4	5.56701e+06	917	102.42	6.80029
Q8IUX7	Adipocyte enhancer-binding protein 1 OS=Homo sapiens GN=AEBP1 PE=1 SV=1 - [AEBP1_HUMAN]	11.9584	3.71	1	3	3	3	1.34839e+07	1158	130.847	5.10986
O14974	Protein phosphatase 1 regulatory subunit 12A OS=Homo sapiens GN=PPP1R12A PE=1 SV=1 - [MYPT1_HUMAN]	11.9405	3.2	1	2	2	4	1.66016e+07	1030	115.211	5.40186
Q96RF0	Sorting nexin-18 OS=Homo sapiens GN=SNX18 PE=1 SV=2 - [SNX18_HUMAN]	11.9181	7.01	1	2	2	2	7.62598e+06	628	68.8512	5.68115
P08237	ATP-dependent 6-phosphofructokinase, muscle type OS=Homo sapiens GN=PFKM PE=1 SV=2 - [PFKAM_HUMAN]	11.8613	5	1	2	3	3	1.32874e+07	780	85.1284	7.98682
Q9H0U4	Ras-related protein Rab-1B OS=Homo sapiens GN=RAB1B PE=1 SV=1 - [RAB1B_HUMAN]	11.8047	22.89	7	2	3	3	36406721	201	22.1572	5.73193
P00367	Glutamate dehydrogenase 1, mitochondrial OS=Homo sapiens GN=GLUD1 PE=1 SV=2 - [DHE3_HUMAN]	11.7764	17.38	2	5	5	5	2.26481e+07	558	61.3592	7.79639
P53618	Coatomer subunit beta OS=Homo sapiens GN=COPB1 PE=1 SV=3 - [COPB_HUMAN]	11.6625	5.25	1	3	3	3	8.4677e+06	953	107.074	6.04932
P58546	Myotrophin OS=Homo sapiens GN=MTPN PE=1 SV=2 - [MTPN_HUMAN]	11.6546	17.8	1	1	1	2	1.33873e+07	118	12.8866	5.51611
Q13976	cGMP-dependent protein kinase 1 OS=Homo sapiens GN=PRKG1 PE=1 SV=3 - [KGP1_HUMAN]	11.6045	6.41	1	3	3	3	1.19912e+07	671	76.316	6.03662
P61204	ADP-ribosylation factor 3 OS=Homo sapiens GN=ARF3 PE=1 SV=2 - [ARF3_HUMAN]	11.5913	25.97	3	1	3	4	2.29733e+07	181	20.5877	7.43018
Q9BR76	Coronin-1B OS=Homo sapiens GN=CORO1B PE=1 SV=1 - [COR1B_HUMAN]	11.5701	20.86	2	5	5	5	1.57981e+07	489	54.2003	5.88428
P33176	Kinesin-1 heavy chain OS=Homo sapiens GN=KIF5B PE=1 SV=1 - [KINH_HUMAN]	11.5614	5.3	3	3	3	3	7.12803e+06	963	109.617	6.50732
P23284	Peptidyl-prolyl cis-trans isomerase B OS=Homo sapiens GN=PPIB PE=1 SV=2 - [PPIB_HUMAN]	11.5366	20.83	1	4	4	4	5.60149e+07	216	23.7275	9.40771
O00299	Chloride intracellular channel protein 1 OS=Homo sapiens GN=CLIC1 PE=1 SV=4 - [CLIC1_HUMAN]	11.53	25.73	1	4	4	5	2.27097e+07	241	26.9057	5.17334
P39059	Collagen alpha-1(XV) chain OS=Homo sapiens GN=COL15A1 PE=1 SV=2 - [COFA1_HUMAN]	11.4765	4.11	1	3	3	3	2.51624e+07	1388	141.632	4.99561
P45974	Ubiquitin carboxyl-terminal hydrolase 5 OS=Homo sapiens GN=USP5 PE=1 SV=2 - [UBP5_HUMAN]	11.3245	5.01	1	2	2	2	1.31359e+07	858	95.7253	5.03369
P19827	Inter-alpha-trypsin inhibitor heavy chain H1 OS=Homo sapiens GN=ITIH1 PE=1 SV=3 - [ITIH1_HUMAN]	11.2003	6.59	1	4	4	4	1.20327e+07	911	101.326	6.78564
P68036	Ubiquitin-conjugating enzyme E2 L3 OS=Homo sapiens GN=UBE2L3 PE=1 SV=1 - [UB2L3_HUMAN]	11.161	30.52	1	2	2	2	1.50617e+07	154	17.8502	8.51416
P18124	60S ribosomal protein L7 OS=Homo sapiens GN=RPL7 PE=1 SV=1 - [RL7_HUMAN]	11.1361	15.73	1	3	3	3	1.71245e+07	248	29.2072	10.6528
Q9NPH2	Inositol-3-phosphate synthase 1 OS=Homo sapiens GN=ISYNA1 PE=1 SV=1 - [INO1_HUMAN]	11.1116	9.68	1	3	3	3	2.40371e+07	558	61.0291	5.75732
O00429	Dynamin-1-like protein OS=Homo sapiens GN=DNM1L PE=1 SV=2 - [DNM1L_HUMAN]	11.021	6.66	1	2	2	3	4488377	736	81.8261	6.81494
Q06323	Proteasome activator complex subunit 1 OS=Homo sapiens GN=PSME1 PE=1 SV=1 - [PSME1_HUMAN]	11.0157	21.29	1	3	3	3	8.71847e+06	249	28.705	6.02393
P10155	60 kDa SS-A/Ro ribonucleoprotein OS=Homo sapiens GN=TROVE2 PE=1 SV=2 - [RO60_HUMAN]	10.9699	9.67	1	3	3	3	9.03558e+06	538	60.6312	8.03076
P10909	Clusterin OS=Homo sapiens GN=CLU PE=1 SV=1 - [CLUS_HUMAN]	10.9571	11.58	1	3	3	3	1.2937e+07	449	52.461	6.26514
Q9Y224	UPF0568 protein C14orf166 OS=Homo sapiens GN=C14orf166 PE=1 SV=1 - [CN166_HUMAN]	10.8871	17.62	1	3	3	3	4.77049e+06	244	28.0507	6.65381
P49327	Fatty acid synthase OS=Homo sapiens GN=FASN PE=1 SV=3 - [FAS_HUMAN]	10.8197	1.95	1	2	2	2	4.08251e+06	2511	273.254	6.44287
Q99714	3-hydroxyacyl-CoA dehydrogenase type-2 OS=Homo sapiens GN=HSD17B10 PE=1 SV=3 - [HCD2_HUMAN]	10.783	19.54	1	2	2	2	9.26609e+06	261	26.9061	7.78174
Q01105	Protein SET OS=Homo sapiens GN=SET PE=1 SV=3 - [SET_HUMAN]	10.7561	17.24	2	2	2	2	1.40826e+07	290	33.4687	4.32275
P55084	Trifunctional enzyme subunit beta, mitochondrial OS=Homo sapiens GN=HADHB PE=1 SV=3 - [ECHB_HUMAN]	10.7363	11.18	1	3	3	3	1.93311e+07	474	51.2615	9.40771
P22626	Heterogeneous nuclear ribonucleoproteins A2/B1 OS=Homo sapiens GN=HNRNPA2B1 PE=1 SV=2 - [ROA2_HUMAN]	10.6692	11.61	1	3	3	3	3.64026e+07	353	37.4067	8.95361
P02538	Keratin, type II cytoskeletal 6A OS=Homo sapiens GN=KRT6A PE=1 SV=3 - [K2C6A_HUMAN]	10.6234	6.91	14	3	4	7	2.05499e+07	564	60.0083	8.00146
P20073	Annexin A7 OS=Homo sapiens GN=ANXA7 PE=1 SV=3 - [ANXA7_HUMAN]	10.6006	8.61	1	3	3	3	1.06782e+07	488	52.7058	5.68115
P61601	Neurocalcin-delta OS=Homo sapiens GN=NCALD PE=1 SV=2 - [NCALD_HUMAN]	10.5961	23.83	3	3	3	3	1.04562e+07	193	22.2309	5.35107
P28161	Glutathione S-transferase Mu 2 OS=Homo sapiens GN=GSTM2 PE=1 SV=2 - [GSTM2_HUMAN]	10.506	14.22	1	2	2	3	3.40349e+06	218	25.728	6.3667
P55060	Exportin-2 OS=Homo sapiens GN=CSE1L PE=1 SV=3 - [XPO2_HUMAN]	10.5	4.74	1	2	2	3	3.31567e+06	971	110.346	5.77002
P54727	UV excision repair protein RAD23 homolog B OS=Homo sapiens GN=RAD23B PE=1 SV=1 - [RD23B_HUMAN]	10.4011	19.56	1	4	4	5	9.12335e+06	409	43.1446	4.84326
P48059	LIM and senescent cell antigen-like-containing domain protein 1 OS=Homo sapiens GN=LIMS1 PE=1 SV=4 - [LIMS1_HUMAN]	10.3847	17.23	1	4	4	4	2.19693e+07	325	37.2258	8.04541
P30085	UMP-CMP kinase OS=Homo sapiens GN=CMPK1 PE=1 SV=3 - [KCY_HUMAN]	10.3675	17.86	1	2	2	3	1.03993e+07	196	22.2083	5.56689
P62244	40S ribosomal protein S15a OS=Homo sapiens GN=RPS15A PE=1 SV=2 - [RS15A_HUMAN]	10.3504	26.15	1	2	2	2	1.69942e+07	130	14.83	10.1255
P30711	Glutathione S-transferase theta-1 OS=Homo sapiens GN=GSTT1 PE=1 SV=4 - [GSTT1_HUMAN]	10.3466	13.33	1	2	2	2	1.74336e+07	240	27.3176	7.48877
Q06830	Peroxiredoxin-1 OS=Homo sapiens GN=PRDX1 PE=1 SV=1 - [PRDX1_HUMAN]	10.332	26.63	1	2	5	5	5.56818e+07	199	22.0963	8.1333
P05997	Collagen alpha-2(V) chain OS=Homo sapiens GN=COL5A2 PE=1 SV=3 - [CO5A2_HUMAN]	10.319	1.93	1	2	2	3	3.82788e+07	1499	144.821	6.45557
P31943	Heterogeneous nuclear ribonucleoprotein H OS=Homo sapiens GN=HNRNPH1 PE=1 SV=4 - [HNRH1_HUMAN]	10.3162	7.57	2	1	2	2	1.45528e+07	449	49.1984	6.30322
P18085	ADP-ribosylation factor 4 OS=Homo sapiens GN=ARF4 PE=1 SV=3 - [ARF4_HUMAN]	10.2674	23.33	2	1	3	4	2.06183e+07	180	20.4977	7.13721
Q13425	Beta-2-syntrophin OS=Homo sapiens GN=SNTB2 PE=1 SV=1 - [SNTB2_HUMAN]	10.243	6.67	1	3	3	3	2.98471e+07	540	57.913	8.82178
P50570	Dynamin-2 OS=Homo sapiens GN=DNM2 PE=1 SV=2 - [DYN2_HUMAN]	10.1879	3.91	2	2	2	2	1.09032e+07	870	98.0032	7.44482
P52907	F-actin-capping protein subunit alpha-1 OS=Homo sapiens GN=CAPZA1 PE=1 SV=3 - [CAZA1_HUMAN]	10.147	12.24	1	1	2	2	2.12184e+07	286	32.9023	5.69385
O75874	Isocitrate dehydrogenase [NADP] cytoplasmic OS=Homo sapiens GN=IDH1 PE=1 SV=2 - [IDHC_HUMAN]	10.1443	9.9	1	2	2	3	7.03593e+06	414	46.6295	7.00537
Q9UFN0	Protein NipSnap homolog 3A OS=Homo sapiens GN=NIPSNAP3A PE=1 SV=2 - [NPS3A_HUMAN]	10.0364	16.6	1	2	2	2	1.26213e+07	247	28.4485	9.15869
P0CG48	Polyubiquitin-C OS=Homo sapiens GN=UBC PE=1 SV=3 - [UBC_HUMAN]	9.99208	32.85	4	2	2	3	1.1848e+08	685	76.9915	7.66455
P61106	Ras-related protein Rab-14 OS=Homo sapiens GN=RAB14 PE=1 SV=4 - [RAB14_HUMAN]	9.98469	20.47	1	2	2	2	7.79085e+06	215	23.8819	6.21436
O75340	Programmed cell death protein 6 OS=Homo sapiens GN=PDCD6 PE=1 SV=1 - [PDCD6_HUMAN]	9.96724	17.8	1	3	3	3	1.50694e+07	191	21.8548	5.40186
Q9UDY4	DnaJ homolog subfamily B member 4 OS=Homo sapiens GN=DNAJB4 PE=1 SV=1 - [DNJB4_HUMAN]	9.96064	12.46	2	3	3	3	2.24029e+07	337	37.7831	8.49951
Q14103	Heterogeneous nuclear ribonucleoprotein D0 OS=Homo sapiens GN=HNRNPD PE=1 SV=1 - [HNRPD_HUMAN]	9.94225	9.3	1	2	2	3	3.64091e+07	355	38.4103	7.81104
P02747	Complement C1q subcomponent subunit C OS=Homo sapiens GN=C1QC PE=1 SV=3 - [C1QC_HUMAN]	9.88241	7.35	1	1	1	2	2.13138e+08	245	25.7571	8.41162
P22392	Nucleoside diphosphate kinase B OS=Homo sapiens GN=NME2 PE=1 SV=1 - [NDKB_HUMAN]	9.81016	28.95	2	3	3	3	22248587	152	17.2869	8.41162
P05023	Sodium/potassium-transporting ATPase subunit alpha-1 OS=Homo sapiens GN=ATP1A1 PE=1 SV=1 - [AT1A1_HUMAN]	9.79779	4.69	4	2	2	3	8.66462e+06	1023	112.824	5.49072
P05455	Lupus La protein OS=Homo sapiens GN=SSB PE=1 SV=2 - [LA_HUMAN]	9.7369	9.8	1	3	3	3	7.22012e+06	408	46.8082	7.12256
Q9BXX0	EMILIN-2 OS=Homo sapiens GN=EMILIN2 PE=1 SV=3 - [EMIL2_HUMAN]	9.70555	6.36	1	3	3	3	7.67503e+06	1053	115.615	6.45557
P61970	Nuclear transport factor 2 OS=Homo sapiens GN=NUTF2 PE=1 SV=1 - [NTF2_HUMAN]	9.68288	39.37	1	2	2	2	1.65461e+07	127	14.469	5.37646
Q13423	NAD(P) transhydrogenase, mitochondrial OS=Homo sapiens GN=NNT PE=1 SV=3 - [NNTM_HUMAN]	9.58957	4.97	1	3	3	3	7.72401e+06	1086	113.823	8.08936
P48163	NADP-dependent malic enzyme OS=Homo sapiens GN=ME1 PE=1 SV=1 - [MAOX_HUMAN]	9.56525	13.46	1	3	3	3	3.27578e+06	572	64.1091	6.12549
P20908	Collagen alpha-1(V) chain OS=Homo sapiens GN=COL5A1 PE=1 SV=3 - [CO5A1_HUMAN]	9.54809	2.72	1	2	2	2	2.42793e+07	1838	183.447	5.05908
Q00577	Transcriptional activator protein Pur-alpha OS=Homo sapiens GN=PURA PE=1 SV=2 - [PURA_HUMAN]	9.38447	27.64	1	2	2	2	8.18347e+06	322	34.8894	6.44287
O43390	Heterogeneous nuclear ribonucleoprotein R OS=Homo sapiens GN=HNRNPR PE=1 SV=1 - [HNRPR_HUMAN]	9.37979	5.85	1	2	3	3	8.55656e+06	633	70.8993	8.1333
P62714	Serine/threonine-protein phosphatase 2A catalytic subunit beta isoform OS=Homo sapiens GN=PPP2CB PE=1 SV=1 - [PP2AB_HUMAN]	9.34342	12.62	3	2	2	2	1.59884e+07	309	35.5523	5.42725
P23526	Adenosylhomocysteinase OS=Homo sapiens GN=AHCY PE=1 SV=4 - [SAHH_HUMAN]	9.33452	7.41	1	2	2	2	1.37885e+07	432	47.6852	6.34131
P15121	Aldose reductase OS=Homo sapiens GN=AKR1B1 PE=1 SV=3 - [ALDR_HUMAN]	9.32902	9.81	1	1	2	2	5.36174e+06	316	35.8305	6.97607
Q92743	Serine protease HTRA1 OS=Homo sapiens GN=HTRA1 PE=1 SV=1 - [HTRA1_HUMAN]	9.3175	9.58	1	3	3	3	1.39755e+07	480	51.2546	7.82568
P30044	Peroxiredoxin-5, mitochondrial OS=Homo sapiens GN=PRDX5 PE=1 SV=4 - [PRDX5_HUMAN]	9.23269	18.69	1	2	2	3	8.81962e+06	214	22.0725	8.70459
Q66K74	Microtubule-associated protein 1S OS=Homo sapiens GN=MAP1S PE=1 SV=2 - [MAP1S_HUMAN]	9.22289	6.8	1	3	3	3	5.93131e+06	1059	112.142	7.29834
P54920	Alpha-soluble NSF attachment protein OS=Homo sapiens GN=NAPA PE=1 SV=3 - [SNAA_HUMAN]	9.18622	9.83	2	2	2	2	6.52968e+06	295	33.2113	5.36377
P19338	Nucleolin OS=Homo sapiens GN=NCL PE=1 SV=3 - [NUCL_HUMAN]	9.06093	8.03	1	3	3	3	8.60043e+06	710	76.5684	4.70361
Q9NR31	GTP-binding protein SAR1a OS=Homo sapiens GN=SAR1A PE=1 SV=1 - [SAR1A_HUMAN]	9.05983	25.76	2	3	3	3	5.37218e+06	198	22.3525	6.68311
Q96CX2	BTB/POZ domain-containing protein KCTD12 OS=Homo sapiens GN=KCTD12 PE=1 SV=1 - [KCD12_HUMAN]	9.059	10.77	1	3	3	3	1.34899e+07	325	35.6787	5.64307
P21266	Glutathione S-transferase Mu 3 OS=Homo sapiens GN=GSTM3 PE=1 SV=3 - [GSTM3_HUMAN]	9.02532	7.11	1	1	1	2	7.88593e+06	225	26.5421	5.5415
P68402	Platelet-activating factor acetylhydrolase IB subunit beta OS=Homo sapiens GN=PAFAH1B2 PE=1 SV=1 - [PA1B2_HUMAN]	9.01157	18.78	1	2	2	2	6.88768e+06	229	25.5531	5.92236
O75915	PRA1 family protein 3 OS=Homo sapiens GN=ARL6IP5 PE=1 SV=1 - [PRAF3_HUMAN]	8.9246	19.68	1	3	3	3	1.49552e+07	188	21.6004	9.77393
Q9ULC3	Ras-related protein Rab-23 OS=Homo sapiens GN=RAB23 PE=1 SV=1 - [RAB23_HUMAN]	8.85865	17.72	1	3	3	3	1.76465e+07	237	26.6425	6.59521
Q96FW1	Ubiquitin thioesterase OTUB1 OS=Homo sapiens GN=OTUB1 PE=1 SV=2 - [OTUB1_HUMAN]	8.76882	16.97	1	2	2	2	8.22402e+06	271	31.2644	4.94482
P00390	Glutathione reductase, mitochondrial OS=Homo sapiens GN=GSR PE=1 SV=2 - [GSHR_HUMAN]	8.76685	7.66	1	2	2	2	9.64528e+06	522	56.221	8.49951
O00629	Importin subunit alpha-3 OS=Homo sapiens GN=KPNA4 PE=1 SV=1 - [IMA3_HUMAN]	8.6912	9.6	1	2	2	2	7.1295e+06	521	57.8506	4.95752
P35237	Serpin B6 OS=Homo sapiens GN=SERPINB6 PE=1 SV=3 - [SPB6_HUMAN]	8.68587	18.62	1	4	4	5	24040042	376	42.5941	5.2749
Q5SSJ5	Heterochromatin protein 1-binding protein 3 OS=Homo sapiens GN=HP1BP3 PE=1 SV=1 - [HP1B3_HUMAN]	8.66353	8.32	1	2	2	2	7.4969e+06	553	61.1693	9.67139
Q9UHG3	Prenylcysteine oxidase 1 OS=Homo sapiens GN=PCYOX1 PE=1 SV=3 - [PCYOX_HUMAN]	8.65342	8.12	1	2	2	2	1.027e+07	505	56.6037	6.17627
Q08499	cAMP-specific 3',5'-cyclic phosphodiesterase 4D OS=Homo sapiens GN=PDE4D PE=1 SV=2 - [PDE4D_HUMAN]	8.61779	5.93	1	2	2	2	2.25397e+06	809	91.0579	5.5415
Q08431	Lactadherin OS=Homo sapiens GN=MFGE8 PE=1 SV=2 - [MFGM_HUMAN]	8.57582	10.85	1	2	2	2	1.50233e+07	387	43.0955	8.14795
O14818	Proteasome subunit alpha type-7 OS=Homo sapiens GN=PSMA7 PE=1 SV=1 - [PSA7_HUMAN]	8.55226	14.52	2	2	2	2	2.4648e+07	248	27.8696	8.45557
Q9UH99	SUN domain-containing protein 2 OS=Homo sapiens GN=SUN2 PE=1 SV=3 - [SUN2_HUMAN]	8.54566	6.14	1	2	2	2	6.15892e+06	717	80.2616	6.72705
Q13596	Sorting nexin-1 OS=Homo sapiens GN=SNX1 PE=1 SV=3 - [SNX1_HUMAN]	8.54554	4.79	1	1	1	2	2.75426e+06	522	59.0331	5.14795
Q32P51	Heterogeneous nuclear ribonucleoprotein A1-like 2 OS=Homo sapiens GN=HNRNPA1L2 PE=2 SV=2 - [RA1L2_HUMAN]	8.47487	9.69	2	2	2	2	2.55911e+07	320	34.2043	8.99756
P17612	cAMP-dependent protein kinase catalytic subunit alpha OS=Homo sapiens GN=PRKACA PE=1 SV=2 - [KAPCA_HUMAN]	8.42652	9.4	3	2	2	2	1.36368e+07	351	40.564	8.79248
P39023	60S ribosomal protein L3 OS=Homo sapiens GN=RPL3 PE=1 SV=2 - [RL3_HUMAN]	8.42384	9.43	1	2	2	2	1.94103e+07	403	46.0798	10.1841
P49720	Proteasome subunit beta type-3 OS=Homo sapiens GN=PSMB3 PE=1 SV=2 - [PSB3_HUMAN]	8.41802	16.59	1	2	2	2	9.53897e+06	205	22.9335	6.55127
Q08211	ATP-dependent RNA helicase A OS=Homo sapiens GN=DHX9 PE=1 SV=4 - [DHX9_HUMAN]	8.41044	6.06	1	4	4	4	7.28994e+06	1270	140.869	6.84424
O95817	BAG family molecular chaperone regulator 3 OS=Homo sapiens GN=BAG3 PE=1 SV=3 - [BAG3_HUMAN]	8.40164	5.22	1	2	2	2	1.41453e+07	575	61.5569	6.94678
P62701	40S ribosomal protein S4, X isoform OS=Homo sapiens GN=RPS4X PE=1 SV=2 - [RS4X_HUMAN]	8.39706	15.21	1	4	4	4	2.21323e+06	263	29.5791	10.1548
Q05397	Focal adhesion kinase 1 OS=Homo sapiens GN=PTK2 PE=1 SV=2 - [FAK1_HUMAN]	8.38185	2.57	1	1	1	2	6.00031e+06	1052	119.157	6.62451
P12429	Annexin A3 OS=Homo sapiens GN=ANXA3 PE=1 SV=3 - [ANXA3_HUMAN]	8.35424	10.84	1	2	2	2	4.63963e+06	323	36.3527	5.92236
O60884	DnaJ homolog subfamily A member 2 OS=Homo sapiens GN=DNAJA2 PE=1 SV=1 - [DNJA2_HUMAN]	8.33241	9.71	1	2	2	2	1.16981e+07	412	45.7166	6.48096
Q13011	Delta(3,5)-Delta(2,4)-dienoyl-CoA isomerase, mitochondrial OS=Homo sapiens GN=ECH1 PE=1 SV=2 - [ECH1_HUMAN]	8.32981	11.59	1	2	2	2	7.35034e+06	328	35.7934	8.00146
P35606	Coatomer subunit beta' OS=Homo sapiens GN=COPB2 PE=1 SV=2 - [COPB2_HUMAN]	8.30515	4.19	1	2	2	2	1.11499e+07	906	102.422	5.2749
Q00341	Vigilin OS=Homo sapiens GN=HDLBP PE=1 SV=2 - [VIGLN_HUMAN]	8.28837	4.02	1	2	2	2	6.61979e+06	1268	141.368	6.87354
Q13492	Phosphatidylinositol-binding clathrin assembly protein OS=Homo sapiens GN=PICALM PE=1 SV=2 - [PICAL_HUMAN]	8.27965	5.98	2	2	2	2	1.54537e+07	652	70.71	7.89893
Q99536	Synaptic vesicle membrane protein VAT-1 homolog OS=Homo sapiens GN=VAT1 PE=1 SV=2 - [VAT1_HUMAN]	8.2606	13.49	1	2	2	2	1.33741e+07	393	41.8934	6.29053
P35556	Fibrillin-2 OS=Homo sapiens GN=FBN2 PE=1 SV=3 - [FBN2_HUMAN]	8.19146	1.34	1	3	3	3	7.38053e+06	2912	314.558	4.85596
O75368	SH3 domain-binding glutamic acid-rich-like protein OS=Homo sapiens GN=SH3BGRL PE=1 SV=1 - [SH3L1_HUMAN]	8.15698	15.79	1	1	1	2	1.23487e+07	114	12.7664	5.24951
P09960	Leukotriene A-4 hydrolase OS=Homo sapiens GN=LTA4H PE=1 SV=2 - [LKHA4_HUMAN]	8.1493	6.38	1	2	2	2	1.2125e+07	611	69.2412	6.17627
Q15293	Reticulocalbin-1 OS=Homo sapiens GN=RCN1 PE=1 SV=1 - [RCN1_HUMAN]	8.12872	8.46	1	2	2	2	2.22224e+07	331	38.8662	4.99561
Q92973	Transportin-1 OS=Homo sapiens GN=TNPO1 PE=1 SV=2 - [TNPO1_HUMAN]	8.09304	4.34	1	2	2	2	5.15195e+06	898	102.289	4.98291
P52597	Heterogeneous nuclear ribonucleoprotein F OS=Homo sapiens GN=HNRNPF PE=1 SV=3 - [HNRPF_HUMAN]	8.0613	10.36	1	1	2	2	7.02844e+06	415	45.6429	5.57959
Q9Y678	Coatomer subunit gamma-1 OS=Homo sapiens GN=COPG1 PE=1 SV=1 - [COPG1_HUMAN]	8.00784	4.92	1	2	2	2	6.10795e+06	874	97.6555	5.46533
Q03252	Lamin-B2 OS=Homo sapiens GN=LMNB2 PE=1 SV=4 - [LMNB2_HUMAN]	7.98661	5	1	2	3	3	8.51893e+06	620	69.9057	5.59229
P28070	Proteasome subunit beta type-4 OS=Homo sapiens GN=PSMB4 PE=1 SV=4 - [PSB4_HUMAN]	7.87292	21.21	1	3	3	3	6.1527e+06	264	29.1855	5.97314
Q9HAV0	Guanine nucleotide-binding protein subunit beta-4 OS=Homo sapiens GN=GNB4 PE=1 SV=3 - [GBB4_HUMAN]	7.82782	10	2	1	2	2	8.24464e+06	340	37.543	5.99854
Q86TX2	Acyl-coenzyme A thioesterase 1 OS=Homo sapiens GN=ACOT1 PE=1 SV=1 - [ACOT1_HUMAN]	7.82027	17.58	2	3	3	3	6.45524e+06	421	46.2481	7.34229
O14880	Microsomal glutathione S-transferase 3 OS=Homo sapiens GN=MGST3 PE=1 SV=1 - [MGST3_HUMAN]	7.77177	17.76	1	2	2	2	1.37105e+07	152	16.5056	9.37842
Q9ULA0	Aspartyl aminopeptidase OS=Homo sapiens GN=DNPEP PE=1 SV=1 - [DNPEP_HUMAN]	7.73917	15.16	1	3	3	3	6.5385e+06	475	52.3949	7.41553
Q15274	Nicotinate-nucleotide pyrophosphorylase [carboxylating] OS=Homo sapiens GN=QPRT PE=1 SV=3 - [NADC_HUMAN]	7.73759	13.47	1	1	1	2	5.98589e+06	297	30.8261	6.21436
Q8NBX0	Saccharopine dehydrogenase-like oxidoreductase OS=Homo sapiens GN=SCCPDH PE=1 SV=1 - [SCPDL_HUMAN]	7.73267	6.76	1	1	1	1	4.48103e+06	429	47.1215	9.14404
Q15642	Cdc42-interacting protein 4 OS=Homo sapiens GN=TRIP10 PE=1 SV=3 - [CIP4_HUMAN]	7.72844	6.16	1	2	2	2	5.04219e+06	601	68.3102	5.73193
Q13200	26S proteasome non-ATPase regulatory subunit 2 OS=Homo sapiens GN=PSMD2 PE=1 SV=3 - [PSMD2_HUMAN]	7.70489	4.52	1	2	2	2	3.26271e+06	908	100.136	5.19873
Q6IBS0	Twinfilin-2 OS=Homo sapiens GN=TWF2 PE=1 SV=2 - [TWF2_HUMAN]	7.7009	12.32	1	2	2	2	7.39465e+06	349	39.5233	6.84424
Q96G03	Phosphoglucomutase-2 OS=Homo sapiens GN=PGM2 PE=1 SV=4 - [PGM2_HUMAN]	7.69731	6.05	1	2	2	2	6.28714e+06	612	68.2404	6.72705
P50502	Hsc70-interacting protein OS=Homo sapiens GN=ST13 PE=1 SV=2 - [F10A1_HUMAN]	7.65993	7.05	3	2	2	2	2.44551e+07	369	41.3055	5.2749
Q96AM1	Mas-related G-protein coupled receptor member F OS=Homo sapiens GN=MRGPRF PE=2 SV=1 - [MRGRF_HUMAN]	7.60315	7.58	1	2	2	2	1.01085e+07	343	38.1457	8.55811
P35613	Basigin OS=Homo sapiens GN=BSG PE=1 SV=2 - [BASI_HUMAN]	7.59736	8.31	1	2	2	2	2.72032e+07	385	42.1741	5.65576
P59998	Actin-related protein 2/3 complex subunit 4 OS=Homo sapiens GN=ARPC4 PE=1 SV=3 - [ARPC4_HUMAN]	7.58587	30.95	1	3	3	3	2.23946e+07	168	19.6543	8.42627
Q15907	Ras-related protein Rab-11B OS=Homo sapiens GN=RAB11B PE=1 SV=4 - [RB11B_HUMAN]	7.56334	13.76	2	2	2	3	4.89261e+06	218	24.4735	5.93506
Q9HA64	Ketosamine-3-kinase OS=Homo sapiens GN=FN3KRP PE=1 SV=2 - [KT3K_HUMAN]	7.53796	8.09	1	2	2	2	8.95882e+06	309	34.3902	7.32764
P54289	Voltage-dependent calcium channel subunit alpha-2/delta-1 OS=Homo sapiens GN=CACNA2D1 PE=1 SV=3 - [CA2D1_HUMAN]	7.53391	4.81	1	3	3	3	8.24487e+06	1103	124.49	5.2749
P32456	Guanylate-binding protein 2 OS=Homo sapiens GN=GBP2 PE=1 SV=3 - [GBP2_HUMAN]	7.5063	7.45	1	1	2	2	1.28852e+07	591	67.1664	5.70654
Q9UBI6	Guanine nucleotide-binding protein G(I)/G(S)/G(O) subunit gamma-12 OS=Homo sapiens GN=GNG12 PE=1 SV=3 - [GBG12_HUMAN]	7.43519	31.94	1	2	2	2	4.94088e+07	72	8.00117	8.96826
P29972	Aquaporin-1 OS=Homo sapiens GN=AQP1 PE=1 SV=3 - [AQP1_HUMAN]	7.35455	7.43	1	1	1	2	39192202	269	28.5081	7.41553
O75832	26S proteasome non-ATPase regulatory subunit 10 OS=Homo sapiens GN=PSMD10 PE=1 SV=1 - [PSD10_HUMAN]	7.33968	9.73	1	1	1	1	1.48986e+07	226	24.4124	6.1001
P32455	Guanylate-binding protein 1 OS=Homo sapiens GN=GBP1 PE=1 SV=2 - [GBP1_HUMAN]	7.33755	7.09	2	1	2	2	1.48348e+07	592	67.8877	6.31592
Q8NCW5	NAD(P)H-hydrate epimerase OS=Homo sapiens GN=NAXE PE=1 SV=2 - [NNRE_HUMAN]	7.32733	12.85	1	2	2	2	1.02386e+07	288	31.6542	7.66455
P09936	Ubiquitin carboxyl-terminal hydrolase isozyme L1 OS=Homo sapiens GN=UCHL1 PE=1 SV=2 - [UCHL1_HUMAN]	7.32321	26.01	1	2	2	3	2.01206e+07	223	24.8085	5.47803
P51858	Hepatoma-derived growth factor OS=Homo sapiens GN=HDGF PE=1 SV=1 - [HDGF_HUMAN]	7.31544	18.33	1	2	2	2	11685891	240	26.7719	4.729
Q96P70	Importin-9 OS=Homo sapiens GN=IPO9 PE=1 SV=3 - [IPO9_HUMAN]	7.30857	2.69	1	1	1	2	2.60283e+06	1041	115.889	4.80518
P28066	Proteasome subunit alpha type-5 OS=Homo sapiens GN=PSMA5 PE=1 SV=3 - [PSA5_HUMAN]	7.28216	14.11	1	2	2	2	1.56587e+07	241	26.3942	4.79248
Q99733	Nucleosome assembly protein 1-like 4 OS=Homo sapiens GN=NAP1L4 PE=1 SV=1 - [NP1L4_HUMAN]	7.28064	13.33	1	3	3	3	7.06689e+06	375	42.7969	4.69092
Q9BT78	COP9 signalosome complex subunit 4 OS=Homo sapiens GN=COPS4 PE=1 SV=1 - [CSN4_HUMAN]	7.26311	4.93	1	1	1	2	2.84497e+06	406	46.2397	5.8335
Q9H3U7	SPARC-related modular calcium-binding protein 2 OS=Homo sapiens GN=SMOC2 PE=2 SV=2 - [SMOC2_HUMAN]	7.23413	6.5	1	1	1	1	1.21372e+07	446	49.6425	8.45557
O15145	Actin-related protein 2/3 complex subunit 3 OS=Homo sapiens GN=ARPC3 PE=1 SV=3 - [ARPC3_HUMAN]	7.22521	13.48	1	2	2	2	2.05309e+07	178	20.5334	8.5874
O60888	Protein CutA OS=Homo sapiens GN=CUTA PE=1 SV=2 - [CUTA_HUMAN]	7.19086	15.08	1	1	1	1	3.76641e+07	179	19.1041	5.50342
Q96S97	Myeloid-associated differentiation marker OS=Homo sapiens GN=MYADM PE=1 SV=2 - [MYADM_HUMAN]	7.15133	7.14	1	1	1	2	54591667	322	35.2503	8.14795
P54136	Arginine--tRNA ligase, cytoplasmic OS=Homo sapiens GN=RARS PE=1 SV=2 - [SYRC_HUMAN]	7.13915	5.3	1	2	2	2	5.68384e+06	660	75.3309	6.68311
Q92629	Delta-sarcoglycan OS=Homo sapiens GN=SGCD PE=1 SV=2 - [SGCD_HUMAN]	7.13438	10.38	1	2	2	2	4.44774e+07	289	32.0509	9.11475
Q15286	Ras-related protein Rab-35 OS=Homo sapiens GN=RAB35 PE=1 SV=1 - [RAB35_HUMAN]	7.10842	14.43	5	1	2	3	2.25564e+07	201	23.0108	8.29443
P04275	von Willebrand factor OS=Homo sapiens GN=VWF PE=1 SV=4 - [VWF_HUMAN]	7.06242	1.14	1	2	2	2	1.19039e+07	2813	309.058	5.47803
Q96A00	Protein phosphatase 1 regulatory subunit 14A OS=Homo sapiens GN=PPP1R14A PE=1 SV=1 - [PP14A_HUMAN]	7.02139	14.97	1	2	2	2	1.44245e+07	147	16.6828	9.37842
P60903	Protein S100-A10 OS=Homo sapiens GN=S100A10 PE=1 SV=2 - [S10AA_HUMAN]	6.99699	17.53	1	1	1	2	1.29401e+08	97	11.1955	7.37158
Q9Y3B8	Oligoribonuclease, mitochondrial OS=Homo sapiens GN=REXO2 PE=1 SV=3 - [ORN_HUMAN]	6.93482	7.59	1	1	1	2	3.348e+06	237	26.8156	6.87354
P56134	ATP synthase subunit f, mitochondrial OS=Homo sapiens GN=ATP5J2 PE=1 SV=3 - [ATPK_HUMAN]	6.88545	25.53	1	2	2	2	1.30699e+07	94	10.9107	9.67139
Q14152	Eukaryotic translation initiation factor 3 subunit A OS=Homo sapiens GN=EIF3A PE=1 SV=1 - [EIF3A_HUMAN]	6.80678	2.1	1	2	2	2	2.80833e+06	1382	166.468	6.78564
P17858	ATP-dependent 6-phosphofructokinase, liver type OS=Homo sapiens GN=PFKL PE=1 SV=6 - [PFKAL_HUMAN]	6.79687	5	1	1	2	2	1.62842e+07	780	84.9642	7.50342
O15260	Surfeit locus protein 4 OS=Homo sapiens GN=SURF4 PE=1 SV=3 - [SURF4_HUMAN]	6.78276	10.78	1	2	2	2	9.66436e+06	269	30.3738	7.78174
P54725	UV excision repair protein RAD23 homolog A OS=Homo sapiens GN=RAD23A PE=1 SV=1 - [RD23A_HUMAN]	6.77513	12.95	1	2	2	2	1.04588e+07	363	39.5847	4.57666
P61026	Ras-related protein Rab-10 OS=Homo sapiens GN=RAB10 PE=1 SV=1 - [RAB10_HUMAN]	6.74137	11	5	1	2	2	2.91192e+07	200	22.5266	8.38232
P49588	Alanine--tRNA ligase, cytoplasmic OS=Homo sapiens GN=AARS PE=1 SV=2 - [SYAC_HUMAN]	6.7359	4.65	1	2	2	2	3.07578e+06	968	106.743	5.52881
Q15056	Eukaryotic translation initiation factor 4H OS=Homo sapiens GN=EIF4H PE=1 SV=5 - [IF4H_HUMAN]	6.68815	17.34	1	2	2	3	1.9955e+07	248	27.3684	7.2251
P13667	Protein disulfide-isomerase A4 OS=Homo sapiens GN=PDIA4 PE=1 SV=2 - [PDIA4_HUMAN]	6.66565	4.96	1	2	2	3	1.44515e+07	645	72.887	5.07178
P41091	Eukaryotic translation initiation factor 2 subunit 3 OS=Homo sapiens GN=EIF2S3 PE=1 SV=3 - [IF2G_HUMAN]	6.64673	11.23	2	2	2	2	9.07883e+06	472	51.0772	8.39697
P50213	Isocitrate dehydrogenase [NAD] subunit alpha, mitochondrial OS=Homo sapiens GN=IDH3A PE=1 SV=1 - [IDH3A_HUMAN]	6.63596	9.02	1	2	2	2	1.09086e+07	366	39.5661	6.91748
P49419	Alpha-aminoadipic semialdehyde dehydrogenase OS=Homo sapiens GN=ALDH7A1 PE=1 SV=5 - [AL7A1_HUMAN]	6.59995	5.75	1	2	2	2	1.08684e+07	539	58.4501	7.98682
P00488	Coagulation factor XIII A chain OS=Homo sapiens GN=F13A1 PE=1 SV=4 - [F13A_HUMAN]	6.59119	3.96	1	2	2	2	8.44864e+06	732	83.2146	6.0874
O43598	2'-deoxynucleoside 5'-phosphate N-hydrolase 1 OS=Homo sapiens GN=DNPH1 PE=1 SV=1 - [DNPH1_HUMAN]	6.58497	18.97	1	1	1	2	1.35942e+06	174	19.0966	5.04639
Q16563	Synaptophysin-like protein 1 OS=Homo sapiens GN=SYPL1 PE=1 SV=1 - [SYPL1_HUMAN]	6.5832	13.9	1	2	2	2	1.94272e+07	259	28.5467	8.42627
O60506	Heterogeneous nuclear ribonucleoprotein Q OS=Homo sapiens GN=SYNCRIP PE=1 SV=2 - [HNRPQ_HUMAN]	6.5419	3.85	1	1	2	2	1.12371e+07	623	69.5596	8.5874
P29966	Myristoylated alanine-rich C-kinase substrate OS=Homo sapiens GN=MARCKS PE=1 SV=4 - [MARCS_HUMAN]	6.53428	9.64	1	1	1	1	2.7188e+07	332	31.5359	4.44971
P46976	Glycogenin-1 OS=Homo sapiens GN=GYG1 PE=1 SV=4 - [GLYG_HUMAN]	6.50678	11.71	1	2	2	2	1.59221e+07	350	39.3586	5.52881
P43686	26S proteasome regulatory subunit 6B OS=Homo sapiens GN=PSMC4 PE=1 SV=2 - [PRS6B_HUMAN]	6.50468	4.31	1	1	1	2	4.29609e+06	418	47.3365	5.21143
Q8NBF2	NHL repeat-containing protein 2 OS=Homo sapiens GN=NHLRC2 PE=1 SV=1 - [NHLC2_HUMAN]	6.49864	7.99	1	2	2	2	5.00108e+06	726	79.3935	5.5542
Q6WCQ1	Myosin phosphatase Rho-interacting protein OS=Homo sapiens GN=MPRIP PE=1 SV=3 - [MPRIP_HUMAN]	6.47114	2.34	1	1	1	1	8.35555e+06	1025	116.461	6.21436
O43399	Tumor protein D54 OS=Homo sapiens GN=TPD52L2 PE=1 SV=2 - [TPD54_HUMAN]	6.4358	14.08	1	2	2	2	9.70106e+06	206	22.2243	5.36377
O60749	Sorting nexin-2 OS=Homo sapiens GN=SNX2 PE=1 SV=2 - [SNX2_HUMAN]	6.4303	4.82	1	1	1	2	1108588	519	58.4347	5.12256
Q9P2E9	Ribosome-binding protein 1 OS=Homo sapiens GN=RRBP1 PE=1 SV=4 - [RRBP1_HUMAN]	6.42219	2.06	1	1	1	1	2.03319e+07	1410	152.381	8.60205
Q13162	Peroxiredoxin-4 OS=Homo sapiens GN=PRDX4 PE=1 SV=1 - [PRDX4_HUMAN]	6.38894	14.76	1	1	3	3	2.1114e+07	271	30.5208	6.29053
Q12929	Epidermal growth factor receptor kinase substrate 8 OS=Homo sapiens GN=EPS8 PE=1 SV=1 - [EPS8_HUMAN]	6.38787	4.5	1	2	2	2	3.15585e+06	822	91.8244	7.50342
Q92616	eIF-2-alpha kinase activator GCN1 OS=Homo sapiens GN=GCN1 PE=1 SV=6 - [GCN1_HUMAN]	6.31487	1.31	1	2	2	2	2.25886e+06	2671	292.572	7.47412
O43813	LanC-like protein 1 OS=Homo sapiens GN=LANCL1 PE=1 SV=1 - [LANC1_HUMAN]	6.30409	5.51	1	1	1	1	2.16786e+07	399	45.2536	7.75244
P48444	Coatomer subunit delta OS=Homo sapiens GN=ARCN1 PE=1 SV=1 - [COPD_HUMAN]	6.27976	4.5	1	2	2	2	7.11808e+06	511	57.1741	6.21436
P00403	Cytochrome c oxidase subunit 2 OS=Homo sapiens GN=MT-CO2 PE=1 SV=1 - [COX2_HUMAN]	6.27755	16.3	1	3	3	3	1.12247e+07	227	25.5482	4.81787
P78417	Glutathione S-transferase omega-1 OS=Homo sapiens GN=GSTO1 PE=1 SV=2 - [GSTO1_HUMAN]	6.27469	18.67	1	2	2	2	9.63003e+06	241	27.548	6.59521
P20674	Cytochrome c oxidase subunit 5A, mitochondrial OS=Homo sapiens GN=COX5A PE=1 SV=2 - [COX5A_HUMAN]	6.2738	20	1	1	1	2	1.18283e+07	150	16.7517	6.78564
P54577	Tyrosine--tRNA ligase, cytoplasmic OS=Homo sapiens GN=YARS PE=1 SV=4 - [SYYC_HUMAN]	6.25723	4.55	1	1	1	1	4.93916e+06	528	59.1061	7.04932
P28482	Mitogen-activated protein kinase 1 OS=Homo sapiens GN=MAPK1 PE=1 SV=3 - [MK01_HUMAN]	6.25497	12.22	2	2	2	2	1.14653e+07	360	41.3632	6.97607
Q9H3U1	Protein unc-45 homolog A OS=Homo sapiens GN=UNC45A PE=1 SV=1 - [UN45A_HUMAN]	6.23983	5.83	1	3	3	3	2.37381e+06	944	103.011	6.07471
O95336	6-phosphogluconolactonase OS=Homo sapiens GN=PGLS PE=1 SV=2 - [6PGL_HUMAN]	6.21498	14.34	1	1	1	1	7.89915e+06	258	27.5296	6.04932
Q9Y5X1	Sorting nexin-9 OS=Homo sapiens GN=SNX9 PE=1 SV=1 - [SNX9_HUMAN]	6.16496	2.86	1	1	1	1	8.27379e+06	595	66.5496	5.57959
P50479	PDZ and LIM domain protein 4 OS=Homo sapiens GN=PDLIM4 PE=1 SV=2 - [PDLI4_HUMAN]	6.07278	12.42	1	2	2	3	1.93153e+07	330	35.3757	7.91357
P14868	Aspartate--tRNA ligase, cytoplasmic OS=Homo sapiens GN=DARS PE=1 SV=2 - [SYDC_HUMAN]	6.06906	6.99	1	2	2	2	2.23892e+07	501	57.1	6.55127
Q12860	Contactin-1 OS=Homo sapiens GN=CNTN1 PE=1 SV=1 - [CNTN1_HUMAN]	6.04163	2.46	1	2	2	2	5.09379e+06	1018	113.249	5.89697
Q14643	Inositol 1,4,5-trisphosphate receptor type 1 OS=Homo sapiens GN=ITPR1 PE=1 SV=3 - [ITPR1_HUMAN]	6.03436	0.73	1	1	1	1	1.02139e+07	2758	313.729	6.03662
O75351	Vacuolar protein sorting-associated protein 4B OS=Homo sapiens GN=VPS4B PE=1 SV=2 - [VPS4B_HUMAN]	6.01853	6.98	3	2	2	2	8.21675e+06	444	49.2715	7.2251
P63092	Guanine nucleotide-binding protein G(s) subunit alpha isoforms short OS=Homo sapiens GN=GNAS PE=1 SV=1 - [GNAS2_HUMAN]	5.91897	6.85	2	1	1	1	8.01791e+06	394	45.6359	5.8208
Q99471	Prefoldin subunit 5 OS=Homo sapiens GN=PFDN5 PE=1 SV=2 - [PFD5_HUMAN]	5.91667	11.69	1	1	1	1	5.6202e+06	154	17.317	6.32861
Q9HDC9	Adipocyte plasma membrane-associated protein OS=Homo sapiens GN=APMAP PE=1 SV=2 - [APMAP_HUMAN]	5.91037	6.49	1	1	1	1	1.13045e+07	416	46.4509	6.16357
Q15631	Translin OS=Homo sapiens GN=TSN PE=1 SV=1 - [TSN_HUMAN]	5.83242	8.77	1	1	1	1	1.01802e+07	228	26.1668	6.44287
P14314	Glucosidase 2 subunit beta OS=Homo sapiens GN=PRKCSH PE=1 SV=2 - [GLU2B_HUMAN]	5.81682	3.98	1	1	1	1	3.67989e+07	528	59.3878	4.41162
P02765	Alpha-2-HS-glycoprotein OS=Homo sapiens GN=AHSG PE=1 SV=1 - [FETUA_HUMAN]	5.77539	16.62	1	2	2	2	9.59112e+06	367	39.2997	5.71924
Q15233	Non-POU domain-containing octamer-binding protein OS=Homo sapiens GN=NONO PE=1 SV=4 - [NONO_HUMAN]	5.76169	4.88	1	1	1	2	7.78282e+06	471	54.1973	8.95361
P35442	Thrombospondin-2 OS=Homo sapiens GN=THBS2 PE=1 SV=2 - [TSP2_HUMAN]	5.75777	1.71	1	1	1	1	7.57916e+06	1172	129.908	4.83057
P13807	Glycogen [starch] synthase, muscle OS=Homo sapiens GN=GYS1 PE=1 SV=2 - [GYS1_HUMAN]	5.73328	3.26	1	1	1	1	9.81721e+06	737	83.7325	6.17627
Q9Y265	RuvB-like 1 OS=Homo sapiens GN=RUVBL1 PE=1 SV=1 - [RUVB1_HUMAN]	5.68944	4.82	1	1	1	1	1.01207e+07	456	50.1963	6.41748
P02461	Collagen alpha-1(III) chain OS=Homo sapiens GN=COL3A1 PE=1 SV=4 - [CO3A1_HUMAN]	5.64304	3.96	1	3	3	5	4.19989e+06	1466	138.479	6.60986
P34932	Heat shock 70 kDa protein 4 OS=Homo sapiens GN=HSPA4 PE=1 SV=4 - [HSP74_HUMAN]	5.62947	7.98	1	3	3	3	6.24745e+06	840	94.2712	5.18604
Q96S86	Hyaluronan and proteoglycan link protein 3 OS=Homo sapiens GN=HAPLN3 PE=2 SV=1 - [HPLN3_HUMAN]	5.61969	7.5	1	1	1	1	1.43119e+07	360	40.8684	6.52197
Q7Z4I7	LIM and senescent cell antigen-like-containing domain protein 2 OS=Homo sapiens GN=LIMS2 PE=1 SV=1 - [LIMS2_HUMAN]	5.61486	6.45	1	2	2	2	5.60396e+06	341	38.8896	8.04541
Q12905	Interleukin enhancer-binding factor 2 OS=Homo sapiens GN=ILF2 PE=1 SV=2 - [ILF2_HUMAN]	5.59406	5.9	1	1	1	1	1.01262e+07	390	43.0352	5.26221
P25789	Proteasome subunit alpha type-4 OS=Homo sapiens GN=PSMA4 PE=1 SV=1 - [PSA4_HUMAN]	5.56866	23.37	1	3	3	4	1.04644e+07	261	29.4652	7.72314
P78527	DNA-dependent protein kinase catalytic subunit OS=Homo sapiens GN=PRKDC PE=1 SV=3 - [PRKDC_HUMAN]	5.56289	1.72	1	3	3	4	1.24383e+06	4128	468.788	7.12256
P27695	DNA-(apurinic or apyrimidinic site) lyase OS=Homo sapiens GN=APEX1 PE=1 SV=2 - [APEX1_HUMAN]	5.50013	5.35	1	1	1	1	7.58664e+06	318	35.5322	8.11865
Q9UMX0	Ubiquilin-1 OS=Homo sapiens GN=UBQLN1 PE=1 SV=2 - [UBQL1_HUMAN]	5.49795	2.89	2	1	1	1	9.04627e+06	589	62.4794	5.10986
O60716	Catenin delta-1 OS=Homo sapiens GN=CTNND1 PE=1 SV=1 - [CTND1_HUMAN]	5.4682	2.27	1	1	1	1	6.13238e+06	968	108.103	6.22705
P60900	Proteasome subunit alpha type-6 OS=Homo sapiens GN=PSMA6 PE=1 SV=1 - [PSA6_HUMAN]	5.45448	8.54	1	2	2	2	1.15057e+07	246	27.3818	6.75635
Q9P0K7	Ankycorbin OS=Homo sapiens GN=RAI14 PE=1 SV=2 - [RAI14_HUMAN]	5.41149	3.06	1	1	1	1	5.23289e+06	980	109.973	6.21436
O00499	Myc box-dependent-interacting protein 1 OS=Homo sapiens GN=BIN1 PE=1 SV=1 - [BIN1_HUMAN]	5.40599	3.37	1	1	1	1	4773392	593	64.6594	5.05908
Q14525	Keratin, type I cuticular Ha3-II OS=Homo sapiens GN=KRT33B PE=1 SV=3 - [KT33B_HUMAN]	5.39581	7.43	9	1	2	2	1.79054e+06	404	46.1845	4.84326
P42025	Beta-centractin OS=Homo sapiens GN=ACTR1B PE=1 SV=1 - [ACTY_HUMAN]	5.3803	7.45	1	1	1	1	1.06155e+07	376	42.2667	6.40479
P31942	Heterogeneous nuclear ribonucleoprotein H3 OS=Homo sapiens GN=HNRNPH3 PE=1 SV=2 - [HNRH3_HUMAN]	5.36763	4.91	1	1	1	1	8.15593e+06	346	36.9031	6.87354
P31930	Cytochrome b-c1 complex subunit 1, mitochondrial OS=Homo sapiens GN=UQCRC1 PE=1 SV=3 - [QCR1_HUMAN]	5.34927	6.04	1	1	1	1	2.74533e+07	480	52.6124	6.3667
Q6DKJ4	Nucleoredoxin OS=Homo sapiens GN=NXN PE=1 SV=2 - [NXN_HUMAN]	5.32908	4.6	1	1	1	2	2.54443e+06	435	48.3616	4.97021
O95299	NADH dehydrogenase [ubiquinone] 1 alpha subcomplex subunit 10, mitochondrial OS=Homo sapiens GN=NDUFA10 PE=1 SV=1 - [NDUAA_HUMAN]	5.31317	6.2	1	1	1	1	6.76018e+06	355	40.7249	8.48486
O75382	Tripartite motif-containing protein 3 OS=Homo sapiens GN=TRIM3 PE=1 SV=2 - [TRIM3_HUMAN]	5.28121	2.96	1	1	1	1	3.52793e+06	744	80.779	7.82568
P42765	3-ketoacyl-CoA thiolase, mitochondrial OS=Homo sapiens GN=ACAA2 PE=1 SV=2 - [THIM_HUMAN]	5.27068	6.55	1	1	1	1	1.10295e+07	397	41.8976	8.08936
Q99961	Endophilin-A2 OS=Homo sapiens GN=SH3GL1 PE=1 SV=1 - [SH3G1_HUMAN]	5.23658	8.97	1	1	1	1	1.22599e+07	368	41.464	5.42725
Q9NTJ5	Phosphatidylinositide phosphatase SAC1 OS=Homo sapiens GN=SACM1L PE=1 SV=2 - [SAC1_HUMAN]	5.1909	4.43	1	1	1	1	5.00764e+06	587	66.924	7.12256
Q9BS26	Endoplasmic reticulum resident protein 44 OS=Homo sapiens GN=ERP44 PE=1 SV=1 - [ERP44_HUMAN]	5.1309	5.67	1	1	1	1	7.57653e+06	406	46.9414	5.26221
Q8IVN8	Somatomedin-B and thrombospondin type-1 domain-containing protein OS=Homo sapiens GN=SBSPON PE=1 SV=2 - [SBSPO_HUMAN]	5.13058	10.61	1	2	2	2	6.82363e+06	264	29.5905	7.50342
P51636	Caveolin-2 OS=Homo sapiens GN=CAV2 PE=1 SV=2 - [CAV2_HUMAN]	5.09912	16.05	1	2	2	2	2.52823e+07	162	18.2792	5.2749
Q9Y6N5	Sulfide:quinone oxidoreductase, mitochondrial OS=Homo sapiens GN=SQOR PE=1 SV=1 - [SQOR_HUMAN]	5.0953	4.67	1	1	1	1	2.29222e+07	450	49.9289	9.11475
P25786	Proteasome subunit alpha type-1 OS=Homo sapiens GN=PSMA1 PE=1 SV=1 - [PSA1_HUMAN]	5.08295	9.51	1	1	1	1	1.20578e+07	263	29.5369	6.60986
Q96BM9	ADP-ribosylation factor-like protein 8A OS=Homo sapiens GN=ARL8A PE=1 SV=1 - [ARL8A_HUMAN]	5.06515	12.37	2	1	1	1	9.14751e+06	186	21.402	7.76709
P54819	Adenylate kinase 2, mitochondrial OS=Homo sapiens GN=AK2 PE=1 SV=2 - [KAD2_HUMAN]	4.99906	10.46	1	1	1	1	2.85245e+06	239	26.4608	7.81104
Q9Y4L1	Hypoxia up-regulated protein 1 OS=Homo sapiens GN=HYOU1 PE=1 SV=1 - [HYOU1_HUMAN]	4.99433	2.1	1	1	1	1	4.8522e+06	999	111.266	5.22412
P06132	Uroporphyrinogen decarboxylase OS=Homo sapiens GN=UROD PE=1 SV=2 - [DCUP_HUMAN]	4.99141	5.99	1	1	1	1	3.16381e+06	367	40.7608	6.13818
P48960	CD97 antigen OS=Homo sapiens GN=CD97 PE=1 SV=4 - [CD97_HUMAN]	4.98889	3.95	1	2	2	2	9.81347e+06	835	91.8091	6.87354
O95834	Echinoderm microtubule-associated protein-like 2 OS=Homo sapiens GN=EML2 PE=1 SV=1 - [EMAL2_HUMAN]	4.98391	2.47	1	1	1	1	1.1418e+07	649	70.6341	6.31592
Q15654	Thyroid receptor-interacting protein 6 OS=Homo sapiens GN=TRIP6 PE=1 SV=3 - [TRIP6_HUMAN]	4.9777	4.41	1	1	1	1	7.65839e+06	476	50.2555	7.37158
P06748	Nucleophosmin OS=Homo sapiens GN=NPM1 PE=1 SV=2 - [NPM_HUMAN]	4.96581	4.76	1	1	1	1	6.99653e+06	294	32.5548	4.77979
Q9BRG1	Vacuolar protein-sorting-associated protein 25 OS=Homo sapiens GN=VPS25 PE=1 SV=1 - [VPS25_HUMAN]	4.9624	8.52	1	1	1	1	4.71215e+06	176	20.7345	6.34131
Q01082	Spectrin beta chain, non-erythrocytic 1 OS=Homo sapiens GN=SPTBN1 PE=1 SV=2 - [SPTB2_HUMAN]	4.9538	0.72	1	1	1	1	5.01827e+06	2364	274.439	5.56689
Q70UQ0	Inhibitor of nuclear factor kappa-B kinase-interacting protein OS=Homo sapiens GN=IKBIP PE=1 SV=1 - [IKIP_HUMAN]	4.93601	6	1	1	1	1	4.782e+06	350	39.285	9.17334
P20810	Calpastatin OS=Homo sapiens GN=CAST PE=1 SV=4 - [ICAL_HUMAN]	4.92	2.12	1	1	1	1	6.02492e+06	708	76.5263	5.07178
Q9UKG1	DCC-interacting protein 13-alpha OS=Homo sapiens GN=APPL1 PE=1 SV=1 - [DP13A_HUMAN]	4.91433	3.53	1	1	1	2	2.72262e+06	709	79.6136	5.41455
P28838	Cytosol aminopeptidase OS=Homo sapiens GN=LAP3 PE=1 SV=3 - [AMPL_HUMAN]	4.90521	3.47	1	1	1	1	9.08644e+06	519	56.1308	7.92822
Q08380	Galectin-3-binding protein OS=Homo sapiens GN=LGALS3BP PE=1 SV=1 - [LG3BP_HUMAN]	4.89464	2.91	1	1	1	1	1.21722e+07	585	65.2893	5.2749
P49411	Elongation factor Tu, mitochondrial OS=Homo sapiens GN=TUFM PE=1 SV=2 - [EFTU_HUMAN]	4.89007	4.2	1	1	1	1	1.70738e+07	452	49.5102	7.60596
Q8TDZ2	[F-actin]-monooxygenase MICAL1 OS=Homo sapiens GN=MICAL1 PE=1 SV=2 - [MICA1_HUMAN]	4.88761	2.34	1	1	1	1	7315293	1067	117.801	6.40479
Q06124	Tyrosine-protein phosphatase non-receptor type 11 OS=Homo sapiens GN=PTPN11 PE=1 SV=2 - [PTN11_HUMAN]	4.87616	3.02	1	1	1	1	1.37323e+07	597	68.3933	7.29834
P55809	Succinyl-CoA:3-ketoacid coenzyme A transferase 1, mitochondrial OS=Homo sapiens GN=OXCT1 PE=1 SV=1 - [SCOT1_HUMAN]	4.87519	6.15	1	1	1	1	5.40582e+06	520	56.1219	7.45947
P61769	Beta-2-microglobulin OS=Homo sapiens GN=B2M PE=1 SV=1 - [B2MG_HUMAN]	4.86466	18.49	1	1	1	1	1.61385e+07	119	13.7059	6.52197
Q00325	Phosphate carrier protein, mitochondrial OS=Homo sapiens GN=SLC25A3 PE=1 SV=2 - [MPCP_HUMAN]	4.84899	3.87	1	1	1	1	2.39383e+07	362	40.0687	9.37842
Q13765	Nascent polypeptide-associated complex subunit alpha OS=Homo sapiens GN=NACA PE=1 SV=1 - [NACA_HUMAN]	4.84126	6.98	2	1	1	1	4.99976e+06	215	23.3697	4.56396
P62829	60S ribosomal protein L23 OS=Homo sapiens GN=RPL23 PE=1 SV=1 - [RL23_HUMAN]	4.83711	14.29	1	1	1	1	1.69891e+07	140	14.8561	10.5063
O14980	Exportin-1 OS=Homo sapiens GN=XPO1 PE=1 SV=1 - [XPO1_HUMAN]	4.82784	2.43	1	1	1	1	8.17982e+06	1071	123.306	6.06201
P31939	Bifunctional purine biosynthesis protein PURH OS=Homo sapiens GN=ATIC PE=1 SV=3 - [PUR9_HUMAN]	4.79175	4.22	1	1	1	1	1.13266e+07	592	64.5753	6.7124
Q9BZL4	Protein phosphatase 1 regulatory subunit 12C OS=Homo sapiens GN=PPP1R12C PE=1 SV=1 - [PP12C_HUMAN]	4.78718	3.07	1	1	1	1	5.75472e+06	782	84.8299	5.56689
O75094	Slit homolog 3 protein OS=Homo sapiens GN=SLIT3 PE=2 SV=3 - [SLIT3_HUMAN]	4.78129	1.25	1	1	1	1	5.40909e+06	1523	167.604	7.6499
P49354	Protein farnesyltransferase/geranylgeranyltransferase type-1 subunit alpha OS=Homo sapiens GN=FNTA PE=1 SV=1 - [FNTA_HUMAN]	4.77359	4.75	1	1	1	1	3.99918e+06	379	44.3811	5.08447
O43169	Cytochrome b5 type B OS=Homo sapiens GN=CYB5B PE=1 SV=2 - [CYB5B_HUMAN]	4.7604	13.01	1	1	1	1	1.35159e+07	146	16.322	4.97021
Q9P0V9	Septin-10 OS=Homo sapiens GN=SEPT10 PE=1 SV=2 - [SEP10_HUMAN]	4.75405	6.61	1	1	2	3	1.9902e+06	454	52.5596	6.80029
O95967	EGF-containing fibulin-like extracellular matrix protein 2 OS=Homo sapiens GN=EFEMP2 PE=1 SV=3 - [FBLN4_HUMAN]	4.7336	5.64	1	1	1	1	2.15519e+07	443	49.3723	4.94482
P61221	ATP-binding cassette sub-family E member 1 OS=Homo sapiens GN=ABCE1 PE=1 SV=1 - [ABCE1_HUMAN]	4.73199	6.01	1	1	1	1	7.03729e+06	599	67.271	8.33838
P41250	Glycine--tRNA ligase OS=Homo sapiens GN=GARS PE=1 SV=3 - [GARS_HUMAN]	4.72419	3.52	1	1	1	1	4.83794e+06	739	83.1126	7.03467
Q04637	Eukaryotic translation initiation factor 4 gamma 1 OS=Homo sapiens GN=EIF4G1 PE=1 SV=4 - [IF4G1_HUMAN]	4.72241	1.25	1	1	1	1	2.19608e+06	1599	175.382	5.32568
Q13131	5'-AMP-activated protein kinase catalytic subunit alpha-1 OS=Homo sapiens GN=PRKAA1 PE=1 SV=4 - [AAPK1_HUMAN]	4.70935	3.04	1	1	1	1	9.76832e+06	559	63.9686	8.11865
Q02809	Procollagen-lysine,2-oxoglutarate 5-dioxygenase 1 OS=Homo sapiens GN=PLOD1 PE=1 SV=2 - [PLOD1_HUMAN]	4.69738	3.3	1	1	1	1	3.26102e+06	727	83.4974	6.94678
Q9BWD1	Acetyl-CoA acetyltransferase, cytosolic OS=Homo sapiens GN=ACAT2 PE=1 SV=2 - [THIC_HUMAN]	4.68212	6.8	1	1	1	1	1.20725e+07	397	41.3244	6.91748
Q15435	Protein phosphatase 1 regulatory subunit 7 OS=Homo sapiens GN=PPP1R7 PE=1 SV=1 - [PP1R7_HUMAN]	4.67076	5	1	1	1	1	5.33434e+06	360	41.5385	4.90674
Q9H4G4	Golgi-associated plant pathogenesis-related protein 1 OS=Homo sapiens GN=GLIPR2 PE=1 SV=3 - [GAPR1_HUMAN]	4.66557	11.04	1	1	1	1	1.47815e+07	154	17.2075	9.40771
O14786	Neuropilin-1 OS=Homo sapiens GN=NRP1 PE=1 SV=3 - [NRP1_HUMAN]	4.65581	2.49	1	1	1	1	2.9734e+06	923	103.069	5.88428
Q8N3D4	EH domain-binding protein 1-like protein 1 OS=Homo sapiens GN=EHBP1L1 PE=1 SV=2 - [EH1L1_HUMAN]	4.64908	0.98	1	1	1	1	2.80257e+06	1523	161.756	4.83057
P55290	Cadherin-13 OS=Homo sapiens GN=CDH13 PE=1 SV=1 - [CAD13_HUMAN]	4.62095	3.23	1	1	1	1	8.72665e+06	713	78.2379	4.98291
Q9H444	Charged multivesicular body protein 4b OS=Homo sapiens GN=CHMP4B PE=1 SV=1 - [CHM4B_HUMAN]	4.61277	16.52	1	2	2	2	9.81129e+06	224	24.9346	4.81787
P09871	Complement C1s subcomponent OS=Homo sapiens GN=C1S PE=1 SV=1 - [C1S_HUMAN]	4.61129	2.33	1	1	1	1	6.16821e+06	688	76.6348	4.95752
P46977	Dolichyl-diphosphooligosaccharide--protein glycosyltransferase subunit STT3A OS=Homo sapiens GN=STT3A PE=1 SV=2 - [STT3A_HUMAN]	4.59394	2.7	1	1	1	1	2.57519e+06	705	80.4768	8.07471
Q13126	S-methyl-5'-thioadenosine phosphorylase OS=Homo sapiens GN=MTAP PE=1 SV=2 - [MTAP_HUMAN]	4.58888	8.13	1	1	1	1	1.02201e+07	283	31.2158	7.18115
O43741	5'-AMP-activated protein kinase subunit beta-2 OS=Homo sapiens GN=PRKAB2 PE=1 SV=1 - [AAKB2_HUMAN]	4.5828	11.03	1	1	1	1	1.33743e+07	272	30.2832	6.45557
Q16698	2,4-dienoyl-CoA reductase, mitochondrial OS=Homo sapiens GN=DECR1 PE=1 SV=1 - [DECR_HUMAN]	4.56814	6.57	1	1	1	1	9.71303e+06	335	36.0448	9.27588
Q07866	Kinesin light chain 1 OS=Homo sapiens GN=KLC1 PE=1 SV=2 - [KLC1_HUMAN]	4.54283	2.62	1	1	1	1	4.04262e+06	573	65.2689	6.20166
O94901	SUN domain-containing protein 1 OS=Homo sapiens GN=SUN1 PE=1 SV=3 - [SUN1_HUMAN]	4.51163	2.96	1	1	1	1	5.36904e+06	812	90.0073	7.07861
Q07666	KH domain-containing, RNA-binding, signal transduction-associated protein 1 OS=Homo sapiens GN=KHDRBS1 PE=1 SV=1 - [KHDR1_HUMAN]	4.50154	4.51	1	1	1	1	6.44722e+06	443	48.1972	8.66064
P53004	Biliverdin reductase A OS=Homo sapiens GN=BLVRA PE=1 SV=2 - [BIEA_HUMAN]	4.50088	8.45	1	1	1	1	3921098	296	33.4073	6.44287
O43488	Aflatoxin B1 aldehyde reductase member 2 OS=Homo sapiens GN=AKR7A2 PE=1 SV=3 - [ARK72_HUMAN]	4.47085	5.29	1	1	1	1	7.8701e+06	359	39.5637	7.1665
P23219	Prostaglandin G/H synthase 1 OS=Homo sapiens GN=PTGS1 PE=1 SV=2 - [PGH1_HUMAN]	4.46297	3.01	1	1	1	1	7.49257e+06	599	68.6417	7.2251
P55209	Nucleosome assembly protein 1-like 1 OS=Homo sapiens GN=NAP1L1 PE=1 SV=1 - [NP1L1_HUMAN]	4.44892	4.35	1	1	1	1	1.50981e+07	391	45.3459	4.4624
Q96AB3	Isochorismatase domain-containing protein 2 OS=Homo sapiens GN=ISOC2 PE=1 SV=1 - [ISOC2_HUMAN]	4.4457	12.68	1	1	1	2	3.27643e+06	205	22.3228	7.76709
Q99460	26S proteasome non-ATPase regulatory subunit 1 OS=Homo sapiens GN=PSMD1 PE=1 SV=2 - [PSMD1_HUMAN]	4.44067	2.73	1	1	1	1	4.87202e+06	953	105.769	5.38916
Q68EM7	Rho GTPase-activating protein 17 OS=Homo sapiens GN=ARHGAP17 PE=1 SV=1 - [RHG17_HUMAN]	4.43097	3.52	1	1	1	1		881	95.3773	7.62061
P06703	Protein S100-A6 OS=Homo sapiens GN=S100A6 PE=1 SV=1 - [S10A6_HUMAN]	4.41183	46.67	1	3	3	3	4.30618e+06	90	10.1733	5.47803
P35268	60S ribosomal protein L22 OS=Homo sapiens GN=RPL22 PE=1 SV=2 - [RL22_HUMAN]	4.40464	20.31	1	1	1	1	1.40693e+07	128	14.7778	9.18799
O00764	Pyridoxal kinase OS=Homo sapiens GN=PDXK PE=1 SV=1 - [PDXK_HUMAN]	4.39325	11.22	1	2	2	2	3.82527e+06	312	35.0799	6.12549
P31040	Succinate dehydrogenase [ubiquinone] flavoprotein subunit, mitochondrial OS=Homo sapiens GN=SDHA PE=1 SV=2 - [SDHA_HUMAN]	4.38888	2.11	1	1	1	1	7.98365e+06	664	72.6453	7.38623
P26640	Valine--tRNA ligase OS=Homo sapiens GN=VARS PE=1 SV=4 - [SYVC_HUMAN]	4.38618	1.5	1	1	1	1	4975286	1264	140.387	7.59131
P49841	Glycogen synthase kinase-3 beta OS=Homo sapiens GN=GSK3B PE=1 SV=2 - [GSK3B_HUMAN]	4.38066	5.71	1	1	1	1	5.47193e+06	420	46.7149	8.77783
P07954	Fumarate hydratase, mitochondrial OS=Homo sapiens GN=FH PE=1 SV=3 - [FUMH_HUMAN]	4.35675	5.29	2	2	2	2	8.89521e+06	510	54.6022	8.76318
O94874	E3 UFM1-protein ligase 1 OS=Homo sapiens GN=UFL1 PE=1 SV=2 - [UFL1_HUMAN]	4.35565	2.52	1	1	1	1	2.5579e+06	794	89.5398	6.78564
P61457	Pterin-4-alpha-carbinolamine dehydratase OS=Homo sapiens GN=PCBD1 PE=1 SV=2 - [PHS_HUMAN]	4.35504	30.77	1	2	2	2	2.47394e+06	104	11.992	6.80029
Q9BRA2	Thioredoxin domain-containing protein 17 OS=Homo sapiens GN=TXNDC17 PE=1 SV=1 - [TXD17_HUMAN]	4.32351	11.38	1	1	1	1	5.65633e+06	123	13.9318	5.51611
P13674	Prolyl 4-hydroxylase subunit alpha-1 OS=Homo sapiens GN=P4HA1 PE=1 SV=2 - [P4HA1_HUMAN]	4.31806	3.56	1	1	1	1	8.67491e+06	534	61.011	6.01123
O94979	Protein transport protein Sec31A OS=Homo sapiens GN=SEC31A PE=1 SV=3 - [SC31A_HUMAN]	4.31295	1.48	1	1	1	1	3.49204e+06	1220	132.931	6.88818
Q92947	Glutaryl-CoA dehydrogenase, mitochondrial OS=Homo sapiens GN=GCDH PE=1 SV=1 - [GCDH_HUMAN]	4.28437	5.94	1	1	1	1	1.23202e+06	438	48.0964	8.06006
P62913	60S ribosomal protein L11 OS=Homo sapiens GN=RPL11 PE=1 SV=2 - [RL11_HUMAN]	4.27183	7.87	1	1	1	1	2.71463e+07	178	20.2396	9.59814
P22352	Glutathione peroxidase 3 OS=Homo sapiens GN=GPX3 PE=1 SV=2 - [GPX3_HUMAN]	4.26801	7.52	1	1	1	1	1.70201e+07	226	25.5369	8.1333
Q9H0N0	Ras-related protein Rab-6C OS=Homo sapiens GN=RAB6C PE=1 SV=2 - [RAB6C_HUMAN]	4.26673	8.66	1	1	1	1	12919960	254	28.3374	7.7085
Q92905	COP9 signalosome complex subunit 5 OS=Homo sapiens GN=COPS5 PE=1 SV=4 - [CSN5_HUMAN]	4.24232	5.69	1	1	1	1	7.97366e+06	334	37.5547	6.53662
O75323	Protein NipSnap homolog 2 OS=Homo sapiens GN=NIPSNAP2 PE=1 SV=1 - [NIPS2_HUMAN]	4.21452	6.99	1	1	1	1	6.10192e+06	286	33.7212	9.36377
Q9BWM7	Sideroflexin-3 OS=Homo sapiens GN=SFXN3 PE=1 SV=3 - [SFXN3_HUMAN]	4.19006	4.67	1	1	1	1	1.05089e+07	321	35.4805	9.1001
Q92747	Actin-related protein 2/3 complex subunit 1A OS=Homo sapiens GN=ARPC1A PE=2 SV=2 - [ARC1A_HUMAN]	4.15413	6.22	2	1	1	1	2.62563e+07	370	41.5427	8.17725
P62266	40S ribosomal protein S23 OS=Homo sapiens GN=RPS23 PE=1 SV=3 - [RS23_HUMAN]	4.1541	18.88	1	1	1	1	8.90576e+06	143	15.7977	10.4917
P61513	60S ribosomal protein L37a OS=Homo sapiens GN=RPL37A PE=1 SV=2 - [RL37A_HUMAN]	4.14497	19.57	1	1	1	1	1.32003e+07	92	10.2685	10.4331
Q9UHL4	Dipeptidyl peptidase 2 OS=Homo sapiens GN=DPP7 PE=1 SV=3 - [DPP2_HUMAN]	4.14289	4.07	1	1	1	1	1.0245e+06	492	54.3072	6.31592
Q9H9B4	Sideroflexin-1 OS=Homo sapiens GN=SFXN1 PE=1 SV=4 - [SFXN1_HUMAN]	4.1263	10.56	1	1	1	1	3.06637e+06	322	35.5963	9.0708
P24539	ATP synthase F(0) complex subunit B1, mitochondrial OS=Homo sapiens GN=ATP5F1 PE=1 SV=2 - [AT5F1_HUMAN]	4.11869	5.86	1	1	1	2		256	28.8903	9.36377
O95379	Tumor necrosis factor alpha-induced protein 8 OS=Homo sapiens GN=TNFAIP8 PE=1 SV=1 - [TFIP8_HUMAN]	4.11114	10.1	1	1	1	1	4.02243e+06	198	22.9889	7.92822
Q9Y3I0	tRNA-splicing ligase RtcB homolog OS=Homo sapiens GN=RTCB PE=1 SV=1 - [RTCB_HUMAN]	4.10701	5.94	1	1	1	1	1.64234e+07	505	55.1749	7.2251
P46937	Transcriptional coactivator YAP1 OS=Homo sapiens GN=YAP1 PE=1 SV=2 - [YAP1_HUMAN]	4.10463	3.17	1	1	1	1	2.00578e+07	504	54.4275	5.17334
Q14767	Latent-transforming growth factor beta-binding protein 2 OS=Homo sapiens GN=LTBP2 PE=1 SV=3 - [LTBP2_HUMAN]	4.10363	3.13	1	2	2	2	1.85917e+07	1821	194.923	5.18604
O00410	Importin-5 OS=Homo sapiens GN=IPO5 PE=1 SV=4 - [IPO5_HUMAN]	4.09636	1.82	1	1	1	1	1.02819e+07	1097	123.55	4.94482
Q8NC51	Plasminogen activator inhibitor 1 RNA-binding protein OS=Homo sapiens GN=SERBP1 PE=1 SV=2 - [PAIRB_HUMAN]	4.08748	3.92	1	1	1	1	11777186	408	44.9385	8.646
Q9UL46	Proteasome activator complex subunit 2 OS=Homo sapiens GN=PSME2 PE=1 SV=4 - [PSME2_HUMAN]	4.08724	6.69	1	1	1	1	6.87718e+06	239	27.3843	5.73193
P35813	Protein phosphatase 1A OS=Homo sapiens GN=PPM1A PE=1 SV=1 - [PPM1A_HUMAN]	4.0682	4.71	1	1	1	1	6.02774e+06	382	42.4207	5.36377
Q99436	Proteasome subunit beta type-7 OS=Homo sapiens GN=PSMB7 PE=1 SV=1 - [PSB7_HUMAN]	4.0529	10.11	1	1	1	1	5.83151e+06	277	29.9462	7.6792
P25325	3-mercaptopyruvate sulfurtransferase OS=Homo sapiens GN=MPST PE=1 SV=3 - [THTM_HUMAN]	4.04605	9.09	1	1	1	1	1.21405e+07	297	33.1576	6.59521
O15511	Actin-related protein 2/3 complex subunit 5 OS=Homo sapiens GN=ARPC5 PE=1 SV=3 - [ARPC5_HUMAN]	3.98531	8.61	1	1	1	1	1.56847e+07	151	16.3103	5.66846
Q96IZ0	PRKC apoptosis WT1 regulator protein OS=Homo sapiens GN=PAWR PE=1 SV=1 - [PAWR_HUMAN]	3.96022	5	1	1	1	1	1.17442e+07	340	36.5454	5.41455
Q08209	Serine/threonine-protein phosphatase 2B catalytic subunit alpha isoform OS=Homo sapiens GN=PPP3CA PE=1 SV=1 - [PP2BA_HUMAN]	3.95457	6.72	3	2	2	2	8373785	521	58.6503	5.85889
Q15836	Vesicle-associated membrane protein 3 OS=Homo sapiens GN=VAMP3 PE=1 SV=3 - [VAMP3_HUMAN]	3.93137	17	2	1	1	1	1.87885e+07	100	11.302	8.79248
Q14258	E3 ubiquitin/ISG15 ligase TRIM25 OS=Homo sapiens GN=TRIM25 PE=1 SV=2 - [TRI25_HUMAN]	3.92032	2.86	1	1	1	1	1.67679e+06	630	70.9277	8.08936
P62888	60S ribosomal protein L30 OS=Homo sapiens GN=RPL30 PE=1 SV=2 - [RL30_HUMAN]	3.91992	13.91	1	1	1	1	1.46094e+07	115	12.7757	9.62744
P38606	V-type proton ATPase catalytic subunit A OS=Homo sapiens GN=ATP6V1A PE=1 SV=2 - [VATA_HUMAN]	3.91922	2.92	1	1	1	1	3.37855e+06	617	68.2605	5.51611
P18428	Lipopolysaccharide-binding protein OS=Homo sapiens GN=LBP PE=1 SV=3 - [LBP_HUMAN]	3.90478	3.95	1	1	1	1	3.16692e+06	481	53.3499	6.69775
P30038	Delta-1-pyrroline-5-carboxylate dehydrogenase, mitochondrial OS=Homo sapiens GN=ALDH4A1 PE=1 SV=3 - [AL4A1_HUMAN]	3.89937	3.2	1	1	1	1	851292	563	61.6806	8.07471
Q13045	Protein flightless-1 homolog OS=Homo sapiens GN=FLII PE=1 SV=2 - [FLII_HUMAN]	3.8966	1.73	1	1	1	1	3.54924e+06	1269	144.66	6.04932
O00160	Unconventional myosin-If OS=Homo sapiens GN=MYO1F PE=1 SV=3 - [MYO1F_HUMAN]	3.89343	1.55	2	1	1	1	6452365	1098	124.766	9.11475
P61201	COP9 signalosome complex subunit 2 OS=Homo sapiens GN=COPS2 PE=1 SV=1 - [CSN2_HUMAN]	3.88627	5.64	1	1	1	1	2.14009e+06	443	51.5641	5.52881
Q07020	60S ribosomal protein L18 OS=Homo sapiens GN=RPL18 PE=1 SV=2 - [RL18_HUMAN]	3.86644	6.91	1	1	1	1	1.19355e+07	188	21.6211	11.7222
O75339	Cartilage intermediate layer protein 1 OS=Homo sapiens GN=CILP PE=1 SV=4 - [CILP1_HUMAN]	3.86102	1.69	1	1	1	1	3.61387e+06	1184	132.48	8.41162
O95433	Activator of 90 kDa heat shock protein ATPase homolog 1 OS=Homo sapiens GN=AHSA1 PE=1 SV=1 - [AHSA1_HUMAN]	3.86039	6.51	1	1	1	1	7.38154e+06	338	38.2503	5.52881
P43307	Translocon-associated protein subunit alpha OS=Homo sapiens GN=SSR1 PE=1 SV=3 - [SSRA_HUMAN]	3.84867	5.24	1	1	1	1	6.79438e+06	286	32.2153	4.48779
P05091	Aldehyde dehydrogenase, mitochondrial OS=Homo sapiens GN=ALDH2 PE=1 SV=2 - [ALDH2_HUMAN]	3.84441	3.29	1	1	1	1	6.98293e+06	517	56.3456	7.04932
P52306	Rap1 GTPase-GDP dissociation stimulator 1 OS=Homo sapiens GN=RAP1GDS1 PE=1 SV=3 - [GDS1_HUMAN]	3.80854	3.13	1	1	1	1	2.12321e+06	607	66.2745	5.31299
Q9UBV8	Peflin OS=Homo sapiens GN=PEF1 PE=1 SV=1 - [PEF1_HUMAN]	3.80463	4.58	1	1	1	1	6.55293e+06	284	30.3613	6.53662
O00507	Probable ubiquitin carboxyl-terminal hydrolase FAF-Y OS=Homo sapiens GN=USP9Y PE=2 SV=2 - [USP9Y_HUMAN]	3.79649	0.82	2	1	1	1	2.77472e+06	2555	290.891	5.85889
P23246	Splicing factor, proline- and glutamine-rich OS=Homo sapiens GN=SFPQ PE=1 SV=2 - [SFPQ_HUMAN]	3.79522	3.25	1	1	1	1	8.14973e+06	707	76.1016	9.43701
Q9Y625	Glypican-6 OS=Homo sapiens GN=GPC6 PE=1 SV=1 - [GPC6_HUMAN]	3.79201	2.7	1	1	1	1	9.93023e+06	555	62.6949	5.41455
P25398	40S ribosomal protein S12 OS=Homo sapiens GN=RPS12 PE=1 SV=3 - [RS12_HUMAN]	3.7718	11.36	1	1	1	1	1.90013e+07	132	14.5055	7.21045
P09622	Dihydrolipoyl dehydrogenase, mitochondrial OS=Homo sapiens GN=DLD PE=1 SV=2 - [DLDH_HUMAN]	3.7663	2.75	1	1	1	1	1.04413e+07	509	54.143	7.85498
P39019	40S ribosomal protein S19 OS=Homo sapiens GN=RPS19 PE=1 SV=2 - [RS19_HUMAN]	3.76027	8.97	1	1	1	1	2.20385e+07	145	16.0505	10.3159
O00291	Huntingtin-interacting protein 1 OS=Homo sapiens GN=HIP1 PE=1 SV=5 - [HIP1_HUMAN]	3.76004	2.7	1	1	1	1	5.46579e+06	1037	116.148	5.30029
Q13643	Four and a half LIM domains protein 3 OS=Homo sapiens GN=FHL3 PE=1 SV=4 - [FHL3_HUMAN]	3.7594	9.64	1	2	2	2	1.80239e+06	280	31.1706	6.20166
P62277	40S ribosomal protein S13 OS=Homo sapiens GN=RPS13 PE=1 SV=2 - [RS13_HUMAN]	3.75914	9.93	1	1	1	1	2.76955e+07	151	17.2117	10.5356
P53992	Protein transport protein Sec24C OS=Homo sapiens GN=SEC24C PE=1 SV=3 - [SC24C_HUMAN]	3.75809	1.65	1	1	1	1	2.45873e+06	1094	118.249	7.06396
Q07157	Tight junction protein ZO-1 OS=Homo sapiens GN=TJP1 PE=1 SV=3 - [ZO1_HUMAN]	3.75098	1.09	1	1	1	1	1.41937e+07	1748	195.34	6.69775
A0FGR8	Extended synaptotagmin-2 OS=Homo sapiens GN=ESYT2 PE=1 SV=1 - [ESYT2_HUMAN]	3.74803	1.95	1	1	1	1	2.39668e+07	921	102.294	9.26123
O00148	ATP-dependent RNA helicase DDX39A OS=Homo sapiens GN=DDX39A PE=1 SV=2 - [DX39A_HUMAN]	3.72347	3.28	2	1	1	1	1.44594e+07	427	49.098	5.68115
Q9Y6E0	Serine/threonine-protein kinase 24 OS=Homo sapiens GN=STK24 PE=1 SV=1 - [STK24_HUMAN]	3.72098	3.39	1	1	1	1	2.50468e+06	443	49.2773	5.69385
Q02153	Guanylate cyclase soluble subunit beta-1 OS=Homo sapiens GN=GUCY1B3 PE=1 SV=1 - [GCYB1_HUMAN]	3.71726	1.94	1	1	1	1	4.61068e+06	619	70.4696	5.35107
Q16543	Hsp90 co-chaperone Cdc37 OS=Homo sapiens GN=CDC37 PE=1 SV=1 - [CDC37_HUMAN]	3.69898	5.56	1	1	1	1	1.12828e+07	378	44.44	5.24951
P39210	Protein Mpv17 OS=Homo sapiens GN=MPV17 PE=1 SV=1 - [MPV17_HUMAN]	3.69779	13.07	1	1	1	1	1.8403e+06	176	19.7204	9.46631
O75396	Vesicle-trafficking protein SEC22b OS=Homo sapiens GN=SEC22B PE=1 SV=4 - [SC22B_HUMAN]	3.69561	6.51	1	1	1	1	1.77671e+07	215	24.5775	6.91748
O75506	Heat shock factor-binding protein 1 OS=Homo sapiens GN=HSBP1 PE=1 SV=1 - [HSBP1_HUMAN]	3.68	25	1	1	1	1	2.29443e+06	76	8.53818	4.36084
Q9Y5S2	Serine/threonine-protein kinase MRCK beta OS=Homo sapiens GN=CDC42BPB PE=1 SV=2 - [MRCKB_HUMAN]	3.66092	1.23	1	1	1	1	1.98048e+06	1711	194.193	6.3667
Q9UBY9	Heat shock protein beta-7 OS=Homo sapiens GN=HSPB7 PE=1 SV=1 - [HSPB7_HUMAN]	3.65173	11.18	1	1	1	1	1.6204e+07	170	18.599	6.52197
Q5EB52	Mesoderm-specific transcript homolog protein OS=Homo sapiens GN=MEST PE=2 SV=2 - [MEST_HUMAN]	3.63285	5.37	1	1	1	1	1.84097e+06	335	38.8055	9.74463
P08574	Cytochrome c1, heme protein, mitochondrial OS=Homo sapiens GN=CYC1 PE=1 SV=3 - [CY1_HUMAN]	3.59378	4.92	1	1	1	1	1.00724e+07	325	35.399	8.99756
P60866	40S ribosomal protein S20 OS=Homo sapiens GN=RPS20 PE=1 SV=1 - [RS20_HUMAN]	3.58317	10.08	1	1	1	1	1.53911e+07	119	13.3643	9.93506
Q7L1Q6	Basic leucine zipper and W2 domain-containing protein 1 OS=Homo sapiens GN=BZW1 PE=1 SV=1 - [BZW1_HUMAN]	3.58113	11.93	1	2	2	2	4.15685e+06	419	48.0127	5.92236
P54578	Ubiquitin carboxyl-terminal hydrolase 14 OS=Homo sapiens GN=USP14 PE=1 SV=3 - [UBP14_HUMAN]	3.57276	5.87	1	1	1	1	1.60362e+07	494	56.033	5.30029
Q9H9Q2	COP9 signalosome complex subunit 7b OS=Homo sapiens GN=COPS7B PE=1 SV=1 - [CSN7B_HUMAN]	3.55978	6.82	1	1	1	1	2.81128e+06	264	29.6034	6.15088
Q9NRN5	Olfactomedin-like protein 3 OS=Homo sapiens GN=OLFML3 PE=2 SV=1 - [OLFL3_HUMAN]	3.55679	5.42	1	2	2	2	6.96442e+06	406	45.9813	6.56592
P06732	Creatine kinase M-type OS=Homo sapiens GN=CKM PE=1 SV=2 - [KCRM_HUMAN]	3.55548	9.97	3	1	2	2	7.87707e+06	381	43.0739	7.25439
Q9H0W9	Ester hydrolase C11orf54 OS=Homo sapiens GN=C11orf54 PE=1 SV=1 - [CK054_HUMAN]	3.55458	5.4	1	1	1	1	5.32831e+06	315	35.0946	6.69775
P51571	Translocon-associated protein subunit delta OS=Homo sapiens GN=SSR4 PE=1 SV=1 - [SSRD_HUMAN]	3.54552	10.98	1	1	1	1	12787193	173	18.9866	6.15088
Q16630	Cleavage and polyadenylation specificity factor subunit 6 OS=Homo sapiens GN=CPSF6 PE=1 SV=2 - [CPSF6_HUMAN]	3.51072	4.54	1	1	1	1	1.29259e+06	551	59.1734	7.15186
Q8IW45	ATP-dependent (S)-NAD(P)H-hydrate dehydratase OS=Homo sapiens GN=NAXD PE=1 SV=1 - [NNRD_HUMAN]	3.50501	7.2	1	1	1	1	3.8838e+06	347	36.5532	8.06006
P13073	Cytochrome c oxidase subunit 4 isoform 1, mitochondrial OS=Homo sapiens GN=COX4I1 PE=1 SV=1 - [COX41_HUMAN]	3.50097	7.1	1	1	1	1	12950251	169	19.564	9.51025
P62330	ADP-ribosylation factor 6 OS=Homo sapiens GN=ARF6 PE=1 SV=2 - [ARF6_HUMAN]	3.49612	15.43	1	1	1	1	5.07339e+06	175	20.0694	8.95361
P24390	ER lumen protein-retaining receptor 1 OS=Homo sapiens GN=KDELR1 PE=1 SV=1 - [ERD21_HUMAN]	3.48936	8.96	1	1	1	1	8.50808e+06	212	24.526	8.6167
P46782	40S ribosomal protein S5 OS=Homo sapiens GN=RPS5 PE=1 SV=4 - [RS5_HUMAN]	3.46935	9.8	1	1	1	1		204	22.8621	9.71533
P01111	GTPase NRas OS=Homo sapiens GN=NRAS PE=1 SV=1 - [RASN_HUMAN]	3.46763	13.23	3	1	1	1	1.46082e+07	189	21.2155	5.17334
O95747	Serine/threonine-protein kinase OSR1 OS=Homo sapiens GN=OXSR1 PE=1 SV=1 - [OXSR1_HUMAN]	3.46237	4.17	1	1	1	1	4.89294e+06	527	57.9861	6.43018
O15372	Eukaryotic translation initiation factor 3 subunit H OS=Homo sapiens GN=EIF3H PE=1 SV=1 - [EIF3H_HUMAN]	3.45946	7.1	1	1	1	1	2.3269e+06	352	39.9051	6.53662
P55884	Eukaryotic translation initiation factor 3 subunit B OS=Homo sapiens GN=EIF3B PE=1 SV=3 - [EIF3B_HUMAN]	3.45779	3.44	1	1	1	2	2.26761e+06	814	92.4238	4.99561
P30040	Endoplasmic reticulum resident protein 29 OS=Homo sapiens GN=ERP29 PE=1 SV=4 - [ERP29_HUMAN]	3.45491	9.2	1	1	1	1	2.8622e+06	261	28.9752	7.31299
O94925	Glutaminase kidney isoform, mitochondrial OS=Homo sapiens GN=GLS PE=1 SV=1 - [GLSK_HUMAN]	3.44514	3.14	1	1	1	1	1.74455e+06	669	73.4139	7.76709
Q16658	Fascin OS=Homo sapiens GN=FSCN1 PE=1 SV=3 - [FSCN1_HUMAN]	3.43572	3.65	1	1	1	1	3.75309e+06	493	54.4961	7.23975
P04004	Vitronectin OS=Homo sapiens GN=VTN PE=1 SV=1 - [VTNC_HUMAN]	3.4224	3.14	1	1	1	1	1.92035e+07	478	54.2712	5.79541
P67809	Nuclease-sensitive element-binding protein 1 OS=Homo sapiens GN=YBX1 PE=1 SV=3 - [YBOX1_HUMAN]	3.41942	5.25	3	1	1	1	1.4426e+07	324	35.9027	9.87646
Q8NDH3	Probable aminopeptidase NPEPL1 OS=Homo sapiens GN=NPEPL1 PE=1 SV=3 - [PEPL1_HUMAN]	3.40778	4.4	1	1	1	1	2.54007e+06	523	55.8255	6.87354
Q6NUK1	Calcium-binding mitochondrial carrier protein SCaMC-1 OS=Homo sapiens GN=SLC25A24 PE=1 SV=2 - [SCMC1_HUMAN]	3.39715	2.73	1	1	1	1	1.27188e+07	477	53.3203	6.32861
P51991	Heterogeneous nuclear ribonucleoprotein A3 OS=Homo sapiens GN=HNRNPA3 PE=1 SV=2 - [ROA3_HUMAN]	3.39681	4.23	1	1	1	1	2.29025e+07	378	39.5706	9.01221
Q96HD1	Cysteine-rich with EGF-like domain protein 1 OS=Homo sapiens GN=CRELD1 PE=1 SV=3 - [CREL1_HUMAN]	3.38737	3.81	1	1	1	1	3.65667e+06	420	45.4088	4.86865
Q9UQ80	Proliferation-associated protein 2G4 OS=Homo sapiens GN=PA2G4 PE=1 SV=3 - [PA2G4_HUMAN]	3.37888	7.87	1	1	1	1	2.25188e+06	394	43.7592	6.55127
O95622	Adenylate cyclase type 5 OS=Homo sapiens GN=ADCY5 PE=1 SV=3 - [ADCY5_HUMAN]	3.36161	1.9	1	1	1	1	3.53061e+07	1261	138.818	7.23975
Q00005	Serine/threonine-protein phosphatase 2A 55 kDa regulatory subunit B beta isoform OS=Homo sapiens GN=PPP2R2B PE=1 SV=1 - [2ABB_HUMAN]	3.35636	3.16	3	1	1	1	3.72208e+06	443	51.6776	6.44287
B2RXH8	Heterogeneous nuclear ribonucleoprotein C-like 2 OS=Homo sapiens GN=HNRNPCL2 PE=1 SV=1 - [HNRC2_HUMAN]	3.3548	4.1	4	1	1	1	1.68081e+07	293	32.0528	5.43994
P62826	GTP-binding nuclear protein Ran OS=Homo sapiens GN=RAN PE=1 SV=3 - [RAN_HUMAN]	3.34706	10.19	1	2	2	2	1.65194e+07	216	24.4076	7.48877
Q16891	MICOS complex subunit MIC60 OS=Homo sapiens GN=IMMT PE=1 SV=1 - [MIC60_HUMAN]	3.34675	1.85	1	1	1	1	10347614	758	83.6264	6.48096
Q9Y3F4	Serine-threonine kinase receptor-associated protein OS=Homo sapiens GN=STRAP PE=1 SV=1 - [STRAP_HUMAN]	3.33305	4.86	1	1	1	1	5.11098e+06	350	38.414	5.12256
Q5QJ74	Tubulin-specific chaperone cofactor E-like protein OS=Homo sapiens GN=TBCEL PE=1 SV=2 - [TBCEL_HUMAN]	3.30122	5.9	1	1	1	1	2.26691e+06	424	48.1644	5.37646
P53680	AP-2 complex subunit sigma OS=Homo sapiens GN=AP2S1 PE=1 SV=2 - [AP2S1_HUMAN]	3.28389	8.45	1	1	1	1	3.77973e+06	142	17.0067	6.17627
O75643	U5 small nuclear ribonucleoprotein 200 kDa helicase OS=Homo sapiens GN=SNRNP200 PE=1 SV=2 - [U520_HUMAN]	3.28228	0.89	1	1	1	2	695169	2136	244.353	6.06201
Q12907	Vesicular integral-membrane protein VIP36 OS=Homo sapiens GN=LMAN2 PE=1 SV=1 - [LMAN2_HUMAN]	3.26982	7.3	1	1	1	1	9.61319e+06	356	40.2031	6.94678
P50914	60S ribosomal protein L14 OS=Homo sapiens GN=RPL14 PE=1 SV=4 - [RL14_HUMAN]	3.26774	5.58	1	1	1	1	26422125	215	23.417	10.9312
Q14980	Nuclear mitotic apparatus protein 1 OS=Homo sapiens GN=NUMA1 PE=1 SV=2 - [NUMA1_HUMAN]	3.26045	1.42	1	1	1	1	5.02736e+06	2115	238.115	5.78271
P62249	40S ribosomal protein S16 OS=Homo sapiens GN=RPS16 PE=1 SV=2 - [RS16_HUMAN]	3.25235	6.85	1	1	1	1	1.06687e+07	146	16.435	10.2134
P20618	Proteasome subunit beta type-1 OS=Homo sapiens GN=PSMB1 PE=1 SV=2 - [PSB1_HUMAN]	3.24522	11.2	1	1	1	1	3.97107e+06	241	26.4724	8.1333
P62841	40S ribosomal protein S15 OS=Homo sapiens GN=RPS15 PE=1 SV=2 - [RS15_HUMAN]	3.2445	15.17	1	1	1	1	3.78677e+06	145	17.0292	10.3892
P27658	Collagen alpha-1(VIII) chain OS=Homo sapiens GN=COL8A1 PE=1 SV=2 - [CO8A1_HUMAN]	3.23482	1.34	1	1	1	1	6.12979e+06	744	73.3171	9.61279
Q13148	TAR DNA-binding protein 43 OS=Homo sapiens GN=TARDBP PE=1 SV=1 - [TADBP_HUMAN]	3.22234	2.9	1	1	1	1	4.14195e+06	414	44.7113	6.18896
Q02978	Mitochondrial 2-oxoglutarate/malate carrier protein OS=Homo sapiens GN=SLC25A11 PE=1 SV=3 - [M2OM_HUMAN]	3.21112	5.1	1	1	1	1	6.59354e+06	314	34.0399	9.90576
P01911	HLA class II histocompatibility antigen, DRB1-15 beta chain OS=Homo sapiens GN=HLA-DRB1 PE=1 SV=2 - [2B1F_HUMAN]	3.19769	6.39	8	1	1	1	4.29333e+06	266	29.947	7.73779
P63208	S-phase kinase-associated protein 1 OS=Homo sapiens GN=SKP1 PE=1 SV=2 - [SKP1_HUMAN]	3.18749	11.66	1	1	1	1	1.77701e+06	163	18.6462	4.53857
P38646	Stress-70 protein, mitochondrial OS=Homo sapiens GN=HSPA9 PE=1 SV=2 - [GRP75_HUMAN]	3.1753	1.77	1	1	1	1	9.03855e+06	679	73.6348	6.16357
P08708	40S ribosomal protein S17 OS=Homo sapiens GN=RPS17 PE=1 SV=2 - [RS17_HUMAN]	3.16665	16.3	1	1	1	1	8.59237e+06	135	15.5404	9.84717
P42224	Signal transducer and activator of transcription 1-alpha/beta OS=Homo sapiens GN=STAT1 PE=1 SV=2 - [STAT1_HUMAN]	3.16394	3.2	1	1	1	1	1.08559e+06	750	87.2795	6.04932
Q13185	Chromobox protein homolog 3 OS=Homo sapiens GN=CBX3 PE=1 SV=4 - [CBX3_HUMAN]	3.15745	15.85	1	1	1	1	2.55895e+06	183	20.7984	5.32568
Q9UJ70	N-acetyl-D-glucosamine kinase OS=Homo sapiens GN=NAGK PE=1 SV=4 - [NAGK_HUMAN]	3.13782	5.81	1	1	1	1	1.32437e+07	344	37.3519	6.23975
Q13561	Dynactin subunit 2 OS=Homo sapiens GN=DCTN2 PE=1 SV=4 - [DCTN2_HUMAN]	3.08222	3.49	1	1	1	1	1.16566e+07	401	44.2039	5.21143
Q02790	Peptidyl-prolyl cis-trans isomerase FKBP4 OS=Homo sapiens GN=FKBP4 PE=1 SV=3 - [FKBP4_HUMAN]	3.07948	3.7	1	1	1	1	1.55178e+06	459	51.7721	5.42725
Q9H008	Phospholysine phosphohistidine inorganic pyrophosphate phosphatase OS=Homo sapiens GN=LHPP PE=1 SV=2 - [LHPP_HUMAN]	3.07932	7.78	1	1	1	1	2.96128e+06	270	29.1469	6.15088
P62750	60S ribosomal protein L23a OS=Homo sapiens GN=RPL23A PE=1 SV=1 - [RL23A_HUMAN]	3.07554	8.33	1	1	1	1	2.29743e+07	156	17.6841	10.4478
P46783	40S ribosomal protein S10 OS=Homo sapiens GN=RPS10 PE=1 SV=1 - [RS10_HUMAN]	3.07346	5.45	1	1	1	1	1.63128e+07	165	18.8859	10.1548
P84103	Serine/arginine-rich splicing factor 3 OS=Homo sapiens GN=SRSF3 PE=1 SV=1 - [SRSF3_HUMAN]	3.06794	8.54	2	1	1	1	7228379	164	19.3179	11.6489
P07858	Cathepsin B OS=Homo sapiens GN=CTSB PE=1 SV=3 - [CATB_HUMAN]	3.06741	5.01	1	1	1	1	1.49231e+07	339	37.7968	6.30322
Q96TA1	Niban-like protein 1 OS=Homo sapiens GN=FAM129B PE=1 SV=3 - [NIBL1_HUMAN]	3.06144	2.95	1	1	1	1	3.00504e+06	746	84.0847	6.18896
P36269	Glutathione hydrolase 5 proenzyme OS=Homo sapiens GN=GGT5 PE=1 SV=2 - [GGT5_HUMAN]	3.05674	5.97	1	1	1	1	3.22887e+06	586	62.2223	7.54736
O60936	Nucleolar protein 3 OS=Homo sapiens GN=NOL3 PE=1 SV=2 - [NOL3_HUMAN]	3.04578	9.13	1	1	1	1	1.82271e+06	208	22.6157	4.18311
Q14444	Caprin-1 OS=Homo sapiens GN=CAPRIN1 PE=1 SV=2 - [CAPR1_HUMAN]	3.04388	5.92	1	1	1	1	2.23676e+06	709	78.318	5.24951
P36405	ADP-ribosylation factor-like protein 3 OS=Homo sapiens GN=ARL3 PE=1 SV=2 - [ARL3_HUMAN]	3.03494	9.89	1	1	1	1	2.05627e+06	182	20.4428	7.23975
Q14432	cGMP-inhibited 3',5'-cyclic phosphodiesterase A OS=Homo sapiens GN=PDE3A PE=1 SV=3 - [PDE3A_HUMAN]	3.021	2.72	1	1	1	1	6543884	1141	124.901	5.99854
P28300	Protein-lysine 6-oxidase OS=Homo sapiens GN=LOX PE=1 SV=2 - [LYOX_HUMAN]	3.01541	4.8	1	1	1	1	1.12234e+07	417	46.9145	8.08936
Q9H4A6	Golgi phosphoprotein 3 OS=Homo sapiens GN=GOLPH3 PE=1 SV=1 - [GOLP3_HUMAN]	3.01484	12.42	2	2	2	2	1.57867e+06	298	33.7895	6.44287
Q9UPQ0	LIM and calponin homology domains-containing protein 1 OS=Homo sapiens GN=LIMCH1 PE=1 SV=4 - [LIMC1_HUMAN]	3.0126	1.48	1	1	1	1	1.23168e+06	1083	121.792	6.46826
Q14192	Four and a half LIM domains protein 2 OS=Homo sapiens GN=FHL2 PE=1 SV=3 - [FHL2_HUMAN]	3.00157	10.75	1	1	1	1	4.90463e+06	279	32.1706	7.54736
Q13098	COP9 signalosome complex subunit 1 OS=Homo sapiens GN=GPS1 PE=1 SV=4 - [CSN1_HUMAN]	2.99633	3.26	1	1	1	1	3.002e+06	491	55.5012	6.7417
O43747	AP-1 complex subunit gamma-1 OS=Homo sapiens GN=AP1G1 PE=1 SV=5 - [AP1G1_HUMAN]	2.994	2.19	1	1	1	1	1.10092e+06	822	91.2931	6.80029
P00505	Aspartate aminotransferase, mitochondrial OS=Homo sapiens GN=GOT2 PE=1 SV=3 - [AATM_HUMAN]	2.98592	3.49	1	1	1	1	2.45475e+07	430	47.4873	9.01221
P00846	ATP synthase subunit a OS=Homo sapiens GN=MT-ATP6 PE=1 SV=1 - [ATP6_HUMAN]	2.98554	4.42	1	1	1	1	1.48164e+07	226	24.8009	10.0962
Q15165	Serum paraoxonase/arylesterase 2 OS=Homo sapiens GN=PON2 PE=1 SV=3 - [PON2_HUMAN]	2.97834	9.32	1	1	1	1	5.09437e+06	354	39.3723	5.60498
Q99719	Septin-5 OS=Homo sapiens GN=SEPT5 PE=1 SV=1 - [SEPT5_HUMAN]	2.95594	9.49	1	1	1	2	2.91996e+06	369	42.7497	6.66846
Q9H3S7	Tyrosine-protein phosphatase non-receptor type 23 OS=Homo sapiens GN=PTPN23 PE=1 SV=1 - [PTN23_HUMAN]	2.95298	3	1	2	2	2	911262	1636	178.861	6.91748
P62753	40S ribosomal protein S6 OS=Homo sapiens GN=RPS6 PE=1 SV=1 - [RS6_HUMAN]	2.92607	4.82	1	1	1	1	1.25723e+07	249	28.663	10.8433
P10599	Thioredoxin OS=Homo sapiens GN=TXN PE=1 SV=3 - [THIO_HUMAN]	2.91999	12.38	1	1	1	1	6.59874e+07	105	11.7297	4.91943
O00303	Eukaryotic translation initiation factor 3 subunit F OS=Homo sapiens GN=EIF3F PE=1 SV=1 - [EIF3F_HUMAN]	2.91548	5.32	1	1	1	1	1.49428e+06	357	37.5402	5.45264
Q3SY69	Mitochondrial 10-formyltetrahydrofolate dehydrogenase OS=Homo sapiens GN=ALDH1L2 PE=1 SV=2 - [AL1L2_HUMAN]	2.91392	3.14	1	1	1	1	1.78416e+06	923	101.681	6.52197
Q9BQE5	Apolipoprotein L2 OS=Homo sapiens GN=APOL2 PE=1 SV=1 - [APOL2_HUMAN]	2.91092	7.72	1	1	1	1	1.51408e+06	337	37.0694	6.7417
P53420	Collagen alpha-4(IV) chain OS=Homo sapiens GN=COL4A4 PE=1 SV=3 - [CO4A4_HUMAN]	2.9083	2.01	1	1	1	1		1690	163.934	8.6167
P11277	Spectrin beta chain, erythrocytic OS=Homo sapiens GN=SPTB PE=1 SV=5 - [SPTB1_HUMAN]	2.88684	0.51	1	1	1	1	884277	2137	246.316	5.2749
Q96AY3	Peptidyl-prolyl cis-trans isomerase FKBP10 OS=Homo sapiens GN=FKBP10 PE=1 SV=1 - [FKB10_HUMAN]	2.87946	2.06	1	1	1	1	6002741	582	64.2042	5.61768
Q14914	Prostaglandin reductase 1 OS=Homo sapiens GN=PTGR1 PE=1 SV=2 - [PTGR1_HUMAN]	2.85651	5.47	1	1	1	2	1.33892e+06	329	35.8467	8.29443
Q8WUP2	Filamin-binding LIM protein 1 OS=Homo sapiens GN=FBLIM1 PE=1 SV=2 - [FBLI1_HUMAN]	2.85375	4.02	1	1	1	1	1.71872e+07	373	40.6427	6.02393
Q9NZ08	Endoplasmic reticulum aminopeptidase 1 OS=Homo sapiens GN=ERAP1 PE=1 SV=3 - [ERAP1_HUMAN]	2.85346	1.38	1	1	1	1	3.48954e+06	941	107.166	6.45557
O75781	Paralemmin-1 OS=Homo sapiens GN=PALM PE=1 SV=2 - [PALM_HUMAN]	2.84209	5.68	1	1	1	1	1.93442e+06	387	42.0502	4.99561
Q8N8S7	Protein enabled homolog OS=Homo sapiens GN=ENAH PE=1 SV=2 - [ENAH_HUMAN]	2.83354	4.74	1	1	1	1	1.37784e+07	591	66.4699	6.93213
Q99627	COP9 signalosome complex subunit 8 OS=Homo sapiens GN=COPS8 PE=1 SV=1 - [CSN8_HUMAN]	2.81913	21.05	1	2	2	2	1.15299e+07	209	23.211	5.37646
P11177	Pyruvate dehydrogenase E1 component subunit beta, mitochondrial OS=Homo sapiens GN=PDHB PE=1 SV=3 - [ODPB_HUMAN]	2.81519	11.98	1	2	2	2	4.95451e+06	359	39.208	6.65381
Q15257	Serine/threonine-protein phosphatase 2A activator OS=Homo sapiens GN=PTPA PE=1 SV=3 - [PTPA_HUMAN]	2.81453	5.31	1	1	1	1	1.70385e+06	358	40.6414	5.93506
P46952	3-hydroxyanthranilate 3,4-dioxygenase OS=Homo sapiens GN=HAAO PE=1 SV=2 - [3HAO_HUMAN]	2.77053	6.99	1	1	1	1	2.81735e+06	286	32.5355	5.88428
P39687	Acidic leucine-rich nuclear phosphoprotein 32 family member A OS=Homo sapiens GN=ANP32A PE=1 SV=1 - [AN32A_HUMAN]	2.76617	11.65	1	1	1	1	2697863	249	28.5683	4.09424
P29692	Elongation factor 1-delta OS=Homo sapiens GN=EEF1D PE=1 SV=5 - [EF1D_HUMAN]	2.76513	4.63	1	1	1	1	8.46139e+06	281	31.1028	5.0083
O75531	Barrier-to-autointegration factor OS=Homo sapiens GN=BANF1 PE=1 SV=1 - [BAF_HUMAN]	2.75444	26.97	1	1	1	1	2.65322e+07	89	10.052	6.0874
P30740	Leukocyte elastase inhibitor OS=Homo sapiens GN=SERPINB1 PE=1 SV=1 - [ILEU_HUMAN]	2.72971	5.01	1	1	1	1	6.12203e+06	379	42.7147	6.27783
P18621	60S ribosomal protein L17 OS=Homo sapiens GN=RPL17 PE=1 SV=3 - [RL17_HUMAN]	2.70574	8.7	1	1	1	1	2.18181e+07	184	21.3833	10.1694
P62847	40S ribosomal protein S24 OS=Homo sapiens GN=RPS24 PE=1 SV=1 - [RS24_HUMAN]	2.70558	9.02	1	1	1	1	3.66318e+06	133	15.4134	10.7847
Q9BVC6	Transmembrane protein 109 OS=Homo sapiens GN=TMEM109 PE=1 SV=1 - [TM109_HUMAN]	2.68958	4.94	1	1	1	1	82979871	243	26.1936	10.4771
Q08AM6	Protein VAC14 homolog OS=Homo sapiens GN=VAC14 PE=1 SV=1 - [VAC14_HUMAN]	2.67923	2.94	1	1	1	1	3.33456e+06	782	87.9167	6.12549
P00568	Adenylate kinase isoenzyme 1 OS=Homo sapiens GN=AK1 PE=1 SV=3 - [KAD1_HUMAN]	2.66238	7.22	1	1	1	1	4.00487e+06	194	21.6213	8.63135
Q13464	Rho-associated protein kinase 1 OS=Homo sapiens GN=ROCK1 PE=1 SV=1 - [ROCK1_HUMAN]	2.65885	1.85	1	1	1	1	1144322	1354	158.076	5.89697
Q9H2S6	Tenomodulin OS=Homo sapiens GN=TNMD PE=1 SV=1 - [TNMD_HUMAN]	2.6575	3.47	1	1	1	1	1.31443e+07	317	37.1062	5.18604
P01031	Complement C5 OS=Homo sapiens GN=C5 PE=1 SV=4 - [CO5_HUMAN]	2.64373	1.55	1	1	1	1		1676	188.186	6.52197
P63000	Ras-related C3 botulinum toxin substrate 1 OS=Homo sapiens GN=RAC1 PE=1 SV=1 - [RAC1_HUMAN]	2.64029	7.29	1	1	1	1	1.63941e+07	192	21.4362	8.49951
P07902	Galactose-1-phosphate uridylyltransferase OS=Homo sapiens GN=GALT PE=1 SV=3 - [GALT_HUMAN]	2.63992	6.86	1	1	1	1	1.78105e+06	379	43.3356	6.99072
O75947	ATP synthase subunit d, mitochondrial OS=Homo sapiens GN=ATP5H PE=1 SV=3 - [ATP5H_HUMAN]	2.62114	8.7	1	1	1	1	1.56157e+06	161	18.4795	5.30029
Q8WXF7	Atlastin-1 OS=Homo sapiens GN=ATL1 PE=1 SV=1 - [ATLA1_HUMAN]	2.61913	2.69	1	1	1	1	1.98327e+06	558	63.5033	6.17627
P15170	Eukaryotic peptide chain release factor GTP-binding subunit ERF3A OS=Homo sapiens GN=GSPT1 PE=1 SV=1 - [ERF3A_HUMAN]	2.61046	3.21	2	1	1	1	839059	499	55.7203	5.61768
Q9BSL1	Ubiquitin-associated domain-containing protein 1 OS=Homo sapiens GN=UBAC1 PE=1 SV=1 - [UBAC1_HUMAN]	2.58447	6.42	1	1	1	1	834169	405	45.31	4.91943
O00469	Procollagen-lysine,2-oxoglutarate 5-dioxygenase 2 OS=Homo sapiens GN=PLOD2 PE=1 SV=2 - [PLOD2_HUMAN]	2.57391	3.12	1	1	1	1	3.31019e+06	737	84.6316	6.7124
P04216	Thy-1 membrane glycoprotein OS=Homo sapiens GN=THY1 PE=1 SV=2 - [THY1_HUMAN]	2.57168	6.21	1	1	1	1	7.59609e+06	161	17.9233	8.73389
Q7Z7L8	Uncharacterized protein C11orf96 OS=Homo sapiens GN=C11orf96 PE=1 SV=3 - [CK096_HUMAN]	2.55902	2.3	1	1	1	1	1.21325e+07	435	46.0854	9.99365
Q96LD4	Tripartite motif-containing protein 47 OS=Homo sapiens GN=TRIM47 PE=1 SV=2 - [TRI47_HUMAN]	2.55026	3.45	1	1	1	1	1.80888e+06	638	69.4879	6.44287
P55001	Microfibrillar-associated protein 2 OS=Homo sapiens GN=MFAP2 PE=2 SV=1 - [MFAP2_HUMAN]	2.54	5.46	1	1	1	1	371838	183	20.8119	4.97021
P51452	Dual specificity protein phosphatase 3 OS=Homo sapiens GN=DUSP3 PE=1 SV=1 - [DUS3_HUMAN]	2.53069	9.73	1	1	1	1	5.40926e+06	185	20.4653	7.79639
P30419	Glycylpeptide N-tetradecanoyltransferase 1 OS=Homo sapiens GN=NMT1 PE=1 SV=2 - [NMT1_HUMAN]	2.52682	5.24	1	1	1	1	2.00415e+06	496	56.7699	7.79639
Q9NWZ3	Interleukin-1 receptor-associated kinase 4 OS=Homo sapiens GN=IRAK4 PE=1 SV=1 - [IRAK4_HUMAN]	2.52301	4.35	1	1	1	1	3.51044e+06	460	51.4969	5.41455
Q13576	Ras GTPase-activating-like protein IQGAP2 OS=Homo sapiens GN=IQGAP2 PE=1 SV=4 - [IQGA2_HUMAN]	2.51678	1.84	1	1	1	1	1.83821e+06	1575	180.465	5.64307
P04114	Apolipoprotein B-100 OS=Homo sapiens GN=APOB PE=1 SV=2 - [APOB_HUMAN]	2.50876	0.46	1	1	1	1	1.1363e+06	4563	515.283	7.04932
P46776	60S ribosomal protein L27a OS=Homo sapiens GN=RPL27A PE=1 SV=2 - [RL27A_HUMAN]	2.50302	6.76	1	1	1	1	1.03578e+07	148	16.551	11.0044
P11310	Medium-chain specific acyl-CoA dehydrogenase, mitochondrial OS=Homo sapiens GN=ACADM PE=1 SV=1 - [ACADM_HUMAN]	2.49614	7.36	1	1	1	1	3.02729e+06	421	46.5586	8.36768
Q92522	Histone H1x OS=Homo sapiens GN=H1FX PE=1 SV=1 - [H1X_HUMAN]	2.48234	5.63	1	1	1	1	1.01312e+07	213	22.4735	10.7554
P26639	Threonine--tRNA ligase, cytoplasmic OS=Homo sapiens GN=TARS PE=1 SV=3 - [SYTC_HUMAN]	2.47805	1.8	1	1	1	1	1.88678e+06	723	83.3819	6.66846
P05386	60S acidic ribosomal protein P1 OS=Homo sapiens GN=RPLP1 PE=1 SV=1 - [RLA1_HUMAN]	2.47182	37.72	1	1	1	1	3.27858e+06	114	11.5067	4.32275
O75746	Calcium-binding mitochondrial carrier protein Aralar1 OS=Homo sapiens GN=SLC25A12 PE=1 SV=2 - [CMC1_HUMAN]	2.45529	3.54	1	1	1	1	3.24091e+06	678	74.7149	8.38232
Q13740	CD166 antigen OS=Homo sapiens GN=ALCAM PE=1 SV=2 - [CD166_HUMAN]	2.45282	2.74	1	1	1	1	7.99529e+06	583	65.0611	6.25244
Q8NI22	Multiple coagulation factor deficiency protein 2 OS=Homo sapiens GN=MCFD2 PE=1 SV=1 - [MCFD2_HUMAN]	2.43836	16.44	1	1	1	1	2.23113e+06	146	16.3798	4.62744
P00747	Plasminogen OS=Homo sapiens GN=PLG PE=1 SV=2 - [PLMN_HUMAN]	2.42373	2.72	1	1	1	1	1.63952e+07	810	90.5102	7.23975
P34897	Serine hydroxymethyltransferase, mitochondrial OS=Homo sapiens GN=SHMT2 PE=1 SV=3 - [GLYM_HUMAN]	2.41539	3.37	1	1	1	1	8.70542e+06	504	55.9577	8.52881
P31948	Stress-induced-phosphoprotein 1 OS=Homo sapiens GN=STIP1 PE=1 SV=1 - [STIP1_HUMAN]	2.40308	2.39	1	1	1	1	1.37235e+07	543	62.5994	6.80029
O14979	Heterogeneous nuclear ribonucleoprotein D-like OS=Homo sapiens GN=HNRNPDL PE=1 SV=3 - [HNRDL_HUMAN]	2.4027	3.81	1	1	1	1	6179172	420	46.4091	9.56885
O75844	CAAX prenyl protease 1 homolog OS=Homo sapiens GN=ZMPSTE24 PE=1 SV=2 - [FACE1_HUMAN]	2.40131	3.37	1	1	1	1	2.22975e+06	475	54.7775	7.48877
O95793	Double-stranded RNA-binding protein Staufen homolog 1 OS=Homo sapiens GN=STAU1 PE=1 SV=2 - [STAU1_HUMAN]	2.38215	2.25	1	1	1	1		577	63.1428	9.43701
P63172	Dynein light chain Tctex-type 1 OS=Homo sapiens GN=DYNLT1 PE=1 SV=1 - [DYLT1_HUMAN]	2.37529	15.93	1	1	1	1	6.82074e+06	113	12.444	5.08447
P56192	Methionine--tRNA ligase, cytoplasmic OS=Homo sapiens GN=MARS PE=1 SV=2 - [SYMC_HUMAN]	2.37315	3.11	1	1	1	2	638996	900	101.052	6.16357
Q12816	Trophinin OS=Homo sapiens GN=TRO PE=1 SV=3 - [TROP_HUMAN]	2.37281	1.4	1	1	1	1	2.93615e+07	1431	143.628	9.02686
P62269	40S ribosomal protein S18 OS=Homo sapiens GN=RPS18 PE=1 SV=3 - [RS18_HUMAN]	2.36273	5.26	1	1	1	1	2.04657e+07	152	17.7079	10.9897
P53621	Coatomer subunit alpha OS=Homo sapiens GN=COPA PE=1 SV=2 - [COPA_HUMAN]	2.35869	1.8	1	1	1	1	4.81744e+06	1224	138.258	7.66455
P24043	Laminin subunit alpha-2 OS=Homo sapiens GN=LAMA2 PE=1 SV=4 - [LAMA2_HUMAN]	2.35449	0.7	1	1	1	1	1.78666e+06	3122	343.684	6.40479
Q9Y5L0	Transportin-3 OS=Homo sapiens GN=TNPO3 PE=1 SV=3 - [TNPO3_HUMAN]	2.34348	2.71	1	1	1	1	1.24773e+06	923	104.136	5.56689
Q8N1B4	Vacuolar protein sorting-associated protein 52 homolog OS=Homo sapiens GN=VPS52 PE=1 SV=1 - [VPS52_HUMAN]	2.33668	3.73	1	1	1	1	594369	723	82.1696	5.98584
Q5EBL4	RILP-like protein 1 OS=Homo sapiens GN=RILPL1 PE=1 SV=1 - [RIPL1_HUMAN]	2.32206	5.71	1	1	1	1	1.39022e+06	403	47.079	5.21143
P14174	Macrophage migration inhibitory factor OS=Homo sapiens GN=MIF PE=1 SV=4 - [MIF_HUMAN]	2.32089	7.83	1	1	1	1	1.13539e+08	115	12.4682	7.88428
P62854	40S ribosomal protein S26 OS=Homo sapiens GN=RPS26 PE=1 SV=3 - [RS26_HUMAN]	2.31625	13.04	1	1	1	1	1.36249e+07	115	13.0071	11.0044
Q86V81	THO complex subunit 4 OS=Homo sapiens GN=ALYREF PE=1 SV=3 - [THOC4_HUMAN]	2.30995	10.12	1	1	1	1	1.13077e+06	257	26.8716	11.1509
P21912	Succinate dehydrogenase [ubiquinone] iron-sulfur subunit, mitochondrial OS=Homo sapiens GN=SDHB PE=1 SV=3 - [SDHB_HUMAN]	2.30194	3.21	1	1	1	1	7.26171e+06	280	31.6088	8.76318
Q9UGL1	Lysine-specific demethylase 5B OS=Homo sapiens GN=KDM5B PE=1 SV=3 - [KDM5B_HUMAN]	2.28029	0.91	1	1	1	1	5.43434e+07	1544	175.545	6.69775
O75964	ATP synthase subunit g, mitochondrial OS=Homo sapiens GN=ATP5L PE=1 SV=3 - [ATP5L_HUMAN]	2.27759	10.68	1	1	1	1	322526	103	11.4212	9.64209
Q9Y4F1	FERM, ARHGEF and pleckstrin domain-containing protein 1 OS=Homo sapiens GN=FARP1 PE=1 SV=1 - [FARP1_HUMAN]	2.26502	2.78	1	1	1	1	8.20976e+06	1045	118.559	8.14795
P10253	Lysosomal alpha-glucosidase OS=Homo sapiens GN=GAA PE=1 SV=4 - [LYAG_HUMAN]	2.26226	2.84	1	1	1	1	7.34011e+06	952	105.257	5.99854
Q86VW0	SEC14 domain and spectrin repeat-containing protein 1 OS=Homo sapiens GN=SESTD1 PE=1 SV=2 - [SESD1_HUMAN]	2.25248	4.17	1	1	1	1	1.87129e+06	696	79.2983	5.09717
Q14766	Latent-transforming growth factor beta-binding protein 1 OS=Homo sapiens GN=LTBP1 PE=1 SV=4 - [LTBP1_HUMAN]	2.2483	0.64	1	1	1	1	4.87408e+07	1721	186.673	5.96045
Q9H299	SH3 domain-binding glutamic acid-rich-like protein 3 OS=Homo sapiens GN=SH3BGRL3 PE=1 SV=1 - [SH3L3_HUMAN]	2.2144	35.48	1	1	1	2	4.55029e+06	93	10.4313	4.93213
P08253	72 kDa type IV collagenase OS=Homo sapiens GN=MMP2 PE=1 SV=2 - [MMP2_HUMAN]	2.18903	1.82	1	1	1	1	5.61964e+06	660	73.8347	5.46533
P23786	Carnitine O-palmitoyltransferase 2, mitochondrial OS=Homo sapiens GN=CPT2 PE=1 SV=2 - [CPT2_HUMAN]	2.1499	3.8	1	1	1	1	3.0395e+06	658	73.7304	8.17725
Q9Y4C0	Neurexin-3 OS=Homo sapiens GN=NRXN3 PE=1 SV=4 - [NRX3A_HUMAN]	2.141	0.97	1	1	1	1	3.18301e+07	1643	180.484	5.5415
Q9UNF0	Protein kinase C and casein kinase substrate in neurons protein 2 OS=Homo sapiens GN=PACSIN2 PE=1 SV=2 - [PACN2_HUMAN]	2.13039	2.26	1	1	1	1	1.52569e+07	486	55.7039	5.19873
Q6PGP7	Tetratricopeptide repeat protein 37 OS=Homo sapiens GN=TTC37 PE=1 SV=1 - [TTC37_HUMAN]	2.12721	1.09	1	1	1	1	7.83504e+06	1564	175.375	7.53271
P26440	Isovaleryl-CoA dehydrogenase, mitochondrial OS=Homo sapiens GN=IVD PE=1 SV=1 - [IVD_HUMAN]	2.121	8.27	1	1	1	1		423	46.2896	8.19189
Q9BSJ8	Extended synaptotagmin-1 OS=Homo sapiens GN=ESYT1 PE=1 SV=1 - [ESYT1_HUMAN]	2.1142	2.08	1	1	1	1	1.47819e+06	1104	122.78	5.8335
Q9UN36	Protein NDRG2 OS=Homo sapiens GN=NDRG2 PE=1 SV=2 - [NDRG2_HUMAN]	2.086	14.02	1	2	2	2	832698	371	40.7722	5.21143
Q9NS87	Kinesin-like protein KIF15 OS=Homo sapiens GN=KIF15 PE=1 SV=1 - [KIF15_HUMAN]	2.06951	0.72	1	2	2	2	6.80712e+07	1388	160.061	5.99854
P61626	Lysozyme C OS=Homo sapiens GN=LYZ PE=1 SV=1 - [LYSC_HUMAN]	2.06681	10.14	1	2	2	2	791793	148	16.5263	9.15869
P62917	60S ribosomal protein L8 OS=Homo sapiens GN=RPL8 PE=1 SV=2 - [RL8_HUMAN]	2.05623	4.28	1	1	1	1	171075	257	28.0073	11.0337
P51648	Fatty aldehyde dehydrogenase OS=Homo sapiens GN=ALDH3A2 PE=1 SV=1 - [AL3A2_HUMAN]	2.05319	5.36	1	1	1	1	1.59369e+06	485	54.8129	7.88428
Q14318	Peptidyl-prolyl cis-trans isomerase FKBP8 OS=Homo sapiens GN=FKBP8 PE=1 SV=2 - [FKBP8_HUMAN]	2.01822	7.04	1	1	1	1	1.14149e+06	412	44.5337	4.84326
Q07021	Complement component 1 Q subcomponent-binding protein, mitochondrial OS=Homo sapiens GN=C1QBP PE=1 SV=1 - [C1QBP_HUMAN]	2.00872	10.64	1	1	1	2	3.62921e+06	282	31.3426	4.84326
P36776	Lon protease homolog, mitochondrial OS=Homo sapiens GN=LONP1 PE=1 SV=2 - [LONM_HUMAN]	2.00606	3.55	1	1	1	1	2.06324e+06	959	106.422	6.39209
Q93034	Cullin-5 OS=Homo sapiens GN=CUL5 PE=1 SV=4 - [CUL5_HUMAN]	2.00508	3.46	1	1	1	1	732197	780	90.8974	7.94287
P26447	Protein S100-A4 OS=Homo sapiens GN=S100A4 PE=1 SV=1 - [S10A4_HUMAN]	1.9991	8.91	1	1	1	1	461607	101	11.7207	6.11279
P62263	40S ribosomal protein S14 OS=Homo sapiens GN=RPS14 PE=1 SV=3 - [RS14_HUMAN]	1.9904	33.77	1	2	2	2	6.23016e+06	151	16.2625	10.0522
P63173	60S ribosomal protein L38 OS=Homo sapiens GN=RPL38 PE=1 SV=2 - [RL38_HUMAN]	1.97625	14.29	1	1	1	1	1.14091e+07	70	8.21273	10.0962
O95674	Phosphatidate cytidylyltransferase 2 OS=Homo sapiens GN=CDS2 PE=1 SV=1 - [CDS2_HUMAN]	1.97237	3.82	1	1	1	1	2.13466e+06	445	51.3841	7.09326
Q15036	Sorting nexin-17 OS=Homo sapiens GN=SNX17 PE=1 SV=1 - [SNX17_HUMAN]	1.96469	2.55	1	1	1	1	2.11288e+07	470	52.8682	7.45947
P61081	NEDD8-conjugating enzyme Ubc12 OS=Homo sapiens GN=UBE2M PE=1 SV=1 - [UBC12_HUMAN]	1.94912	5.46	1	1	1	1	369839	183	20.8866	7.69385
P46781	40S ribosomal protein S9 OS=Homo sapiens GN=RPS9 PE=1 SV=3 - [RS9_HUMAN]	1.88985	4.64	1	1	1	1	1.70504e+07	194	22.5776	10.6528
P61758	Prefoldin subunit 3 OS=Homo sapiens GN=VBP1 PE=1 SV=3 - [PFD3_HUMAN]	1.86026	6.6	1	1	1	1	3.14948e+06	197	22.6434	7.10791
P62081	40S ribosomal protein S7 OS=Homo sapiens GN=RPS7 PE=1 SV=1 - [RS7_HUMAN]	1.79859	9.79	1	2	2	2	4.96724e+06	194	22.1133	10.0962
Q9GZS3	WD repeat-containing protein 61 OS=Homo sapiens GN=WDR61 PE=1 SV=1 - [WDR61_HUMAN]	1.78235	6.56	1	1	1	1	847027	305	33.5598	5.46533
A6NC98	Coiled-coil domain-containing protein 88B OS=Homo sapiens GN=CCDC88B PE=1 SV=1 - [CC88B_HUMAN]	1.77372	0.47	1	1	1	1	824938	1476	164.71	5.10986
P42126	Enoyl-CoA delta isomerase 1, mitochondrial OS=Homo sapiens GN=ECI1 PE=1 SV=1 - [ECI1_HUMAN]	1.68926	11.92	1	2	2	2	6.01453e+06	302	32.7952	8.54346
P17174	Aspartate aminotransferase, cytoplasmic OS=Homo sapiens GN=GOT1 PE=1 SV=3 - [AATC_HUMAN]	0	4.84	1	1	1	1	1.74593e+06	413	46.2185	7.00537
Q8N139	ATP-binding cassette sub-family A member 6 OS=Homo sapiens GN=ABCA6 PE=1 SV=2 - [ABCA6_HUMAN]	0	1.55	1	1	1	1		1617	184.167	7.35693
Q13085	Acetyl-CoA carboxylase 1 OS=Homo sapiens GN=ACACA PE=1 SV=2 - [ACACA_HUMAN]	0	1.66	1	1	1	1		2346	265.385	6.3667
O14672	Disintegrin and metalloproteinase domain-containing protein 10 OS=Homo sapiens GN=ADAM10 PE=1 SV=1 - [ADA10_HUMAN]	0	3.34	1	1	1	1	6.15747e+06	748	84.0877	7.76709
Q15041	ADP-ribosylation factor-like protein 6-interacting protein 1 OS=Homo sapiens GN=ARL6IP1 PE=1 SV=2 - [AR6P1_HUMAN]	0	13.79	1	1	1	1	595032	203	23.3474	9.31982
Q8TDY4	Arf-GAP with SH3 domain, ANK repeat and PH domain-containing protein 3 OS=Homo sapiens GN=ASAP3 PE=1 SV=1 - [ASAP3_HUMAN]	0	3.43	1	1	1	1	1.02067e+08	903	99.0936	6.40479
Q9Y2Q0	Phospholipid-transporting ATPase IA OS=Homo sapiens GN=ATP8A1 PE=1 SV=1 - [AT8A1_HUMAN]	0	2.84	1	1	1	1		1164	131.285	6.84424
O43861	Probable phospholipid-transporting ATPase IIB OS=Homo sapiens GN=ATP9B PE=2 SV=4 - [ATP9B_HUMAN]	0	2.27	1	1	1	1		1147	129.22	7.60596
Q5VW32	BRO1 domain-containing protein BROX OS=Homo sapiens GN=BROX PE=1 SV=1 - [BROX_HUMAN]	0	6.08	1	1	1	1	1.30231e+06	411	46.4467	7.6499
P56202	Cathepsin W OS=Homo sapiens GN=CTSW PE=1 SV=2 - [CATW_HUMAN]	0	5.05	1	1	1	2		376	42.0931	7.41553
P08185	Corticosteroid-binding globulin OS=Homo sapiens GN=SERPINA6 PE=1 SV=1 - [CBG_HUMAN]	0	9.14	1	1	1	1		405	45.1119	6.03662
P83916	Chromobox protein homolog 1 OS=Homo sapiens GN=CBX1 PE=1 SV=1 - [CBX1_HUMAN]	0	15.68	1	1	1	1	5.70166e+06	185	21.4046	4.93213
Q8N1N0	C-type lectin domain family 4 member F OS=Homo sapiens GN=CLEC4F PE=2 SV=2 - [CLC4F_HUMAN]	0	1.19	1	1	1	1	710868	589	65.4781	6.69775
P09496	Clathrin light chain A OS=Homo sapiens GN=CLTA PE=1 SV=1 - [CLCA_HUMAN]	0	3.63	1	1	1	1	186650	248	27.06	4.51318
P09497	Clathrin light chain B OS=Homo sapiens GN=CLTB PE=1 SV=1 - [CLCB_HUMAN]	0	3.06	1	1	1	1	184972	229	25.1751	4.64014
Q9UDT6	CAP-Gly domain-containing linker protein 2 OS=Homo sapiens GN=CLIP2 PE=1 SV=1 - [CLIP2_HUMAN]	0	2.58	1	1	1	1	271007	1046	115.767	6.72705
P49747	Cartilage oligomeric matrix protein OS=Homo sapiens GN=COMP PE=1 SV=2 - [COMP_HUMAN]	0	4.76	1	1	1	1		757	82.8076	4.60205
Q8TEY5	Cyclic AMP-responsive element-binding protein 3-like protein 4 OS=Homo sapiens GN=CREB3L4 PE=1 SV=1 - [CR3L4_HUMAN]	0	4.81	1	1	1	1	1.83284e+07	395	43.4051	5.42725
P68400	Casein kinase II subunit alpha OS=Homo sapiens GN=CSNK2A1 PE=1 SV=1 - [CSK21_HUMAN]	0	4.86	2	1	1	1		391	45.1148	7.73779
O43237	Cytoplasmic dynein 1 light intermediate chain 2 OS=Homo sapiens GN=DYNC1LI2 PE=1 SV=1 - [DC1L2_HUMAN]	0	7.52	1	1	1	1		492	54.0655	6.37939
Q96C86	m7GpppX diphosphatase OS=Homo sapiens GN=DCPS PE=1 SV=2 - [DCPS_HUMAN]	0	5.04	1	1	1	1	2.28614e+06	337	38.585	6.37939
O75935	Dynactin subunit 3 OS=Homo sapiens GN=DCTN3 PE=1 SV=1 - [DCTN3_HUMAN]	0	12.37	1	1	1	1	3.32894e+06	186	21.1062	5.46533
P27487	Dipeptidyl peptidase 4 OS=Homo sapiens GN=DPP4 PE=1 SV=2 - [DPP4_HUMAN]	0	2.74	1	1	1	2	1.35711e+06	766	88.2225	6.03662
Q9BPU6	Dihydropyrimidinase-related protein 5 OS=Homo sapiens GN=DPYSL5 PE=1 SV=1 - [DPYL5_HUMAN]	0	1.24	1	1	1	1	5.01702e+06	564	61.3822	7.1958
Q13627	Dual specificity tyrosine-phosphorylation-regulated kinase 1A OS=Homo sapiens GN=DYRK1A PE=1 SV=2 - [DYR1A_HUMAN]	0	3.67	1	1	1	2	3.9308e+07	763	85.53	8.74854
Q96L91	E1A-binding protein p400 OS=Homo sapiens GN=EP400 PE=1 SV=4 - [EP400_HUMAN]	0	1.36	1	1	1	1		3159	343.276	9.18799
Q2NKX8	DNA excision repair protein ERCC-6-like OS=Homo sapiens GN=ERCC6L PE=1 SV=1 - [ERC6L_HUMAN]	0	3.28	1	1	1	2		1250	141.015	5.31299
H3BQW9	Protein FAM229A OS=Homo sapiens GN=FAM229A PE=3 SV=1 - [F229A_HUMAN]	0	18.9	1	1	1	1	4.48892e+08	127	12.9634	7.85498
P23771	Trans-acting T-cell-specific transcription factor GATA-3 OS=Homo sapiens GN=GATA3 PE=1 SV=1 - [GATA3_HUMAN]	0	10.16	1	1	1	2	588042	443	47.8853	9.42236
Q9H8Y8	Golgi reassembly-stacking protein 2 OS=Homo sapiens GN=GORASP2 PE=1 SV=3 - [GORS2_HUMAN]	0	5.31	1	1	1	1	2.92022e+06	452	47.116	4.81787
Q92819	Hyaluronan synthase 2 OS=Homo sapiens GN=HAS2 PE=2 SV=1 - [HYAS2_HUMAN]	0	3.08	1	1	1	1	8.733e+06	552	63.5244	8.60205
Q8WUI4	Histone deacetylase 7 OS=Homo sapiens GN=HDAC7 PE=1 SV=2 - [HDAC7_HUMAN]	0	5.04	1	1	1	1	442227	952	102.863	7.57666
Q9NRZ9	Lymphoid-specific helicase OS=Homo sapiens GN=HELLS PE=1 SV=1 - [HELLS_HUMAN]	0	5.25	1	1	1	1	167639	838	97.0122	7.92822
P13716	Delta-aminolevulinic acid dehydratase OS=Homo sapiens GN=ALAD PE=1 SV=1 - [HEM2_HUMAN]	0	11.52	1	1	1	1	3.00083e+06	330	36.2714	6.78564
Q6NVY1	3-hydroxyisobutyryl-CoA hydrolase, mitochondrial OS=Homo sapiens GN=HIBCH PE=1 SV=2 - [HIBCH_HUMAN]	0	7.77	1	1	1	1	1.49026e+06	386	43.4544	8.19189
Q12766	HMG domain-containing protein 3 OS=Homo sapiens GN=HMGXB3 PE=2 SV=2 - [HMGX3_HUMAN]	0	2.47	1	1	1	1	5.56906e+06	1538	168.228	8.04541
Q9HBG6	Intraflagellar transport protein 122 homolog OS=Homo sapiens GN=IFT122 PE=1 SV=2 - [IF122_HUMAN]	0	2.01	1	1	1	1		1241	141.735	6.49365
A1L0T0	Acetolactate synthase-like protein OS=Homo sapiens GN=ILVBL PE=1 SV=2 - [ILVBL_HUMAN]	0	7.28	1	1	1	1		632	67.8248	8.14795
Q9NVX7	Kelch repeat and BTB domain-containing protein 4 OS=Homo sapiens GN=KBTBD4 PE=1 SV=3 - [KBTB4_HUMAN]	0	3.09	1	1	1	1		518	58.107	5.66846
Q9HAQ2	Kinesin-like protein KIF9 OS=Homo sapiens GN=KIF9 PE=1 SV=4 - [KIF9_HUMAN]	0	2.66	1	1	1	1		790	89.9303	7.1665
Q8NC56	LEM domain-containing protein 2 OS=Homo sapiens GN=LEMD2 PE=1 SV=1 - [LEMD2_HUMAN]	0	3.38	1	1	1	1	6.45097e+07	503	56.9395	8.99756
Q8IWC1	MAP7 domain-containing protein 3 OS=Homo sapiens GN=MAP7D3 PE=1 SV=2 - [MA7D3_HUMAN]	0	2.74	1	1	1	1		876	98.3682	9.31982
Q8IXI1	Mitochondrial Rho GTPase 2 OS=Homo sapiens GN=RHOT2 PE=1 SV=2 - [MIRO2_HUMAN]	0	4.37	1	1	1	1	1.01464e+06	618	68.0747	5.85889
Q9NZJ7	Mitochondrial carrier homolog 1 OS=Homo sapiens GN=MTCH1 PE=1 SV=1 - [MTCH1_HUMAN]	0	10.03	1	1	1	1	1.43903e+06	389	41.5173	9.31982
O75431	Metaxin-2 OS=Homo sapiens GN=MTX2 PE=1 SV=1 - [MTX2_HUMAN]	0	11.03	1	1	1	1	949327	263	29.7441	6.29053
Q9UKN1	Mucin-12 OS=Homo sapiens GN=MUC12 PE=1 SV=2 - [MUC12_HUMAN]	0	0.55	1	1	1	1	577088	5478	557.831	5.5542
O60237	Protein phosphatase 1 regulatory subunit 12B OS=Homo sapiens GN=PPP1R12B PE=1 SV=2 - [MYPT2_HUMAN]	0	0.61	1	1	1	1	142464	982	110.337	5.66846
O60502	Protein O-GlcNAcase OS=Homo sapiens GN=MGEA5 PE=1 SV=2 - [OGA_HUMAN]	0	4.26	1	1	1	1	1.70207e+06	916	102.849	4.90674
P16435	NADPH--cytochrome P450 reductase OS=Homo sapiens GN=POR PE=1 SV=2 - [NCPR_HUMAN]	0	3.84	1	1	1	1	1.71857e+06	677	76.6413	5.57959
P49821	NADH dehydrogenase [ubiquinone] flavoprotein 1, mitochondrial OS=Homo sapiens GN=NDUFV1 PE=1 SV=4 - [NDUV1_HUMAN]	0	5.82	1	1	1	1	6.90608e+06	464	50.7848	8.20654
P48681	Nestin OS=Homo sapiens GN=NES PE=1 SV=2 - [NEST_HUMAN]	0	1.85	1	1	1	1		1621	177.332	4.36084
P43354	Nuclear receptor subfamily 4 group A member 2 OS=Homo sapiens GN=NR4A2 PE=1 SV=1 - [NR4A2_HUMAN]	0	6.35	1	1	1	1	1.51014e+07	598	66.5479	7.92822
Q86Y26	NUT family member 1 OS=Homo sapiens GN=NUTM1 PE=1 SV=2 - [NUTM1_HUMAN]	0	3.89	1	1	1	2	187388	1132	120.239	5.45264
Q8NH01	Olfactory receptor 2T11 OS=Homo sapiens GN=OR2T11 PE=3 SV=1 - [O2T11_HUMAN]	0	12.97	1	1	1	1		316	34.774	7.88428
Q5VST9	Obscurin OS=Homo sapiens GN=OBSCN PE=1 SV=3 - [OBSCN_HUMAN]	0	0.59	1	1	1	1	51111.9	7968	867.94	5.98584
O60313	Dynamin-like 120 kDa protein, mitochondrial OS=Homo sapiens GN=OPA1 PE=1 SV=3 - [OPA1_HUMAN]	0	2.92	1	1	1	1	1.56049e+06	960	111.561	7.86963
Q8NGR2	Olfactory receptor 1L6 OS=Homo sapiens GN=OR1L6 PE=3 SV=2 - [OR1L6_HUMAN]	0	9.8	1	1	1	1	9.81455e+06	347	39.4887	9.5249
Q8IXQ6	Poly [ADP-ribose] polymerase 9 OS=Homo sapiens GN=PARP9 PE=1 SV=2 - [PARP9_HUMAN]	0	1.87	1	1	1	1	373397	854	96.2814	7.91357
Q86U86	Protein polybromo-1 OS=Homo sapiens GN=PBRM1 PE=1 SV=1 - [PB1_HUMAN]	0	1.42	1	1	1	1	1.98048e+06	1689	192.825	6.88818
Q8NCN5	Pyruvate dehydrogenase phosphatase regulatory subunit, mitochondrial OS=Homo sapiens GN=PDPR PE=1 SV=2 - [PDPR_HUMAN]	0	2.73	1	1	1	1		879	99.3006	6.354
O60437	Periplakin OS=Homo sapiens GN=PPL PE=1 SV=4 - [PEPL_HUMAN]	0	0.4	1	1	1	1	6.06217e+07	1756	204.623	5.60498
O15055	Period circadian protein homolog 2 OS=Homo sapiens GN=PER2 PE=1 SV=2 - [PER2_HUMAN]	0	2.15	1	1	1	1		1255	136.493	6.46826
O43933	Peroxisome biogenesis factor 1 OS=Homo sapiens GN=PEX1 PE=1 SV=1 - [PEX1_HUMAN]	0	3.51	1	1	1	1		1283	142.778	6.32861
Q9Y3A3	MOB-like protein phocein OS=Homo sapiens GN=MOB4 PE=1 SV=1 - [PHOCN_HUMAN]	0	13.33	1	1	1	1	2.69624e+06	225	26.0156	5.78271
Q86VD9	GPI mannosyltransferase 4 OS=Homo sapiens GN=PIGZ PE=2 SV=4 - [PIGZ_HUMAN]	0	5.18	1	1	1	1		579	63.4305	8.33838
Q13401	Putative postmeiotic segregation increased 2-like protein 3 OS=Homo sapiens GN=PMS2P3 PE=5 SV=2 - [PM2P3_HUMAN]	0	21.43	1	1	1	1		168	18.704	4.62744
Q8TEM1	Nuclear pore membrane glycoprotein 210 OS=Homo sapiens GN=NUP210 PE=1 SV=3 - [PO210_HUMAN]	0	2.12	1	1	1	1	2.22412e+07	1887	204.983	6.81494
Q8TAE6	Protein phosphatase 1 regulatory subunit 14C OS=Homo sapiens GN=PPP1R14C PE=1 SV=3 - [PP14C_HUMAN]	0	24.85	1	1	1	1		165	17.8319	5.16064
O75626	PR domain zinc finger protein 1 OS=Homo sapiens GN=PRDM1 PE=1 SV=2 - [PRDM1_HUMAN]	0	4.97	1	1	1	1	80993022	825	91.7119	8.48486
Q6P2Q9	Pre-mRNA-processing-splicing factor 8 OS=Homo sapiens GN=PRPF8 PE=1 SV=2 - [PRP8_HUMAN]	0	1.03	1	1	1	1	1.08375e+06	2335	273.427	8.83643
O00487	26S proteasome non-ATPase regulatory subunit 14 OS=Homo sapiens GN=PSMD14 PE=1 SV=1 - [PSDE_HUMAN]	0	10.97	1	1	1	2	5.33146e+06	310	34.5546	6.52197
P11464	Pregnancy-specific beta-1-glycoprotein 1 OS=Homo sapiens GN=PSG1 PE=1 SV=1 - [PSG1_HUMAN]	0	9.79	1	1	1	1	3105522	419	47.193	8.11865
P06454	Prothymosin alpha OS=Homo sapiens GN=PTMA PE=1 SV=2 - [PTMA_HUMAN]	0	9.01	1	1	1	1	237165	111	12.196	3.77686
Q96TC7	Regulator of microtubule dynamics protein 3 OS=Homo sapiens GN=RMDN3 PE=1 SV=2 - [RMD3_HUMAN]	0	4.89	1	1	1	1	479121	470	52.086	5.09717
Q9H9A7	RecQ-mediated genome instability protein 1 OS=Homo sapiens GN=RMI1 PE=1 SV=3 - [RMI1_HUMAN]	0	4.64	1	1	1	1	7.22141e+07	625	70.1004	4.95752
Q8N1S5	Zinc transporter ZIP11 OS=Homo sapiens GN=SLC39A11 PE=2 SV=3 - [S39AB_HUMAN]	0	2.05	1	1	1	1	328713	342	35.3734	5.60498
Q9UL12	Sarcosine dehydrogenase, mitochondrial OS=Homo sapiens GN=SARDH PE=1 SV=1 - [SARDH_HUMAN]	0	4.9	1	2	2	2		918	100.973	7.25439
Q5HYK7	SH3 domain-containing protein 19 OS=Homo sapiens GN=SH3D19 PE=1 SV=2 - [SH319_HUMAN]	0	2.91	1	1	1	1	4.00129e+06	790	86.4717	8.32373
Q96B97	SH3 domain-containing kinase-binding protein 1 OS=Homo sapiens GN=SH3KBP1 PE=1 SV=2 - [SH3K1_HUMAN]	0	4.36	1	1	1	1	2.74467e+06	665	73.0817	6.62451
O95343	Homeobox protein SIX3 OS=Homo sapiens GN=SIX3 PE=1 SV=1 - [SIX3_HUMAN]	0	9.64	1	1	1	1	100999	332	35.4647	8.73389
P62314	Small nuclear ribonucleoprotein Sm D1 OS=Homo sapiens GN=SNRPD1 PE=1 SV=1 - [SMD1_HUMAN]	0	16.81	1	1	1	2	6.41633e+06	119	13.2734	11.561
Q9H0W8	Protein SMG9 OS=Homo sapiens GN=SMG9 PE=1 SV=1 - [SMG9_HUMAN]	0	6.73	1	1	1	1		520	57.6141	7.00537
Q9Y6H5	Synphilin-1 OS=Homo sapiens GN=SNCAIP PE=1 SV=2 - [SNCAP_HUMAN]	0	2.5	1	1	1	1	145580	919	100.347	6.34131
P02549	Spectrin alpha chain, erythrocytic 1 OS=Homo sapiens GN=SPTA1 PE=1 SV=5 - [SPTA1_HUMAN]	0	0.91	1	1	1	1		2419	279.842	5.04639
Q9UJZ1	Stomatin-like protein 2, mitochondrial OS=Homo sapiens GN=STOML2 PE=1 SV=1 - [STML2_HUMAN]	0	8.43	1	1	1	1	1.6911e+06	356	38.5102	7.38623
P49589	Cysteine--tRNA ligase, cytoplasmic OS=Homo sapiens GN=CARS PE=1 SV=3 - [SYCC_HUMAN]	0	3.07	1	1	1	1	1.30612e+06	748	85.4192	6.75635
Q96DZ7	Transmembrane 4 L6 family member 19 OS=Homo sapiens GN=TM4SF19 PE=2 SV=2 - [T4S19_HUMAN]	0	13.4	1	1	1	1		209	22.4177	8.48486
O95359	Transforming acidic coiled-coil-containing protein 2 OS=Homo sapiens GN=TACC2 PE=1 SV=3 - [TACC2_HUMAN]	0	0.75	1	1	1	1		2948	309.237	4.79248
Q7Z2Z1	Treslin OS=Homo sapiens GN=TICRR PE=1 SV=2 - [TICRR_HUMAN]	0	0.84	1	1	1	1	210011	1910	210.725	8.77783
Q6PF06	tRNA methyltransferase 10 homolog B OS=Homo sapiens GN=TRMT10B PE=2 SV=1 - [TM10B_HUMAN]	0	4.11	1	1	1	1	410845	316	36.1014	7.40088
Q8N7C4	Transmembrane protein 217 OS=Homo sapiens GN=TMEM217 PE=2 SV=1 - [TM217_HUMAN]	0	10.04	1	1	1	1		229	26.5645	9.15869
P49755	Transmembrane emp24 domain-containing protein 10 OS=Homo sapiens GN=TMED10 PE=1 SV=2 - [TMEDA_HUMAN]	0	3.2	1	1	1	1	248083	219	24.96	7.44482
Q96JJ7	Protein disulfide-isomerase TMX3 OS=Homo sapiens GN=TMX3 PE=1 SV=2 - [TMX3_HUMAN]	0	6.17	1	1	1	1	1.13974e+06	454	51.8389	4.90674
Q8TAM2	Tetratricopeptide repeat protein 8 OS=Homo sapiens GN=TTC8 PE=1 SV=2 - [TTC8_HUMAN]	0	1.11	2	1	1	2	9.68838e+06	541	61.495	6.80029
P62328	Thymosin beta-4 OS=Homo sapiens GN=TMSB4X PE=1 SV=2 - [TYB4_HUMAN]	0	15.91	2	1	1	1	817977	44	5.04952	5.05908
Q70CQ2	Ubiquitin carboxyl-terminal hydrolase 34 OS=Homo sapiens GN=USP34 PE=1 SV=2 - [UBP34_HUMAN]	0	0.82	1	1	1	1		3546	403.973	5.8208
Q8IYT8	Serine/threonine-protein kinase ULK2 OS=Homo sapiens GN=ULK2 PE=1 SV=3 - [ULK2_HUMAN]	0	2.99	1	1	1	1	718384	1036	112.622	8.52881
P36543	V-type proton ATPase subunit E 1 OS=Homo sapiens GN=ATP6V1E1 PE=1 SV=1 - [VATE1_HUMAN]	0	8.85	1	1	1	1		226	26.1288	8.00146
Q96AX1	Vacuolar protein sorting-associated protein 33A OS=Homo sapiens GN=VPS33A PE=1 SV=1 - [VP33A_HUMAN]	0	5.03	1	1	1	1	696852	596	67.5682	6.96143
