# Supplementary material for: Insights into Biomechanical and Proteomic Characteristics of Small Diameter Vascular Grafts Utilizing the Human Umbilical Artery
Source: Biomedicines. 2020 Aug 10;8(8):280. doi: 10.3390/biomedicines8080280 (PMC7460081; doi:10.3390/biomedicines8080280)
Supplement: Supplementary file 1 [file biomedicines-08-00280-s001.zip › Supplementary files/Table S3_Native hUA sample 3.xlsx]

## Sheet: Sheet1
Accession	Description	Score	Coverage	# Proteins	# Unique Peptides	# Peptides	# PSMs	Area	# AAs	MW [kDa]	calc. pI
P62736	Actin, aortic smooth muscle OS=Homo sapiens GN=ACTA2 PE=1 SV=1 - [ACTA_HUMAN]	3708.54	65.52	3	12	19	1275	4.02452e+10	377	41.9818	5.38916
P21333	Filamin-A OS=Homo sapiens GN=FLNA PE=1 SV=4 - [FLNA_HUMAN]	1824.54	53.76	1	81	84	572	3.67658e+09	2647	280.564	6.06201
P60709	Actin, cytoplasmic 1 OS=Homo sapiens GN=ACTB PE=1 SV=1 - [ACTB_HUMAN]	1393.73	61.6	6	9	18	477	2.22999e+10	375	41.7097	5.47803
P12111	Collagen alpha-3(VI) chain OS=Homo sapiens GN=COL6A3 PE=1 SV=5 - [CO6A3_HUMAN]	1209.46	38.53	1	68	68	333	2.06835e+09	3177	343.457	6.68311
A5A3E0	POTE ankyrin domain family member F OS=Homo sapiens GN=POTEF PE=1 SV=2 - [POTEF_HUMAN]	854.789	6.98	3	1	5	235	1.48716e+10	1075	121.367	6.20166
P35749	Myosin-11 OS=Homo sapiens GN=MYH11 PE=1 SV=3 - [MYH11_HUMAN]	840.353	34.18	1	51	58	200	2.08238e+09	1972	227.199	5.50342
P98160	Basement membrane-specific heparan sulfate proteoglycan core protein OS=Homo sapiens GN=HSPG2 PE=1 SV=4 - [PGBM_HUMAN]	802.834	38.26	1	73	73	177	7.54777e+08	4391	468.532	6.50732
P02751	Fibronectin OS=Homo sapiens GN=FN1 PE=1 SV=4 - [FINC_HUMAN]	650.63	46.73	1	63	63	157	1.09366e+09	2386	262.46	5.70654
Q9Y490	Talin-1 OS=Homo sapiens GN=TLN1 PE=1 SV=3 - [TLN1_HUMAN]	492.988	44.43	1	52	55	116	2.06367e+08	2541	269.599	6.07471
P12814	Alpha-actinin-1 OS=Homo sapiens GN=ACTN1 PE=1 SV=2 - [ACTN1_HUMAN]	474.07	60.99	2	28	43	124	1.36898e+09	892	102.993	5.41455
P17661	Desmin OS=Homo sapiens GN=DES PE=1 SV=3 - [DESM_HUMAN]	454.777	47.02	1	16	16	155	2.48038e+09	470	53.5032	5.2749
Q14315	Filamin-C OS=Homo sapiens GN=FLNC PE=1 SV=3 - [FLNC_HUMAN]	413.239	34.9	1	42	46	90	9.36682e+08	2725	290.841	5.97314
P35579	Myosin-9 OS=Homo sapiens GN=MYH9 PE=1 SV=4 - [MYH9_HUMAN]	374.12	31.17	2	37	43	86	1.05513e+09	1960	226.392	5.60498
O43707	Alpha-actinin-4 OS=Homo sapiens GN=ACTN4 PE=1 SV=2 - [ACTN4_HUMAN]	372.515	50.38	2	22	33	101	1.32937e+09	911	104.788	5.43994
P12109	Collagen alpha-1(VI) chain OS=Homo sapiens GN=COL6A1 PE=1 SV=3 - [CO6A1_HUMAN]	365.569	36.48	1	19	19	103	1.92522e+09	1028	108.462	5.42725
P18206	Vinculin OS=Homo sapiens GN=VCL PE=1 SV=4 - [VINC_HUMAN]	340.751	37.48	1	27	27	78	5.95354e+08	1134	123.722	5.65576
Q09666	Neuroblast differentiation-associated protein AHNAK OS=Homo sapiens GN=AHNAK PE=1 SV=2 - [AHNK_HUMAN]	330.287	27.67	1	73	73	86	1.28801e+08	5890	628.699	6.15088
P67936	Tropomyosin alpha-4 chain OS=Homo sapiens GN=TPM4 PE=1 SV=3 - [TPM4_HUMAN]	318.278	16.53	1	1	4	159	5.69995e+09	248	28.5045	4.69092
P07951	Tropomyosin beta chain OS=Homo sapiens GN=TPM2 PE=1 SV=1 - [TPM2_HUMAN]	310.67	26.06	1	3	7	161	5.66191e+09	284	32.8306	4.70361
P09493	Tropomyosin alpha-1 chain OS=Homo sapiens GN=TPM1 PE=1 SV=2 - [TPM1_HUMAN]	296.781	31.69	1	4	10	129	5.89745e+09	284	32.6887	4.7417
P12110	Collagen alpha-2(VI) chain OS=Homo sapiens GN=COL6A2 PE=1 SV=4 - [CO6A2_HUMAN]	259.087	21.3	1	12	12	67	1.38128e+09	1019	108.512	6.21436
O15061	Synemin OS=Homo sapiens GN=SYNM PE=1 SV=2 - [SYNEM_HUMAN]	247.226	39.74	1	34	34	55	1.64155e+08	1565	172.663	5.16064
P06753	Tropomyosin alpha-3 chain OS=Homo sapiens GN=TPM3 PE=1 SV=2 - [TPM3_HUMAN]	241.579	19.65	1	1	6	108	3.92162e+09	285	32.9298	4.71631
P24821	Tenascin OS=Homo sapiens GN=TNC PE=1 SV=3 - [TENA_HUMAN]	236.726	28.9	1	36	36	58	1.94561e+08	2201	240.7	4.89404
P08670	Vimentin OS=Homo sapiens GN=VIM PE=1 SV=4 - [VIME_HUMAN]	233.327	33.91	2	12	12	66	1.61107e+09	466	53.6191	5.12256
Q15149	Plectin OS=Homo sapiens GN=PLEC PE=1 SV=3 - [PLEC_HUMAN]	232.336	17.95	1	47	50	56	4.63058e+07	4684	531.466	5.96045
Q05707	Collagen alpha-1(XIV) chain OS=Homo sapiens GN=COL14A1 PE=1 SV=3 - [COEA1_HUMAN]	219.501	33.41	1	35	35	54	2.06787e+08	1796	193.394	5.30029
P35580	Myosin-10 OS=Homo sapiens GN=MYH10 PE=1 SV=3 - [MYH10_HUMAN]	215.642	21.41	1	22	29	50	1.08018e+09	1976	228.858	5.5415
Q01995	Transgelin OS=Homo sapiens GN=TAGLN PE=1 SV=4 - [TAGL_HUMAN]	214.327	53.73	1	9	9	82	4.47238e+09	201	22.5964	8.83643
P46940	Ras GTPase-activating-like protein IQGAP1 OS=Homo sapiens GN=IQGAP1 PE=1 SV=1 - [IQGA1_HUMAN]	207.33	41.22	1	39	39	47	1.04881e+08	1657	189.134	6.48096
P69905	Hemoglobin subunit alpha OS=Homo sapiens GN=HBA1 PE=1 SV=2 - [HBA_HUMAN]	202.766	77.46	1	7	7	48	1.94619e+09	142	15.2479	8.67529
Q99715	Collagen alpha-1(XII) chain OS=Homo sapiens GN=COL12A1 PE=1 SV=2 - [COCA1_HUMAN]	192.5	24.13	1	41	41	51	9.86543e+07	3063	332.941	5.52881
Q15582	Transforming growth factor-beta-induced protein ig-h3 OS=Homo sapiens GN=TGFBI PE=1 SV=1 - [BGH3_HUMAN]	191.247	36.02	1	12	12	48	3.66836e+08	683	74.634	7.7085
P04406	Glyceraldehyde-3-phosphate dehydrogenase OS=Homo sapiens GN=GAPDH PE=1 SV=3 - [G3P_HUMAN]	191.067	62.69	1	11	11	47	1.35594e+09	335	36.0304	8.45557
Q16363	Laminin subunit alpha-4 OS=Homo sapiens GN=LAMA4 PE=1 SV=4 - [LAMA4_HUMAN]	184.688	17.22	1	21	21	43	1.97074e+08	1823	202.397	6.27783
P21980	Protein-glutamine gamma-glutamyltransferase 2 OS=Homo sapiens GN=TGM2 PE=1 SV=2 - [TGM2_HUMAN]	182.369	42.07	1	16	16	48	7.93759e+08	687	77.2797	5.22412
Q14204	Cytoplasmic dynein 1 heavy chain 1 OS=Homo sapiens GN=DYNC1H1 PE=1 SV=5 - [DYHC1_HUMAN]	182.148	15.07	1	41	41	47	5.38074e+07	4646	532.072	6.40479
P20774	Mimecan OS=Homo sapiens GN=OGN PE=1 SV=1 - [MIME_HUMAN]	163.881	30.2	1	7	7	33	9.2715e+08	298	33.9009	5.63037
Q71U36	Tubulin alpha-1A chain OS=Homo sapiens GN=TUBA1A PE=1 SV=1 - [TBA1A_HUMAN]	163.208	57.21	7	6	14	42	784043048	451	50.1036	5.05908
P21810	Biglycan OS=Homo sapiens GN=BGN PE=1 SV=2 - [PGS1_HUMAN]	161.28	38.86	1	9	9	38	631227537	368	41.6275	7.51807
P51911	Calponin-1 OS=Homo sapiens GN=CNN1 PE=1 SV=2 - [CNN1_HUMAN]	160.267	57.58	1	10	10	32	2350458270	297	33.1496	9.0708
Q16853	Membrane primary amine oxidase OS=Homo sapiens GN=AOC3 PE=1 SV=3 - [AOC3_HUMAN]	155.56	31.45	1	12	12	32	3.53018e+08	763	84.5683	6.52197
P14543	Nidogen-1 OS=Homo sapiens GN=NID1 PE=1 SV=3 - [NID1_HUMAN]	150.827	40.1	1	24	25	38	2.71105e+08	1247	136.291	5.2876
P06396	Gelsolin OS=Homo sapiens GN=GSN PE=1 SV=1 - [GELS_HUMAN]	147.528	31.71	1	12	12	31	4.40355e+08	782	85.6442	6.27783
O75083	WD repeat-containing protein 1 OS=Homo sapiens GN=WDR1 PE=1 SV=4 - [WDR1_HUMAN]	143.15	46.7	1	14	14	27	2.89142e+08	606	66.1519	6.65381
Q00610	Clathrin heavy chain 1 OS=Homo sapiens GN=CLTC PE=1 SV=5 - [CLH1_HUMAN]	142.956	26.75	2	26	26	36	7.40722e+07	1675	191.493	5.69385
P14618	Pyruvate kinase PKM OS=Homo sapiens GN=PKM PE=1 SV=4 - [KPYM_HUMAN]	142.889	42.94	2	16	16	33	3.21799e+08	531	57.9	7.84033
P08133	Annexin A6 OS=Homo sapiens GN=ANXA6 PE=1 SV=3 - [ANXA6_HUMAN]	140.801	40.56	1	19	19	38	3.6002e+08	673	75.8256	5.60498
P39060	Collagen alpha-1(XVIII) chain OS=Homo sapiens GN=COL18A1 PE=1 SV=5 - [COIA1_HUMAN]	137.902	14.2	1	12	12	28	3.43652e+08	1754	178.077	6.01123
P07437	Tubulin beta chain OS=Homo sapiens GN=TUBB PE=1 SV=2 - [TBB5_HUMAN]	137.277	66.89	2	4	18	34	6.74694e+08	444	49.639	4.89404
P55268	Laminin subunit beta-2 OS=Homo sapiens GN=LAMB2 PE=1 SV=2 - [LAMB2_HUMAN]	136.85	22.47	1	22	22	32	1.90143e+08	1798	195.854	6.52197
P02675	Fibrinogen beta chain OS=Homo sapiens GN=FGB PE=1 SV=2 - [FIBB_HUMAN]	135.475	48.68	1	14	14	30	6.11789e+08	491	55.8923	8.26514
P13611	Versican core protein OS=Homo sapiens GN=VCAN PE=1 SV=3 - [CSPG2_HUMAN]	131.003	6.36	1	11	11	30	1.04834e+09	3396	372.59	4.51318
P12277	Creatine kinase B-type OS=Homo sapiens GN=CKB PE=1 SV=1 - [KCRB_HUMAN]	129.586	64.83	1	13	13	31	2.19501e+08	381	42.6173	5.59229
P04792	Heat shock protein beta-1 OS=Homo sapiens GN=HSPB1 PE=1 SV=2 - [HSPB1_HUMAN]	127.956	61.95	1	8	8	28	1.01065e+09	205	22.7685	6.40479
Q93052	Lipoma-preferred partner OS=Homo sapiens GN=LPP PE=1 SV=1 - [LPP_HUMAN]	125.018	58.5	1	15	15	30	2.78708e+08	612	65.7038	7.37158
P07355	Annexin A2 OS=Homo sapiens GN=ANXA2 PE=1 SV=2 - [ANXA2_HUMAN]	123.245	44.25	2	12	12	29	4.20789e+08	339	38.5798	7.75244
P02768	Serum albumin OS=Homo sapiens GN=ALB PE=1 SV=2 - [ALBU_HUMAN]	121.948	33.17	1	14	14	27	3.24308e+08	609	69.3215	6.27783
P68104	Elongation factor 1-alpha 1 OS=Homo sapiens GN=EEF1A1 PE=1 SV=1 - [EF1A1_HUMAN]	121.595	45.45	3	9	9	30	2.89948e+08	462	50.1091	9.01221
P11047	Laminin subunit gamma-1 OS=Homo sapiens GN=LAMC1 PE=1 SV=3 - [LAMC1_HUMAN]	121.47	16.59	1	17	17	31	1.99667e+08	1609	177.489	5.12256
P06733	Alpha-enolase OS=Homo sapiens GN=ENO1 PE=1 SV=2 - [ENOA_HUMAN]	119.974	46.31	2	9	11	27	396448368	434	47.1393	7.38623
P68366	Tubulin alpha-4A chain OS=Homo sapiens GN=TUBA4A PE=1 SV=1 - [TBA4A_HUMAN]	118.979	39.96	3	3	11	31	7.16461e+08	448	49.8924	5.05908
P68371	Tubulin beta-4B chain OS=Homo sapiens GN=TUBB4B PE=1 SV=1 - [TBB4B_HUMAN]	117.464	64.04	3	3	17	28	6.74694e+08	445	49.799	4.89404
P07942	Laminin subunit beta-1 OS=Homo sapiens GN=LAMB1 PE=1 SV=2 - [LAMB1_HUMAN]	116.806	16.24	1	15	15	28	1.25107e+08	1786	197.909	4.94482
P08758	Annexin A5 OS=Homo sapiens GN=ANXA5 PE=1 SV=2 - [ANXA5_HUMAN]	114.692	54.37	1	13	14	28	2.14574e+08	320	35.9144	5.04639
Q9NZN4	EH domain-containing protein 2 OS=Homo sapiens GN=EHD2 PE=1 SV=2 - [EHD2_HUMAN]	114.562	50.46	1	17	17	28	1.51003e+08	543	61.1227	6.45557
P51884	Lumican OS=Homo sapiens GN=LUM PE=1 SV=2 - [LUM_HUMAN]	113.918	31.95	1	7	7	30	1167235290	338	38.4048	6.60986
O15230	Laminin subunit alpha-5 OS=Homo sapiens GN=LAMA5 PE=1 SV=8 - [LAMA5_HUMAN]	113.902	10.15	1	19	19	28	5.06667e+07	3695	399.479	7.02002
P02679	Fibrinogen gamma chain OS=Homo sapiens GN=FGG PE=1 SV=3 - [FIBG_HUMAN]	109.964	47.9	1	12	12	29	5.43861e+08	453	51.4789	5.61768
Q9BX66	Sorbin and SH3 domain-containing protein 1 OS=Homo sapiens GN=SORBS1 PE=1 SV=3 - [SRBS1_HUMAN]	109.717	21.13	1	15	15	28	1.09157e+08	1292	142.426	6.84424
P11532	Dystrophin OS=Homo sapiens GN=DMD PE=1 SV=3 - [DMD_HUMAN]	107.998	11.61	1	25	25	29	2.68108e+07	3685	426.484	5.88428
Q14195	Dihydropyrimidinase-related protein 3 OS=Homo sapiens GN=DPYSL3 PE=1 SV=1 - [DPYL3_HUMAN]	107.145	53.33	1	13	15	25	1.6569e+08	570	61.9241	6.49365
Q15124	Phosphoglucomutase-like protein 5 OS=Homo sapiens GN=PGM5 PE=1 SV=2 - [PGM5_HUMAN]	105.809	46.56	1	16	16	30	2.09323e+08	567	62.1857	7.21045
Q9UMS6	Synaptopodin-2 OS=Homo sapiens GN=SYNPO2 PE=1 SV=2 - [SYNP2_HUMAN]	105.416	26.26	1	14	14	25	3.50389e+08	1093	117.441	8.57275
Q13885	Tubulin beta-2A chain OS=Homo sapiens GN=TUBB2A PE=1 SV=1 - [TBB2A_HUMAN]	101.358	60.45	1	4	15	24	6.74694e+08	445	49.875	4.89404
P24844	Myosin regulatory light polypeptide 9 OS=Homo sapiens GN=MYL9 PE=1 SV=4 - [MYL9_HUMAN]	101.003	44.77	1	3	5	21	1.48058e+09	172	19.8144	4.91943
P54652	Heat shock-related 70 kDa protein 2 OS=Homo sapiens GN=HSPA2 PE=1 SV=1 - [HSP72_HUMAN]	100.721	37.25	1	10	15	32	3.22053e+08	639	69.9779	5.74463
P55072	Transitional endoplasmic reticulum ATPase OS=Homo sapiens GN=VCP PE=1 SV=4 - [TERA_HUMAN]	100.007	32.01	1	15	15	26	6.95319e+07	806	89.2657	5.26221
P26038	Moesin OS=Homo sapiens GN=MSN PE=1 SV=3 - [MOES_HUMAN]	99.3071	32.24	1	10	13	23	1.43611e+08	577	67.7778	6.40479
Q9HBL0	Tensin-1 OS=Homo sapiens GN=TNS1 PE=1 SV=2 - [TENS1_HUMAN]	98.7884	22.36	1	19	19	23	9.04447e+07	1735	185.586	7.75244
O00159	Unconventional myosin-Ic OS=Homo sapiens GN=MYO1C PE=1 SV=4 - [MYO1C_HUMAN]	97.9058	27.56	1	19	19	26	6.72032e+07	1063	121.606	9.40771
P50454	Serpin H1 OS=Homo sapiens GN=SERPINH1 PE=1 SV=2 - [SERPH_HUMAN]	97.2739	45.69	1	13	13	21	1.37355e+08	418	46.4112	8.68994
P06576	ATP synthase subunit beta, mitochondrial OS=Homo sapiens GN=ATP5B PE=1 SV=3 - [ATPB_HUMAN]	95.9588	48.77	1	15	15	24	7.87727e+07	529	56.5246	5.40186
O43294	Transforming growth factor beta-1-induced transcript 1 protein OS=Homo sapiens GN=TGFB1I1 PE=1 SV=2 - [TGFI1_HUMAN]	95.8617	49.02	1	11	11	23	6.77506e+07	461	49.7818	7.03467
P21291	Cysteine and glycine-rich protein 1 OS=Homo sapiens GN=CSRP1 PE=1 SV=3 - [CSRP1_HUMAN]	93.5863	41.97	1	7	7	21	1.30212e+09	193	20.5538	8.57275
P01857	Immunoglobulin heavy constant gamma 1 OS=Homo sapiens GN=IGHG1 PE=1 SV=1 - [IGHG1_HUMAN]	91.614	41.52	2	5	8	20	4.56955e+08	330	36.0832	8.19189
P46821	Microtubule-associated protein 1B OS=Homo sapiens GN=MAP1B PE=1 SV=2 - [MAP1B_HUMAN]	91.1136	15.8	1	20	20	25	3.19134e+07	2468	270.468	4.80518
Q9NR12	PDZ and LIM domain protein 7 OS=Homo sapiens GN=PDLIM7 PE=1 SV=1 - [PDLI7_HUMAN]	90.6306	36.54	1	10	10	21	3.6931e+08	457	49.8126	8.41162
P51888	Prolargin OS=Homo sapiens GN=PRELP PE=1 SV=1 - [PRELP_HUMAN]	87.381	31.15	1	9	9	24	6.37481e+08	382	43.7822	9.37842
Q15746	Myosin light chain kinase, smooth muscle OS=Homo sapiens GN=MYLK PE=1 SV=4 - [MYLK_HUMAN]	87.3052	13.06	11	14	14	24	2.88395e+08	1914	210.583	6.15088
P30837	Aldehyde dehydrogenase X, mitochondrial OS=Homo sapiens GN=ALDH1B1 PE=1 SV=3 - [AL1B1_HUMAN]	86.989	35.2	1	13	13	19	8.21791e+07	517	57.1702	6.80029
P04083	Annexin A1 OS=Homo sapiens GN=ANXA1 PE=1 SV=2 - [ANXA1_HUMAN]	86.6383	33.53	1	8	8	20	3.58666e+08	346	38.69	7.02002
Q15063	Periostin OS=Homo sapiens GN=POSTN PE=1 SV=2 - [POSTN_HUMAN]	84.7643	26.08	1	12	12	21	7.6001e+07	836	93.2553	7.53271
Q16555	Dihydropyrimidinase-related protein 2 OS=Homo sapiens GN=DPYSL2 PE=1 SV=1 - [DPYL2_HUMAN]	84.2252	45.1	2	12	14	19	8.95023e+07	572	62.2546	6.37939
O94875	Sorbin and SH3 domain-containing protein 2 OS=Homo sapiens GN=SORBS2 PE=1 SV=3 - [SRBS2_HUMAN]	84.1069	9.82	1	7	7	20	1.49578e+08	1100	124.03	8.30908
Q8WX93	Palladin OS=Homo sapiens GN=PALLD PE=1 SV=3 - [PALLD_HUMAN]	83.8486	17.28	1	12	12	21	1.83263e+08	1383	150.47	7.09326
P11142	Heat shock cognate 71 kDa protein OS=Homo sapiens GN=HSPA8 PE=1 SV=1 - [HSP7C_HUMAN]	82.6792	35.45	1	9	14	22	2.80005e+08	646	70.8542	5.51611
P50395	Rab GDP dissociation inhibitor beta OS=Homo sapiens GN=GDI2 PE=1 SV=2 - [GDIB_HUMAN]	81.5903	37.08	1	8	12	18	5.62391e+07	445	50.6309	6.46826
P11216	Glycogen phosphorylase, brain form OS=Homo sapiens GN=PYGB PE=1 SV=5 - [PYGB_HUMAN]	78.8824	31.67	2	15	19	22	6.93279e+07	843	96.6345	6.85889
P00338	L-lactate dehydrogenase A chain OS=Homo sapiens GN=LDHA PE=1 SV=2 - [LDHA_HUMAN]	77.7979	43.67	2	9	9	21	2.34085e+08	332	36.6654	8.26514
Q05682	Caldesmon OS=Homo sapiens GN=CALD1 PE=1 SV=3 - [CALD1_HUMAN]	77.7094	14.88	1	9	9	20	4.18622e+08	793	93.1754	5.65576
Q16881	Thioredoxin reductase 1, cytoplasmic OS=Homo sapiens GN=TXNRD1 PE=1 SV=3 - [TRXR1_HUMAN]	77.164	23.11	1	8	8	15	5.19627e+07	649	70.8622	7.38623
P43121	Cell surface glycoprotein MUC18 OS=Homo sapiens GN=MCAM PE=1 SV=2 - [MUC18_HUMAN]	76.5423	29.1	1	11	11	21	1.72131e+08	646	71.5626	5.75732
P07237	Protein disulfide-isomerase OS=Homo sapiens GN=P4HB PE=1 SV=3 - [PDIA1_HUMAN]	76.1028	33.46	1	11	11	19	1.01642e+08	508	57.0807	4.86865
P00558	Phosphoglycerate kinase 1 OS=Homo sapiens GN=PGK1 PE=1 SV=3 - [PGK1_HUMAN]	75.5618	36.21	2	10	10	17	2.15835e+08	417	44.5861	8.104
Q01518	Adenylyl cyclase-associated protein 1 OS=Homo sapiens GN=CAP1 PE=1 SV=5 - [CAP1_HUMAN]	74.0944	25.89	1	7	7	20	1.34648e+08	475	51.8687	8.06006
P37802	Transgelin-2 OS=Homo sapiens GN=TAGLN2 PE=1 SV=3 - [TAGL2_HUMAN]	73.251	49.25	1	6	6	17	1.34111e+08	199	22.3772	8.25049
P0DMV9	Heat shock 70 kDa protein 1B OS=Homo sapiens GN=HSPA1B PE=1 SV=1 - [HS71B_HUMAN]	73.1395	41.65	2	14	14	19	1.10805e+08	641	70.009	5.65576
Q01813	ATP-dependent 6-phosphofructokinase, platelet type OS=Homo sapiens GN=PFKP PE=1 SV=2 - [PFKAP_HUMAN]	71.781	36.61	1	16	17	21	6.79623e+07	784	85.5415	7.54736
Q9NZM1	Myoferlin OS=Homo sapiens GN=MYOF PE=1 SV=1 - [MYOF_HUMAN]	71.1475	13.54	2	18	18	19	2.82976e+07	2061	234.561	6.17627
P01024	Complement C3 OS=Homo sapiens GN=C3 PE=1 SV=2 - [CO3_HUMAN]	70.5332	15.27	1	15	15	18	2.64484e+07	1663	187.03	6.40479
P35609	Alpha-actinin-2 OS=Homo sapiens GN=ACTN2 PE=1 SV=1 - [ACTN2_HUMAN]	70.3263	16.11	2	1	11	26	9.00513e+08	894	103.788	5.45264
P19105	Myosin regulatory light chain 12A OS=Homo sapiens GN=MYL12A PE=1 SV=2 - [ML12A_HUMAN]	68.6608	45.03	2	3	5	15	4.21812e+08	171	19.7815	4.80518
P31150	Rab GDP dissociation inhibitor alpha OS=Homo sapiens GN=GDI1 PE=1 SV=2 - [GDIA_HUMAN]	68.467	32.66	1	6	10	14	4.84549e+07	447	50.5501	5.13525
Q92626	Peroxidasin homolog OS=Homo sapiens GN=PXDN PE=1 SV=2 - [PXDN_HUMAN]	67.4802	21.03	1	17	17	18	2.34939e+07	1479	165.17	7.1665
Q9NVD7	Alpha-parvin OS=Homo sapiens GN=PARVA PE=1 SV=1 - [PARVA_HUMAN]	66.5905	26.34	2	8	8	16	8.962e+07	372	42.2174	5.94775
P07900	Heat shock protein HSP 90-alpha OS=Homo sapiens GN=HSP90AA1 PE=1 SV=5 - [HS90A_HUMAN]	65.4899	23.5	5	6	11	17	1.05321e+08	732	84.6067	5.021
P10809	60 kDa heat shock protein, mitochondrial OS=Homo sapiens GN=HSPD1 PE=1 SV=2 - [CH60_HUMAN]	65.1518	27.57	1	9	9	15	5.22767e+07	573	61.0164	5.87158
P07585	Decorin OS=Homo sapiens GN=DCN PE=1 SV=1 - [PGS2_HUMAN]	65.148	23.12	1	5	5	19	6.33746e+08	359	39.7218	8.54346
Q9BUF5	Tubulin beta-6 chain OS=Homo sapiens GN=TUBB6 PE=1 SV=1 - [TBB6_HUMAN]	64.7345	43.95	1	6	12	18	3.21448e+08	446	49.825	4.88135
P13639	Elongation factor 2 OS=Homo sapiens GN=EEF2 PE=1 SV=4 - [EF2_HUMAN]	64.6389	27.04	1	14	14	18	2.48511e+07	858	95.277	6.82959
P55083	Microfibril-associated glycoprotein 4 OS=Homo sapiens GN=MFAP4 PE=1 SV=2 - [MFAP4_HUMAN]	64.2472	30.98	1	3	3	13	2.62838e+08	255	28.6299	5.63037
P69891	Hemoglobin subunit gamma-1 OS=Homo sapiens GN=HBG1 PE=1 SV=2 - [HBG1_HUMAN]	63.6661	51.7	3	4	5	17	1.84088e+09	147	16.1303	7.1958
Q96AC1	Fermitin family homolog 2 OS=Homo sapiens GN=FERMT2 PE=1 SV=1 - [FERM2_HUMAN]	63.5212	31.47	2	12	12	18	7.72477e+07	680	77.8106	6.69775
P22314	Ubiquitin-like modifier-activating enzyme 1 OS=Homo sapiens GN=UBA1 PE=1 SV=3 - [UBA1_HUMAN]	62.3682	22.87	1	13	13	17	2.82266e+07	1058	117.774	5.75732
Q02952	A-kinase anchor protein 12 OS=Homo sapiens GN=AKAP12 PE=1 SV=4 - [AKA12_HUMAN]	62.2091	14.37	1	12	12	14	4.40756e+07	1782	191.367	4.41162
Q9UGT4	Sushi domain-containing protein 2 OS=Homo sapiens GN=SUSD2 PE=1 SV=1 - [SUSD2_HUMAN]	61.0381	21.41	1	8	8	14	7.29723e+07	822	90.1497	6.27783
P06744	Glucose-6-phosphate isomerase OS=Homo sapiens GN=GPI PE=1 SV=4 - [G6PI_HUMAN]	60.6778	27.78	1	8	8	14	9.3646e+07	558	63.1072	8.32373
P09104	Gamma-enolase OS=Homo sapiens GN=ENO2 PE=1 SV=3 - [ENOG_HUMAN]	59.6025	29.49	1	4	6	12	2.09035e+08	434	47.239	5.03369
P27797	Calreticulin OS=Homo sapiens GN=CALR PE=1 SV=1 - [CALR_HUMAN]	58.9099	43.88	1	9	9	15	1.15048e+08	417	48.1118	4.43701
P25705	ATP synthase subunit alpha, mitochondrial OS=Homo sapiens GN=ATP5A1 PE=1 SV=1 - [ATPA_HUMAN]	57.4624	27.67	1	9	9	13	7.78712e+07	553	59.7136	9.12939
P14625	Endoplasmin OS=Homo sapiens GN=HSP90B1 PE=1 SV=1 - [ENPL_HUMAN]	57.1492	27.27	1	14	14	19	8.57211e+07	803	92.4113	4.84326
P04075	Fructose-bisphosphate aldolase A OS=Homo sapiens GN=ALDOA PE=1 SV=2 - [ALDOA_HUMAN]	56.2095	42.58	1	6	7	16	1.88062e+08	364	39.3953	8.08936
P12829	Myosin light chain 4 OS=Homo sapiens GN=MYL4 PE=1 SV=3 - [MYL4_HUMAN]	55.6456	47.21	1	8	8	14	1.77746e+08	197	21.5509	5.03369
O75369	Filamin-B OS=Homo sapiens GN=FLNB PE=1 SV=2 - [FLNB_HUMAN]	55.5348	4.27	1	2	6	14	4.36925e+08	2602	277.99	5.73193
Q9ULV4	Coronin-1C OS=Homo sapiens GN=CORO1C PE=1 SV=1 - [COR1C_HUMAN]	55.0905	25.74	1	7	7	12	1.83746e+08	474	53.2151	7.07861
P05556	Integrin beta-1 OS=Homo sapiens GN=ITGB1 PE=1 SV=2 - [ITB1_HUMAN]	55.0364	19.17	1	8	8	13	1.96453e+08	798	88.357	5.38916
P13645	Keratin, type I cytoskeletal 10 OS=Homo sapiens GN=KRT10 PE=1 SV=6 - [K1C10_HUMAN]	54.7901	27.05	1	8	8	13	2.02017e+07	584	58.7917	5.21143
P11021	78 kDa glucose-regulated protein OS=Homo sapiens GN=HSPA5 PE=1 SV=2 - [GRP78_HUMAN]	54.4016	27.98	1	11	12	15	2.18813e+08	654	72.2884	5.16064
P01023	Alpha-2-macroglobulin OS=Homo sapiens GN=A2M PE=1 SV=3 - [A2MG_HUMAN]	53.8071	16.35	1	12	12	14	1.90716e+07	1474	163.188	6.45557
P60660	Myosin light polypeptide 6 OS=Homo sapiens GN=MYL6 PE=1 SV=2 - [MYL6_HUMAN]	53.4845	43.71	1	5	5	13	1129651136	151	16.9191	4.65283
P08238	Heat shock protein HSP 90-beta OS=Homo sapiens GN=HSP90AB1 PE=1 SV=4 - [HS90B_HUMAN]	52.9759	21.41	6	5	10	17	1.05321e+08	724	83.2121	5.03369
Q13813	Spectrin alpha chain, non-erythrocytic 1 OS=Homo sapiens GN=SPTAN1 PE=1 SV=3 - [SPTN1_HUMAN]	52.522	8.37	1	11	11	11	9.34914e+06	2472	284.364	5.35107
Q07960	Rho GTPase-activating protein 1 OS=Homo sapiens GN=ARHGAP1 PE=1 SV=1 - [RHG01_HUMAN]	52.2312	32.35	1	8	8	12	7.18223e+07	439	50.4042	6.29053
P02545	Prelamin-A/C OS=Homo sapiens GN=LMNA PE=1 SV=1 - [LMNA_HUMAN]	51.3508	20.93	1	7	7	12	3.26965e+08	664	74.0947	7.02002
P29536	Leiomodin-1 OS=Homo sapiens GN=LMOD1 PE=1 SV=3 - [LMOD1_HUMAN]	50.6645	18.83	1	8	8	12	2.03275e+08	600	66.9889	9.33447
Q16647	Prostacyclin synthase OS=Homo sapiens GN=PTGIS PE=1 SV=1 - [PTGIS_HUMAN]	50.3489	29.2	1	9	9	11	3.96211e+07	500	57.0678	7.31299
P17655	Calpain-2 catalytic subunit OS=Homo sapiens GN=CAPN2 PE=1 SV=6 - [CAN2_HUMAN]	50.1613	27.29	1	9	9	11	3.50252e+07	700	79.9448	4.98291
Q14847	LIM and SH3 domain protein 1 OS=Homo sapiens GN=LASP1 PE=1 SV=2 - [LASP1_HUMAN]	49.9662	32.95	1	5	5	9	2.19457e+08	261	29.6982	7.04932
P58107	Epiplakin OS=Homo sapiens GN=EPPK1 PE=1 SV=2 - [EPIPL_HUMAN]	49.9423	15.83	1	7	10	12	3.84696e+07	5090	555.279	5.60498
P56199	Integrin alpha-1 OS=Homo sapiens GN=ITGA1 PE=1 SV=2 - [ITA1_HUMAN]	49.1384	11.11	1	6	6	10	8.08935e+07	1179	130.765	6.29053
P31946	14-3-3 protein beta/alpha OS=Homo sapiens GN=YWHAB PE=1 SV=3 - [1433B_HUMAN]	48.9591	27.64	2	4	5	12	1.24291e+08	246	28.0648	4.83057
P13797	Plastin-3 OS=Homo sapiens GN=PLS3 PE=1 SV=4 - [PLST_HUMAN]	48.9583	32.06	2	10	13	14	2.99698e+07	630	70.7662	5.60498
P68871	Hemoglobin subunit beta OS=Homo sapiens GN=HBB PE=1 SV=2 - [HBB_HUMAN]	48.4554	31.29	3	3	4	12	1.1267e+09	147	15.9883	7.28369
Q14764	Major vault protein OS=Homo sapiens GN=MVP PE=1 SV=4 - [MVP_HUMAN]	48.3574	27.66	1	12	12	14	2.32713e+07	893	99.2659	5.47803
P29401	Transketolase OS=Homo sapiens GN=TKT PE=1 SV=3 - [TKT_HUMAN]	47.0802	33.07	1	10	10	11	6.58145e+07	623	67.8347	7.66455
P40227	T-complex protein 1 subunit zeta OS=Homo sapiens GN=CCT6A PE=1 SV=3 - [TCPZ_HUMAN]	46.7695	21.28	1	6	6	11	3.04564e+07	531	57.9876	6.68311
Q99832	T-complex protein 1 subunit eta OS=Homo sapiens GN=CCT7 PE=1 SV=2 - [TCPH_HUMAN]	46.5916	31.49	1	8	8	10	2.91659e+07	543	59.3289	7.6499
Q15404	Ras suppressor protein 1 OS=Homo sapiens GN=RSU1 PE=1 SV=3 - [RSU1_HUMAN]	46.4117	33.94	1	5	5	12	1.05191e+08	277	31.5207	8.646
P30101	Protein disulfide-isomerase A3 OS=Homo sapiens GN=PDIA3 PE=1 SV=4 - [PDIA3_HUMAN]	46.3692	22.18	1	8	8	10	9.30535e+07	505	56.7468	6.354
Q15417	Calponin-3 OS=Homo sapiens GN=CNN3 PE=1 SV=1 - [CNN3_HUMAN]	46.0606	21.28	1	5	5	10	8.37741e+07	329	36.3908	6.04932
P60174	Triosephosphate isomerase OS=Homo sapiens GN=TPI1 PE=1 SV=3 - [TPIS_HUMAN]	45.2081	39.16	1	6	6	11	1.54709e+08	286	30.7717	5.92236
P63104	14-3-3 protein zeta/delta OS=Homo sapiens GN=YWHAZ PE=1 SV=1 - [1433Z_HUMAN]	45.2015	33.47	2	4	5	12	2.80739e+08	245	27.7277	4.79248
P05783	Keratin, type I cytoskeletal 18 OS=Homo sapiens GN=KRT18 PE=1 SV=2 - [K1C18_HUMAN]	45.1878	34.19	1	8	8	11	1.02401e+08	430	48.0285	5.45264
P30041	Peroxiredoxin-6 OS=Homo sapiens GN=PRDX6 PE=1 SV=3 - [PRDX6_HUMAN]	45.0102	53.57	1	10	10	12	8.83194e+07	224	25.0192	6.37939
Q9BZQ8	Protein Niban OS=Homo sapiens GN=FAM129A PE=1 SV=1 - [NIBAN_HUMAN]	44.8828	17.67	1	9	9	11	9.60309e+07	928	103.07	4.77979
P27824	Calnexin OS=Homo sapiens GN=CANX PE=1 SV=2 - [CALX_HUMAN]	44.7854	24.49	1	8	8	12	9.46444e+07	592	67.5259	4.60205
P08648	Integrin alpha-5 OS=Homo sapiens GN=ITGA5 PE=1 SV=2 - [ITA5_HUMAN]	43.7575	17.45	1	8	8	12	1.00801e+08	1049	114.465	5.77002
P62140	Serine/threonine-protein phosphatase PP1-beta catalytic subunit OS=Homo sapiens GN=PPP1CB PE=1 SV=3 - [PP1B_HUMAN]	43.4664	43.43	3	8	8	12	2.58368e+07	327	37.1626	6.18896
P52943	Cysteine-rich protein 2 OS=Homo sapiens GN=CRIP2 PE=1 SV=1 - [CRIP2_HUMAN]	42.9849	37.98	1	4	4	9	1.20419e+08	208	22.478	8.71924
P04844	Dolichyl-diphosphooligosaccharide--protein glycosyltransferase subunit 2 OS=Homo sapiens GN=RPN2 PE=1 SV=3 - [RPN2_HUMAN]	42.9495	34.39	1	10	10	11	2.4583e+07	631	69.241	5.69385
P01834	Immunoglobulin kappa constant OS=Homo sapiens GN=IGKC PE=1 SV=2 - [IGKC_HUMAN]	42.5753	44.86	2	3	3	10	8.61643e+07	107	11.7578	6.52197
O00151	PDZ and LIM domain protein 1 OS=Homo sapiens GN=PDLIM1 PE=1 SV=4 - [PDLI1_HUMAN]	42.4827	43.47	1	8	8	11	5.565e+07	329	36.049	7.02002
Q06828	Fibromodulin OS=Homo sapiens GN=FMOD PE=1 SV=2 - [FMOD_HUMAN]	41.8743	23.14	1	6	6	10	5.40992e+07	376	43.1515	6.03662
Q6PCB0	von Willebrand factor A domain-containing protein 1 OS=Homo sapiens GN=VWA1 PE=1 SV=1 - [VWA1_HUMAN]	41.8229	18.88	1	4	4	8	3.15967e+07	445	46.7753	7.6792
P09211	Glutathione S-transferase P OS=Homo sapiens GN=GSTP1 PE=1 SV=2 - [GSTP1_HUMAN]	41.7654	41.9	1	6	6	9	1.88895e+08	210	23.341	5.64307
P18669	Phosphoglycerate mutase 1 OS=Homo sapiens GN=PGAM1 PE=1 SV=2 - [PGAM1_HUMAN]	41.6692	50.79	3	7	7	12	1.64377e+08	254	28.7858	7.18115
P27348	14-3-3 protein theta OS=Homo sapiens GN=YWHAQ PE=1 SV=1 - [1433T_HUMAN]	41.3636	24.49	2	4	5	10	1.23903e+08	245	27.7468	4.77979
P78371	T-complex protein 1 subunit beta OS=Homo sapiens GN=CCT2 PE=1 SV=4 - [TCPB_HUMAN]	40.9517	29.91	1	8	8	9	2.39843e+07	535	57.4521	6.45557
P23142	Fibulin-1 OS=Homo sapiens GN=FBLN1 PE=1 SV=4 - [FBLN1_HUMAN]	40.78	14.79	1	6	6	9	2.99567e+08	703	77.1624	5.22412
P23528	Cofilin-1 OS=Homo sapiens GN=CFL1 PE=1 SV=3 - [COF1_HUMAN]	40.0549	50	1	5	6	10	1.58372e+08	166	18.4907	8.08936
P02671	Fibrinogen alpha chain OS=Homo sapiens GN=FGA PE=1 SV=2 - [FIBA_HUMAN]	39.6759	9.58	1	6	6	11	1.98954e+08	866	94.9144	6.01123
P48735	Isocitrate dehydrogenase [NADP], mitochondrial OS=Homo sapiens GN=IDH2 PE=1 SV=2 - [IDHP_HUMAN]	39.6016	29.2	1	10	10	11	5.20165e+07	452	50.8769	8.68994
P10768	S-formylglutathione hydrolase OS=Homo sapiens GN=ESD PE=1 SV=2 - [ESTD_HUMAN]	39.4065	42.91	1	7	7	10	2.88652e+07	282	31.4425	7.02002
P27816	Microtubule-associated protein 4 OS=Homo sapiens GN=MAP4 PE=1 SV=3 - [MAP4_HUMAN]	38.8343	13.89	1	8	8	11	3.48707e+07	1152	120.93	5.42725
P53814	Smoothelin OS=Homo sapiens GN=SMTN PE=1 SV=7 - [SMTN_HUMAN]	38.6215	11.78	1	5	5	8	2.93776e+07	917	98.9982	9.0708
Q15019	Septin-2 OS=Homo sapiens GN=SEPT2 PE=1 SV=1 - [SEPT2_HUMAN]	38.4118	39.61	1	8	8	9	6.09405e+07	361	41.4613	6.59521
Q14697	Neutral alpha-glucosidase AB OS=Homo sapiens GN=GANAB PE=1 SV=3 - [GANAB_HUMAN]	38.3927	16.74	1	7	7	10	3.4847e+07	944	106.807	6.13818
P02511	Alpha-crystallin B chain OS=Homo sapiens GN=CRYAB PE=1 SV=2 - [CRYAB_HUMAN]	38.0205	23.43	1	3	3	7	1.02815e+08	175	20.1464	7.32764
P16112	Aggrecan core protein OS=Homo sapiens GN=ACAN PE=1 SV=2 - [PGCA_HUMAN]	37.8786	5.76	1	6	6	9	5.33332e+07	2415	250.04	4.18311
P63010	AP-2 complex subunit beta OS=Homo sapiens GN=AP2B1 PE=1 SV=1 - [AP2B1_HUMAN]	37.5585	15.47	1	5	6	8	1.46036e+07	937	104.486	5.37646
P36955	Pigment epithelium-derived factor OS=Homo sapiens GN=SERPINF1 PE=1 SV=4 - [PEDF_HUMAN]	37.5378	33.49	1	9	9	11	4.99449e+07	418	46.2833	6.37939
P62834	Ras-related protein Rap-1A OS=Homo sapiens GN=RAP1A PE=1 SV=1 - [RAP1A_HUMAN]	37.421	42.93	2	2	5	9	6.19929e+07	184	20.9737	6.66846
Q16181	Septin-7 OS=Homo sapiens GN=SEPT7 PE=1 SV=2 - [SEPT7_HUMAN]	37.3591	23.8	2	5	6	9	8.36022e+07	437	50.648	8.63135
P17987	T-complex protein 1 subunit alpha OS=Homo sapiens GN=TCP1 PE=1 SV=1 - [TCPA_HUMAN]	36.8875	26.8	1	8	8	11	1.83101e+07	556	60.3056	6.11279
P01860	Immunoglobulin heavy constant gamma 3 OS=Homo sapiens GN=IGHG3 PE=1 SV=2 - [IGHG3_HUMAN]	36.7153	23.34	1	3	5	7	1.03424e+08	377	41.2604	7.89893
Q13418	Integrin-linked protein kinase OS=Homo sapiens GN=ILK PE=1 SV=2 - [ILK_HUMAN]	36.2709	30.97	1	7	7	9	7.07656e+07	452	51.3859	8.07471
Q15942	Zyxin OS=Homo sapiens GN=ZYX PE=1 SV=1 - [ZYX_HUMAN]	36.2532	14.51	1	4	4	7	1.12113e+08	572	61.2382	6.66846
P30153	Serine/threonine-protein phosphatase 2A 65 kDa regulatory subunit A alpha isoform OS=Homo sapiens GN=PPP2R1A PE=1 SV=4 - [2AAA_HUMAN]	36.1304	18.17	2	6	6	8	2.94251e+07	589	65.2669	5.10986
P30086	Phosphatidylethanolamine-binding protein 1 OS=Homo sapiens GN=PEBP1 PE=1 SV=3 - [PEBP1_HUMAN]	35.8878	51.87	1	5	5	8	9.9787e+07	187	21.0437	7.53271
P04275	von Willebrand factor OS=Homo sapiens GN=VWF PE=1 SV=4 - [VWF_HUMAN]	35.6313	4.19	1	7	7	9	1.86266e+07	2813	309.058	5.47803
P13010	X-ray repair cross-complementing protein 5 OS=Homo sapiens GN=XRCC5 PE=1 SV=3 - [XRCC5_HUMAN]	35.5665	18.85	1	6	6	7	1.75578e+07	732	82.6523	5.80811
O15144	Actin-related protein 2/3 complex subunit 2 OS=Homo sapiens GN=ARPC2 PE=1 SV=1 - [ARPC2_HUMAN]	35.515	31	1	4	4	8	3.23686e+07	300	34.3115	7.35693
P40939	Trifunctional enzyme subunit alpha, mitochondrial OS=Homo sapiens GN=HADHA PE=1 SV=2 - [ECHA_HUMAN]	34.9985	20.45	1	8	8	9	3.11874e+07	763	82.9469	9.0415
P07996	Thrombospondin-1 OS=Homo sapiens GN=THBS1 PE=1 SV=2 - [TSP1_HUMAN]	34.781	12.99	1	8	9	10	6.07256e+07	1170	129.3	4.94482
P47755	F-actin-capping protein subunit alpha-2 OS=Homo sapiens GN=CAPZA2 PE=1 SV=3 - [CAZA2_HUMAN]	34.5897	33.57	1	4	6	8	6.48107e+07	286	32.9286	5.84619
P00441	Superoxide dismutase [Cu-Zn] OS=Homo sapiens GN=SOD1 PE=1 SV=2 - [SODC_HUMAN]	34.5565	60.39	1	5	5	6	8.12441e+07	154	15.9259	6.12549
P61224	Ras-related protein Rap-1b OS=Homo sapiens GN=RAP1B PE=1 SV=1 - [RAP1B_HUMAN]	34.346	41.85	2	1	4	8	6.19929e+07	184	20.8116	5.78271
O00339	Matrilin-2 OS=Homo sapiens GN=MATN2 PE=1 SV=4 - [MATN2_HUMAN]	33.8905	14.23	1	8	8	10	4.58084e+07	956	106.767	6.26514
P15311	Ezrin OS=Homo sapiens GN=EZR PE=1 SV=4 - [EZRI_HUMAN]	33.0626	17.06	1	4	7	11	5.78315e+07	586	69.3697	6.26514
P09525	Annexin A4 OS=Homo sapiens GN=ANXA4 PE=1 SV=4 - [ANXA4_HUMAN]	32.8616	36.99	1	7	8	9	6.35258e+07	319	35.8601	6.12549
P00387	NADH-cytochrome b5 reductase 3 OS=Homo sapiens GN=CYB5R3 PE=1 SV=3 - [NB5R3_HUMAN]	32.8173	20.27	1	5	5	8	6.32324e+07	301	34.2127	7.59131
Q96KK5	Histone H2A type 1-H OS=Homo sapiens GN=HIST1H2AH PE=1 SV=3 - [H2A1H_HUMAN]	32.62	37.5	10	1	2	7	2.05934e+08	128	13.8978	10.8872
P13489	Ribonuclease inhibitor OS=Homo sapiens GN=RNH1 PE=1 SV=2 - [RINI_HUMAN]	32.5755	32.75	1	8	8	11	4.1218e+07	461	49.9411	4.81787
Q6DD88	Atlastin-3 OS=Homo sapiens GN=ATL3 PE=1 SV=1 - [ATLA3_HUMAN]	32.4812	27.54	1	8	8	8	4.76721e+07	541	60.5034	5.65576
P63241	Eukaryotic translation initiation factor 5A-1 OS=Homo sapiens GN=EIF5A PE=1 SV=2 - [IF5A1_HUMAN]	32.4796	50.65	3	5	5	6	2.28616e+07	154	16.8214	5.23682
P05787	Keratin, type II cytoskeletal 8 OS=Homo sapiens GN=KRT8 PE=1 SV=7 - [K2C8_HUMAN]	32.4305	29.19	1	9	9	10	8.66395e+07	483	53.6711	5.59229
P02787	Serotransferrin OS=Homo sapiens GN=TF PE=1 SV=3 - [TRFE_HUMAN]	32.0423	10.6	1	3	3	6	1.77427e+07	698	77.0136	7.12256
P19823	Inter-alpha-trypsin inhibitor heavy chain H2 OS=Homo sapiens GN=ITIH2 PE=1 SV=2 - [ITIH2_HUMAN]	31.9507	11.52	1	6	6	8	5.67674e+07	946	106.397	6.85889
Q9Y696	Chloride intracellular channel protein 4 OS=Homo sapiens GN=CLIC4 PE=1 SV=4 - [CLIC4_HUMAN]	31.759	39.13	1	5	5	7	5.90763e+07	253	28.7537	5.59229
P48643	T-complex protein 1 subunit epsilon OS=Homo sapiens GN=CCT5 PE=1 SV=1 - [TCPE_HUMAN]	31.4814	27.73	1	8	8	9	2.41512e+07	541	59.6328	5.65576
P02745	Complement C1q subcomponent subunit A OS=Homo sapiens GN=C1QA PE=1 SV=2 - [C1QA_HUMAN]	31.2871	19.18	1	3	3	7	5.7785e+07	245	26.0002	9.11475
Q86VP6	Cullin-associated NEDD8-dissociated protein 1 OS=Homo sapiens GN=CAND1 PE=1 SV=2 - [CAND1_HUMAN]	31.284	12.36	1	9	9	10	1.70007e+07	1230	136.289	5.78271
Q9BXN1	Asporin OS=Homo sapiens GN=ASPN PE=1 SV=2 - [ASPN_HUMAN]	30.7738	27.37	1	6	6	7	5.28998e+07	380	43.3893	7.07861
P52565	Rho GDP-dissociation inhibitor 1 OS=Homo sapiens GN=ARHGDIA PE=1 SV=3 - [GDIR1_HUMAN]	30.585	44.61	1	5	5	9	6.36467e+07	204	23.1927	5.10986
Q9Y6C2	EMILIN-1 OS=Homo sapiens GN=EMILIN1 PE=1 SV=3 - [EMIL1_HUMAN]	30.4509	10.83	1	6	6	7	5.1451e+07	1016	106.63	5.17334
Q99798	Aconitate hydratase, mitochondrial OS=Homo sapiens GN=ACO2 PE=1 SV=2 - [ACON_HUMAN]	30.2278	12.31	1	5	5	6	2.46872e+07	780	85.3719	7.60596
Q6NZI2	Caveolae-associated protein 1 OS=Homo sapiens GN=CAVIN1 PE=1 SV=1 - [CAVN1_HUMAN]	29.9266	12.82	1	3	3	6	2.43902e+08	390	43.4498	5.60498
P32119	Peroxiredoxin-2 OS=Homo sapiens GN=PRDX2 PE=1 SV=5 - [PRDX2_HUMAN]	29.8513	42.42	1	5	5	7	9.00127e+07	198	21.8782	5.97314
Q15084	Protein disulfide-isomerase A6 OS=Homo sapiens GN=PDIA6 PE=1 SV=1 - [PDIA6_HUMAN]	29.4924	22.73	1	6	6	9	3.95454e+07	440	48.0913	5.08447
P0C0L5	Complement C4-B OS=Homo sapiens GN=C4B PE=1 SV=2 - [CO4B_HUMAN]	29.1859	8.89	2	6	6	6	1.4422e+07	1744	192.631	7.26904
Q9Y281	Cofilin-2 OS=Homo sapiens GN=CFL2 PE=1 SV=1 - [COF2_HUMAN]	29.1078	30.72	1	2	3	6	1.11852e+08	166	18.7249	7.88428
Q9Y277	Voltage-dependent anion-selective channel protein 3 OS=Homo sapiens GN=VDAC3 PE=1 SV=1 - [VDAC3_HUMAN]	29.0623	35.69	1	5	6	8	2.23403e+07	283	30.6393	8.66064
P12956	X-ray repair cross-complementing protein 6 OS=Homo sapiens GN=XRCC6 PE=1 SV=2 - [XRCC6_HUMAN]	28.9892	18.88	1	7	7	9	1.23984e+07	609	69.7991	6.63916
Q07065	Cytoskeleton-associated protein 4 OS=Homo sapiens GN=CKAP4 PE=1 SV=2 - [CKAP4_HUMAN]	28.9258	15.45	1	7	7	7	4.10531e+07	602	65.9827	5.92236
Q16777	Histone H2A type 2-C OS=Homo sapiens GN=HIST2H2AC PE=1 SV=4 - [H2A2C_HUMAN]	28.7964	37.21	2	1	2	6	2.13065e+08	129	13.9798	10.9019
P01859	Immunoglobulin heavy constant gamma 2 OS=Homo sapiens GN=IGHG2 PE=1 SV=2 - [IGHG2_HUMAN]	28.674	20.86	1	2	4	6	6.86529e+07	326	35.8778	7.59131
P04899	Guanine nucleotide-binding protein G(i) subunit alpha-2 OS=Homo sapiens GN=GNAI2 PE=1 SV=3 - [GNAI2_HUMAN]	28.6278	20	1	3	4	7	2.99432e+07	355	40.4251	5.5415
P35573	Glycogen debranching enzyme OS=Homo sapiens GN=AGL PE=1 SV=3 - [GDE_HUMAN]	28.1746	7.7	1	7	7	8	1.17156e+07	1532	174.652	6.75635
Q9BTV4	Transmembrane protein 43 OS=Homo sapiens GN=TMEM43 PE=1 SV=1 - [TMM43_HUMAN]	28.0786	25	1	5	5	6	4.50043e+07	400	44.8472	8.1333
O00571	ATP-dependent RNA helicase DDX3X OS=Homo sapiens GN=DDX3X PE=1 SV=3 - [DDX3X_HUMAN]	27.9097	12.99	2	6	6	8	1.10357e+07	662	73.198	7.18115
Q16851	UTP--glucose-1-phosphate uridylyltransferase OS=Homo sapiens GN=UGP2 PE=1 SV=5 - [UGPA_HUMAN]	27.8585	23.82	1	6	6	7	3.64169e+07	508	56.9047	8.14795
P09382	Galectin-1 OS=Homo sapiens GN=LGALS1 PE=1 SV=2 - [LEG1_HUMAN]	27.6382	42.22	1	3	3	8	7.21849e+07	135	14.7062	5.50342
P63244	Receptor of activated protein C kinase 1 OS=Homo sapiens GN=RACK1 PE=1 SV=3 - [RACK1_HUMAN]	27.559	36.28	1	5	5	5	1.95765e+07	317	35.0546	7.69385
Q14112	Nidogen-2 OS=Homo sapiens GN=NID2 PE=1 SV=3 - [NID2_HUMAN]	27.3989	8.8	1	5	6	7	1.04239e+08	1375	151.158	5.2876
P04843	Dolichyl-diphosphooligosaccharide--protein glycosyltransferase subunit 1 OS=Homo sapiens GN=RPN1 PE=1 SV=1 - [RPN1_HUMAN]	26.9218	17.46	1	7	7	7	1.95503e+07	607	68.5268	6.37939
Q9NQC3	Reticulon-4 OS=Homo sapiens GN=RTN4 PE=1 SV=2 - [RTN4_HUMAN]	26.4678	6.54	1	3	3	7	4.79862e+07	1192	129.851	4.50049
Q9UBX5	Fibulin-5 OS=Homo sapiens GN=FBLN5 PE=1 SV=1 - [FBLN5_HUMAN]	26.3812	11.16	1	4	4	8	1.59248e+08	448	50.1467	4.729
Q8NBS9	Thioredoxin domain-containing protein 5 OS=Homo sapiens GN=TXNDC5 PE=1 SV=2 - [TXND5_HUMAN]	26.3446	21.99	1	6	6	7	6.95974e+07	432	47.5987	5.97314
P61981	14-3-3 protein gamma OS=Homo sapiens GN=YWHAG PE=1 SV=2 - [1433G_HUMAN]	25.7443	19.43	2	2	3	7	1.13868e+08	247	28.2849	4.89404
P35555	Fibrillin-1 OS=Homo sapiens GN=FBN1 PE=1 SV=3 - [FBN1_HUMAN]	25.2789	3.45	1	5	5	7	4.42978e+07	2871	312.022	4.93213
P61204	ADP-ribosylation factor 3 OS=Homo sapiens GN=ARF3 PE=1 SV=2 - [ARF3_HUMAN]	25.2319	43.65	3	2	5	6	4.8992e+07	181	20.5877	7.43018
P62937	Peptidyl-prolyl cis-trans isomerase A OS=Homo sapiens GN=PPIA PE=1 SV=2 - [PPIA_HUMAN]	25.2213	47.88	2	7	7	7	2.0304e+08	165	18.0009	7.81104
Q9GZM7	Tubulointerstitial nephritis antigen-like OS=Homo sapiens GN=TINAGL1 PE=1 SV=1 - [TINAL_HUMAN]	25.2033	19.7	1	6	6	6	7.41486e+07	467	52.353	6.99072
Q08257	Quinone oxidoreductase OS=Homo sapiens GN=CRYZ PE=1 SV=1 - [QOR_HUMAN]	25.143	22.8	1	4	4	5	2.88516e+07	329	35.1845	8.44092
P01861	Immunoglobulin heavy constant gamma 4 OS=Homo sapiens GN=IGHG4 PE=1 SV=1 - [IGHG4_HUMAN]	24.7578	20.49	1	1	4	7	1.37192e+08	327	35.9179	7.35693
P60981	Destrin OS=Homo sapiens GN=DSTN PE=1 SV=3 - [DEST_HUMAN]	24.7137	26.67	1	3	3	6	2.13137e+08	165	18.4935	7.85498
Q12805	EGF-containing fibulin-like extracellular matrix protein 1 OS=Homo sapiens GN=EFEMP1 PE=1 SV=2 - [FBLN3_HUMAN]	24.5129	13.59	1	4	4	6	7.32382e+07	493	54.6042	5.07178
P62879	Guanine nucleotide-binding protein G(I)/G(S)/G(T) subunit beta-2 OS=Homo sapiens GN=GNB2 PE=1 SV=3 - [GBB2_HUMAN]	24.3876	28.82	1	3	4	5	1.3616e+07	340	37.3071	5.99854
P07195	L-lactate dehydrogenase B chain OS=Homo sapiens GN=LDHB PE=1 SV=2 - [LDHB_HUMAN]	24.28	20.96	1	5	5	7	9.06548e+07	334	36.6151	6.04932
P08294	Extracellular superoxide dismutase [Cu-Zn] OS=Homo sapiens GN=SOD3 PE=1 SV=2 - [SODE_HUMAN]	24.2025	32.08	1	3	3	5	3.97816e+07	240	25.8347	6.60986
Q16643	Drebrin OS=Homo sapiens GN=DBN1 PE=1 SV=4 - [DREB_HUMAN]	24.19	14.64	1	5	5	5	2.70929e+07	649	71.3854	4.44971
Q04446	1,4-alpha-glucan-branching enzyme OS=Homo sapiens GN=GBE1 PE=1 SV=3 - [GLGB_HUMAN]	23.9949	17.66	1	6	6	6	2.33456e+07	702	80.4226	6.31592
P19827	Inter-alpha-trypsin inhibitor heavy chain H1 OS=Homo sapiens GN=ITIH1 PE=1 SV=3 - [ITIH1_HUMAN]	23.744	8.34	1	5	5	6	2.2834e+07	911	101.326	6.78564
Q92499	ATP-dependent RNA helicase DDX1 OS=Homo sapiens GN=DDX1 PE=1 SV=2 - [DDX1_HUMAN]	23.498	12.57	1	5	5	7	1.07731e+07	740	82.3798	7.2251
Q7KZF4	Staphylococcal nuclease domain-containing protein 1 OS=Homo sapiens GN=SND1 PE=1 SV=1 - [SND1_HUMAN]	23.4628	10	1	4	4	5	17335289	910	101.934	7.1665
P30048	Thioredoxin-dependent peroxide reductase, mitochondrial OS=Homo sapiens GN=PRDX3 PE=1 SV=3 - [PRDX3_HUMAN]	23.4429	37.11	1	5	5	5	4.8185e+07	256	27.6752	7.78174
P39656	Dolichyl-diphosphooligosaccharide--protein glycosyltransferase 48 kDa subunit OS=Homo sapiens GN=DDOST PE=1 SV=4 - [OST48_HUMAN]	23.397	26.97	1	6	6	6	1.63314e+07	456	50.769	6.55127
P55786	Puromycin-sensitive aminopeptidase OS=Homo sapiens GN=NPEPPS PE=1 SV=2 - [PSA_HUMAN]	23.3724	18.61	2	9	9	10	2.24486e+07	919	103.211	5.71924
P62258	14-3-3 protein epsilon OS=Homo sapiens GN=YWHAE PE=1 SV=1 - [1433E_HUMAN]	23.2806	16.08	2	2	3	6	1.13666e+08	255	29.1554	4.7417
P06756	Integrin alpha-V OS=Homo sapiens GN=ITGAV PE=1 SV=2 - [ITAV_HUMAN]	22.7261	13.84	1	7	7	8	1.5843e+07	1048	115.964	5.68115
P40261	Nicotinamide N-methyltransferase OS=Homo sapiens GN=NNMT PE=1 SV=1 - [NNMT_HUMAN]	22.5759	30.68	1	4	4	6	1.59883e+07	264	29.5551	5.74463
P61158	Actin-related protein 3 OS=Homo sapiens GN=ACTR3 PE=1 SV=3 - [ARP3_HUMAN]	22.2293	38.04	3	8	8	9	8.26025e+07	418	47.341	5.88428
P60953	Cell division control protein 42 homolog OS=Homo sapiens GN=CDC42 PE=1 SV=2 - [CDC42_HUMAN]	22.2187	8.9	1	1	1	5	4.22773e+07	191	21.245	6.55127
P07384	Calpain-1 catalytic subunit OS=Homo sapiens GN=CAPN1 PE=1 SV=1 - [CAN1_HUMAN]	22.0821	17.51	1	6	6	7	3.37993e+07	714	81.8382	5.66846
P40123	Adenylyl cyclase-associated protein 2 OS=Homo sapiens GN=CAP2 PE=1 SV=1 - [CAP2_HUMAN]	21.9989	27.46	1	6	6	6	2.69686e+07	477	52.7908	6.3667
P08603	Complement factor H OS=Homo sapiens GN=CFH PE=1 SV=4 - [CFAH_HUMAN]	21.9371	8.53	1	6	6	7	2.46631e+07	1231	139.005	6.60986
P50995	Annexin A11 OS=Homo sapiens GN=ANXA11 PE=1 SV=1 - [ANX11_HUMAN]	21.8805	11.09	1	4	4	6	4.27881e+07	505	54.3551	7.6499
P35241	Radixin OS=Homo sapiens GN=RDX PE=1 SV=1 - [RADI_HUMAN]	21.8688	13.55	1	2	5	7	5.21754e+07	583	68.5214	6.3667
Q02218	2-oxoglutarate dehydrogenase, mitochondrial OS=Homo sapiens GN=OGDH PE=1 SV=3 - [ODO1_HUMAN]	21.8197	8.02	1	5	5	6	1.10099e+07	1023	115.861	6.85889
P02774	Vitamin D-binding protein OS=Homo sapiens GN=GC PE=1 SV=1 - [VTDB_HUMAN]	21.8075	12.03	1	3	3	6	1.25092e+07	474	52.929	5.5415
Q63ZY3	KN motif and ankyrin repeat domain-containing protein 2 OS=Homo sapiens GN=KANK2 PE=1 SV=1 - [KANK2_HUMAN]	21.8006	8.81	1	5	5	6	1.3437e+07	851	91.1179	5.63037
P27105	Erythrocyte band 7 integral membrane protein OS=Homo sapiens GN=STOM PE=1 SV=3 - [STOM_HUMAN]	21.7813	28.82	1	5	5	6	2.19038e+07	288	31.7107	7.88428
P52907	F-actin-capping protein subunit alpha-1 OS=Homo sapiens GN=CAPZA1 PE=1 SV=3 - [CAZA1_HUMAN]	21.7175	22.73	1	2	4	5	3.8903e+07	286	32.9023	5.69385
Q9H4M9	EH domain-containing protein 1 OS=Homo sapiens GN=EHD1 PE=1 SV=2 - [EHD1_HUMAN]	21.5703	17.98	1	3	6	6	2.29726e+07	534	60.5887	6.82959
P58546	Myotrophin OS=Homo sapiens GN=MTPN PE=1 SV=2 - [MTPN_HUMAN]	21.4224	48.31	1	3	3	4	1.77121e+07	118	12.8866	5.51611
Q96QK1	Vacuolar protein sorting-associated protein 35 OS=Homo sapiens GN=VPS35 PE=1 SV=2 - [VPS35_HUMAN]	21.3592	9.3	1	5	5	5	1.13022e+07	796	91.6489	5.49072
P21399	Cytoplasmic aconitate hydratase OS=Homo sapiens GN=ACO1 PE=1 SV=3 - [ACOC_HUMAN]	21.3209	11.47	1	5	5	5	2.08683e+07	889	98.3366	6.68311
P26641	Elongation factor 1-gamma OS=Homo sapiens GN=EEF1G PE=1 SV=3 - [EF1G_HUMAN]	21.2816	25.63	1	5	5	5	1.51145e+07	437	50.0871	6.66846
Q9UHD8	Septin-9 OS=Homo sapiens GN=SEPT9 PE=1 SV=2 - [SEPT9_HUMAN]	20.912	9.39	1	4	4	5	1.91206e+07	586	65.3608	8.96826
P15880	40S ribosomal protein S2 OS=Homo sapiens GN=RPS2 PE=1 SV=2 - [RS2_HUMAN]	20.7819	18.77	1	5	5	5	2.19639e+07	293	31.3046	10.2427
P18085	ADP-ribosylation factor 4 OS=Homo sapiens GN=ARF4 PE=1 SV=3 - [ARF4_HUMAN]	20.6864	48.89	2	2	5	6	4.26702e+07	180	20.4977	7.13721
Q9NVA2	Septin-11 OS=Homo sapiens GN=SEPT11 PE=1 SV=3 - [SEP11_HUMAN]	20.4396	23.54	2	2	6	8	3.84537e+07	429	49.3672	6.81494
P39059	Collagen alpha-1(XV) chain OS=Homo sapiens GN=COL15A1 PE=1 SV=2 - [COFA1_HUMAN]	20.2687	5.19	1	4	4	5	2.77196e+07	1388	141.632	4.99561
Q03135	Caveolin-1 OS=Homo sapiens GN=CAV1 PE=1 SV=4 - [CAV1_HUMAN]	20.1331	30.34	1	3	3	5	1.32376e+08	178	20.4585	6.02393
P50990	T-complex protein 1 subunit theta OS=Homo sapiens GN=CCT8 PE=1 SV=4 - [TCPQ_HUMAN]	20.1058	15.33	1	6	6	6	2.89546e+07	548	59.5825	5.60498
P61978	Heterogeneous nuclear ribonucleoprotein K OS=Homo sapiens GN=HNRNPK PE=1 SV=1 - [HNRPK_HUMAN]	20.078	18.36	1	5	5	5	3.56384e+07	463	50.9444	5.5415
O14974	Protein phosphatase 1 regulatory subunit 12A OS=Homo sapiens GN=PPP1R12A PE=1 SV=1 - [MYPT1_HUMAN]	20.0755	5.15	1	3	3	5	2.26741e+07	1030	115.211	5.40186
Q99497	Protein/nucleic acid deglycase DJ-1 OS=Homo sapiens GN=PARK7 PE=1 SV=2 - [PARK7_HUMAN]	20.0559	31.22	1	3	3	5	3.92698e+07	189	19.8785	6.78564
P61160	Actin-related protein 2 OS=Homo sapiens GN=ACTR2 PE=1 SV=1 - [ARP2_HUMAN]	20.0488	19.8	1	4	4	6	3.11129e+07	394	44.7322	6.7417
Q8N2S1	Latent-transforming growth factor beta-binding protein 4 OS=Homo sapiens GN=LTBP4 PE=1 SV=2 - [LTBP4_HUMAN]	20.0168	6.59	1	5	5	5	3.76551e+07	1624	173.32	5.42725
P61586	Transforming protein RhoA OS=Homo sapiens GN=RHOA PE=1 SV=1 - [RHOA_HUMAN]	20.0145	44.04	2	1	4	7	4.80123e+07	193	21.7541	6.1001
P11766	Alcohol dehydrogenase class-3 OS=Homo sapiens GN=ADH5 PE=1 SV=4 - [ADHX_HUMAN]	19.9972	34.76	1	6	6	8	60871637	374	39.6984	7.48877
P49961	Ectonucleoside triphosphate diphosphohydrolase 1 OS=Homo sapiens GN=ENTPD1 PE=1 SV=1 - [ENTP1_HUMAN]	19.9781	12.16	1	4	4	5	4.86364e+07	510	57.9271	6.34131
P60033	CD81 antigen OS=Homo sapiens GN=CD81 PE=1 SV=1 - [CD81_HUMAN]	19.9215	25	1	3	3	5	6.27332e+07	236	25.7921	5.2876
Q9NYU2	UDP-glucose:glycoprotein glucosyltransferase 1 OS=Homo sapiens GN=UGGT1 PE=1 SV=3 - [UGGG1_HUMAN]	19.8453	7.97	1	5	5	6	6.69535e+06	1555	177.078	5.63037
Q8WUM4	Programmed cell death 6-interacting protein OS=Homo sapiens GN=PDCD6IP PE=1 SV=1 - [PDC6I_HUMAN]	19.7201	11.41	1	5	5	7	1.56171e+07	868	95.9631	6.52197
Q0ZGT2	Nexilin OS=Homo sapiens GN=NEXN PE=1 SV=1 - [NEXN_HUMAN]	19.6371	10.81	1	4	4	8	4.32639e+07	675	80.6087	5.32568
Q96D15	Reticulocalbin-3 OS=Homo sapiens GN=RCN3 PE=1 SV=1 - [RCN3_HUMAN]	19.5787	21.34	1	4	4	4	1.05832e+07	328	37.47	4.89404
P61019	Ras-related protein Rab-2A OS=Homo sapiens GN=RAB2A PE=1 SV=1 - [RAB2A_HUMAN]	19.4941	33.02	2	5	5	5	2.11955e+07	212	23.5308	6.53662
P84243	Histone H3.3 OS=Homo sapiens GN=H3F3A PE=1 SV=2 - [H33_HUMAN]	19.4825	23.53	1	1	1	4	4.42081e+07	136	15.3185	11.2681
O14558	Heat shock protein beta-6 OS=Homo sapiens GN=HSPB6 PE=1 SV=2 - [HSPB6_HUMAN]	19.3849	54.37	1	3	3	6	3.12045e+07	160	17.125	6.40479
P36871	Phosphoglucomutase-1 OS=Homo sapiens GN=PGM1 PE=1 SV=3 - [PGM1_HUMAN]	19.2919	12.46	1	4	4	7	9.24413e+06	562	61.4105	6.75635
Q9UPN3	Microtubule-actin cross-linking factor 1, isoforms 1/2/3/5 OS=Homo sapiens GN=MACF1 PE=1 SV=4 - [MACF1_HUMAN]	19.2229	2.56	1	7	7	9	5.40042e+06	7388	837.787	5.38916
P40925	Malate dehydrogenase, cytoplasmic OS=Homo sapiens GN=MDH1 PE=1 SV=4 - [MDHC_HUMAN]	19.2216	17.07	1	4	4	5	5.29064e+07	334	36.403	7.35693
Q8IUX7	Adipocyte enhancer-binding protein 1 OS=Homo sapiens GN=AEBP1 PE=1 SV=1 - [AEBP1_HUMAN]	19.1556	5.44	1	4	4	4	3.09693e+07	1158	130.847	5.10986
P23634	Plasma membrane calcium-transporting ATPase 4 OS=Homo sapiens GN=ATP2B4 PE=1 SV=2 - [AT2B4_HUMAN]	18.8907	7.82	3	4	4	5	1.20727e+07	1241	137.833	6.59521
P08754	Guanine nucleotide-binding protein G(k) subunit alpha OS=Homo sapiens GN=GNAI3 PE=1 SV=3 - [GNAI3_HUMAN]	18.8345	13.28	1	2	3	5	1.72372e+07	354	40.5063	5.69385
Q04760	Lactoylglutathione lyase OS=Homo sapiens GN=GLO1 PE=1 SV=4 - [LGUL_HUMAN]	18.7614	30.98	1	3	3	5	1.83888e+07	184	20.7642	5.31299
Q04917	14-3-3 protein eta OS=Homo sapiens GN=YWHAH PE=1 SV=4 - [1433F_HUMAN]	18.7602	17.89	2	2	3	5	1.05752e+08	246	28.201	4.84326
P21964	Catechol O-methyltransferase OS=Homo sapiens GN=COMT PE=1 SV=2 - [COMT_HUMAN]	18.7393	33.95	1	4	4	5	1.41419e+07	271	30.0176	5.46533
P20700	Lamin-B1 OS=Homo sapiens GN=LMNB1 PE=1 SV=2 - [LMNB1_HUMAN]	18.6044	16.04	1	5	5	5	1.84747e+07	586	66.3676	5.16064
P36578	60S ribosomal protein L4 OS=Homo sapiens GN=RPL4 PE=1 SV=5 - [RL4_HUMAN]	18.5356	12.18	1	3	3	4	2.08596e+07	427	47.6674	11.063
P04632	Calpain small subunit 1 OS=Homo sapiens GN=CAPNS1 PE=1 SV=1 - [CPNS1_HUMAN]	18.4518	35.82	1	4	4	4	9.38952e+06	268	28.2977	5.19873
P50991	T-complex protein 1 subunit delta OS=Homo sapiens GN=CCT4 PE=1 SV=4 - [TCPD_HUMAN]	18.4295	9.83	1	3	3	4	3.15195e+07	539	57.8878	7.82568
P40926	Malate dehydrogenase, mitochondrial OS=Homo sapiens GN=MDH2 PE=1 SV=3 - [MDHM_HUMAN]	18.4208	15.09	1	3	3	4	2.00304e+07	338	35.4807	8.67529
Q99829	Copine-1 OS=Homo sapiens GN=CPNE1 PE=1 SV=1 - [CPNE1_HUMAN]	18.3221	10.99	1	4	4	7	1.09834e+07	537	59.0215	5.8335
P31939	Bifunctional purine biosynthesis protein PURH OS=Homo sapiens GN=ATIC PE=1 SV=3 - [PUR9_HUMAN]	18.1407	10.98	1	3	3	4	8.82751e+06	592	64.5753	6.7124
Q6UVK1	Chondroitin sulfate proteoglycan 4 OS=Homo sapiens GN=CSPG4 PE=1 SV=2 - [CSPG4_HUMAN]	18.0722	4.48	1	5	5	5	3.87451e+07	2322	250.382	5.46533
P60842	Eukaryotic initiation factor 4A-I OS=Homo sapiens GN=EIF4A1 PE=1 SV=1 - [IF4A1_HUMAN]	18.0703	13.3	2	3	4	5	2.88983e+07	406	46.1246	5.47803
P21589	5'-nucleotidase OS=Homo sapiens GN=NT5E PE=1 SV=1 - [5NTD_HUMAN]	17.9378	14.11	1	4	4	4	1.49088e+07	574	63.3275	7.03467
Q13557	Calcium/calmodulin-dependent protein kinase type II subunit delta OS=Homo sapiens GN=CAMK2D PE=1 SV=3 - [KCC2D_HUMAN]	17.9276	19.44	4	6	6	6	2.23717e+07	499	56.3336	7.25439
P49368	T-complex protein 1 subunit gamma OS=Homo sapiens GN=CCT3 PE=1 SV=4 - [TCPG_HUMAN]	17.8862	15.05	1	6	6	6	2.39551e+07	545	60.4953	6.49365
P98095	Fibulin-2 OS=Homo sapiens GN=FBLN2 PE=1 SV=2 - [FBLN2_HUMAN]	17.8068	3.72	1	3	3	4	8.75143e+07	1184	126.489	4.81787
P48960	CD97 antigen OS=Homo sapiens GN=CD97 PE=1 SV=4 - [CD97_HUMAN]	17.7417	6.23	1	4	4	4	1.67363e+07	835	91.8091	6.87354
P24534	Elongation factor 1-beta OS=Homo sapiens GN=EEF1B2 PE=1 SV=3 - [EF1B_HUMAN]	17.6963	34.67	1	4	4	5	1.94671e+07	225	24.7483	4.66553
O60506	Heterogeneous nuclear ribonucleoprotein Q OS=Homo sapiens GN=SYNCRIP PE=1 SV=2 - [HNRPQ_HUMAN]	17.6383	11.56	1	4	5	5	1.37668e+07	623	69.5596	8.5874
Q00839	Heterogeneous nuclear ribonucleoprotein U OS=Homo sapiens GN=HNRNPU PE=1 SV=6 - [HNRPU_HUMAN]	17.5971	9.33	1	4	4	5	3.61643e+07	825	90.528	5.99854
P29992	Guanine nucleotide-binding protein subunit alpha-11 OS=Homo sapiens GN=GNA11 PE=1 SV=2 - [GNA11_HUMAN]	17.569	13.93	2	2	3	4	9.12055e+06	359	42.0965	5.69385
P26599	Polypyrimidine tract-binding protein 1 OS=Homo sapiens GN=PTBP1 PE=1 SV=1 - [PTBP1_HUMAN]	17.4568	11.86	1	3	3	3	1.93392e+07	531	57.1856	9.17334
P05388	60S acidic ribosomal protein P0 OS=Homo sapiens GN=RPLP0 PE=1 SV=1 - [RLA0_HUMAN]	17.4568	23.03	2	4	4	4	2.26686e+07	317	34.2518	5.97314
Q14141	Septin-6 OS=Homo sapiens GN=SEPT6 PE=1 SV=4 - [SEPT6_HUMAN]	17.4069	15.21	2	1	4	6	2.68736e+07	434	49.6853	6.66846
O95747	Serine/threonine-protein kinase OSR1 OS=Homo sapiens GN=OXSR1 PE=1 SV=1 - [OXSR1_HUMAN]	17.2994	14.8	1	4	4	4	4.81497e+06	527	57.9861	6.43018
P08237	ATP-dependent 6-phosphofructokinase, muscle type OS=Homo sapiens GN=PFKM PE=1 SV=2 - [PFKAM_HUMAN]	17.2341	9.1	1	4	5	5	1.2633e+07	780	85.1284	7.98682
P0CG39	POTE ankyrin domain family member J OS=Homo sapiens GN=POTEJ PE=3 SV=1 - [POTEJ_HUMAN]	16.8142	5.49	2	1	4	9	7.87662e+06	1038	117.315	5.97314
O60814	Histone H2B type 1-K OS=Homo sapiens GN=HIST1H2BK PE=1 SV=3 - [H2B1K_HUMAN]	16.7027	19.05	15	2	2	5	2.06193e+08	126	13.8816	10.3159
Q53GG5	PDZ and LIM domain protein 3 OS=Homo sapiens GN=PDLIM3 PE=1 SV=1 - [PDLI3_HUMAN]	16.6502	12.64	1	3	3	4	4.85731e+07	364	39.2074	6.88818
P02749	Beta-2-glycoprotein 1 OS=Homo sapiens GN=APOH PE=1 SV=3 - [APOH_HUMAN]	16.6343	24.06	1	4	4	4	3.98208e+07	345	38.2727	7.97217
Q15121	Astrocytic phosphoprotein PEA-15 OS=Homo sapiens GN=PEA15 PE=1 SV=2 - [PEA15_HUMAN]	16.5934	27.69	1	2	2	3	2.59412e+07	130	15.0308	5.021
P12236	ADP/ATP translocase 3 OS=Homo sapiens GN=SLC25A6 PE=1 SV=4 - [ADT3_HUMAN]	16.584	25.5	2	1	5	5	3.89048e+07	298	32.8452	9.74463
P25787	Proteasome subunit alpha type-2 OS=Homo sapiens GN=PSMA2 PE=1 SV=2 - [PSA2_HUMAN]	16.5146	26.07	1	3	3	3	1.72665e+07	234	25.8823	7.43018
P07737	Profilin-1 OS=Homo sapiens GN=PFN1 PE=1 SV=2 - [PROF1_HUMAN]	16.4522	40	1	4	4	5	1.1899e+08	140	15.0446	8.26514
O43237	Cytoplasmic dynein 1 light intermediate chain 2 OS=Homo sapiens GN=DYNC1LI2 PE=1 SV=1 - [DC1L2_HUMAN]	16.4223	14.02	1	3	3	6	1.02925e+07	492	54.0655	6.37939
P13861	cAMP-dependent protein kinase type II-alpha regulatory subunit OS=Homo sapiens GN=PRKAR2A PE=1 SV=2 - [KAP2_HUMAN]	16.2852	11.88	2	3	3	4	8.04383e+06	404	45.49	5.07178
P45880	Voltage-dependent anion-selective channel protein 2 OS=Homo sapiens GN=VDAC2 PE=1 SV=2 - [VDAC2_HUMAN]	16.2098	28.57	1	6	6	7	3.55352e+07	294	31.5465	7.56201
P04264	Keratin, type II cytoskeletal 1 OS=Homo sapiens GN=KRT1 PE=1 SV=6 - [K2C1_HUMAN]	16.1751	6.21	1	3	3	4	4.06755e+07	644	65.999	8.11865
P08572	Collagen alpha-2(IV) chain OS=Homo sapiens GN=COL4A2 PE=1 SV=4 - [CO4A2_HUMAN]	16.1488	4.61	1	4	4	4	6.14022e+07	1712	167.449	8.66064
P31949	Protein S100-A11 OS=Homo sapiens GN=S100A11 PE=1 SV=2 - [S10AB_HUMAN]	16.0795	55.24	1	3	3	5	5.88102e+07	105	11.7328	7.12256
P52209	6-phosphogluconate dehydrogenase, decarboxylating OS=Homo sapiens GN=PGD PE=1 SV=3 - [6PGD_HUMAN]	16.0431	12.84	1	4	4	5	7.49997e+06	483	53.106	7.2251
P00367	Glutamate dehydrogenase 1, mitochondrial OS=Homo sapiens GN=GLUD1 PE=1 SV=2 - [DHE3_HUMAN]	15.9468	13.44	2	5	5	6	2.20285e+07	558	61.3592	7.79639
Q99439	Calponin-2 OS=Homo sapiens GN=CNN2 PE=1 SV=4 - [CNN2_HUMAN]	15.7779	14.24	1	3	3	4	2.5308e+07	309	33.6753	7.32764
P47756	F-actin-capping protein subunit beta OS=Homo sapiens GN=CAPZB PE=1 SV=4 - [CAPZB_HUMAN]	15.6352	23.83	1	4	4	6	2.13494e+07	277	31.3308	5.59229
Q9NZU5	LIM and cysteine-rich domains protein 1 OS=Homo sapiens GN=LMCD1 PE=1 SV=1 - [LMCD1_HUMAN]	15.6275	13.97	1	3	3	4	4.16223e+07	365	40.8061	7.92822
Q07507	Dermatopontin OS=Homo sapiens GN=DPT PE=1 SV=2 - [DERM_HUMAN]	15.6024	31.84	1	3	3	5	5.16256e+07	201	23.9888	4.81787
Q16270	Insulin-like growth factor-binding protein 7 OS=Homo sapiens GN=IGFBP7 PE=1 SV=1 - [IBP7_HUMAN]	15.5575	15.25	1	3	3	4	4.1652e+07	282	29.1114	7.89893
Q9H0B8	Cysteine-rich secretory protein LCCL domain-containing 2 OS=Homo sapiens GN=CRISPLD2 PE=2 SV=1 - [CRLD2_HUMAN]	15.5447	11.67	1	3	3	3	2.32381e+07	497	55.8831	8.01611
Q9HCB6	Spondin-1 OS=Homo sapiens GN=SPON1 PE=1 SV=2 - [SPON1_HUMAN]	15.3988	9.79	1	5	5	5	4.43723e+07	807	90.9136	6.11279
Q13642	Four and a half LIM domains protein 1 OS=Homo sapiens GN=FHL1 PE=1 SV=4 - [FHL1_HUMAN]	15.3876	19.81	1	4	4	6	3.02172e+08	323	36.2386	8.96826
P62820	Ras-related protein Rab-1A OS=Homo sapiens GN=RAB1A PE=1 SV=3 - [RAB1A_HUMAN]	15.3843	32.68	7	3	4	4	4.24691e+07	205	22.6634	6.21436
P05387	60S acidic ribosomal protein P2 OS=Homo sapiens GN=RPLP2 PE=1 SV=1 - [RLA2_HUMAN]	15.3612	53.04	1	4	4	4	3.30015e+07	115	11.6578	4.53857
P12235	ADP/ATP translocase 1 OS=Homo sapiens GN=SLC25A4 PE=1 SV=4 - [ADT1_HUMAN]	15.279	25.5	2	2	5	5	3.69508e+07	298	33.0432	9.75928
O00264	Membrane-associated progesterone receptor component 1 OS=Homo sapiens GN=PGRMC1 PE=1 SV=3 - [PGRC1_HUMAN]	15.2663	23.08	1	2	2	3	5.08614e+07	195	21.6578	4.70361
P78417	Glutathione S-transferase omega-1 OS=Homo sapiens GN=GSTO1 PE=1 SV=2 - [GSTO1_HUMAN]	15.1625	18.67	1	2	2	4	1.09584e+07	241	27.548	6.59521
Q9Y4G6	Talin-2 OS=Homo sapiens GN=TLN2 PE=1 SV=4 - [TLN2_HUMAN]	14.8321	2.56	1	1	4	5	4.3667e+07	2542	271.443	5.56689
Q01105	Protein SET OS=Homo sapiens GN=SET PE=1 SV=3 - [SET_HUMAN]	14.8262	22.07	2	3	3	3	1.27859e+07	290	33.4687	4.32275
P48047	ATP synthase subunit O, mitochondrial OS=Homo sapiens GN=ATP5O PE=1 SV=1 - [ATPO_HUMAN]	14.7789	14.55	1	2	2	3	1.81834e+07	213	23.2627	9.96436
Q13976	cGMP-dependent protein kinase 1 OS=Homo sapiens GN=PRKG1 PE=1 SV=3 - [KGP1_HUMAN]	14.739	7.75	1	4	4	4	1.13886e+07	671	76.316	6.03662
P08865	40S ribosomal protein SA OS=Homo sapiens GN=RPSA PE=1 SV=4 - [RSSA_HUMAN]	14.7379	20	1	3	3	3	3.10773e+07	295	32.8334	4.86865
P11217	Glycogen phosphorylase, muscle form OS=Homo sapiens GN=PYGM PE=1 SV=6 - [PYGM_HUMAN]	14.6232	7.6	2	1	5	5	5.73819e+07	842	97.0306	7.03467
P01009	Alpha-1-antitrypsin OS=Homo sapiens GN=SERPINA1 PE=1 SV=3 - [A1AT_HUMAN]	14.6145	13.16	1	3	3	3	1.52049e+07	418	46.707	5.59229
P10301	Ras-related protein R-Ras OS=Homo sapiens GN=RRAS PE=1 SV=1 - [RRAS_HUMAN]	14.5311	30.73	2	4	4	4	1.91666e+07	218	23.4659	6.93213
Q92599	Septin-8 OS=Homo sapiens GN=SEPT8 PE=1 SV=4 - [SEPT8_HUMAN]	14.4661	14.91	2	2	4	5	3.41602e+07	483	55.7211	6.27783
P68431	Histone H3.1 OS=Homo sapiens GN=HIST1H3A PE=1 SV=2 - [H31_HUMAN]	14.4132	23.53	1	1	1	3	3.84106e+07	136	15.3945	11.1216
P50148	Guanine nucleotide-binding protein G(q) subunit alpha OS=Homo sapiens GN=GNAQ PE=1 SV=4 - [GNAQ_HUMAN]	14.4116	9.75	1	1	2	3	8.69084e+06	359	42.1153	5.68115
Q9UBQ7	Glyoxylate reductase/hydroxypyruvate reductase OS=Homo sapiens GN=GRHPR PE=1 SV=1 - [GRHPR_HUMAN]	14.376	20.12	1	3	3	3	1.59589e+07	328	35.6457	7.38623
P62873	Guanine nucleotide-binding protein G(I)/G(S)/G(T) subunit beta-1 OS=Homo sapiens GN=GNB1 PE=1 SV=3 - [GBB1_HUMAN]	14.1653	12.06	1	1	2	3	1.37618e+07	340	37.353	5.99854
Q9UFN0	Protein NipSnap homolog 3A OS=Homo sapiens GN=NIPSNAP3A PE=1 SV=2 - [NPS3A_HUMAN]	14.042	22.27	1	3	3	3	1.06523e+07	247	28.4485	9.15869
P14866	Heterogeneous nuclear ribonucleoprotein L OS=Homo sapiens GN=HNRNPL PE=1 SV=2 - [HNRPL_HUMAN]	13.9791	10.87	1	2	2	3	7.60885e+06	589	64.0924	8.22119
P10909	Clusterin OS=Homo sapiens GN=CLU PE=1 SV=1 - [CLUS_HUMAN]	13.7608	11.58	1	3	3	3	2.12808e+07	449	52.461	6.26514
Q10567	AP-1 complex subunit beta-1 OS=Homo sapiens GN=AP1B1 PE=1 SV=2 - [AP1B1_HUMAN]	13.7195	3.79	1	1	2	3	1.0489e+07	949	104.57	5.05908
Q9NZN3	EH domain-containing protein 3 OS=Homo sapiens GN=EHD3 PE=1 SV=2 - [EHD3_HUMAN]	13.6834	12.52	1	1	4	4	2.29726e+07	535	60.8487	6.56592
P08134	Rho-related GTP-binding protein RhoC OS=Homo sapiens GN=RHOC PE=1 SV=1 - [RHOC_HUMAN]	13.6792	44.04	2	1	4	6	3.97712e+07	193	21.9923	6.58057
Q13228	Selenium-binding protein 1 OS=Homo sapiens GN=SELENBP1 PE=1 SV=2 - [SBP1_HUMAN]	13.6405	13.56	1	3	3	3	1.73828e+07	472	52.3576	6.3667
Q9BXX0	EMILIN-2 OS=Homo sapiens GN=EMILIN2 PE=1 SV=3 - [EMIL2_HUMAN]	13.6384	7.6	1	4	4	4	1.27762e+07	1053	115.615	6.45557
O00299	Chloride intracellular channel protein 1 OS=Homo sapiens GN=CLIC1 PE=1 SV=4 - [CLIC1_HUMAN]	13.6342	31.54	1	4	4	4	2.55505e+07	241	26.9057	5.17334
O60664	Perilipin-3 OS=Homo sapiens GN=PLIN3 PE=1 SV=3 - [PLIN3_HUMAN]	13.6254	19.82	1	4	4	4	1.91297e+07	434	47.0459	5.43994
P02747	Complement C1q subcomponent subunit C OS=Homo sapiens GN=C1QC PE=1 SV=3 - [C1QC_HUMAN]	13.5114	7.35	1	1	1	3	3.05981e+08	245	25.7571	8.41162
Q14BN4	Sarcolemmal membrane-associated protein OS=Homo sapiens GN=SLMAP PE=1 SV=1 - [SLMAP_HUMAN]	13.4821	4.95	1	3	3	4	3.98127e+07	828	95.1396	5.46533
P61020	Ras-related protein Rab-5B OS=Homo sapiens GN=RAB5B PE=1 SV=1 - [RAB5B_HUMAN]	13.4238	26.98	2	3	4	4	1.74909e+07	215	23.6919	8.1333
P19338	Nucleolin OS=Homo sapiens GN=NCL PE=1 SV=3 - [NUCL_HUMAN]	13.3456	6.06	1	2	2	3	1.34026e+07	710	76.5684	4.70361
P61026	Ras-related protein Rab-10 OS=Homo sapiens GN=RAB10 PE=1 SV=1 - [RAB10_HUMAN]	13.2675	22.5	5	2	3	3	25339521	200	22.5266	8.38232
P05141	ADP/ATP translocase 2 OS=Homo sapiens GN=SLC25A5 PE=1 SV=7 - [ADT2_HUMAN]	13.2541	16.44	2	1	4	4	4.3605e+07	298	32.8312	9.68604
P35232	Prohibitin OS=Homo sapiens GN=PHB PE=1 SV=1 - [PHB_HUMAN]	13.2298	24.26	1	4	4	4	13864080	272	29.7859	5.75732
P02746	Complement C1q subcomponent subunit B OS=Homo sapiens GN=C1QB PE=1 SV=3 - [C1QB_HUMAN]	13.1981	29.25	1	4	4	4	5.9355e+07	253	26.7045	8.63135
P45974	Ubiquitin carboxyl-terminal hydrolase 5 OS=Homo sapiens GN=USP5 PE=1 SV=2 - [UBP5_HUMAN]	13.1976	6.29	1	3	3	3	1.04403e+07	858	95.7253	5.03369
Q9BR76	Coronin-1B OS=Homo sapiens GN=CORO1B PE=1 SV=1 - [COR1B_HUMAN]	13.1536	10.02	1	3	3	3	1.31377e+07	489	54.2003	5.88428
O95373	Importin-7 OS=Homo sapiens GN=IPO7 PE=1 SV=1 - [IPO7_HUMAN]	13.1344	5.11	1	3	3	3	3.15092e+06	1038	119.44	4.81787
P00488	Coagulation factor XIII A chain OS=Homo sapiens GN=F13A1 PE=1 SV=4 - [F13A_HUMAN]	13.0725	5.33	1	3	3	3	5.01712e+06	732	83.2146	6.0874
Q9NR31	GTP-binding protein SAR1a OS=Homo sapiens GN=SAR1A PE=1 SV=1 - [SAR1A_HUMAN]	12.8652	27.27	2	3	3	3	1.08219e+07	198	22.3525	6.68311
P50570	Dynamin-2 OS=Homo sapiens GN=DNM2 PE=1 SV=2 - [DYN2_HUMAN]	12.8472	5.52	1	3	3	3	8.02118e+06	870	98.0032	7.44482
P26022	Pentraxin-related protein PTX3 OS=Homo sapiens GN=PTX3 PE=1 SV=3 - [PTX3_HUMAN]	12.8296	10.5	1	3	3	3	2.95118e+07	381	41.9488	5.0083
P0DP24	Calmodulin-2 OS=Homo sapiens GN=CALM2 PE=1 SV=1 - [CALM2_HUMAN]	12.7866	22.15	2	3	3	4	1.32515e+08	149	16.8268	4.22119
P09972	Fructose-bisphosphate aldolase C OS=Homo sapiens GN=ALDOC PE=1 SV=2 - [ALDOC_HUMAN]	12.7843	13.74	1	1	2	4	1.19226e+08	364	39.4312	6.87354
P30044	Peroxiredoxin-5, mitochondrial OS=Homo sapiens GN=PRDX5 PE=1 SV=4 - [PRDX5_HUMAN]	12.538	27.1	1	3	3	4	9.84786e+06	214	22.0725	8.70459
Q8N436	Inactive carboxypeptidase-like protein X2 OS=Homo sapiens GN=CPXM2 PE=2 SV=3 - [CPXM2_HUMAN]	12.5197	8.2	1	3	3	3	7.88305e+06	756	85.8159	6.87354
Q99623	Prohibitin-2 OS=Homo sapiens GN=PHB2 PE=1 SV=2 - [PHB2_HUMAN]	12.4725	20.07	1	4	4	4	2.86808e+07	299	33.2759	9.83252
P46939	Utrophin OS=Homo sapiens GN=UTRN PE=1 SV=2 - [UTRO_HUMAN]	12.4577	1.75	1	3	3	3	2.13836e+06	3433	394.22	5.32568
O43556	Epsilon-sarcoglycan OS=Homo sapiens GN=SGCE PE=1 SV=6 - [SGCE_HUMAN]	12.4466	21.51	1	4	4	4	1.12076e+07	437	49.8191	6.55127
Q96G03	Phosphoglucomutase-2 OS=Homo sapiens GN=PGM2 PE=1 SV=4 - [PGM2_HUMAN]	12.4217	6.05	1	2	2	3	6.71504e+06	612	68.2404	6.72705
Q71DI3	Histone H3.2 OS=Homo sapiens GN=HIST2H3A PE=1 SV=3 - [H32_HUMAN]	12.1424	23.53	1	1	1	5	3.36403e+07	136	15.3785	11.2681
P09960	Leukotriene A-4 hydrolase OS=Homo sapiens GN=LTA4H PE=1 SV=2 - [LKHA4_HUMAN]	12.1352	6.55	1	3	3	3	1.03898e+07	611	69.2412	6.17627
P16152	Carbonyl reductase [NADPH] 1 OS=Homo sapiens GN=CBR1 PE=1 SV=3 - [CBR1_HUMAN]	12.0841	21.66	2	3	3	3	2.48357e+07	277	30.3559	8.32373
P35442	Thrombospondin-2 OS=Homo sapiens GN=THBS2 PE=1 SV=2 - [TSP2_HUMAN]	12.0304	4.35	1	2	3	3	8.55585e+06	1172	129.908	4.83057
O95782	AP-2 complex subunit alpha-1 OS=Homo sapiens GN=AP2A1 PE=1 SV=3 - [AP2A1_HUMAN]	12.0057	6.04	1	1	3	3	9.438e+06	977	107.478	7.03467
P50552	Vasodilator-stimulated phosphoprotein OS=Homo sapiens GN=VASP PE=1 SV=3 - [VASP_HUMAN]	11.9981	12.89	1	3	3	4	2.5325e+07	380	39.8051	8.93896
P52597	Heterogeneous nuclear ribonucleoprotein F OS=Homo sapiens GN=HNRNPF PE=1 SV=3 - [HNRPF_HUMAN]	11.9808	14.46	1	2	3	3	6.93728e+06	415	45.6429	5.57959
P61353	60S ribosomal protein L27 OS=Homo sapiens GN=RPL27 PE=1 SV=2 - [RL27_HUMAN]	11.941	22.06	1	2	2	3	2.21815e+07	136	15.7877	10.5649
O00429	Dynamin-1-like protein OS=Homo sapiens GN=DNM1L PE=1 SV=2 - [DNM1L_HUMAN]	11.8609	6.66	1	2	2	3	4.46302e+06	736	81.8261	6.81494
P41250	Glycine--tRNA ligase OS=Homo sapiens GN=GARS PE=1 SV=3 - [GARS_HUMAN]	11.81	6.36	1	2	2	3	5.38723e+06	739	83.1126	7.03467
O43852	Calumenin OS=Homo sapiens GN=CALU PE=1 SV=2 - [CALU_HUMAN]	11.7733	20.95	1	3	3	3	3.08864e+07	315	37.0835	4.64014
Q9UDY4	DnaJ homolog subfamily B member 4 OS=Homo sapiens GN=DNAJB4 PE=1 SV=1 - [DNJB4_HUMAN]	11.7537	15.43	2	4	4	4	2.7566e+07	337	37.7831	8.49951
P35556	Fibrillin-2 OS=Homo sapiens GN=FBN2 PE=1 SV=3 - [FBN2_HUMAN]	11.6708	2.03	1	3	3	3	1.11494e+07	2912	314.558	4.85596
P61163	Alpha-centractin OS=Homo sapiens GN=ACTR1A PE=1 SV=1 - [ACTZ_HUMAN]	11.6217	11.97	1	2	2	2	2.12576e+07	376	42.5869	6.63916
Q9Y678	Coatomer subunit gamma-1 OS=Homo sapiens GN=COPG1 PE=1 SV=1 - [COPG1_HUMAN]	11.575	6.98	1	3	3	3	6.43206e+06	874	97.6555	5.46533
P23284	Peptidyl-prolyl cis-trans isomerase B OS=Homo sapiens GN=PPIB PE=1 SV=2 - [PPIB_HUMAN]	11.5655	20.83	1	4	4	4	5.75944e+07	216	23.7275	9.40771
P63096	Guanine nucleotide-binding protein G(i) subunit alpha-1 OS=Homo sapiens GN=GNAI1 PE=1 SV=2 - [GNAI1_HUMAN]	11.4461	13.28	1	1	2	4	1.34319e+07	354	40.3352	5.97314
P35527	Keratin, type I cytoskeletal 9 OS=Homo sapiens GN=KRT9 PE=1 SV=3 - [K1C9_HUMAN]	11.3765	16.69	1	4	4	4	1.0534e+07	623	62.0268	5.23682
P29692	Elongation factor 1-delta OS=Homo sapiens GN=EEF1D PE=1 SV=5 - [EF1D_HUMAN]	11.3302	18.15	1	2	2	2	7.50535e+06	281	31.1028	5.0083
Q13200	26S proteasome non-ATPase regulatory subunit 2 OS=Homo sapiens GN=PSMD2 PE=1 SV=3 - [PSMD2_HUMAN]	11.327	6.17	1	3	3	5	3.31245e+06	908	100.136	5.19873
P14550	Alcohol dehydrogenase [NADP(+)] OS=Homo sapiens GN=AKR1A1 PE=1 SV=3 - [AK1A1_HUMAN]	11.26	5.85	1	1	1	2	1.12053e+07	325	36.5499	6.78564
Q15293	Reticulocalbin-1 OS=Homo sapiens GN=RCN1 PE=1 SV=1 - [RCN1_HUMAN]	11.2117	15.71	1	3	3	3	2.11383e+07	331	38.8662	4.99561
Q9UHG3	Prenylcysteine oxidase 1 OS=Homo sapiens GN=PCYOX1 PE=1 SV=3 - [PCYOX_HUMAN]	11.1716	10.1	1	3	3	3	1.24865e+07	505	56.6037	6.17627
P04439	HLA class I histocompatibility antigen, A-3 alpha chain OS=Homo sapiens GN=HLA-A PE=1 SV=2 - [1A03_HUMAN]	11.1642	13.15	58	3	3	3	1.86955e+07	365	40.8152	5.99854
Q96HC4	PDZ and LIM domain protein 5 OS=Homo sapiens GN=PDLIM5 PE=1 SV=5 - [PDLI5_HUMAN]	11.1521	7.38	1	2	2	2	3.65414e+07	596	63.9045	8.20654
Q14894	Ketimine reductase mu-crystallin OS=Homo sapiens GN=CRYM PE=1 SV=1 - [CRYM_HUMAN]	11.142	11.46	1	2	2	3	1.15028e+07	314	33.7544	5.13525
Q13561	Dynactin subunit 2 OS=Homo sapiens GN=DCTN2 PE=1 SV=4 - [DCTN2_HUMAN]	11.1371	14.46	1	3	3	3	1.48164e+07	401	44.2039	5.21143
Q92616	eIF-2-alpha kinase activator GCN1 OS=Homo sapiens GN=GCN1 PE=1 SV=6 - [GCN1_HUMAN]	11.1309	2.13	1	3	3	4	2.13992e+06	2671	292.572	7.47412
O75367	Core histone macro-H2A.1 OS=Homo sapiens GN=H2AFY PE=1 SV=4 - [H2AY_HUMAN]	11.1275	12.63	2	3	3	3	1.61352e+07	372	39.5925	9.78857
P02647	Apolipoprotein A-I OS=Homo sapiens GN=APOA1 PE=1 SV=1 - [APOA1_HUMAN]	11.1196	14.61	1	3	3	3	1.33465e+07	267	30.7589	5.75732
O94973	AP-2 complex subunit alpha-2 OS=Homo sapiens GN=AP2A2 PE=1 SV=2 - [AP2A2_HUMAN]	11.0386	8.63	1	2	4	4	4.95311e+06	939	103.895	6.96143
Q92743	Serine protease HTRA1 OS=Homo sapiens GN=HTRA1 PE=1 SV=1 - [HTRA1_HUMAN]	10.9189	15	1	4	4	4	1.54797e+07	480	51.2546	7.82568
Q08499	cAMP-specific 3',5'-cyclic phosphodiesterase 4D OS=Homo sapiens GN=PDE4D PE=1 SV=2 - [PDE4D_HUMAN]	10.9185	5.93	1	2	2	2	5.17511e+06	809	91.0579	5.5415
Q9H4B7	Tubulin beta-1 chain OS=Homo sapiens GN=TUBB1 PE=1 SV=1 - [TBB1_HUMAN]	10.8818	6.43	1	1	3	3	9.90539e+07	451	50.2946	5.17334
Q15691	Microtubule-associated protein RP/EB family member 1 OS=Homo sapiens GN=MAPRE1 PE=1 SV=3 - [MARE1_HUMAN]	10.8473	11.94	1	2	2	2	3.12136e+07	268	29.9802	5.13525
P06132	Uroporphyrinogen decarboxylase OS=Homo sapiens GN=UROD PE=1 SV=2 - [DCUP_HUMAN]	10.835	13.08	1	2	2	2	3.00419e+06	367	40.7608	6.13818
Q07021	Complement component 1 Q subcomponent-binding protein, mitochondrial OS=Homo sapiens GN=C1QBP PE=1 SV=1 - [C1QBP_HUMAN]	10.8134	24.11	1	3	3	4	5.21707e+06	282	31.3426	4.84326
P48163	NADP-dependent malic enzyme OS=Homo sapiens GN=ME1 PE=1 SV=1 - [MAOX_HUMAN]	10.8111	13.46	1	3	3	3	3.63733e+06	572	64.1091	6.12549
P53618	Coatomer subunit beta OS=Homo sapiens GN=COPB1 PE=1 SV=3 - [COPB_HUMAN]	10.7979	4.09	1	2	2	3	1.05185e+07	953	107.074	6.04932
O75390	Citrate synthase, mitochondrial OS=Homo sapiens GN=CS PE=1 SV=2 - [CISY_HUMAN]	10.7973	17.17	1	3	3	3	1.01052e+07	466	51.6795	8.32373
P52272	Heterogeneous nuclear ribonucleoprotein M OS=Homo sapiens GN=HNRNPM PE=1 SV=3 - [HNRPM_HUMAN]	10.7309	5.89	1	3	3	3	1.02253e+07	730	77.4643	8.70459
O94905	Erlin-2 OS=Homo sapiens GN=ERLIN2 PE=1 SV=1 - [ERLN2_HUMAN]	10.6551	14.45	2	3	3	3	8.57565e+06	339	37.8155	5.61768
P22626	Heterogeneous nuclear ribonucleoproteins A2/B1 OS=Homo sapiens GN=HNRNPA2B1 PE=1 SV=2 - [ROA2_HUMAN]	10.6433	11.61	1	3	3	3	3.66191e+07	353	37.4067	8.95361
Q96S97	Myeloid-associated differentiation marker OS=Homo sapiens GN=MYADM PE=1 SV=2 - [MYADM_HUMAN]	10.6424	10.25	1	2	2	3	2.13253e+07	322	35.2503	8.14795
P18124	60S ribosomal protein L7 OS=Homo sapiens GN=RPL7 PE=1 SV=1 - [RL7_HUMAN]	10.5371	15.73	1	3	3	3	1.75538e+07	248	29.2072	10.6528
P30085	UMP-CMP kinase OS=Homo sapiens GN=CMPK1 PE=1 SV=3 - [KCY_HUMAN]	10.3127	14.29	1	2	2	3	1.0456e+07	196	22.2083	5.56689
Q99536	Synaptic vesicle membrane protein VAT-1 homolog OS=Homo sapiens GN=VAT1 PE=1 SV=2 - [VAT1_HUMAN]	10.2484	13.49	1	2	2	2	1.6087e+07	393	41.8934	6.29053
Q9UGI8	Testin OS=Homo sapiens GN=TES PE=1 SV=1 - [TES_HUMAN]	10.2394	10.45	1	3	3	3	3.3864e+07	421	47.9639	7.6792
P62263	40S ribosomal protein S14 OS=Homo sapiens GN=RPS14 PE=1 SV=3 - [RS14_HUMAN]	10.2357	27.15	1	2	2	2	9.84194e+06	151	16.2625	10.0522
Q14118	Dystroglycan OS=Homo sapiens GN=DAG1 PE=1 SV=2 - [DAG1_HUMAN]	10.2046	4.92	1	2	2	2	1.87543e+07	895	97.3807	8.55811
P17858	ATP-dependent 6-phosphofructokinase, liver type OS=Homo sapiens GN=PFKL PE=1 SV=6 - [PFKAL_HUMAN]	10.1661	7.18	1	2	3	3	1.28916e+07	780	84.9642	7.50342
P23219	Prostaglandin G/H synthase 1 OS=Homo sapiens GN=PTGS1 PE=1 SV=2 - [PGH1_HUMAN]	10.1617	8.85	1	3	3	3	1.07587e+07	599	68.6417	7.2251
P31943	Heterogeneous nuclear ribonucleoprotein H OS=Homo sapiens GN=HNRNPH1 PE=1 SV=4 - [HNRH1_HUMAN]	10.1183	7.57	2	1	2	2	1.65722e+07	449	49.1984	6.30322
Q9NPH2	Inositol-3-phosphate synthase 1 OS=Homo sapiens GN=ISYNA1 PE=1 SV=1 - [INO1_HUMAN]	10.0697	9.68	1	3	3	3	1.88942e+07	558	61.0291	5.75732
P16615	Sarcoplasmic/endoplasmic reticulum calcium ATPase 2 OS=Homo sapiens GN=ATP2A2 PE=1 SV=1 - [AT2A2_HUMAN]	9.99442	4.7	2	2	2	2	7.84994e+06	1042	114.683	5.33838
Q8N3V7	Synaptopodin OS=Homo sapiens GN=SYNPO PE=1 SV=2 - [SYNPO_HUMAN]	9.97192	4.84	1	2	2	2	2.01656e+07	929	99.4021	8.71924
P13667	Protein disulfide-isomerase A4 OS=Homo sapiens GN=PDIA4 PE=1 SV=2 - [PDIA4_HUMAN]	9.9717	4.81	1	2	2	3	1.18402e+07	645	72.887	5.07178
Q14974	Importin subunit beta-1 OS=Homo sapiens GN=KPNB1 PE=1 SV=2 - [IMB1_HUMAN]	9.94041	5.71	1	3	3	3	9.18064e+06	876	97.108	4.77979
Q969G5	Caveolae-associated protein 3 OS=Homo sapiens GN=CAVIN3 PE=1 SV=3 - [CAVN3_HUMAN]	9.87593	5.75	1	1	1	2	6.68469e+07	261	27.6845	6.43018
P30050	60S ribosomal protein L12 OS=Homo sapiens GN=RPL12 PE=1 SV=1 - [RL12_HUMAN]	9.8121	20.61	1	2	2	2	1.41858e+07	165	17.8075	9.42236
O43169	Cytochrome b5 type B OS=Homo sapiens GN=CYB5B PE=1 SV=2 - [CYB5B_HUMAN]	9.78458	36.3	1	2	2	2	2.66045e+07	146	16.322	4.97021
P30711	Glutathione S-transferase theta-1 OS=Homo sapiens GN=GSTT1 PE=1 SV=4 - [GSTT1_HUMAN]	9.77158	13.33	1	2	2	2	2.36827e+07	240	27.3176	7.48877
P55084	Trifunctional enzyme subunit beta, mitochondrial OS=Homo sapiens GN=HADHB PE=1 SV=3 - [ECHB_HUMAN]	9.75225	8.44	1	3	3	3	1.70014e+07	474	51.2615	9.40771
Q9UL46	Proteasome activator complex subunit 2 OS=Homo sapiens GN=PSME2 PE=1 SV=4 - [PSME2_HUMAN]	9.74112	15.9	1	2	2	2	1.00181e+07	239	27.3843	5.73193
P61970	Nuclear transport factor 2 OS=Homo sapiens GN=NUTF2 PE=1 SV=1 - [NTF2_HUMAN]	9.71518	39.37	1	2	2	2	1.17829e+07	127	14.469	5.37646
Q16836	Hydroxyacyl-coenzyme A dehydrogenase, mitochondrial OS=Homo sapiens GN=HADH PE=1 SV=3 - [HCDH_HUMAN]	9.66709	9.55	1	1	1	4	1.3022e+07	314	34.2719	8.85107
P35908	Keratin, type II cytoskeletal 2 epidermal OS=Homo sapiens GN=KRT2 PE=1 SV=2 - [K22E_HUMAN]	9.65091	5.48	9	3	3	3	2.35218e+07	639	65.3932	8.00146
Q9P0V9	Septin-10 OS=Homo sapiens GN=SEPT10 PE=1 SV=2 - [SEP10_HUMAN]	9.63951	11.67	1	2	3	3	2.39036e+07	454	52.5596	6.80029
Q14643	Inositol 1,4,5-trisphosphate receptor type 1 OS=Homo sapiens GN=ITPR1 PE=1 SV=3 - [ITPR1_HUMAN]	9.6111	1.38	1	2	2	2	4.57053e+06	2758	313.729	6.03662
P09471	Guanine nucleotide-binding protein G(o) subunit alpha OS=Homo sapiens GN=GNAO1 PE=1 SV=4 - [GNAO_HUMAN]	9.59207	9.6	1	2	2	2	3.34271e+07	354	40.0249	5.52881
P59998	Actin-related protein 2/3 complex subunit 4 OS=Homo sapiens GN=ARPC4 PE=1 SV=3 - [ARPC4_HUMAN]	9.59205	24.4	1	3	3	3	2.82216e+07	168	19.6543	8.42627
Q92747	Actin-related protein 2/3 complex subunit 1A OS=Homo sapiens GN=ARPC1A PE=2 SV=2 - [ARC1A_HUMAN]	9.58976	14.05	1	2	3	3	1.35625e+07	370	41.5427	8.17725
O14579	Coatomer subunit epsilon OS=Homo sapiens GN=COPE PE=1 SV=3 - [COPE_HUMAN]	9.5696	21.75	1	2	2	2	5.23859e+06	308	34.4603	5.12256
Q13425	Beta-2-syntrophin OS=Homo sapiens GN=SNTB2 PE=1 SV=1 - [SNTB2_HUMAN]	9.56763	6.67	1	3	3	3	2.77231e+07	540	57.913	8.82178
Q16585	Beta-sarcoglycan OS=Homo sapiens GN=SGCB PE=1 SV=1 - [SGCB_HUMAN]	9.55538	12.26	1	2	2	2	1.93559e+07	318	34.7547	8.6167
P20810	Calpastatin OS=Homo sapiens GN=CAST PE=1 SV=4 - [ICAL_HUMAN]	9.50797	4.52	1	2	2	2	9.38712e+06	708	76.5263	5.07178
O75131	Copine-3 OS=Homo sapiens GN=CPNE3 PE=1 SV=1 - [CPNE3_HUMAN]	9.4466	5.96	8	2	2	3	1.11444e+07	537	60.0921	5.84619
Q9Y224	UPF0568 protein C14orf166 OS=Homo sapiens GN=C14orf166 PE=1 SV=1 - [CN166_HUMAN]	9.42467	13.52	1	2	2	2	4.12749e+06	244	28.0507	6.65381
P28072	Proteasome subunit beta type-6 OS=Homo sapiens GN=PSMB6 PE=1 SV=4 - [PSB6_HUMAN]	9.41251	16.32	1	1	1	2	2.2596e+06	239	25.3414	4.91943
Q14767	Latent-transforming growth factor beta-binding protein 2 OS=Homo sapiens GN=LTBP2 PE=1 SV=3 - [LTBP2_HUMAN]	9.39802	3.9	1	3	3	3	2.6076e+07	1821	194.923	5.18604
P17812	CTP synthase 1 OS=Homo sapiens GN=CTPS1 PE=1 SV=2 - [PYRG1_HUMAN]	9.38207	2.71	1	1	1	2	1.12767e+07	591	66.648	6.45557
O95336	6-phosphogluconolactonase OS=Homo sapiens GN=PGLS PE=1 SV=2 - [6PGL_HUMAN]	9.36959	24.42	1	2	2	2	6.05387e+06	258	27.5296	6.04932
Q16527	Cysteine and glycine-rich protein 2 OS=Homo sapiens GN=CSRP2 PE=1 SV=3 - [CSRP2_HUMAN]	9.35586	16.58	1	2	2	2	3.37344e+07	193	20.9399	8.6167
Q8NCW5	NAD(P)H-hydrate epimerase OS=Homo sapiens GN=NAXE PE=1 SV=2 - [NNRE_HUMAN]	9.34905	17.01	1	3	3	3	1.20425e+07	288	31.6542	7.66455
O75094	Slit homolog 3 protein OS=Homo sapiens GN=SLIT3 PE=2 SV=3 - [SLIT3_HUMAN]	9.32681	3.09	1	3	3	3	6.78745e+06	1523	167.604	7.6499
Q8TDZ2	[F-actin]-monooxygenase MICAL1 OS=Homo sapiens GN=MICAL1 PE=1 SV=2 - [MICA1_HUMAN]	9.26365	4.78	1	2	2	2	5.56237e+06	1067	117.801	6.40479
O43390	Heterogeneous nuclear ribonucleoprotein R OS=Homo sapiens GN=HNRNPR PE=1 SV=1 - [HNRPR_HUMAN]	9.26019	5.85	1	2	3	3	8.49017e+06	633	70.8993	8.1333
Q14103	Heterogeneous nuclear ribonucleoprotein D0 OS=Homo sapiens GN=HNRNPD PE=1 SV=1 - [HNRPD_HUMAN]	9.25527	11.55	1	2	3	3	1.47002e+07	355	38.4103	7.81104
O43399	Tumor protein D54 OS=Homo sapiens GN=TPD52L2 PE=1 SV=2 - [TPD54_HUMAN]	9.17651	19.42	1	2	2	2	1.04531e+07	206	22.2243	5.36377
O75340	Programmed cell death protein 6 OS=Homo sapiens GN=PDCD6 PE=1 SV=1 - [PDCD6_HUMAN]	9.10833	17.8	1	3	3	3	1.31234e+07	191	21.8548	5.40186
Q12905	Interleukin enhancer-binding factor 2 OS=Homo sapiens GN=ILF2 PE=1 SV=2 - [ILF2_HUMAN]	9.09697	10	1	2	2	2	1.31201e+07	390	43.0352	5.26221
Q9UJU6	Drebrin-like protein OS=Homo sapiens GN=DBNL PE=1 SV=1 - [DBNL_HUMAN]	9.09263	7.67	1	2	2	2	1.27376e+07	430	48.1776	5.04639
P21266	Glutathione S-transferase Mu 3 OS=Homo sapiens GN=GSTM3 PE=1 SV=3 - [GSTM3_HUMAN]	9.06862	13.33	1	2	2	3	1.21328e+07	225	26.5421	5.5415
Q15642	Cdc42-interacting protein 4 OS=Homo sapiens GN=TRIP10 PE=1 SV=3 - [CIP4_HUMAN]	9.0668	6.99	1	2	2	2	5.61315e+06	601	68.3102	5.73193
Q86TX2	Acyl-coenzyme A thioesterase 1 OS=Homo sapiens GN=ACOT1 PE=1 SV=1 - [ACOT1_HUMAN]	9.06672	17.58	2	3	3	4	4.06653e+06	421	46.2481	7.34229
P02462	Collagen alpha-1(IV) chain OS=Homo sapiens GN=COL4A1 PE=1 SV=3 - [CO4A1_HUMAN]	9.05396	2.1	1	2	2	3	7.50233e+07	1669	160.514	8.27979
Q9Y4J8	Dystrobrevin alpha OS=Homo sapiens GN=DTNA PE=1 SV=2 - [DTNA_HUMAN]	9.03394	4.71	1	2	2	2	7.33955e+06	743	83.8479	6.88818
Q66K74	Microtubule-associated protein 1S OS=Homo sapiens GN=MAP1S PE=1 SV=2 - [MAP1S_HUMAN]	9.01433	4.72	1	2	2	2	6.07899e+06	1059	112.142	7.29834
P23396	40S ribosomal protein S3 OS=Homo sapiens GN=RPS3 PE=1 SV=2 - [RS3_HUMAN]	8.85884	14.81	1	3	3	3	2.08846e+07	243	26.6714	9.65674
O43741	5'-AMP-activated protein kinase subunit beta-2 OS=Homo sapiens GN=PRKAB2 PE=1 SV=1 - [AAKB2_HUMAN]	8.82793	11.03	1	1	1	2	1.21744e+07	272	30.2832	6.45557
Q9P0K7	Ankycorbin OS=Homo sapiens GN=RAI14 PE=1 SV=2 - [RAI14_HUMAN]	8.77624	5	1	2	2	2	7.86495e+06	980	109.973	6.21436
O95817	BAG family molecular chaperone regulator 3 OS=Homo sapiens GN=BAG3 PE=1 SV=3 - [BAG3_HUMAN]	8.77164	7.48	1	3	3	3	1.20136e+07	575	61.5569	6.94678
Q8IVN8	Somatomedin-B and thrombospondin type-1 domain-containing protein OS=Homo sapiens GN=SBSPON PE=1 SV=2 - [SBSPO_HUMAN]	8.73526	25	1	3	3	3	1.13307e+07	264	29.5905	7.50342
P29966	Myristoylated alanine-rich C-kinase substrate OS=Homo sapiens GN=MARCKS PE=1 SV=4 - [MARCS_HUMAN]	8.70802	9.64	1	1	1	2	34546775	332	31.5359	4.44971
P51991	Heterogeneous nuclear ribonucleoprotein A3 OS=Homo sapiens GN=HNRNPA3 PE=1 SV=2 - [ROA3_HUMAN]	8.65206	8.2	1	2	2	2	2.3197e+07	378	39.5706	9.01221
O75915	PRA1 family protein 3 OS=Homo sapiens GN=ARL6IP5 PE=1 SV=1 - [PRAF3_HUMAN]	8.6431	15.96	1	2	2	2	19362931	188	21.6004	9.77393
P50479	PDZ and LIM domain protein 4 OS=Homo sapiens GN=PDLIM4 PE=1 SV=2 - [PDLI4_HUMAN]	8.63794	16.97	1	3	3	3	1.24636e+07	330	35.3757	7.91357
P61088	Ubiquitin-conjugating enzyme E2 N OS=Homo sapiens GN=UBE2N PE=1 SV=1 - [UBE2N_HUMAN]	8.62445	31.58	1	2	2	2	9.29104e+06	152	17.127	6.56592
P0C0S5	Histone H2A.Z OS=Homo sapiens GN=H2AFZ PE=1 SV=2 - [H2AZ_HUMAN]	8.59674	22.66	2	1	1	2	6.24349e+06	128	13.5446	10.5796
P49720	Proteasome subunit beta type-3 OS=Homo sapiens GN=PSMB3 PE=1 SV=2 - [PSB3_HUMAN]	8.54307	16.59	1	2	2	2	1.21543e+07	205	22.9335	6.55127
Q9NTK5	Obg-like ATPase 1 OS=Homo sapiens GN=OLA1 PE=1 SV=2 - [OLA1_HUMAN]	8.533	7.07	1	2	2	2	9.62192e+06	396	44.7153	7.81104
P29972	Aquaporin-1 OS=Homo sapiens GN=AQP1 PE=1 SV=3 - [AQP1_HUMAN]	8.53279	7.43	1	1	1	2	4.95378e+07	269	28.5081	7.41553
P54289	Voltage-dependent calcium channel subunit alpha-2/delta-1 OS=Homo sapiens GN=CACNA2D1 PE=1 SV=3 - [CA2D1_HUMAN]	8.46888	1.9	1	2	2	2	3.27596e+06	1103	124.49	5.2749
P48059	LIM and senescent cell antigen-like-containing domain protein 1 OS=Homo sapiens GN=LIMS1 PE=1 SV=4 - [LIMS1_HUMAN]	8.46254	8.62	1	2	2	2	1.6057e+07	325	37.2258	8.04541
P0CG48	Polyubiquitin-C OS=Homo sapiens GN=UBC PE=1 SV=3 - [UBC_HUMAN]	8.43391	21.02	4	1	1	2	252604524	685	76.9915	7.66455
P23246	Splicing factor, proline- and glutamine-rich OS=Homo sapiens GN=SFPQ PE=1 SV=2 - [SFPQ_HUMAN]	8.39403	5.52	1	2	2	2	1.08853e+07	707	76.1016	9.43701
Q13492	Phosphatidylinositol-binding clathrin assembly protein OS=Homo sapiens GN=PICALM PE=1 SV=2 - [PICAL_HUMAN]	8.36862	4.14	2	2	2	2	5.90394e+06	652	70.71	7.89893
Q12797	Aspartyl/asparaginyl beta-hydroxylase OS=Homo sapiens GN=ASPH PE=1 SV=3 - [ASPH_HUMAN]	8.35238	5.41	1	2	2	2	9.03798e+06	758	85.8095	5.0083
P61247	40S ribosomal protein S3a OS=Homo sapiens GN=RPS3A PE=1 SV=2 - [RS3A_HUMAN]	8.28338	11.74	1	2	2	2	2.20058e+07	264	29.9257	9.72998
O14818	Proteasome subunit alpha type-7 OS=Homo sapiens GN=PSMA7 PE=1 SV=1 - [PSA7_HUMAN]	8.25571	14.52	2	2	2	2	2.67421e+07	248	27.8696	8.45557
P35221	Catenin alpha-1 OS=Homo sapiens GN=CTNNA1 PE=1 SV=1 - [CTNA1_HUMAN]	8.24825	5.96	1	2	2	2	6.31239e+06	906	100.009	6.29053
Q7Z7G0	Target of Nesh-SH3 OS=Homo sapiens GN=ABI3BP PE=1 SV=1 - [TARSH_HUMAN]	8.1844	3.63	1	2	2	2	1.26988e+07	1075	118.569	9.43701
P46782	40S ribosomal protein S5 OS=Homo sapiens GN=RPS5 PE=1 SV=4 - [RS5_HUMAN]	8.1701	7.35	1	1	1	2	1.01027e+07	204	22.8621	9.71533
P48444	Coatomer subunit delta OS=Homo sapiens GN=ARCN1 PE=1 SV=1 - [COPD_HUMAN]	8.13675	7.24	1	3	3	3	5.96097e+06	511	57.1741	6.21436
P00736	Complement C1r subcomponent OS=Homo sapiens GN=C1R PE=1 SV=2 - [C1R_HUMAN]	8.13251	3.69	1	1	1	1	2.07073e+07	705	80.0668	6.21436
Q15436	Protein transport protein Sec23A OS=Homo sapiens GN=SEC23A PE=1 SV=2 - [SC23A_HUMAN]	8.11919	5.36	2	2	2	2	4.27127e+06	765	86.1053	7.07861
P01111	GTPase NRas OS=Homo sapiens GN=NRAS PE=1 SV=1 - [RASN_HUMAN]	8.10984	26.98	3	2	2	2	8.21975e+06	189	21.2155	5.17334
O00629	Importin subunit alpha-3 OS=Homo sapiens GN=KPNA4 PE=1 SV=1 - [IMA3_HUMAN]	8.09746	8.83	1	2	2	3	5.02438e+06	521	57.8506	4.95752
P51858	Hepatoma-derived growth factor OS=Homo sapiens GN=HDGF PE=1 SV=1 - [HDGF_HUMAN]	8.05534	18.33	1	2	2	2	1.23267e+07	240	26.7719	4.729
Q06323	Proteasome activator complex subunit 1 OS=Homo sapiens GN=PSME1 PE=1 SV=1 - [PSME1_HUMAN]	8.04741	13.65	1	2	2	2	1.26463e+07	249	28.705	6.02393
P60903	Protein S100-A10 OS=Homo sapiens GN=S100A10 PE=1 SV=2 - [S10AA_HUMAN]	8.03523	17.53	1	1	1	2	154460254	97	11.1955	7.37158
O75382	Tripartite motif-containing protein 3 OS=Homo sapiens GN=TRIM3 PE=1 SV=2 - [TRIM3_HUMAN]	7.95302	2.96	1	2	2	2	1.76161e+06	744	80.779	7.82568
P13674	Prolyl 4-hydroxylase subunit alpha-1 OS=Homo sapiens GN=P4HA1 PE=1 SV=2 - [P4HA1_HUMAN]	7.95189	9.93	1	2	2	3	7.39197e+06	534	61.011	6.01123
Q13162	Peroxiredoxin-4 OS=Homo sapiens GN=PRDX4 PE=1 SV=1 - [PRDX4_HUMAN]	7.94836	16.24	2	3	3	3	2.8e+07	271	30.5208	6.29053
P19367	Hexokinase-1 OS=Homo sapiens GN=HK1 PE=1 SV=3 - [HXK1_HUMAN]	7.94299	3.16	1	2	2	2	7.62676e+06	917	102.42	6.80029
P38646	Stress-70 protein, mitochondrial OS=Homo sapiens GN=HSPA9 PE=1 SV=2 - [GRP75_HUMAN]	7.92306	4.27	1	2	2	2	8.58721e+06	679	73.6348	6.16357
Q99714	3-hydroxyacyl-CoA dehydrogenase type-2 OS=Homo sapiens GN=HSD17B10 PE=1 SV=3 - [HCD2_HUMAN]	7.90053	19.54	1	2	2	2	8.05488e+06	261	26.9061	7.78174
P22392	Nucleoside diphosphate kinase B OS=Homo sapiens GN=NME2 PE=1 SV=1 - [NDKB_HUMAN]	7.86523	9.87	1	1	1	2	5.24045e+07	152	17.2869	8.41162
O95816	BAG family molecular chaperone regulator 2 OS=Homo sapiens GN=BAG2 PE=1 SV=1 - [BAG2_HUMAN]	7.81988	19.91	1	3	3	3	1.67716e+07	211	23.7572	6.69775
P48681	Nestin OS=Homo sapiens GN=NES PE=1 SV=2 - [NEST_HUMAN]	7.8078	1.73	1	2	2	2	4.24307e+06	1621	177.332	4.36084
P34932	Heat shock 70 kDa protein 4 OS=Homo sapiens GN=HSPA4 PE=1 SV=4 - [HSP74_HUMAN]	7.80775	7.98	1	3	3	3	6.43466e+06	840	94.2712	5.18604
O60701	UDP-glucose 6-dehydrogenase OS=Homo sapiens GN=UGDH PE=1 SV=1 - [UGDH_HUMAN]	7.78608	6.88	1	2	2	2	1.00623e+07	494	54.9893	7.12256
Q9HA64	Ketosamine-3-kinase OS=Homo sapiens GN=FN3KRP PE=1 SV=2 - [KT3K_HUMAN]	7.75817	8.09	1	2	2	2	6.09375e+06	309	34.3902	7.32764
P13796	Plastin-2 OS=Homo sapiens GN=LCP1 PE=1 SV=6 - [PLSL_HUMAN]	7.75794	8.61	1	1	4	4	1.14869e+07	627	70.2439	5.42725
P49419	Alpha-aminoadipic semialdehyde dehydrogenase OS=Homo sapiens GN=ALDH7A1 PE=1 SV=5 - [AL7A1_HUMAN]	7.72156	5.75	1	2	2	2	1.0235e+07	539	58.4501	7.98682
Q96S86	Hyaluronan and proteoglycan link protein 3 OS=Homo sapiens GN=HAPLN3 PE=2 SV=1 - [HPLN3_HUMAN]	7.72037	7.5	1	1	1	1	1.01815e+07	360	40.8684	6.52197
P23526	Adenosylhomocysteinase OS=Homo sapiens GN=AHCY PE=1 SV=4 - [SAHH_HUMAN]	7.66879	7.41	1	2	2	2	1.25489e+07	432	47.6852	6.34131
P05106	Integrin beta-3 OS=Homo sapiens GN=ITGB3 PE=1 SV=2 - [ITB3_HUMAN]	7.57827	4.82	1	3	3	3	1.17666e+07	788	87.0004	5.23682
Q9Y6N5	Sulfide:quinone oxidoreductase, mitochondrial OS=Homo sapiens GN=SQOR PE=1 SV=1 - [SQOR_HUMAN]	7.54391	6.67	1	2	2	2	15830813	450	49.9289	9.11475
P39023	60S ribosomal protein L3 OS=Homo sapiens GN=RPL3 PE=1 SV=2 - [RL3_HUMAN]	7.52929	9.43	1	2	2	2	1.15426e+07	403	46.0798	10.1841
P62805	Histone H4 OS=Homo sapiens GN=HIST1H4A PE=1 SV=2 - [H4_HUMAN]	7.51583	19.42	1	2	2	3	3.27976e+08	103	11.3604	11.356
P10155	60 kDa SS-A/Ro ribonucleoprotein OS=Homo sapiens GN=TROVE2 PE=1 SV=2 - [RO60_HUMAN]	7.50924	7.25	1	2	2	2	1.0629e+07	538	60.6312	8.03076
P61601	Neurocalcin-delta OS=Homo sapiens GN=NCALD PE=1 SV=2 - [NCALD_HUMAN]	7.5066	17.1	3	2	2	2	1.07046e+07	193	22.2309	5.35107
P04216	Thy-1 membrane glycoprotein OS=Homo sapiens GN=THY1 PE=1 SV=2 - [THY1_HUMAN]	7.48754	14.91	1	2	2	2	8.31344e+06	161	17.9233	8.73389
P20908	Collagen alpha-1(V) chain OS=Homo sapiens GN=COL5A1 PE=1 SV=3 - [CO5A1_HUMAN]	7.46882	2.18	1	2	2	2	1.41971e+07	1838	183.447	5.05908
P41091	Eukaryotic translation initiation factor 2 subunit 3 OS=Homo sapiens GN=EIF2S3 PE=1 SV=3 - [IF2G_HUMAN]	7.46351	11.23	2	2	2	2	8.45722e+06	472	51.0772	8.39697
Q08211	ATP-dependent RNA helicase A OS=Homo sapiens GN=DHX9 PE=1 SV=4 - [DHX9_HUMAN]	7.4242	2.36	1	2	2	2	4.3775e+06	1270	140.869	6.84424
P32455	Guanylate-binding protein 1 OS=Homo sapiens GN=GBP1 PE=1 SV=2 - [GBP1_HUMAN]	7.41354	7.09	3	2	2	2	1.57598e+07	592	67.8877	6.31592
O94919	Endonuclease domain-containing 1 protein OS=Homo sapiens GN=ENDOD1 PE=1 SV=2 - [ENDD1_HUMAN]	7.4103	15.8	1	3	3	4	1.37539e+07	500	54.9813	5.70654
Q12965	Unconventional myosin-Ie OS=Homo sapiens GN=MYO1E PE=1 SV=2 - [MYO1E_HUMAN]	7.3903	3.97	2	2	2	2	6.94014e+06	1108	126.982	8.92432
P12429	Annexin A3 OS=Homo sapiens GN=ANXA3 PE=1 SV=3 - [ANXA3_HUMAN]	7.36146	10.84	1	2	2	2	4.36142e+06	323	36.3527	5.92236
Q00341	Vigilin OS=Homo sapiens GN=HDLBP PE=1 SV=2 - [VIGLN_HUMAN]	7.35949	3.39	1	2	2	2	2.96542e+06	1268	141.368	6.87354
P02452	Collagen alpha-1(I) chain OS=Homo sapiens GN=COL1A1 PE=1 SV=5 - [CO1A1_HUMAN]	7.35909	3.35	1	3	3	3	4.6863e+07	1464	138.857	5.79541
Q16658	Fascin OS=Homo sapiens GN=FSCN1 PE=1 SV=3 - [FSCN1_HUMAN]	7.33952	3.65	1	1	1	2	4.43115e+06	493	54.4961	7.23975
O95810	Caveolae-associated protein 2 OS=Homo sapiens GN=CAVIN2 PE=1 SV=3 - [CAVN2_HUMAN]	7.21291	7.76	1	2	2	2	1.94405e+07	425	47.1446	5.21143
O60504	Vinexin OS=Homo sapiens GN=SORBS3 PE=1 SV=2 - [VINEX_HUMAN]	7.1434	8.49	1	2	2	2	2.28815e+07	671	75.2949	9.45166
Q13409	Cytoplasmic dynein 1 intermediate chain 2 OS=Homo sapiens GN=DYNC1I2 PE=1 SV=3 - [DC1I2_HUMAN]	7.10898	3.45	1	1	1	2		638	71.4121	5.19873
Q96RF0	Sorting nexin-18 OS=Homo sapiens GN=SNX18 PE=1 SV=2 - [SNX18_HUMAN]	7.10495	4.46	1	1	1	2	2.6165e+06	628	68.8512	5.68115
O60888	Protein CutA OS=Homo sapiens GN=CUTA PE=1 SV=2 - [CUTA_HUMAN]	7.10118	15.08	1	1	1	1	3.06486e+07	179	19.1041	5.50342
Q96CX2	BTB/POZ domain-containing protein KCTD12 OS=Homo sapiens GN=KCTD12 PE=1 SV=1 - [KCD12_HUMAN]	7.08252	7.69	1	2	2	2	1.57738e+07	325	35.6787	5.64307
Q13683	Integrin alpha-7 OS=Homo sapiens GN=ITGA7 PE=1 SV=3 - [ITA7_HUMAN]	7.07186	2.46	1	1	1	1	4.49382e+06	1181	128.866	5.73193
O43813	LanC-like protein 1 OS=Homo sapiens GN=LANCL1 PE=1 SV=1 - [LANC1_HUMAN]	7.06449	5.51	1	1	1	1	2.46709e+07	399	45.2536	7.75244
Q08380	Galectin-3-binding protein OS=Homo sapiens GN=LGALS3BP PE=1 SV=1 - [LG3BP_HUMAN]	7.05781	6.32	1	2	2	2	1.80664e+07	585	65.2893	5.2749
Q16563	Synaptophysin-like protein 1 OS=Homo sapiens GN=SYPL1 PE=1 SV=1 - [SYPL1_HUMAN]	7.04951	13.9	1	2	2	3	1.8983e+07	259	28.5467	8.42627
P62826	GTP-binding nuclear protein Ran OS=Homo sapiens GN=RAN PE=1 SV=3 - [RAN_HUMAN]	7.04394	12.5	1	2	2	2	19814135	216	24.4076	7.48877
P21796	Voltage-dependent anion-selective channel protein 1 OS=Homo sapiens GN=VDAC1 PE=1 SV=2 - [VDAC1_HUMAN]	7.04305	14.13	1	2	3	3	9.89233e+06	283	30.7536	8.54346
P20674	Cytochrome c oxidase subunit 5A, mitochondrial OS=Homo sapiens GN=COX5A PE=1 SV=2 - [COX5A_HUMAN]	7.0371	20	1	2	2	3	7398521	150	16.7517	6.78564
P05455	Lupus La protein OS=Homo sapiens GN=SSB PE=1 SV=2 - [LA_HUMAN]	7.01297	7.11	1	2	2	2	1.02152e+07	408	46.8082	7.12256
Q9UH99	SUN domain-containing protein 2 OS=Homo sapiens GN=SUN2 PE=1 SV=3 - [SUN2_HUMAN]	6.99588	5.16	1	2	2	3	2.53522e+06	717	80.2616	6.72705
P56134	ATP synthase subunit f, mitochondrial OS=Homo sapiens GN=ATP5J2 PE=1 SV=3 - [ATPK_HUMAN]	6.98963	25.53	1	2	2	2	1.13229e+07	94	10.9107	9.67139
Q9Y3B8	Oligoribonuclease, mitochondrial OS=Homo sapiens GN=REXO2 PE=1 SV=3 - [ORN_HUMAN]	6.98192	7.59	1	1	1	2	4.10891e+06	237	26.8156	6.87354
P62701	40S ribosomal protein S4, X isoform OS=Homo sapiens GN=RPS4X PE=1 SV=2 - [RS4X_HUMAN]	6.97749	8.75	1	2	2	2	1.31929e+07	263	29.5791	10.1548
Q13867	Bleomycin hydrolase OS=Homo sapiens GN=BLMH PE=1 SV=1 - [BLMH_HUMAN]	6.93629	5.49	1	1	1	1	7.95693e+06	455	52.528	6.26514
P25325	3-mercaptopyruvate sulfurtransferase OS=Homo sapiens GN=MPST PE=1 SV=3 - [THTM_HUMAN]	6.89186	9.09	1	1	1	1	1.37766e+07	297	33.1576	6.59521
Q15365	Poly(rC)-binding protein 1 OS=Homo sapiens GN=PCBP1 PE=1 SV=2 - [PCBP1_HUMAN]	6.86976	7.58	1	2	2	2	3.12775e+07	356	37.4739	7.09326
Q9UJ70	N-acetyl-D-glucosamine kinase OS=Homo sapiens GN=NAGK PE=1 SV=4 - [NAGK_HUMAN]	6.8572	10.76	1	2	2	2	1.54567e+07	344	37.3519	6.23975
Q07157	Tight junction protein ZO-1 OS=Homo sapiens GN=TJP1 PE=1 SV=3 - [ZO1_HUMAN]	6.84684	1.26	1	1	1	2	5.79889e+06	1748	195.34	6.69775
P23258	Tubulin gamma-1 chain OS=Homo sapiens GN=TUBG1 PE=1 SV=2 - [TBG1_HUMAN]	6.82802	12.86	2	2	2	2	6.64394e+06	451	51.1378	6.13818
Q9HAV0	Guanine nucleotide-binding protein subunit beta-4 OS=Homo sapiens GN=GNB4 PE=1 SV=3 - [GBB4_HUMAN]	6.79594	12.35	1	2	2	2	1.37485e+07	340	37.543	5.99854
Q04637	Eukaryotic translation initiation factor 4 gamma 1 OS=Homo sapiens GN=EIF4G1 PE=1 SV=4 - [IF4G1_HUMAN]	6.76764	2.56	1	2	2	2	1.88325e+06	1599	175.382	5.32568
O75874	Isocitrate dehydrogenase [NADP] cytoplasmic OS=Homo sapiens GN=IDH1 PE=1 SV=2 - [IDHC_HUMAN]	6.73196	9.9	1	2	2	2	1.16246e+07	414	46.6295	7.00537
P09936	Ubiquitin carboxyl-terminal hydrolase isozyme L1 OS=Homo sapiens GN=UCHL1 PE=1 SV=2 - [UCHL1_HUMAN]	6.71778	26.01	1	2	2	3	1.72455e+07	223	24.8085	5.47803
O15143	Actin-related protein 2/3 complex subunit 1B OS=Homo sapiens GN=ARPC1B PE=1 SV=3 - [ARC1B_HUMAN]	6.71663	10.75	1	1	2	2	2.01806e+07	372	40.9234	8.35303
Q9ULC3	Ras-related protein Rab-23 OS=Homo sapiens GN=RAB23 PE=1 SV=1 - [RAB23_HUMAN]	6.69151	10.55	1	2	2	2	2.25358e+07	237	26.6425	6.59521
P55060	Exportin-2 OS=Homo sapiens GN=CSE1L PE=1 SV=3 - [XPO2_HUMAN]	6.68373	4.74	1	2	2	2	2.48159e+06	971	110.346	5.77002
Q9P2E9	Ribosome-binding protein 1 OS=Homo sapiens GN=RRBP1 PE=1 SV=4 - [RRBP1_HUMAN]	6.67024	2.06	1	1	1	1	1.96395e+07	1410	152.381	8.60205
P61221	ATP-binding cassette sub-family E member 1 OS=Homo sapiens GN=ABCE1 PE=1 SV=1 - [ABCE1_HUMAN]	6.67002	6.01	1	1	1	2	1.43409e+06	599	67.271	8.33838
Q15811	Intersectin-1 OS=Homo sapiens GN=ITSN1 PE=1 SV=3 - [ITSN1_HUMAN]	6.65134	1.34	1	1	1	1	1.04126e+07	1721	195.3	7.76709
P51575	P2X purinoceptor 1 OS=Homo sapiens GN=P2RX1 PE=1 SV=1 - [P2RX1_HUMAN]	6.64189	9.77	1	2	2	2	7.83538e+06	399	44.9511	8.47021
P22352	Glutathione peroxidase 3 OS=Homo sapiens GN=GPX3 PE=1 SV=2 - [GPX3_HUMAN]	6.62287	12.83	1	2	2	2	1.31726e+07	226	25.5369	8.1333
Q5SSJ5	Heterochromatin protein 1-binding protein 3 OS=Homo sapiens GN=HP1BP3 PE=1 SV=1 - [HP1B3_HUMAN]	6.62062	8.32	1	2	2	2	4.05045e+06	553	61.1693	9.67139
Q15056	Eukaryotic translation initiation factor 4H OS=Homo sapiens GN=EIF4H PE=1 SV=5 - [IF4H_HUMAN]	6.58294	17.34	1	2	2	3	1.9902e+07	248	27.3684	7.2251
P51452	Dual specificity protein phosphatase 3 OS=Homo sapiens GN=DUSP3 PE=1 SV=1 - [DUS3_HUMAN]	6.58013	17.3	1	2	2	2	1.11268e+07	185	20.4653	7.79639
Q32P51	Heterogeneous nuclear ribonucleoprotein A1-like 2 OS=Homo sapiens GN=HNRNPA1L2 PE=2 SV=2 - [RA1L2_HUMAN]	6.57192	9.69	2	2	2	2	2.48609e+07	320	34.2043	8.99756
Q9Y2H1	Serine/threonine-protein kinase 38-like OS=Homo sapiens GN=STK38L PE=1 SV=3 - [ST38L_HUMAN]	6.55944	6.47	1	1	1	1	4.00842e+06	464	53.9684	6.81494
P05091	Aldehyde dehydrogenase, mitochondrial OS=Homo sapiens GN=ALDH2 PE=1 SV=2 - [ALDH2_HUMAN]	6.55778	5.22	1	2	2	2	6.92402e+06	517	56.3456	7.04932
P49327	Fatty acid synthase OS=Homo sapiens GN=FASN PE=1 SV=3 - [FAS_HUMAN]	6.54278	1.95	1	2	2	2	3.79567e+06	2511	273.254	6.44287
P13807	Glycogen [starch] synthase, muscle OS=Homo sapiens GN=GYS1 PE=1 SV=2 - [GYS1_HUMAN]	6.52973	3.26	1	1	1	1	9.0692e+06	737	83.7325	6.17627
Q6WCQ1	Myosin phosphatase Rho-interacting protein OS=Homo sapiens GN=MPRIP PE=1 SV=3 - [MPRIP_HUMAN]	6.51	2.34	1	1	1	1	1.15635e+07	1025	116.461	6.21436
P33176	Kinesin-1 heavy chain OS=Homo sapiens GN=KIF5B PE=1 SV=1 - [KINH_HUMAN]	6.4686	3.63	3	2	2	2	6.71303e+06	963	109.617	6.50732
Q96P70	Importin-9 OS=Homo sapiens GN=IPO9 PE=1 SV=3 - [IPO9_HUMAN]	6.44558	2.69	1	1	1	2	2.85424e+06	1041	115.889	4.80518
P36405	ADP-ribosylation factor-like protein 3 OS=Homo sapiens GN=ARL3 PE=1 SV=2 - [ARL3_HUMAN]	6.37928	9.89	1	1	1	2	2.84707e+06	182	20.4428	7.23975
P13693	Translationally-controlled tumor protein OS=Homo sapiens GN=TPT1 PE=1 SV=1 - [TCTP_HUMAN]	6.37927	27.33	1	1	1	1	2.46306e+07	172	19.5826	4.93213
O60716	Catenin delta-1 OS=Homo sapiens GN=CTNND1 PE=1 SV=1 - [CTND1_HUMAN]	6.37642	2.27	1	1	1	2	3.65244e+06	968	108.103	6.22705
P28331	NADH-ubiquinone oxidoreductase 75 kDa subunit, mitochondrial OS=Homo sapiens GN=NDUFS1 PE=1 SV=3 - [NDUS1_HUMAN]	6.33022	6.6	1	2	2	2	5.61592e+06	727	79.4165	6.22705
P32969	60S ribosomal protein L9 OS=Homo sapiens GN=RPL9 PE=1 SV=1 - [RL9_HUMAN]	6.29884	14.06	1	1	1	1	2.33272e+07	192	21.8498	9.94971
O00507	Probable ubiquitin carboxyl-terminal hydrolase FAF-Y OS=Homo sapiens GN=USP9Y PE=2 SV=2 - [USP9Y_HUMAN]	6.26682	0.82	2	1	1	2	1.63518e+06	2555	290.891	5.85889
Q15907	Ras-related protein Rab-11B OS=Homo sapiens GN=RAB11B PE=1 SV=4 - [RB11B_HUMAN]	6.25453	13.3	1	2	2	2	9.1317e+06	218	24.4735	5.93506
Q86VW0	SEC14 domain and spectrin repeat-containing protein 1 OS=Homo sapiens GN=SESTD1 PE=1 SV=2 - [SESD1_HUMAN]	6.25372	4.17	1	1	1	2	1.2442e+06	696	79.2983	5.09717
P55209	Nucleosome assembly protein 1-like 1 OS=Homo sapiens GN=NAP1L1 PE=1 SV=1 - [NP1L1_HUMAN]	6.24157	7.16	1	2	2	2	1.07479e+07	391	45.3459	4.4624
O60884	DnaJ homolog subfamily A member 2 OS=Homo sapiens GN=DNAJA2 PE=1 SV=1 - [DNJA2_HUMAN]	6.23106	9.71	1	2	2	2	1.17587e+07	412	45.7166	6.48096
P54727	UV excision repair protein RAD23 homolog B OS=Homo sapiens GN=RAD23B PE=1 SV=1 - [RD23B_HUMAN]	6.22797	7.33	1	2	2	2	7.1481e+06	409	43.1446	4.84326
P38919	Eukaryotic initiation factor 4A-III OS=Homo sapiens GN=EIF4A3 PE=1 SV=4 - [IF4A3_HUMAN]	6.20231	9.49	1	1	2	2	2.05278e+07	411	46.8412	6.72705
P68036	Ubiquitin-conjugating enzyme E2 L3 OS=Homo sapiens GN=UBE2L3 PE=1 SV=1 - [UB2L3_HUMAN]	6.19843	14.29	1	1	1	1	1.88442e+07	154	17.8502	8.51416
P80723	Brain acid soluble protein 1 OS=Homo sapiens GN=BASP1 PE=1 SV=2 - [BASP1_HUMAN]	6.18525	12.78	1	2	2	2	3.03868e+06	227	22.68	4.62744
P62913	60S ribosomal protein L11 OS=Homo sapiens GN=RPL11 PE=1 SV=2 - [RL11_HUMAN]	6.17547	20.22	1	2	2	2	1.93361e+07	178	20.2396	9.59814
Q16891	MICOS complex subunit MIC60 OS=Homo sapiens GN=IMMT PE=1 SV=1 - [MIC60_HUMAN]	6.17275	5.54	1	2	2	2	8.34838e+06	758	83.6264	6.48096
P62714	Serine/threonine-protein phosphatase 2A catalytic subunit beta isoform OS=Homo sapiens GN=PPP2CB PE=1 SV=1 - [PP2AB_HUMAN]	6.14115	8.09	2	1	1	1	2.53744e+07	309	35.5523	5.42725
Q14192	Four and a half LIM domains protein 2 OS=Homo sapiens GN=FHL2 PE=1 SV=3 - [FHL2_HUMAN]	6.12255	16.85	1	2	2	2	8.63502e+06	279	32.1706	7.54736
P36542	ATP synthase subunit gamma, mitochondrial OS=Homo sapiens GN=ATP5C1 PE=1 SV=1 - [ATPG_HUMAN]	6.12116	14.43	1	2	2	2	1.72604e+07	298	32.9753	9.21729
Q15366	Poly(rC)-binding protein 2 OS=Homo sapiens GN=PCBP2 PE=1 SV=1 - [PCBP2_HUMAN]	6.11104	7.4	2	2	2	2	1.10083e+07	365	38.5556	6.78564
O15145	Actin-related protein 2/3 complex subunit 3 OS=Homo sapiens GN=ARPC3 PE=1 SV=3 - [ARPC3_HUMAN]	6.0652	13.48	1	2	2	2	1.75113e+07	178	20.5334	8.5874
P43686	26S proteasome regulatory subunit 6B OS=Homo sapiens GN=PSMC4 PE=1 SV=2 - [PRS6B_HUMAN]	6.03273	4.31	1	1	1	2	3.26652e+06	418	47.3365	5.21143
Q14152	Eukaryotic translation initiation factor 3 subunit A OS=Homo sapiens GN=EIF3A PE=1 SV=1 - [EIF3A_HUMAN]	5.96602	2.1	1	2	2	2	2.83271e+06	1382	166.468	6.78564
P61106	Ras-related protein Rab-14 OS=Homo sapiens GN=RAB14 PE=1 SV=4 - [RAB14_HUMAN]	5.94284	13.95	1	1	1	1	2.91727e+07	215	23.8819	6.21436
Q13423	NAD(P) transhydrogenase, mitochondrial OS=Homo sapiens GN=NNT PE=1 SV=3 - [NNTM_HUMAN]	5.94015	1.84	1	1	1	1	9.57956e+06	1086	113.823	8.08936
P35813	Protein phosphatase 1A OS=Homo sapiens GN=PPM1A PE=1 SV=1 - [PPM1A_HUMAN]	5.93227	4.71	1	1	1	1	1.0708e+07	382	42.4207	5.36377
P05997	Collagen alpha-2(V) chain OS=Homo sapiens GN=COL5A2 PE=1 SV=3 - [CO5A2_HUMAN]	5.92344	1.33	1	1	1	1	4.6819e+07	1499	144.821	6.45557
Q15286	Ras-related protein Rab-35 OS=Homo sapiens GN=RAB35 PE=1 SV=1 - [RAB35_HUMAN]	5.91857	14.43	5	1	2	2	2.39804e+07	201	23.0108	8.29443
P08123	Collagen alpha-2(I) chain OS=Homo sapiens GN=COL1A2 PE=1 SV=7 - [CO1A2_HUMAN]	5.9006	2.42	1	2	2	7	2.31053e+06	1366	129.235	8.95361
P46977	Dolichyl-diphosphooligosaccharide--protein glycosyltransferase subunit STT3A OS=Homo sapiens GN=STT3A PE=1 SV=2 - [STT3A_HUMAN]	5.84959	2.7	1	1	1	1	3.36804e+06	705	80.4768	8.07471
Q15435	Protein phosphatase 1 regulatory subunit 7 OS=Homo sapiens GN=PPP1R7 PE=1 SV=1 - [PP1R7_HUMAN]	5.83853	5	1	1	1	2	7.11195e+06	360	41.5385	4.90674
Q02809	Procollagen-lysine,2-oxoglutarate 5-dioxygenase 1 OS=Homo sapiens GN=PLOD1 PE=1 SV=2 - [PLOD1_HUMAN]	5.81317	3.3	1	1	1	1	3.65199e+06	727	83.4974	6.94678
P54577	Tyrosine--tRNA ligase, cytoplasmic OS=Homo sapiens GN=YARS PE=1 SV=4 - [SYYC_HUMAN]	5.8034	4.55	1	1	1	1	5.20145e+06	528	59.1061	7.04932
O95433	Activator of 90 kDa heat shock protein ATPase homolog 1 OS=Homo sapiens GN=AHSA1 PE=1 SV=1 - [AHSA1_HUMAN]	5.8034	6.51	1	1	1	1	8.01241e+06	338	38.2503	5.52881
P54136	Arginine--tRNA ligase, cytoplasmic OS=Homo sapiens GN=RARS PE=1 SV=2 - [SYRC_HUMAN]	5.75768	5.3	1	2	2	2	5.37516e+06	660	75.3309	6.68311
Q13576	Ras GTPase-activating-like protein IQGAP2 OS=Homo sapiens GN=IQGAP2 PE=1 SV=4 - [IQGA2_HUMAN]	5.74781	1.84	1	1	1	2	2.87829e+06	1575	180.465	5.64307
Q00577	Transcriptional activator protein Pur-alpha OS=Homo sapiens GN=PURA PE=1 SV=2 - [PURA_HUMAN]	5.70248	21.43	1	2	2	2	1.02518e+07	322	34.8894	6.44287
P10644	cAMP-dependent protein kinase type I-alpha regulatory subunit OS=Homo sapiens GN=PRKAR1A PE=1 SV=1 - [KAP0_HUMAN]	5.66948	6.3	1	1	1	1	7.11761e+06	381	42.955	5.35107
Q13126	S-methyl-5'-thioadenosine phosphorylase OS=Homo sapiens GN=MTAP PE=1 SV=2 - [MTAP_HUMAN]	5.65855	8.13	1	1	1	1	8498159	283	31.2158	7.18115
Q99961	Endophilin-A2 OS=Homo sapiens GN=SH3GL1 PE=1 SV=1 - [SH3G1_HUMAN]	5.64147	8.97	1	1	1	1	7.07727e+06	368	41.464	5.42725
P42025	Beta-centractin OS=Homo sapiens GN=ACTR1B PE=1 SV=1 - [ACTY_HUMAN]	5.58314	7.45	1	1	1	1	8.66266e+06	376	42.2667	6.40479
Q9NTJ5	Phosphatidylinositide phosphatase SAC1 OS=Homo sapiens GN=SACM1L PE=1 SV=2 - [SAC1_HUMAN]	5.55657	4.43	1	1	1	1	5.73614e+06	587	66.924	7.12256
O14979	Heterogeneous nuclear ribonucleoprotein D-like OS=Homo sapiens GN=HNRNPDL PE=1 SV=3 - [HNRDL_HUMAN]	5.51728	5.71	1	1	2	2	6.41932e+06	420	46.4091	9.56885
P02765	Alpha-2-HS-glycoprotein OS=Homo sapiens GN=AHSG PE=1 SV=1 - [FETUA_HUMAN]	5.50735	16.62	1	2	2	2	6.18756e+06	367	39.2997	5.71924
Q9BT78	COP9 signalosome complex subunit 4 OS=Homo sapiens GN=COPS4 PE=1 SV=1 - [CSN4_HUMAN]	5.49672	4.93	1	1	1	2	2.449e+06	406	46.2397	5.8335
O00410	Importin-5 OS=Homo sapiens GN=IPO5 PE=1 SV=4 - [IPO5_HUMAN]	5.43791	1.82	1	1	1	1	1.31805e+07	1097	123.55	4.94482
Q13131	5'-AMP-activated protein kinase catalytic subunit alpha-1 OS=Homo sapiens GN=PRKAA1 PE=1 SV=4 - [AAPK1_HUMAN]	5.40299	3.04	1	1	1	1	7.73859e+06	559	63.9686	8.11865
P25786	Proteasome subunit alpha type-1 OS=Homo sapiens GN=PSMA1 PE=1 SV=1 - [PSA1_HUMAN]	5.36957	9.51	1	1	1	1	1.15395e+07	263	29.5369	6.60986
Q92973	Transportin-1 OS=Homo sapiens GN=TNPO1 PE=1 SV=2 - [TNPO1_HUMAN]	5.34946	4.34	1	2	2	2	4.5868e+06	898	102.289	4.98291
P51636	Caveolin-2 OS=Homo sapiens GN=CAV2 PE=1 SV=2 - [CAV2_HUMAN]	5.34563	11.11	1	1	1	1	38586690	162	18.2792	5.2749
O75436	Vacuolar protein sorting-associated protein 26A OS=Homo sapiens GN=VPS26A PE=1 SV=2 - [VP26A_HUMAN]	5.33437	5.5	1	1	1	1	7239269	327	38.1457	6.56592
P28161	Glutathione S-transferase Mu 2 OS=Homo sapiens GN=GSTM2 PE=1 SV=2 - [GSTM2_HUMAN]	5.33072	6.42	1	1	1	2	3.83917e+06	218	25.728	6.3667
Q9Y5X1	Sorting nexin-9 OS=Homo sapiens GN=SNX9 PE=1 SV=1 - [SNX9_HUMAN]	5.30643	2.86	1	1	1	1	7.71414e+06	595	66.5496	5.57959
Q96QR8	Transcriptional activator protein Pur-beta OS=Homo sapiens GN=PURB PE=1 SV=3 - [PURB_HUMAN]	5.27982	9.94	1	1	1	1	1.22026e+07	312	33.2205	5.42725
P51149	Ras-related protein Rab-7a OS=Homo sapiens GN=RAB7A PE=1 SV=1 - [RAB7A_HUMAN]	5.25766	6.76	1	1	1	1	1.47653e+07	207	23.4748	6.69775
Q8NE86	Calcium uniporter protein, mitochondrial OS=Homo sapiens GN=MCU PE=1 SV=1 - [MCU_HUMAN]	5.25642	5.41	1	1	1	1	9.32361e+06	351	39.8418	8.646
Q96BM9	ADP-ribosylation factor-like protein 8A OS=Homo sapiens GN=ARL8A PE=1 SV=1 - [ARL8A_HUMAN]	5.24119	12.37	2	1	1	1	1.06609e+07	186	21.402	7.76709
P28838	Cytosol aminopeptidase OS=Homo sapiens GN=LAP3 PE=1 SV=3 - [AMPL_HUMAN]	5.23402	3.47	1	1	1	1	1.31221e+07	519	56.1308	7.92822
P27695	DNA-(apurinic or apyrimidinic site) lyase OS=Homo sapiens GN=APEX1 PE=1 SV=2 - [APEX1_HUMAN]	5.22738	5.35	1	1	1	1	6.62016e+06	318	35.5322	8.11865
Q96AY3	Peptidyl-prolyl cis-trans isomerase FKBP10 OS=Homo sapiens GN=FKBP10 PE=1 SV=1 - [FKB10_HUMAN]	5.20132	4.47	1	2	2	2	7.72652e+06	582	64.2042	5.61768
P09871	Complement C1s subcomponent OS=Homo sapiens GN=C1S PE=1 SV=1 - [C1S_HUMAN]	5.19918	2.33	1	1	1	1	8.08396e+06	688	76.6348	4.95752
P25789	Proteasome subunit alpha type-4 OS=Homo sapiens GN=PSMA4 PE=1 SV=1 - [PSA4_HUMAN]	5.18418	16.09	1	2	2	3	1.01342e+07	261	29.4652	7.72314
P55809	Succinyl-CoA:3-ketoacid coenzyme A transferase 1, mitochondrial OS=Homo sapiens GN=OXCT1 PE=1 SV=1 - [SCOT1_HUMAN]	5.18278	3.46	1	1	1	2	1.68889e+06	520	56.1219	7.45947
P49411	Elongation factor Tu, mitochondrial OS=Homo sapiens GN=TUFM PE=1 SV=2 - [EFTU_HUMAN]	5.17359	4.2	1	1	1	1	20224715	452	49.5102	7.60596
P28300	Protein-lysine 6-oxidase OS=Homo sapiens GN=LOX PE=1 SV=2 - [LYOX_HUMAN]	5.16708	12.47	1	2	2	2	1.81816e+07	417	46.9145	8.08936
Q15631	Translin OS=Homo sapiens GN=TSN PE=1 SV=1 - [TSN_HUMAN]	5.13215	8.77	1	1	1	1	1.28457e+07	228	26.1668	6.44287
O43175	D-3-phosphoglycerate dehydrogenase OS=Homo sapiens GN=PHGDH PE=1 SV=4 - [SERA_HUMAN]	5.12955	3.56	1	2	2	2	1.04596e+07	533	56.6144	6.7124
P17612	cAMP-dependent protein kinase catalytic subunit alpha OS=Homo sapiens GN=PRKACA PE=1 SV=2 - [KAPCA_HUMAN]	5.12821	6.84	2	1	1	1	17025650	351	40.564	8.79248
P55290	Cadherin-13 OS=Homo sapiens GN=CDH13 PE=1 SV=1 - [CAD13_HUMAN]	5.12352	3.23	1	1	1	1	1.20869e+07	713	78.2379	4.98291
P14868	Aspartate--tRNA ligase, cytoplasmic OS=Homo sapiens GN=DARS PE=1 SV=2 - [SYDC_HUMAN]	5.11656	6.99	1	2	2	2	1.12222e+07	501	57.1	6.55127
O75351	Vacuolar protein sorting-associated protein 4B OS=Homo sapiens GN=VPS4B PE=1 SV=2 - [VPS4B_HUMAN]	5.09287	4.28	1	1	1	1	8.81241e+06	444	49.2715	7.2251
Q16698	2,4-dienoyl-CoA reductase, mitochondrial OS=Homo sapiens GN=DECR1 PE=1 SV=1 - [DECR_HUMAN]	5.07934	6.57	1	1	1	1	1.15685e+07	335	36.0448	9.27588
Q96FW1	Ubiquitin thioesterase OTUB1 OS=Homo sapiens GN=OTUB1 PE=1 SV=2 - [OTUB1_HUMAN]	5.07482	5.54	1	1	1	1	11847857	271	31.2644	4.94482
Q14432	cGMP-inhibited 3',5'-cyclic phosphodiesterase A OS=Homo sapiens GN=PDE3A PE=1 SV=3 - [PDE3A_HUMAN]	5.06729	2.72	1	1	1	1	9.82682e+06	1141	124.901	5.99854
Q06124	Tyrosine-protein phosphatase non-receptor type 11 OS=Homo sapiens GN=PTPN11 PE=1 SV=2 - [PTN11_HUMAN]	5.04804	3.02	1	1	1	1		597	68.3933	7.29834
O00764	Pyridoxal kinase OS=Homo sapiens GN=PDXK PE=1 SV=1 - [PDXK_HUMAN]	5.02842	6.73	1	1	1	1	9.58085e+06	312	35.0799	6.12549
P06748	Nucleophosmin OS=Homo sapiens GN=NPM1 PE=1 SV=2 - [NPM_HUMAN]	5.01513	4.76	1	1	1	1	7.08723e+06	294	32.5548	4.77979
Q96A00	Protein phosphatase 1 regulatory subunit 14A OS=Homo sapiens GN=PPP1R14A PE=1 SV=1 - [PP14A_HUMAN]	4.96431	10.88	1	1	1	1	1.86756e+07	147	16.6828	9.37842
Q12860	Contactin-1 OS=Homo sapiens GN=CNTN1 PE=1 SV=1 - [CNTN1_HUMAN]	4.91421	2.46	1	2	2	2	4.19465e+06	1018	113.249	5.89697
P35268	60S ribosomal protein L22 OS=Homo sapiens GN=RPL22 PE=1 SV=2 - [RL22_HUMAN]	4.85538	20.31	1	1	1	1	8.1834e+06	128	14.7778	9.18799
Q68EM7	Rho GTPase-activating protein 17 OS=Homo sapiens GN=ARHGAP17 PE=1 SV=1 - [RHG17_HUMAN]	4.84981	3.52	1	1	1	1	5.58681e+06	881	95.3773	7.62061
Q70UQ0	Inhibitor of nuclear factor kappa-B kinase-interacting protein OS=Homo sapiens GN=IKBIP PE=1 SV=1 - [IKIP_HUMAN]	4.80873	6	1	1	1	1	5.41085e+06	350	39.285	9.17334
Q99719	Septin-5 OS=Homo sapiens GN=SEPT5 PE=1 SV=1 - [SEPT5_HUMAN]	4.80702	3.79	1	1	1	1	6.60766e+06	369	42.7497	6.66846
Q99471	Prefoldin subunit 5 OS=Homo sapiens GN=PFDN5 PE=1 SV=2 - [PFD5_HUMAN]	4.80507	11.69	1	1	1	1	4.94269e+06	154	17.317	6.32861
Q14980	Nuclear mitotic apparatus protein 1 OS=Homo sapiens GN=NUMA1 PE=1 SV=2 - [NUMA1_HUMAN]	4.77746	1.42	1	1	1	1	3.98565e+06	2115	238.115	5.78271
Q9HDC9	Adipocyte plasma membrane-associated protein OS=Homo sapiens GN=APMAP PE=1 SV=2 - [APMAP_HUMAN]	4.74515	6.49	1	1	1	1	5.58317e+06	416	46.4509	6.16357
O95299	NADH dehydrogenase [ubiquinone] 1 alpha subcomplex subunit 10, mitochondrial OS=Homo sapiens GN=NDUFA10 PE=1 SV=1 - [NDUAA_HUMAN]	4.737	6.2	1	1	1	1	6.32435e+06	355	40.7249	8.48486
P61769	Beta-2-microglobulin OS=Homo sapiens GN=B2M PE=1 SV=1 - [B2MG_HUMAN]	4.69756	18.49	1	1	1	1	1.48156e+07	119	13.7059	6.52197
P04179	Superoxide dismutase [Mn], mitochondrial OS=Homo sapiens GN=SOD2 PE=1 SV=2 - [SODM_HUMAN]	4.66959	6.31	1	1	1	1	5.21592e+06	222	24.7066	8.25049
P31040	Succinate dehydrogenase [ubiquinone] flavoprotein subunit, mitochondrial OS=Homo sapiens GN=SDHA PE=1 SV=2 - [SDHA_HUMAN]	4.66844	2.11	1	1	1	1	6.09347e+06	664	72.6453	7.38623
P49591	Serine--tRNA ligase, cytoplasmic OS=Homo sapiens GN=SARS PE=1 SV=3 - [SYSC_HUMAN]	4.64324	2.92	1	1	1	1	1.07637e+07	514	58.7401	6.43018
P00390	Glutathione reductase, mitochondrial OS=Homo sapiens GN=GSR PE=1 SV=2 - [GSHR_HUMAN]	4.64102	6.32	1	2	2	2	1.63298e+07	522	56.221	8.49951
P05198	Eukaryotic translation initiation factor 2 subunit 1 OS=Homo sapiens GN=EIF2S1 PE=1 SV=3 - [IF2A_HUMAN]	4.63339	6.03	1	1	1	1	6.84035e+06	315	36.0894	5.08447
Q05397	Focal adhesion kinase 1 OS=Homo sapiens GN=PTK2 PE=1 SV=2 - [FAK1_HUMAN]	4.62387	2.57	1	1	1	1		1052	119.157	6.62451
P54725	UV excision repair protein RAD23 homolog A OS=Homo sapiens GN=RAD23A PE=1 SV=1 - [RD23A_HUMAN]	4.62375	8.26	1	1	1	1	1.3481e+07	363	39.5847	4.57666
P51571	Translocon-associated protein subunit delta OS=Homo sapiens GN=SSR4 PE=1 SV=1 - [SSRD_HUMAN]	4.60984	10.98	1	1	1	1	1.62866e+07	173	18.9866	6.15088
P40763	Signal transducer and activator of transcription 3 OS=Homo sapiens GN=STAT3 PE=1 SV=2 - [STAT3_HUMAN]	4.60878	4.16	1	2	2	2	6.68552e+06	770	88.0114	6.30322
Q9Y4L1	Hypoxia up-regulated protein 1 OS=Homo sapiens GN=HYOU1 PE=1 SV=1 - [HYOU1_HUMAN]	4.60295	2.1	1	1	1	1	6.73375e+06	999	111.266	5.22412
P51148	Ras-related protein Rab-5C OS=Homo sapiens GN=RAB5C PE=1 SV=2 - [RAB5C_HUMAN]	4.59569	13.89	2	1	2	2	1.54377e+07	216	23.4678	8.41162
P42224	Signal transducer and activator of transcription 1-alpha/beta OS=Homo sapiens GN=STAT1 PE=1 SV=2 - [STAT1_HUMAN]	4.58348	3.2	1	1	1	2		750	87.2795	6.04932
Q8N335	Glycerol-3-phosphate dehydrogenase 1-like protein OS=Homo sapiens GN=GPD1L PE=1 SV=1 - [GPD1L_HUMAN]	4.58269	9.12	1	1	1	2	1.18561e+07	351	38.3939	7.02002
Q92905	COP9 signalosome complex subunit 5 OS=Homo sapiens GN=COPS5 PE=1 SV=4 - [CSN5_HUMAN]	4.57453	5.69	1	1	1	1	1.1451e+07	334	37.5547	6.53662
O60936	Nucleolar protein 3 OS=Homo sapiens GN=NOL3 PE=1 SV=2 - [NOL3_HUMAN]	4.57188	9.13	1	1	1	1	2.90225e+06	208	22.6157	4.18311
P49821	NADH dehydrogenase [ubiquinone] flavoprotein 1, mitochondrial OS=Homo sapiens GN=NDUFV1 PE=1 SV=4 - [NDUV1_HUMAN]	4.53036	5.82	1	1	1	2	5.62646e+06	464	50.7848	8.20654
Q9H4G4	Golgi-associated plant pathogenesis-related protein 1 OS=Homo sapiens GN=GLIPR2 PE=1 SV=3 - [GAPR1_HUMAN]	4.52849	11.04	1	1	1	2	1.77881e+07	154	17.2075	9.40771
P07814	Bifunctional glutamate/proline--tRNA ligase OS=Homo sapiens GN=EPRS PE=1 SV=5 - [SYEP_HUMAN]	4.5276	1.32	1	1	1	1	4.67396e+06	1512	170.483	7.32764
Q00325	Phosphate carrier protein, mitochondrial OS=Homo sapiens GN=SLC25A3 PE=1 SV=2 - [MPCP_HUMAN]	4.51707	3.87	1	1	1	1	1.97535e+07	362	40.0687	9.37842
P62829	60S ribosomal protein L23 OS=Homo sapiens GN=RPL23 PE=1 SV=1 - [RL23_HUMAN]	4.50956	14.29	1	1	1	1	1.56305e+07	140	14.8561	10.5063
Q9UMX0	Ubiquilin-1 OS=Homo sapiens GN=UBQLN1 PE=1 SV=2 - [UBQL1_HUMAN]	4.48144	2.89	2	1	1	1	1.04678e+07	589	62.4794	5.10986
P06702	Protein S100-A9 OS=Homo sapiens GN=S100A9 PE=1 SV=1 - [S10A9_HUMAN]	4.47102	13.16	1	1	1	1	1.5484e+07	114	13.2335	6.12549
A0FGR8	Extended synaptotagmin-2 OS=Homo sapiens GN=ESYT2 PE=1 SV=1 - [ESYT2_HUMAN]	4.46024	1.95	1	1	1	1	2.43376e+07	921	102.294	9.26123
P63208	S-phase kinase-associated protein 1 OS=Homo sapiens GN=SKP1 PE=1 SV=2 - [SKP1_HUMAN]	4.46015	19.63	1	2	2	3	6.36184e+06	163	18.6462	4.53857
P84157	Matrix-remodeling-associated protein 7 OS=Homo sapiens GN=MXRA7 PE=1 SV=1 - [MXRA7_HUMAN]	4.45427	8.82	1	1	1	1	9.84287e+06	204	21.4524	4.25928
Q63HR2	Tensin-2 OS=Homo sapiens GN=TNS2 PE=1 SV=2 - [TNS2_HUMAN]	4.43471	1.85	1	1	1	1	6.54843e+06	1409	152.485	8.35303
Q12816	Trophinin OS=Homo sapiens GN=TRO PE=1 SV=3 - [TROP_HUMAN]	4.39099	1.4	1	1	1	2	3.04382e+07	1431	143.628	9.02686
Q8NBF2	NHL repeat-containing protein 2 OS=Homo sapiens GN=NHLRC2 PE=1 SV=1 - [NHLC2_HUMAN]	4.39038	3.44	1	1	1	1	8.52812e+06	726	79.3935	5.5542
P04080	Cystatin-B OS=Homo sapiens GN=CSTB PE=1 SV=2 - [CYTB_HUMAN]	4.37608	21.43	1	1	1	1	1.20559e+07	98	11.1326	7.56201
P54578	Ubiquitin carboxyl-terminal hydrolase 14 OS=Homo sapiens GN=USP14 PE=1 SV=3 - [UBP14_HUMAN]	4.36497	5.87	1	1	1	1	1.68419e+07	494	56.033	5.30029
Q14254	Flotillin-2 OS=Homo sapiens GN=FLOT2 PE=1 SV=2 - [FLOT2_HUMAN]	4.36146	3.5	1	1	1	1	6.18697e+06	428	47.0347	5.24951
Q8N3D4	EH domain-binding protein 1-like protein 1 OS=Homo sapiens GN=EHBP1L1 PE=1 SV=2 - [EH1L1_HUMAN]	4.34537	0.98	1	1	1	1	2.96838e+06	1523	161.756	4.83057
Q96IZ0	PRKC apoptosis WT1 regulator protein OS=Homo sapiens GN=PAWR PE=1 SV=1 - [PAWR_HUMAN]	4.32363	5	1	1	1	1	1.14748e+07	340	36.5454	5.41455
P21397	Amine oxidase [flavin-containing] A OS=Homo sapiens GN=MAOA PE=1 SV=1 - [AOFA_HUMAN]	4.30838	3.8	1	1	1	1	1.70784e+07	527	59.6435	7.85498
Q9H444	Charged multivesicular body protein 4b OS=Homo sapiens GN=CHMP4B PE=1 SV=1 - [CHM4B_HUMAN]	4.28597	12.05	1	1	1	1	2.1276e+07	224	24.9346	4.81787
Q9UBI6	Guanine nucleotide-binding protein G(I)/G(S)/G(O) subunit gamma-12 OS=Homo sapiens GN=GNG12 PE=1 SV=3 - [GBG12_HUMAN]	4.27621	22.22	1	1	1	1	1.16076e+08	72	8.00117	8.96826
P63172	Dynein light chain Tctex-type 1 OS=Homo sapiens GN=DYNLT1 PE=1 SV=1 - [DYLT1_HUMAN]	4.25369	15.93	1	1	1	1	4.72044e+06	113	12.444	5.08447
Q9H993	Protein-glutamate O-methyltransferase OS=Homo sapiens GN=ARMT1 PE=1 SV=1 - [ARMT1_HUMAN]	4.23234	5.44	1	1	1	1	3.11304e+06	441	51.1399	5.75732
O00148	ATP-dependent RNA helicase DDX39A OS=Homo sapiens GN=DDX39A PE=1 SV=2 - [DX39A_HUMAN]	4.22823	3.28	2	1	1	1	13521436	427	49.098	5.68115
O60237	Protein phosphatase 1 regulatory subunit 12B OS=Homo sapiens GN=PPP1R12B PE=1 SV=2 - [MYPT2_HUMAN]	4.22606	1.22	1	1	1	1	3.08296e+07	982	110.337	5.66846
Q16543	Hsp90 co-chaperone Cdc37 OS=Homo sapiens GN=CDC37 PE=1 SV=1 - [CDC37_HUMAN]	4.21391	5.56	1	1	1	1	1.32414e+07	378	44.44	5.24951
Q12929	Epidermal growth factor receptor kinase substrate 8 OS=Homo sapiens GN=EPS8 PE=1 SV=1 - [EPS8_HUMAN]	4.21197	2.31	1	1	1	1	5.70193e+06	822	91.8244	7.50342
P43307	Translocon-associated protein subunit alpha OS=Homo sapiens GN=SSR1 PE=1 SV=3 - [SSRA_HUMAN]	4.20326	5.24	1	1	1	1	6.22456e+06	286	32.2153	4.48779
A0M8Q6	Immunoglobulin lambda constant 7 OS=Homo sapiens GN=IGLC7 PE=1 SV=3 - [IGLC7_HUMAN]	4.2024	14.15	7	1	1	1	9.18104e+07	106	11.2466	8.29443
P05023	Sodium/potassium-transporting ATPase subunit alpha-1 OS=Homo sapiens GN=ATP1A1 PE=1 SV=1 - [AT1A1_HUMAN]	4.19968	2.44	1	1	1	1	1.31569e+07	1023	112.824	5.49072
Q16531	DNA damage-binding protein 1 OS=Homo sapiens GN=DDB1 PE=1 SV=1 - [DDB1_HUMAN]	4.19853	2.63	1	1	1	1		1140	126.887	5.26221
Q6BCY4	NADH-cytochrome b5 reductase 2 OS=Homo sapiens GN=CYB5R2 PE=1 SV=1 - [NB5R2_HUMAN]	4.18096	7.25	1	1	1	1	7.87186e+06	276	31.4384	8.49951
O14980	Exportin-1 OS=Homo sapiens GN=XPO1 PE=1 SV=1 - [XPO1_HUMAN]	4.17491	2.43	1	1	1	1	6.84777e+06	1071	123.306	6.06201
Q9BZL4	Protein phosphatase 1 regulatory subunit 12C OS=Homo sapiens GN=PPP1R12C PE=1 SV=1 - [PP12C_HUMAN]	4.16888	7.29	1	2	2	2	4.668e+06	782	84.8299	5.56689
P18428	Lipopolysaccharide-binding protein OS=Homo sapiens GN=LBP PE=1 SV=3 - [LBP_HUMAN]	4.13121	3.95	1	1	1	1	3.33779e+06	481	53.3499	6.69775
Q9H0N0	Ras-related protein Rab-6C OS=Homo sapiens GN=RAB6C PE=1 SV=2 - [RAB6C_HUMAN]	4.1296	8.66	1	1	1	1	1.32625e+07	254	28.3374	7.7085
Q96HD1	Cysteine-rich with EGF-like domain protein 1 OS=Homo sapiens GN=CRELD1 PE=1 SV=3 - [CREL1_HUMAN]	4.12397	3.81	1	1	1	1	3343914	420	45.4088	4.86865
Q07666	KH domain-containing, RNA-binding, signal transduction-associated protein 1 OS=Homo sapiens GN=KHDRBS1 PE=1 SV=1 - [KHDR1_HUMAN]	4.10919	4.51	1	1	1	1	4.56849e+06	443	48.1972	8.66064
Q8NC51	Plasminogen activator inhibitor 1 RNA-binding protein OS=Homo sapiens GN=SERBP1 PE=1 SV=2 - [PAIRB_HUMAN]	4.07164	3.92	1	1	1	1	1.16351e+07	408	44.9385	8.646
P80303	Nucleobindin-2 OS=Homo sapiens GN=NUCB2 PE=1 SV=2 - [NUCB2_HUMAN]	4.06585	5	1	1	1	1	4.55672e+06	420	50.1643	5.12256
Q13201	Multimerin-1 OS=Homo sapiens GN=MMRN1 PE=1 SV=3 - [MMRN1_HUMAN]	4.06221	1.06	1	1	1	1	7.1958e+06	1228	138.023	7.92822
P14314	Glucosidase 2 subunit beta OS=Homo sapiens GN=PRKCSH PE=1 SV=2 - [GLU2B_HUMAN]	4.06212	3.98	1	1	1	1	4.14631e+07	528	59.3878	4.41162
Q9Y625	Glypican-6 OS=Homo sapiens GN=GPC6 PE=1 SV=1 - [GPC6_HUMAN]	4.06046	2.7	1	1	1	1	8.76104e+06	555	62.6949	5.41455
P39687	Acidic leucine-rich nuclear phosphoprotein 32 family member A OS=Homo sapiens GN=ANP32A PE=1 SV=1 - [AN32A_HUMAN]	4.04361	18.07	2	2	2	2	4.23497e+06	249	28.5683	4.09424
P31930	Cytochrome b-c1 complex subunit 1, mitochondrial OS=Homo sapiens GN=UQCRC1 PE=1 SV=3 - [QCR1_HUMAN]	4.03667	4.38	1	1	1	1	8.56759e+06	480	52.6124	6.3667
O95379	Tumor necrosis factor alpha-induced protein 8 OS=Homo sapiens GN=TNFAIP8 PE=1 SV=1 - [TFIP8_HUMAN]	4.0174	10.1	1	1	1	1	5.22925e+06	198	22.9889	7.92822
P49354	Protein farnesyltransferase/geranylgeranyltransferase type-1 subunit alpha OS=Homo sapiens GN=FNTA PE=1 SV=1 - [FNTA_HUMAN]	4.009	4.75	1	1	1	1	4.17668e+06	379	44.3811	5.08447
Q99460	26S proteasome non-ATPase regulatory subunit 1 OS=Homo sapiens GN=PSMD1 PE=1 SV=2 - [PSMD1_HUMAN]	3.99633	2.73	1	1	1	1	3.36654e+06	953	105.769	5.38916
Q9HC35	Echinoderm microtubule-associated protein-like 4 OS=Homo sapiens GN=EML4 PE=1 SV=3 - [EMAL4_HUMAN]	3.98629	2.65	1	1	1	1	3.09042e+06	981	108.848	6.40479
O75339	Cartilage intermediate layer protein 1 OS=Homo sapiens GN=CILP PE=1 SV=4 - [CILP1_HUMAN]	3.98352	1.69	1	1	1	1	3.98114e+06	1184	132.48	8.41162
P35637	RNA-binding protein FUS OS=Homo sapiens GN=FUS PE=1 SV=1 - [FUS_HUMAN]	3.97694	6.08	1	1	1	1	5.65546e+06	526	53.3938	9.36377
O00469	Procollagen-lysine,2-oxoglutarate 5-dioxygenase 2 OS=Homo sapiens GN=PLOD2 PE=1 SV=2 - [PLOD2_HUMAN]	3.97344	3.12	1	1	1	1	4.39274e+06	737	84.6316	6.7124
P22695	Cytochrome b-c1 complex subunit 2, mitochondrial OS=Homo sapiens GN=UQCRC2 PE=1 SV=3 - [QCR2_HUMAN]	3.95726	12.14	1	2	2	2	7.81793e+06	453	48.4129	8.63135
Q9UHL4	Dipeptidyl peptidase 2 OS=Homo sapiens GN=DPP7 PE=1 SV=3 - [DPP2_HUMAN]	3.95607	4.07	1	1	1	1	1.33949e+06	492	54.3072	6.31592
Q8IZP2	Putative protein FAM10A4 OS=Homo sapiens GN=ST13P4 PE=5 SV=1 - [ST134_HUMAN]	3.95602	5.83	2	1	1	1	4.26074e+07	240	27.3897	5.08447
Q53H12	Acylglycerol kinase, mitochondrial OS=Homo sapiens GN=AGK PE=1 SV=2 - [AGK_HUMAN]	3.94621	5.92	1	1	1	1	6.18375e+06	422	47.1074	8.08936
Q9P2J5	Leucine--tRNA ligase, cytoplasmic OS=Homo sapiens GN=LARS PE=1 SV=2 - [SYLC_HUMAN]	3.93773	1.7	1	1	1	1	5.14499e+06	1176	134.379	7.29834
P47897	Glutamine--tRNA ligase OS=Homo sapiens GN=QARS PE=1 SV=1 - [SYQ_HUMAN]	3.9354	2.97	1	1	1	1	3.46287e+06	775	87.7429	7.15186
P08567	Pleckstrin OS=Homo sapiens GN=PLEK PE=1 SV=3 - [PLEK_HUMAN]	3.93042	7.43	1	1	1	1	4.64756e+06	350	40.0994	8.27979
P61758	Prefoldin subunit 3 OS=Homo sapiens GN=VBP1 PE=1 SV=3 - [PFD3_HUMAN]	3.9257	6.6	1	1	1	1	3.36004e+06	197	22.6434	7.10791
P20073	Annexin A7 OS=Homo sapiens GN=ANXA7 PE=1 SV=3 - [ANXA7_HUMAN]	3.92241	3.28	1	1	1	1	1.73888e+07	488	52.7058	5.68115
P10253	Lysosomal alpha-glucosidase OS=Homo sapiens GN=GAA PE=1 SV=4 - [LYAG_HUMAN]	3.91626	2.84	1	1	1	1	6.51787e+06	952	105.257	5.99854
P54819	Adenylate kinase 2, mitochondrial OS=Homo sapiens GN=AK2 PE=1 SV=2 - [KAD2_HUMAN]	3.91189	10.46	1	1	1	1	1.58607e+06	239	26.4608	7.81104
P53680	AP-2 complex subunit sigma OS=Homo sapiens GN=AP2S1 PE=1 SV=2 - [AP2S1_HUMAN]	3.90287	8.45	1	1	1	1	6.4775e+06	142	17.0067	6.17627
P60866	40S ribosomal protein S20 OS=Homo sapiens GN=RPS20 PE=1 SV=1 - [RS20_HUMAN]	3.90103	10.08	1	1	1	1	2.47303e+07	119	13.3643	9.93506
P02730	Band 3 anion transport protein OS=Homo sapiens GN=SLC4A1 PE=1 SV=3 - [B3AT_HUMAN]	3.89407	1.43	1	1	1	1	9.17926e+06	911	101.727	5.18604
Q02153	Guanylate cyclase soluble subunit beta-1 OS=Homo sapiens GN=GUCY1B3 PE=1 SV=1 - [GCYB1_HUMAN]	3.89198	1.94	1	1	1	1	5.75164e+06	619	70.4696	5.35107
O95278	Laforin OS=Homo sapiens GN=EPM2A PE=1 SV=2 - [EPM2A_HUMAN]	3.88746	12.39	1	1	1	1	1.75266e+06	331	37.1334	6.65381
Q9NRN5	Olfactomedin-like protein 3 OS=Homo sapiens GN=OLFML3 PE=2 SV=1 - [OLFL3_HUMAN]	3.86662	3.69	1	1	1	1	8.63866e+06	406	45.9813	6.56592
P67809	Nuclease-sensitive element-binding protein 1 OS=Homo sapiens GN=YBX1 PE=1 SV=3 - [YBOX1_HUMAN]	3.85248	5.25	3	1	1	1	1.42211e+07	324	35.9027	9.87646
Q3SY69	Mitochondrial 10-formyltetrahydrofolate dehydrogenase OS=Homo sapiens GN=ALDH1L2 PE=1 SV=2 - [AL1L2_HUMAN]	3.84891	3.14	1	1	1	1		923	101.681	6.52197
Q14258	E3 ubiquitin/ISG15 ligase TRIM25 OS=Homo sapiens GN=TRIM25 PE=1 SV=2 - [TRI25_HUMAN]	3.82112	2.86	1	1	1	1	2.09771e+06	630	70.9277	8.08936
P62277	40S ribosomal protein S13 OS=Homo sapiens GN=RPS13 PE=1 SV=2 - [RS13_HUMAN]	3.81073	9.93	1	1	1	1	2.43721e+07	151	17.2117	10.5356
P52306	Rap1 GTPase-GDP dissociation stimulator 1 OS=Homo sapiens GN=RAP1GDS1 PE=1 SV=3 - [GDS1_HUMAN]	3.79704	3.13	1	1	1	1	2.73315e+06	607	66.2745	5.31299
Q12906	Interleukin enhancer-binding factor 3 OS=Homo sapiens GN=ILF3 PE=1 SV=3 - [ILF3_HUMAN]	3.78664	3.47	1	1	1	1	4.42129e+06	894	95.2791	8.76318
Q8WWX9	Selenoprotein M OS=Homo sapiens GN=SELENOM PE=1 SV=3 - [SELM_HUMAN]	3.77523	9.66	1	1	1	1	3.26013e+06	145	16.2224	5.5415
Q5EB52	Mesoderm-specific transcript homolog protein OS=Homo sapiens GN=MEST PE=2 SV=2 - [MEST_HUMAN]	3.76951	5.37	1	1	1	1	1.67703e+06	335	38.8055	9.74463
Q03252	Lamin-B2 OS=Homo sapiens GN=LMNB2 PE=1 SV=4 - [LMNB2_HUMAN]	3.76917	2.1	1	1	1	1	1.38008e+07	620	69.9057	5.59229
Q02818	Nucleobindin-1 OS=Homo sapiens GN=NUCB1 PE=1 SV=4 - [NUCB1_HUMAN]	3.76754	5.42	1	1	1	1	3.38525e+06	461	53.8463	5.24951
Q9Y3A5	Ribosome maturation protein SBDS OS=Homo sapiens GN=SBDS PE=1 SV=4 - [SBDS_HUMAN]	3.75396	9.2	1	1	1	1	3.00946e+06	250	28.7453	8.74854
Q93034	Cullin-5 OS=Homo sapiens GN=CUL5 PE=1 SV=4 - [CUL5_HUMAN]	3.74897	3.46	1	1	1	1	1.37946e+06	780	90.8974	7.94287
P07954	Fumarate hydratase, mitochondrial OS=Homo sapiens GN=FH PE=1 SV=3 - [FUMH_HUMAN]	3.73651	4.12	1	1	1	1	1.77419e+07	510	54.6022	8.76318
O75368	SH3 domain-binding glutamic acid-rich-like protein OS=Homo sapiens GN=SH3BGRL PE=1 SV=1 - [SH3L1_HUMAN]	3.72022	15.79	1	1	1	1	1.17589e+07	114	12.7664	5.24951
P53990	IST1 homolog OS=Homo sapiens GN=IST1 PE=1 SV=1 - [IST1_HUMAN]	3.67768	5.22	1	1	1	1	4.56138e+06	364	39.7255	5.35107
Q9H008	Phospholysine phosphohistidine inorganic pyrophosphate phosphatase OS=Homo sapiens GN=LHPP PE=1 SV=2 - [LHPP_HUMAN]	3.67686	7.78	1	1	1	1	3.74735e+06	270	29.1469	6.15088
Q9BWM7	Sideroflexin-3 OS=Homo sapiens GN=SFXN3 PE=1 SV=3 - [SFXN3_HUMAN]	3.66358	4.67	1	1	1	1	1.0686e+07	321	35.4805	9.1001
O75746	Calcium-binding mitochondrial carrier protein Aralar1 OS=Homo sapiens GN=SLC25A12 PE=1 SV=2 - [CMC1_HUMAN]	3.66283	3.54	1	1	1	1	2.98115e+06	678	74.7149	8.38232
P25391	Laminin subunit alpha-1 OS=Homo sapiens GN=LAMA1 PE=1 SV=2 - [LAMA1_HUMAN]	3.66211	0.78	1	1	1	1	6.65125e+06	3075	336.867	6.354
P31948	Stress-induced-phosphoprotein 1 OS=Homo sapiens GN=STIP1 PE=1 SV=1 - [STIP1_HUMAN]	3.64069	2.39	1	1	1	1	1.80846e+07	543	62.5994	6.80029
Q5VWQ8	Disabled homolog 2-interacting protein OS=Homo sapiens GN=DAB2IP PE=1 SV=2 - [DAB2P_HUMAN]	3.6144	2.27	1	1	1	1	4.07892e+06	1189	131.543	8.71924
P49841	Glycogen synthase kinase-3 beta OS=Homo sapiens GN=GSK3B PE=1 SV=2 - [GSK3B_HUMAN]	3.6057	5.71	1	1	1	1	2.91386e+06	420	46.7149	8.77783
Q16799	Reticulon-1 OS=Homo sapiens GN=RTN1 PE=1 SV=1 - [RTN1_HUMAN]	3.58793	2.96	1	1	1	1	2.55436e+06	776	83.566	4.69092
P11413	Glucose-6-phosphate 1-dehydrogenase OS=Homo sapiens GN=G6PD PE=1 SV=4 - [G6PD_HUMAN]	3.58649	2.91	1	1	1	1	1.00868e+07	515	59.219	6.84424
Q9UBT2	SUMO-activating enzyme subunit 2 OS=Homo sapiens GN=UBA2 PE=1 SV=2 - [SAE2_HUMAN]	3.57691	3.75	1	1	1	1	3.78348e+06	640	71.1792	5.2876
Q96LD4	Tripartite motif-containing protein 47 OS=Homo sapiens GN=TRIM47 PE=1 SV=2 - [TRI47_HUMAN]	3.56067	3.45	1	1	1	1	1.24273e+06	638	69.4879	6.44287
Q9H9Q2	COP9 signalosome complex subunit 7b OS=Homo sapiens GN=COPS7B PE=1 SV=1 - [CSN7B_HUMAN]	3.55774	6.82	1	1	1	2	2.91513e+06	264	29.6034	6.15088
P84103	Serine/arginine-rich splicing factor 3 OS=Homo sapiens GN=SRSF3 PE=1 SV=1 - [SRSF3_HUMAN]	3.54423	8.54	2	1	1	1	8.76058e+06	164	19.3179	11.6489
Q15274	Nicotinate-nucleotide pyrophosphorylase [carboxylating] OS=Homo sapiens GN=QPRT PE=1 SV=3 - [NADC_HUMAN]	3.54275	13.47	1	1	1	1	1.80122e+06	297	30.8261	6.21436
O95967	EGF-containing fibulin-like extracellular matrix protein 2 OS=Homo sapiens GN=EFEMP2 PE=1 SV=3 - [FBLN4_HUMAN]	3.53333	5.64	1	1	1	1	1.75417e+07	443	49.3723	4.94482
Q9UBV8	Peflin OS=Homo sapiens GN=PEF1 PE=1 SV=1 - [PEF1_HUMAN]	3.53233	4.58	1	1	1	1	5.1329e+06	284	30.3613	6.53662
Q9Y4F1	FERM, ARHGEF and pleckstrin domain-containing protein 1 OS=Homo sapiens GN=FARP1 PE=1 SV=1 - [FARP1_HUMAN]	3.5291	2.78	1	1	1	1	7.91858e+06	1045	118.559	8.14795
P43490	Nicotinamide phosphoribosyltransferase OS=Homo sapiens GN=NAMPT PE=1 SV=1 - [NAMPT_HUMAN]	3.48213	4.28	1	1	1	1	8.39642e+06	491	55.4866	7.15186
P63173	60S ribosomal protein L38 OS=Homo sapiens GN=RPL38 PE=1 SV=2 - [RL38_HUMAN]	3.46571	18.57	1	1	1	1	8.13304e+06	70	8.21273	10.0962
Q8NF91	Nesprin-1 OS=Homo sapiens GN=SYNE1 PE=1 SV=4 - [SYNE1_HUMAN]	3.46567	0.28	1	1	1	1	1.71912e+06	8797	1010.46	5.52881
Q15233	Non-POU domain-containing octamer-binding protein OS=Homo sapiens GN=NONO PE=1 SV=4 - [NONO_HUMAN]	3.46163	4.88	1	1	1	3	5.381e+06	471	54.1973	8.95361
Q99873	Protein arginine N-methyltransferase 1 OS=Homo sapiens GN=PRMT1 PE=1 SV=2 - [ANM1_HUMAN]	3.46112	3.32	1	1	1	1	5.96995e+06	361	41.4885	5.42725
Q5ZPR3	CD276 antigen OS=Homo sapiens GN=CD276 PE=1 SV=1 - [CD276_HUMAN]	3.45968	3	1	1	1	1	4.62569e+06	534	57.1995	4.90674
P46937	Transcriptional coactivator YAP1 OS=Homo sapiens GN=YAP1 PE=1 SV=2 - [YAP1_HUMAN]	3.4492	3.17	1	1	1	1	1.53301e+07	504	54.4275	5.17334
O14958	Calsequestrin-2 OS=Homo sapiens GN=CASQ2 PE=1 SV=2 - [CASQ2_HUMAN]	3.42866	3.51	1	1	1	1	1.50467e+06	399	46.4068	4.37354
P42126	Enoyl-CoA delta isomerase 1, mitochondrial OS=Homo sapiens GN=ECI1 PE=1 SV=1 - [ECI1_HUMAN]	3.42536	4.3	1	1	1	1	7.28039e+06	302	32.7952	8.54346
Q6IBS0	Twinfilin-2 OS=Homo sapiens GN=TWF2 PE=1 SV=2 - [TWF2_HUMAN]	3.42072	6.88	1	1	1	1	3.17497e+06	349	39.5233	6.84424
O14880	Microsomal glutathione S-transferase 3 OS=Homo sapiens GN=MGST3 PE=1 SV=1 - [MGST3_HUMAN]	3.40759	9.21	1	1	1	1	2.54468e+07	152	16.5056	9.37842
Q9NY33	Dipeptidyl peptidase 3 OS=Homo sapiens GN=DPP3 PE=1 SV=2 - [DPP3_HUMAN]	3.40608	2.85	1	1	1	1	2.62841e+06	737	82.5378	5.09717
P04004	Vitronectin OS=Homo sapiens GN=VTN PE=1 SV=1 - [VTNC_HUMAN]	3.40165	3.14	1	1	1	1	2.38266e+07	478	54.2712	5.79541
P15170	Eukaryotic peptide chain release factor GTP-binding subunit ERF3A OS=Homo sapiens GN=GSPT1 PE=1 SV=1 - [ERF3A_HUMAN]	3.40152	3.21	2	1	1	1	791858	499	55.7203	5.61768
Q99733	Nucleosome assembly protein 1-like 4 OS=Homo sapiens GN=NAP1L4 PE=1 SV=1 - [NP1L4_HUMAN]	3.40097	8.53	1	2	2	2	1.49916e+07	375	42.7969	4.69092
P12081	Histidine--tRNA ligase, cytoplasmic OS=Homo sapiens GN=HARS PE=1 SV=2 - [SYHC_HUMAN]	3.39695	4.91	1	1	1	1	5.06674e+06	509	57.3742	5.88428
Q99436	Proteasome subunit beta type-7 OS=Homo sapiens GN=PSMB7 PE=1 SV=1 - [PSB7_HUMAN]	3.3898	16.97	1	2	2	2	4.79134e+06	277	29.9462	7.6792
O14672	Disintegrin and metalloproteinase domain-containing protein 10 OS=Homo sapiens GN=ADAM10 PE=1 SV=1 - [ADA10_HUMAN]	3.37256	2.01	1	1	1	1	9.22937e+06	748	84.0877	7.76709
P39019	40S ribosomal protein S19 OS=Homo sapiens GN=RPS19 PE=1 SV=2 - [RS19_HUMAN]	3.34562	8.97	1	1	1	1	2.64902e+07	145	16.0505	10.3159
Q9BS40	Latexin OS=Homo sapiens GN=LXN PE=1 SV=2 - [LXN_HUMAN]	3.33772	8.11	1	1	1	1	7.7415e+06	222	25.7339	5.78271
O75396	Vesicle-trafficking protein SEC22b OS=Homo sapiens GN=SEC22B PE=1 SV=4 - [SC22B_HUMAN]	3.32767	6.51	1	1	1	1	1.80604e+07	215	24.5775	6.91748
Q9UJZ1	Stomatin-like protein 2, mitochondrial OS=Homo sapiens GN=STOML2 PE=1 SV=1 - [STML2_HUMAN]	3.32405	4.21	1	1	1	1	4.03858e+06	356	38.5102	7.38623
P35237	Serpin B6 OS=Homo sapiens GN=SERPINB6 PE=1 SV=3 - [SPB6_HUMAN]	3.32257	3.99	1	1	1	1	3.34218e+07	376	42.5941	5.2749
O94874	E3 UFM1-protein ligase 1 OS=Homo sapiens GN=UFL1 PE=1 SV=2 - [UFL1_HUMAN]	3.30776	2.52	1	1	1	1	2.4842e+06	794	89.5398	6.78564
Q8N8S7	Protein enabled homolog OS=Homo sapiens GN=ENAH PE=1 SV=2 - [ENAH_HUMAN]	3.28066	4.74	1	1	1	1	7.26465e+06	591	66.4699	6.93213
Q09028	Histone-binding protein RBBP4 OS=Homo sapiens GN=RBBP4 PE=1 SV=3 - [RBBP4_HUMAN]	3.27211	3.06	2	1	1	1	9.09417e+06	425	47.6261	4.89404
Q9BWD1	Acetyl-CoA acetyltransferase, cytosolic OS=Homo sapiens GN=ACAT2 PE=1 SV=2 - [THIC_HUMAN]	3.25208	6.8	1	1	1	1		397	41.3244	6.91748
Q96AM1	Mas-related G-protein coupled receptor member F OS=Homo sapiens GN=MRGPRF PE=2 SV=1 - [MRGRF_HUMAN]	3.24563	4.08	1	1	1	1	1.73816e+07	343	38.1457	8.55811
Q8NEZ4	Histone-lysine N-methyltransferase 2C OS=Homo sapiens GN=KMT2C PE=1 SV=3 - [KMT2C_HUMAN]	3.23938	0.47	1	1	1	1	1.15259e+08	4911	541.029	6.49365
Q13185	Chromobox protein homolog 3 OS=Homo sapiens GN=CBX3 PE=1 SV=4 - [CBX3_HUMAN]	3.23685	15.85	1	1	1	1	5.53358e+06	183	20.7984	5.32568
Q10588	ADP-ribosyl cyclase/cyclic ADP-ribose hydrolase 2 OS=Homo sapiens GN=BST1 PE=1 SV=2 - [BST1_HUMAN]	3.23659	4.09	1	1	1	1	8.06755e+06	318	35.7011	7.79639
Q9BVC6	Transmembrane protein 109 OS=Homo sapiens GN=TMEM109 PE=1 SV=1 - [TM109_HUMAN]	3.22394	4.94	1	1	1	1	7.84803e+07	243	26.1936	10.4771
Q07020	60S ribosomal protein L18 OS=Homo sapiens GN=RPL18 PE=1 SV=2 - [RL18_HUMAN]	3.2232	6.91	1	1	1	1	1.9442e+07	188	21.6211	11.7222
Q9BR39	Junctophilin-2 OS=Homo sapiens GN=JPH2 PE=1 SV=2 - [JPH2_HUMAN]	3.21328	2.16	1	1	1	1	8.97353e+06	696	74.1763	8.71924
O00505	Importin subunit alpha-4 OS=Homo sapiens GN=KPNA3 PE=1 SV=2 - [IMA4_HUMAN]	3.20949	11.13	1	2	2	2	922156	521	57.7748	4.94482
Q13596	Sorting nexin-1 OS=Homo sapiens GN=SNX1 PE=1 SV=3 - [SNX1_HUMAN]	3.20318	4.79	1	1	1	1	2.61863e+06	522	59.0331	5.14795
Q92629	Delta-sarcoglycan OS=Homo sapiens GN=SGCD PE=1 SV=2 - [SGCD_HUMAN]	3.20071	4.84	1	1	1	1	34972546	289	32.0509	9.11475
Q07075	Glutamyl aminopeptidase OS=Homo sapiens GN=ENPEP PE=1 SV=3 - [AMPE_HUMAN]	3.20036	1.25	1	1	1	1	4.21256e+06	957	109.176	5.46533
Q53GQ0	Very-long-chain 3-oxoacyl-CoA reductase OS=Homo sapiens GN=HSD17B12 PE=1 SV=2 - [DHB12_HUMAN]	3.18434	4.49	1	1	1	1	1.32357e+07	312	34.3022	9.31982
P46783	40S ribosomal protein S10 OS=Homo sapiens GN=RPS10 PE=1 SV=1 - [RS10_HUMAN]	3.1749	5.45	1	1	1	1	1.96794e+07	165	18.8859	10.1548
O94925	Glutaminase kidney isoform, mitochondrial OS=Homo sapiens GN=GLS PE=1 SV=1 - [GLSK_HUMAN]	3.16749	3.14	1	1	1	1	1.55702e+06	669	73.4139	7.76709
Q6NUK1	Calcium-binding mitochondrial carrier protein SCaMC-1 OS=Homo sapiens GN=SLC25A24 PE=1 SV=2 - [SCMC1_HUMAN]	3.13033	3.35	1	1	1	1	1.91236e+06	477	53.3203	6.32861
Q9GZS3	WD repeat-containing protein 61 OS=Homo sapiens GN=WDR61 PE=1 SV=1 - [WDR61_HUMAN]	3.12991	9.51	1	1	1	1	5.81842e+06	305	33.5598	5.46533
P10599	Thioredoxin OS=Homo sapiens GN=TXN PE=1 SV=3 - [THIO_HUMAN]	3.12471	12.38	1	1	1	1	5.31898e+07	105	11.7297	4.91943
Q96L96	Alpha-protein kinase 3 OS=Homo sapiens GN=ALPK3 PE=1 SV=2 - [ALPK3_HUMAN]	3.11841	1.94	1	1	1	1	3.52396e+08	1907	201.148	7.57666
Q15388	Mitochondrial import receptor subunit TOM20 homolog OS=Homo sapiens GN=TOMM20 PE=1 SV=1 - [TOM20_HUMAN]	3.1183	13.79	1	1	1	1	1778377	145	16.2877	8.60205
P30084	Enoyl-CoA hydratase, mitochondrial OS=Homo sapiens GN=ECHS1 PE=1 SV=4 - [ECHM_HUMAN]	3.11732	6.21	1	1	1	1	4.23924e+06	290	31.3671	8.07471
O60763	General vesicular transport factor p115 OS=Homo sapiens GN=USO1 PE=1 SV=2 - [USO1_HUMAN]	3.08972	1.25	1	1	1	1	5.68652e+06	962	107.828	4.90674
O43598	2'-deoxynucleoside 5'-phosphate N-hydrolase 1 OS=Homo sapiens GN=DNPH1 PE=1 SV=1 - [DNPH1_HUMAN]	3.07335	18.97	1	1	1	1	4.64722e+06	174	19.0966	5.04639
Q7L1Q6	Basic leucine zipper and W2 domain-containing protein 1 OS=Homo sapiens GN=BZW1 PE=1 SV=1 - [BZW1_HUMAN]	3.06717	6.21	1	1	1	1	7.55569e+06	419	48.0127	5.92236
Q96AB3	Isochorismatase domain-containing protein 2 OS=Homo sapiens GN=ISOC2 PE=1 SV=1 - [ISOC2_HUMAN]	3.06006	12.68	1	1	1	1		205	22.3228	7.76709
P62750	60S ribosomal protein L23a OS=Homo sapiens GN=RPL23A PE=1 SV=1 - [RL23A_HUMAN]	3.04052	8.33	1	1	1	1	21611716	156	17.6841	10.4478
Q5EBL4	RILP-like protein 1 OS=Homo sapiens GN=RILPL1 PE=1 SV=1 - [RIPL1_HUMAN]	3.03598	5.71	1	1	1	1	598934	403	47.079	5.21143
O15260	Surfeit locus protein 4 OS=Homo sapiens GN=SURF4 PE=1 SV=3 - [SURF4_HUMAN]	3.03414	5.95	1	1	1	1	3.22902e+06	269	30.3738	7.78174
P78527	DNA-dependent protein kinase catalytic subunit OS=Homo sapiens GN=PRKDC PE=1 SV=3 - [PRKDC_HUMAN]	3.01757	0.46	1	1	1	1	868201	4128	468.788	7.12256
Q9Y265	RuvB-like 1 OS=Homo sapiens GN=RUVBL1 PE=1 SV=1 - [RUVB1_HUMAN]	3.01747	4.82	1	1	1	1	1.13172e+07	456	50.1963	6.41748
P20618	Proteasome subunit beta type-1 OS=Homo sapiens GN=PSMB1 PE=1 SV=2 - [PSB1_HUMAN]	3.00478	11.2	1	1	1	2	3.70129e+06	241	26.4724	8.1333
P62249	40S ribosomal protein S16 OS=Homo sapiens GN=RPS16 PE=1 SV=2 - [RS16_HUMAN]	2.99579	6.85	1	1	1	1	9.08707e+06	146	16.435	10.2134
Q16630	Cleavage and polyadenylation specificity factor subunit 6 OS=Homo sapiens GN=CPSF6 PE=1 SV=2 - [CPSF6_HUMAN]	2.98915	4.54	1	1	1	1	1.47108e+06	551	59.1734	7.15186
Q9UL25	Ras-related protein Rab-21 OS=Homo sapiens GN=RAB21 PE=1 SV=3 - [RAB21_HUMAN]	2.9791	4.89	1	1	1	1	4.49843e+06	225	24.3323	7.94287
P21912	Succinate dehydrogenase [ubiquinone] iron-sulfur subunit, mitochondrial OS=Homo sapiens GN=SDHB PE=1 SV=3 - [SDHB_HUMAN]	2.97775	3.21	1	1	1	1	6.3643e+06	280	31.6088	8.76318
P50914	60S ribosomal protein L14 OS=Homo sapiens GN=RPL14 PE=1 SV=4 - [RL14_HUMAN]	2.97601	5.58	1	1	1	1	2.23783e+07	215	23.417	10.9312
P68402	Platelet-activating factor acetylhydrolase IB subunit beta OS=Homo sapiens GN=PAFAH1B2 PE=1 SV=1 - [PA1B2_HUMAN]	2.9745	8.3	1	1	1	1	9570183	229	25.5531	5.92236
B2RXH8	Heterogeneous nuclear ribonucleoprotein C-like 2 OS=Homo sapiens GN=HNRNPCL2 PE=1 SV=1 - [HNRC2_HUMAN]	2.96686	4.1	4	1	1	1	1.74138e+07	293	32.0528	5.43994
Q99627	COP9 signalosome complex subunit 8 OS=Homo sapiens GN=COPS8 PE=1 SV=1 - [CSN8_HUMAN]	2.96474	6.7	1	1	1	1	1.44295e+07	209	23.211	5.37646
P62330	ADP-ribosylation factor 6 OS=Homo sapiens GN=ARF6 PE=1 SV=2 - [ARF6_HUMAN]	2.96254	15.43	1	1	1	2	4.94815e+06	175	20.0694	8.95361
P26639	Threonine--tRNA ligase, cytoplasmic OS=Homo sapiens GN=TARS PE=1 SV=3 - [SYTC_HUMAN]	2.95293	3.04	1	1	1	1	9.46773e+06	723	83.3819	6.66846
P07099	Epoxide hydrolase 1 OS=Homo sapiens GN=EPHX1 PE=1 SV=1 - [HYEP_HUMAN]	2.94766	4.4	1	1	1	1	4.97431e+06	455	52.915	7.25439
Q96E39	RNA binding motif protein, X-linked-like-1 OS=Homo sapiens GN=RBMXL1 PE=1 SV=1 - [RMXL1_HUMAN]	2.94547	3.33	2	1	1	1	7.68936e+06	390	42.1162	9.89111
Q92522	Histone H1x OS=Homo sapiens GN=H1FX PE=1 SV=1 - [H1X_HUMAN]	2.94541	5.63	1	1	1	1	8.8739e+06	213	22.4735	10.7554
P05164	Myeloperoxidase OS=Homo sapiens GN=MPO PE=1 SV=1 - [PERM_HUMAN]	2.9439	1.34	1	1	1	1	9058570	745	83.8148	8.96826
Q8NDH3	Probable aminopeptidase NPEPL1 OS=Homo sapiens GN=NPEPL1 PE=1 SV=3 - [PEPL1_HUMAN]	2.9309	4.4	1	1	1	1	1.54276e+06	523	55.8255	6.87354
P36269	Glutathione hydrolase 5 proenzyme OS=Homo sapiens GN=GGT5 PE=1 SV=2 - [GGT5_HUMAN]	2.88243	2.05	1	1	1	1	4891204	586	62.2223	7.54736
Q8NBX0	Saccharopine dehydrogenase-like oxidoreductase OS=Homo sapiens GN=SCCPDH PE=1 SV=1 - [SCPDL_HUMAN]	2.87607	6.76	1	1	1	1	1.02579e+06	429	47.1215	9.14404
O94826	Mitochondrial import receptor subunit TOM70 OS=Homo sapiens GN=TOMM70 PE=1 SV=1 - [TOM70_HUMAN]	2.85806	2.96	1	1	1	1	2.41954e+06	608	67.412	7.12256
P28066	Proteasome subunit alpha type-5 OS=Homo sapiens GN=PSMA5 PE=1 SV=3 - [PSA5_HUMAN]	2.83498	4.98	1	1	1	1	1.53213e+07	241	26.3942	4.79248
Q9H0W9	Ester hydrolase C11orf54 OS=Homo sapiens GN=C11orf54 PE=1 SV=1 - [CK054_HUMAN]	2.82829	14.92	1	2	2	2	4.46319e+06	315	35.0946	6.69775
Q14525	Keratin, type I cuticular Ha3-II OS=Homo sapiens GN=KRT33B PE=1 SV=3 - [KT33B_HUMAN]	2.81383	5.69	2	1	1	1	3.57734e+06	404	46.1845	4.84326
P50213	Isocitrate dehydrogenase [NAD] subunit alpha, mitochondrial OS=Homo sapiens GN=IDH3A PE=1 SV=1 - [IDH3A_HUMAN]	2.78896	6.28	1	1	1	1	1.70634e+07	366	39.5661	6.91748
P84098	60S ribosomal protein L19 OS=Homo sapiens GN=RPL19 PE=1 SV=1 - [RL19_HUMAN]	2.78454	8.67	1	1	1	1	1.10436e+07	196	23.4512	11.4731
Q9Y5L0	Transportin-3 OS=Homo sapiens GN=TNPO3 PE=1 SV=3 - [TNPO3_HUMAN]	2.7661	2.71	1	1	1	1		923	104.136	5.56689
P27487	Dipeptidyl peptidase 4 OS=Homo sapiens GN=DPP4 PE=1 SV=2 - [DPP4_HUMAN]	2.7518	2.74	1	1	1	1	1.51343e+06	766	88.2225	6.03662
Q07954	Prolow-density lipoprotein receptor-related protein 1 OS=Homo sapiens GN=LRP1 PE=1 SV=2 - [LRP1_HUMAN]	2.74732	0.81	1	1	1	1	1.18331e+06	4544	504.276	5.38916
Q4ZHG4	Fibronectin type III domain-containing protein 1 OS=Homo sapiens GN=FNDC1 PE=2 SV=4 - [FNDC1_HUMAN]	2.74209	1.16	1	1	1	1	8.27425e+06	1894	205.433	9.31982
P14174	Macrophage migration inhibitory factor OS=Homo sapiens GN=MIF PE=1 SV=4 - [MIF_HUMAN]	2.7256	7.83	1	1	1	1	1.06717e+08	115	12.4682	7.88428
Q9ULA0	Aspartyl aminopeptidase OS=Homo sapiens GN=DNPEP PE=1 SV=1 - [DNPEP_HUMAN]	2.72211	9.26	1	2	2	2	5.84973e+06	475	52.3949	7.41553
P00568	Adenylate kinase isoenzyme 1 OS=Homo sapiens GN=AK1 PE=1 SV=3 - [KAD1_HUMAN]	2.71943	7.22	1	1	1	1	2.49243e+06	194	21.6213	8.63135
P07858	Cathepsin B OS=Homo sapiens GN=CTSB PE=1 SV=3 - [CATB_HUMAN]	2.69699	5.01	1	1	1	1	2.19073e+07	339	37.7968	6.30322
Q8N1B4	Vacuolar protein sorting-associated protein 52 homolog OS=Homo sapiens GN=VPS52 PE=1 SV=1 - [VPS52_HUMAN]	2.6933	3.73	1	1	1	1	1.07525e+06	723	82.1696	5.98584
Q8TAT6	Nuclear protein localization protein 4 homolog OS=Homo sapiens GN=NPLOC4 PE=1 SV=3 - [NPL4_HUMAN]	2.67046	2.3	1	1	1	1	3.5263e+06	608	68.0769	6.37939
P28482	Mitogen-activated protein kinase 1 OS=Homo sapiens GN=MAPK1 PE=1 SV=3 - [MK01_HUMAN]	2.66607	8.06	1	1	1	1	19358849	360	41.3632	6.97607
P00403	Cytochrome c oxidase subunit 2 OS=Homo sapiens GN=MT-CO2 PE=1 SV=1 - [COX2_HUMAN]	2.63482	4.41	1	1	1	1	2.04526e+07	227	25.5482	4.81787
P63092	Guanine nucleotide-binding protein G(s) subunit alpha isoforms short OS=Homo sapiens GN=GNAS PE=1 SV=1 - [GNAS2_HUMAN]	2.60874	6.85	2	1	1	1	5.32457e+06	394	45.6359	5.8208
P31749	RAC-alpha serine/threonine-protein kinase OS=Homo sapiens GN=AKT1 PE=1 SV=2 - [AKT1_HUMAN]	2.6025	3.54	1	1	1	1	3.37026e+06	480	55.6508	6.07471
Q9BZV1	UBX domain-containing protein 6 OS=Homo sapiens GN=UBXN6 PE=1 SV=1 - [UBXN6_HUMAN]	2.59996	5.9	1	1	1	1	4.72481e+06	441	49.7229	6.88818
P54687	Branched-chain-amino-acid aminotransferase, cytosolic OS=Homo sapiens GN=BCAT1 PE=1 SV=3 - [BCAT1_HUMAN]	2.58565	5.18	1	1	1	1	3.6216e+06	386	42.9385	5.30029
P11166	Solute carrier family 2, facilitated glucose transporter member 1 OS=Homo sapiens GN=SLC2A1 PE=1 SV=2 - [GTR1_HUMAN]	2.58295	1.63	1	1	1	1	6.09042e+06	492	54.0485	8.71924
Q9H9B4	Sideroflexin-1 OS=Homo sapiens GN=SFXN1 PE=1 SV=4 - [SFXN1_HUMAN]	2.58111	10.56	1	1	1	1	2.90053e+06	322	35.5963	9.0708
P12955	Xaa-Pro dipeptidase OS=Homo sapiens GN=PEPD PE=1 SV=3 - [PEPD_HUMAN]	2.55442	5.68	1	1	1	1	2.64281e+06	493	54.5129	5.99854
Q8WXC6	COP9 signalosome complex subunit 9 OS=Homo sapiens GN=COPS9 PE=1 SV=3 - [CSN9_HUMAN]	2.53789	35.09	1	1	1	1	2.88619e+06	57	6.20676	3.82764
Q08AM6	Protein VAC14 homolog OS=Homo sapiens GN=VAC14 PE=1 SV=1 - [VAC14_HUMAN]	2.53621	2.94	1	1	1	1	1.53692e+06	782	87.9167	6.12549
P30049	ATP synthase subunit delta, mitochondrial OS=Homo sapiens GN=ATP5D PE=1 SV=2 - [ATPD_HUMAN]	2.53437	8.33	1	1	1	1	590358	168	17.4792	5.49072
O75844	CAAX prenyl protease 1 homolog OS=Homo sapiens GN=ZMPSTE24 PE=1 SV=2 - [FACE1_HUMAN]	2.53291	3.37	1	1	1	1	2.32486e+06	475	54.7775	7.48877
P53621	Coatomer subunit alpha OS=Homo sapiens GN=COPA PE=1 SV=2 - [COPA_HUMAN]	2.52158	1.8	1	1	1	1	7.75521e+06	1224	138.258	7.66455
Q14318	Peptidyl-prolyl cis-trans isomerase FKBP8 OS=Homo sapiens GN=FKBP8 PE=1 SV=2 - [FKBP8_HUMAN]	2.50666	7.04	1	1	1	1	460531	412	44.5337	4.84326
P00846	ATP synthase subunit a OS=Homo sapiens GN=MT-ATP6 PE=1 SV=1 - [ATP6_HUMAN]	2.49402	4.42	1	1	1	1	1.75401e+07	226	24.8009	10.0962
Q9UNF0	Protein kinase C and casein kinase substrate in neurons protein 2 OS=Homo sapiens GN=PACSIN2 PE=1 SV=2 - [PACN2_HUMAN]	2.48499	2.26	1	1	1	1	1.45829e+07	486	55.7039	5.19873
Q9H3S7	Tyrosine-protein phosphatase non-receptor type 23 OS=Homo sapiens GN=PTPN23 PE=1 SV=1 - [PTN23_HUMAN]	2.48005	1.28	1	1	1	1	779800	1636	178.861	6.91748
Q00005	Serine/threonine-protein phosphatase 2A 55 kDa regulatory subunit B beta isoform OS=Homo sapiens GN=PPP2R2B PE=1 SV=1 - [2ABB_HUMAN]	2.46401	3.16	3	1	1	1	3.95493e+06	443	51.6776	6.44287
P51808	Dynein light chain Tctex-type 3 OS=Homo sapiens GN=DYNLT3 PE=1 SV=1 - [DYLT3_HUMAN]	2.4563	29.31	1	1	1	1	1.16802e+07	116	13.0532	5.65576
O95394	Phosphoacetylglucosamine mutase OS=Homo sapiens GN=PGM3 PE=1 SV=1 - [AGM1_HUMAN]	2.43645	6.83	1	1	1	1	3.64369e+06	542	59.8143	6.25244
O75781	Paralemmin-1 OS=Homo sapiens GN=PALM PE=1 SV=2 - [PALM_HUMAN]	2.43023	5.68	1	1	1	1	2.12183e+06	387	42.0502	4.99561
P62081	40S ribosomal protein S7 OS=Homo sapiens GN=RPS7 PE=1 SV=1 - [RS7_HUMAN]	2.42748	5.67	1	1	1	1	9.87528e+06	194	22.1133	10.0962
Q8WUP2	Filamin-binding LIM protein 1 OS=Homo sapiens GN=FBLIM1 PE=1 SV=2 - [FBLI1_HUMAN]	2.42573	4.02	1	1	1	1	1.78015e+07	373	40.6427	6.02393
Q9BQE5	Apolipoprotein L2 OS=Homo sapiens GN=APOL2 PE=1 SV=1 - [APOL2_HUMAN]	2.40988	7.72	1	1	1	1	1.31924e+06	337	37.0694	6.7417
Q70E73	Ras-associated and pleckstrin homology domains-containing protein 1 OS=Homo sapiens GN=RAPH1 PE=1 SV=3 - [RAPH1_HUMAN]	2.38263	1.52	1	1	1	1	9.95759e+06	1250	135.171	8.85107
Q9BSJ8	Extended synaptotagmin-1 OS=Homo sapiens GN=ESYT1 PE=1 SV=1 - [ESYT1_HUMAN]	2.36403	4.17	1	2	2	2	1.83819e+06	1104	122.78	5.8335
P37837	Transaldolase OS=Homo sapiens GN=TALDO1 PE=1 SV=2 - [TALDO_HUMAN]	2.35198	3.86	1	1	1	1	9.55862e+06	337	37.5165	6.81494
O95834	Echinoderm microtubule-associated protein-like 2 OS=Homo sapiens GN=EML2 PE=1 SV=1 - [EMAL2_HUMAN]	2.33926	2.16	1	1	1	1	1.05616e+07	649	70.6341	6.31592
Q9H2S6	Tenomodulin OS=Homo sapiens GN=TNMD PE=1 SV=1 - [TNMD_HUMAN]	2.33658	3.47	1	1	1	1	1.12632e+07	317	37.1062	5.18604
P48454	Serine/threonine-protein phosphatase 2B catalytic subunit gamma isoform OS=Homo sapiens GN=PPP3CC PE=1 SV=3 - [PP2BC_HUMAN]	2.32894	1.95	3	1	1	1	1.32661e+07	512	58.0923	6.97607
P98179	RNA-binding protein 3 OS=Homo sapiens GN=RBM3 PE=1 SV=1 - [RBM3_HUMAN]	2.32167	20.38	1	1	1	1	5.15127e+06	157	17.16	8.90967
Q9H2U2	Inorganic pyrophosphatase 2, mitochondrial OS=Homo sapiens GN=PPA2 PE=1 SV=2 - [IPYR2_HUMAN]	2.31575	4.79	1	1	1	1		334	37.896	7.38623
Q7Z7L8	Uncharacterized protein C11orf96 OS=Homo sapiens GN=C11orf96 PE=1 SV=3 - [CK096_HUMAN]	2.29699	2.3	1	1	1	1	1.3874e+07	435	46.0854	9.99365
Q9Y3I0	tRNA-splicing ligase RtcB homolog OS=Homo sapiens GN=RTCB PE=1 SV=1 - [RTCB_HUMAN]	2.28848	5.94	1	1	1	1	1.8659e+07	505	55.1749	7.2251
P62269	40S ribosomal protein S18 OS=Homo sapiens GN=RPS18 PE=1 SV=3 - [RS18_HUMAN]	2.2828	5.26	1	1	1	1	21594850	152	17.7079	10.9897
P49589	Cysteine--tRNA ligase, cytoplasmic OS=Homo sapiens GN=CARS PE=1 SV=3 - [SYCC_HUMAN]	2.2746	3.07	1	1	1	1	1.18002e+06	748	85.4192	6.75635
P13473	Lysosome-associated membrane glycoprotein 2 OS=Homo sapiens GN=LAMP2 PE=1 SV=2 - [LAMP2_HUMAN]	2.25457	1.95	1	1	1	1	6.59632e+06	410	44.9323	5.63037
Q92625	Ankyrin repeat and SAM domain-containing protein 1A OS=Homo sapiens GN=ANKS1A PE=1 SV=4 - [ANS1A_HUMAN]	2.25363	1.85	1	1	1	1	1.55453e+06	1134	123.032	6.37939
P00505	Aspartate aminotransferase, mitochondrial OS=Homo sapiens GN=GOT2 PE=1 SV=3 - [AATM_HUMAN]	2.18853	3.49	1	1	1	1	2.43133e+07	430	47.4873	9.01221
O76094	Signal recognition particle subunit SRP72 OS=Homo sapiens GN=SRP72 PE=1 SV=3 - [SRP72_HUMAN]	2.16692	2.83	1	1	1	1	1.04526e+06	671	74.56	9.26123
Q9NVE7	Pantothenate kinase 4 OS=Homo sapiens GN=PANK4 PE=1 SV=1 - [PANK4_HUMAN]	2.15405	1.68	1	1	1	1	2.52976e+06	773	85.937	6.27783
Q9H299	SH3 domain-binding glutamic acid-rich-like protein 3 OS=Homo sapiens GN=SH3BGRL3 PE=1 SV=1 - [SH3L3_HUMAN]	2.13944	35.48	1	1	1	1	2.02085e+06	93	10.4313	4.93213
P62854	40S ribosomal protein S26 OS=Homo sapiens GN=RPS26 PE=1 SV=3 - [RS26_HUMAN]	2.13804	13.04	1	1	1	1	1.46177e+07	115	13.0071	11.0044
Q9Y2D5	A-kinase anchor protein 2 OS=Homo sapiens GN=AKAP2 PE=1 SV=3 - [AKAP2_HUMAN]	2.13482	1.16	1	1	1	1	6.84345e+06	859	94.6028	5.10986
P62847	40S ribosomal protein S24 OS=Homo sapiens GN=RPS24 PE=1 SV=1 - [RS24_HUMAN]	2.13253	11.28	1	1	1	1	5.07548e+06	133	15.4134	10.7847
O00303	Eukaryotic translation initiation factor 3 subunit F OS=Homo sapiens GN=EIF3F PE=1 SV=1 - [EIF3F_HUMAN]	2.0634	5.32	1	1	1	1	1.11535e+06	357	37.5402	5.45264
Q9NS87	Kinesin-like protein KIF15 OS=Homo sapiens GN=KIF15 PE=1 SV=1 - [KIF15_HUMAN]	2.05487	0.72	1	2	2	2	8.61704e+07	1388	160.061	5.99854
Q16204	Coiled-coil domain-containing protein 6 OS=Homo sapiens GN=CCDC6 PE=1 SV=2 - [CCDC6_HUMAN]	2.04997	3.59	1	1	1	1	4.8831e+06	474	53.2578	7.34229
Q14766	Latent-transforming growth factor beta-binding protein 1 OS=Homo sapiens GN=LTBP1 PE=1 SV=4 - [LTBP1_HUMAN]	2.04136	0.64	1	1	1	1	5.19307e+07	1721	186.673	5.96045
Q9UKG1	DCC-interacting protein 13-alpha OS=Homo sapiens GN=APPL1 PE=1 SV=1 - [DP13A_HUMAN]	2.02394	3.53	1	1	1	1	1.74245e+06	709	79.6136	5.41455
Q9UNM6	26S proteasome non-ATPase regulatory subunit 13 OS=Homo sapiens GN=PSMD13 PE=1 SV=2 - [PSD13_HUMAN]	2.01377	4.52	1	1	1	1	3.35245e+06	376	42.9181	5.80811
Q13724	Mannosyl-oligosaccharide glucosidase OS=Homo sapiens GN=MOGS PE=1 SV=5 - [MOGS_HUMAN]	1.95249	1.43	1	1	1	1	6.62733e+06	837	91.8606	8.89502
P46781	40S ribosomal protein S9 OS=Homo sapiens GN=RPS9 PE=1 SV=3 - [RS9_HUMAN]	1.91205	4.64	1	1	1	1	7.40416e+06	194	22.5776	10.6528
Q9NQW7	Xaa-Pro aminopeptidase 1 OS=Homo sapiens GN=XPNPEP1 PE=1 SV=3 - [XPP1_HUMAN]	1.82233	2.25	1	1	1	1	845734	623	69.8732	5.66846
Q9C0B7	Transport and Golgi organization protein 6 homolog OS=Homo sapiens GN=TANGO6 PE=1 SV=2 - [TNG6_HUMAN]	1.71391	1.1	1	1	1	1	1.60993e+07	1094	120.671	6.11279
P60900	Proteasome subunit alpha type-6 OS=Homo sapiens GN=PSMA6 PE=1 SV=1 - [PSA6_HUMAN]	1.68238	3.66	1	1	1	1	9.90994e+06	246	27.3818	6.75635
Q15036	Sorting nexin-17 OS=Homo sapiens GN=SNX17 PE=1 SV=1 - [SNX17_HUMAN]	1.64809	2.55	1	1	1	1	3.11326e+07	470	52.8682	7.45947
Q8NC56	LEM domain-containing protein 2 OS=Homo sapiens GN=LEMD2 PE=1 SV=1 - [LEMD2_HUMAN]	1.61034	3.38	1	1	1	1	5.77238e+07	503	56.9395	8.99756
P46952	3-hydroxyanthranilate 3,4-dioxygenase OS=Homo sapiens GN=HAAO PE=1 SV=2 - [3HAO_HUMAN]	0	6.99	1	1	1	1	2.13133e+06	286	32.5355	5.88428
P33121	Long-chain-fatty-acid--CoA ligase 1 OS=Homo sapiens GN=ACSL1 PE=1 SV=1 - [ACSL1_HUMAN]	0	3.72	1	1	1	1	932770	698	77.8929	7.15186
Q04771	Activin receptor type-1 OS=Homo sapiens GN=ACVR1 PE=1 SV=1 - [ACVR1_HUMAN]	0	6.68	1	1	1	1		509	57.1157	7.32764
P24298	Alanine aminotransferase 1 OS=Homo sapiens GN=GPT PE=1 SV=3 - [ALAT1_HUMAN]	0	4.44	1	1	1	1		496	54.6022	7.18115
Q5JTC6	APC membrane recruitment protein 1 OS=Homo sapiens GN=AMER1 PE=1 SV=2 - [AMER1_HUMAN]	0	3	1	1	1	1	38069742	1135	123.952	4.84326
Q8NAG6	Ankyrin repeat and LEM domain-containing protein 1 OS=Homo sapiens GN=ANKLE1 PE=1 SV=2 - [ANKL1_HUMAN]	0	7.48	1	1	1	1		615	66.8489	6.43018
Q7Z3C6	Autophagy-related protein 9A OS=Homo sapiens GN=ATG9A PE=1 SV=3 - [ATG9A_HUMAN]	0	4.29	1	1	1	1		839	94.387	6.66846
O75947	ATP synthase subunit d, mitochondrial OS=Homo sapiens GN=ATP5H PE=1 SV=3 - [ATP5H_HUMAN]	0	8.7	1	1	1	1	1.00305e+06	161	18.4795	5.30029
Q5VW32	BRO1 domain-containing protein BROX OS=Homo sapiens GN=BROX PE=1 SV=1 - [BROX_HUMAN]	0	6.08	1	1	1	1		411	46.4467	7.6499
Q9UKL3	CASP8-associated protein 2 OS=Homo sapiens GN=CASP8AP2 PE=1 SV=1 - [C8AP2_HUMAN]	0	1.66	1	1	1	1	1.05097e+07	1982	222.52	6.58057
Q14444	Caprin-1 OS=Homo sapiens GN=CAPRIN1 PE=1 SV=2 - [CAPR1_HUMAN]	0	3.1	1	1	1	1	1.6025e+06	709	78.318	5.24951
P56202	Cathepsin W OS=Homo sapiens GN=CTSW PE=1 SV=2 - [CATW_HUMAN]	0	5.05	1	1	1	7		376	42.0931	7.41553
P83916	Chromobox protein homolog 1 OS=Homo sapiens GN=CBX1 PE=1 SV=1 - [CBX1_HUMAN]	0	15.68	1	1	1	1	6.32572e+06	185	21.4046	4.93213
P08571	Monocyte differentiation antigen CD14 OS=Homo sapiens GN=CD14 PE=1 SV=2 - [CD14_HUMAN]	0	11.47	1	1	1	1	595325	375	40.0507	6.22705
Q9H799	Protein JBTS17 OS=Homo sapiens GN=C5orf42 PE=1 SV=4 - [CE042_HUMAN]	0	0.47	1	1	1	1	431960	3197	361.517	6.99072
Q9Y3E7	Charged multivesicular body protein 3 OS=Homo sapiens GN=CHMP3 PE=1 SV=3 - [CHMP3_HUMAN]	0	14.86	1	1	1	1		222	25.0568	5.12256
Q9H741	UPF0454 protein C12orf49 OS=Homo sapiens GN=C12orf49 PE=1 SV=1 - [CL049_HUMAN]	0	10.73	1	1	1	1	4.62966e+06	205	23.5786	8.104
P01031	Complement C5 OS=Homo sapiens GN=C5 PE=1 SV=4 - [CO5_HUMAN]	0	1.55	1	1	1	1	2.97735e+06	1676	188.186	6.52197
P10643	Complement component C7 OS=Homo sapiens GN=C7 PE=1 SV=2 - [CO7_HUMAN]	0	3.56	1	1	1	2		843	93.4573	6.48096
P35606	Coatomer subunit beta' OS=Homo sapiens GN=COPB2 PE=1 SV=2 - [COPB2_HUMAN]	0	3.42	1	1	1	1		906	102.422	5.2749
O14936	Peripheral plasma membrane protein CASK OS=Homo sapiens GN=CASK PE=1 SV=3 - [CSKP_HUMAN]	0	3.02	1	1	1	1	4.80216e+06	926	105.056	6.43018
Q7L576	Cytoplasmic FMR1-interacting protein 1 OS=Homo sapiens GN=CYFIP1 PE=1 SV=1 - [CYFP1_HUMAN]	0	2	1	1	1	2	3.99464e+07	1253	145.089	6.90283
Q96C86	m7GpppX diphosphatase OS=Homo sapiens GN=DCPS PE=1 SV=2 - [DCPS_HUMAN]	0	5.04	1	1	1	1	1.77443e+06	337	38.585	6.37939
O75935	Dynactin subunit 3 OS=Homo sapiens GN=DCTN3 PE=1 SV=1 - [DCTN3_HUMAN]	0	12.37	1	1	1	1	2.65814e+06	186	21.1062	5.46533
Q8TF46	DIS3-like exonuclease 1 OS=Homo sapiens GN=DIS3L PE=1 SV=2 - [DI3L1_HUMAN]	0	3.04	1	1	1	1	5.98706e+07	1054	120.711	6.53662
Q9UPY3	Endoribonuclease Dicer OS=Homo sapiens GN=DICER1 PE=1 SV=3 - [DICER_HUMAN]	0	0.83	1	1	1	1	5.84627e+06	1922	218.542	5.68115
P09622	Dihydrolipoyl dehydrogenase, mitochondrial OS=Homo sapiens GN=DLD PE=1 SV=2 - [DLDH_HUMAN]	0	3.73	1	1	1	2	9.45964e+06	509	54.143	7.85498
Q9Y485	DmX-like protein 1 OS=Homo sapiens GN=DMXL1 PE=1 SV=3 - [DMXL1_HUMAN]	0	1.09	1	1	1	1	3.20454e+06	3027	337.625	6.34131
Q9GZR5	Elongation of very long chain fatty acids protein 4 OS=Homo sapiens GN=ELOVL4 PE=1 SV=1 - [ELOV4_HUMAN]	0	8.92	1	1	1	1		314	36.8049	9.46631
P13804	Electron transfer flavoprotein subunit alpha, mitochondrial OS=Homo sapiens GN=ETFA PE=1 SV=1 - [ETFA_HUMAN]	0	6.01	1	1	1	1		333	35.0576	8.38232
Q9NTI7	PAK4-inhibitor INKA2 OS=Homo sapiens GN=FAM212B PE=1 SV=1 - [INKA2_HUMAN]	0	3.03	1	1	1	1		297	32.7383	8.6167
P36888	Receptor-type tyrosine-protein kinase FLT3 OS=Homo sapiens GN=FLT3 PE=1 SV=2 - [FLT3_HUMAN]	0	3.22	1	1	1	1	4.08565e+07	993	112.83	5.68115
Q96I24	Far upstream element-binding protein 3 OS=Homo sapiens GN=FUBP3 PE=1 SV=2 - [FUBP3_HUMAN]	0	4.55	1	1	1	1	1.70794e+08	572	61.6022	8.38232
O75899	Gamma-aminobutyric acid type B receptor subunit 2 OS=Homo sapiens GN=GABBR2 PE=1 SV=1 - [GABR2_HUMAN]	0	4.57	1	1	1	1		941	105.754	8.66064
P07902	Galactose-1-phosphate uridylyltransferase OS=Homo sapiens GN=GALT PE=1 SV=3 - [GALT_HUMAN]	0	6.86	1	1	1	1	987178	379	43.3356	6.99072
P46976	Glycogenin-1 OS=Homo sapiens GN=GYG1 PE=1 SV=4 - [GLYG_HUMAN]	0	7.71	1	1	1	1		350	39.3586	5.52881
Q9P107	GEM-interacting protein OS=Homo sapiens GN=GMIP PE=1 SV=2 - [GMIP_HUMAN]	0	2.06	1	1	1	1	8.42233e+07	970	106.617	5.71924
Q9H4A6	Golgi phosphoprotein 3 OS=Homo sapiens GN=GOLPH3 PE=1 SV=1 - [GOLP3_HUMAN]	0	8.05	1	1	1	1	1.96151e+06	298	33.7895	6.44287
Q86SP6	Probable G-protein coupled receptor 149 OS=Homo sapiens GN=GPR149 PE=2 SV=2 - [GP149_HUMAN]	0	5.06	1	1	1	1	288241	731	80.9325	6.97607
P62993	Growth factor receptor-bound protein 2 OS=Homo sapiens GN=GRB2 PE=1 SV=1 - [GRB2_HUMAN]	0	13.36	1	1	1	2	4.91754e+06	217	25.1904	6.31592
P13716	Delta-aminolevulinic acid dehydratase OS=Homo sapiens GN=ALAD PE=1 SV=1 - [HEM2_HUMAN]	0	11.52	1	1	1	1	1.40706e+06	330	36.2714	6.78564
Q12766	HMG domain-containing protein 3 OS=Homo sapiens GN=HMGXB3 PE=2 SV=2 - [HMGX3_HUMAN]	0	4.55	1	2	2	3	7.02395e+06	1538	168.228	8.04541
A6NE52	WD repeat-containing protein 97 OS=Homo sapiens GN=WDR97 PE=2 SV=2 - [WDR97_HUMAN]	0	1.91	1	1	1	1		1622	180.192	7.60596
A8MYU2	Potassium channel subfamily U member 1 OS=Homo sapiens GN=KCNU1 PE=1 SV=2 - [KCNU1_HUMAN]	0	2.61	1	1	1	1		1149	129.46	7.82568
Q7Z4H8	KDEL motif-containing protein 2 OS=Homo sapiens GN=KDELC2 PE=1 SV=2 - [KDEL2_HUMAN]	0	3.55	1	1	1	1		507	58.5352	8.23584
Q9UEF7	Klotho OS=Homo sapiens GN=KL PE=1 SV=2 - [KLOT_HUMAN]	0	2.87	1	1	1	1	1.02419e+06	1012	116.107	7.97217
Q15418	Ribosomal protein S6 kinase alpha-1 OS=Homo sapiens GN=RPS6KA1 PE=1 SV=2 - [KS6A1_HUMAN]	0	5.58	1	1	1	1		735	82.6708	7.82568
P24043	Laminin subunit alpha-2 OS=Homo sapiens GN=LAMA2 PE=1 SV=4 - [LAMA2_HUMAN]	0	0.7	1	1	1	1	1.50308e+06	3122	343.684	6.40479
Q6XYB7	Transcription factor LBX2 OS=Homo sapiens GN=LBX2 PE=1 SV=1 - [LBX2_HUMAN]	0	21.72	1	1	1	1	7.48003e+06	198	21.4692	8.68994
Q9UHB6	LIM domain and actin-binding protein 1 OS=Homo sapiens GN=LIMA1 PE=1 SV=1 - [LIMA1_HUMAN]	0	2.9	1	1	1	1		759	85.1734	6.84424
Q86UE4	Protein LYRIC OS=Homo sapiens GN=MTDH PE=1 SV=2 - [LYRIC_HUMAN]	0	6.19	1	1	1	1	1.77631e+06	582	63.7988	9.31982
P61626	Lysozyme C OS=Homo sapiens GN=LYZ PE=1 SV=1 - [LYSC_HUMAN]	0	18.92	1	1	1	1	26551006	148	16.5263	9.15869
Q8NI22	Multiple coagulation factor deficiency protein 2 OS=Homo sapiens GN=MCFD2 PE=1 SV=1 - [MCFD2_HUMAN]	0	16.44	1	1	1	1	1.75844e+06	146	16.3798	4.62744
Q02078	Myocyte-specific enhancer factor 2A OS=Homo sapiens GN=MEF2A PE=1 SV=1 - [MEF2A_HUMAN]	0	8.68	1	1	1	1		507	54.7771	7.91357
Q5JRA6	Transport and Golgi organization protein 1 homolog OS=Homo sapiens GN=MIA3 PE=1 SV=1 - [TGO1_HUMAN]	0	1.31	1	1	1	1	688212	1907	213.57	4.84326
Q86XE3	Calcium uptake protein 3, mitochondrial OS=Homo sapiens GN=MICU3 PE=2 SV=1 - [MICU3_HUMAN]	0	5.28	1	1	1	1	6.73379e+07	530	60.6731	8.20654
Q8IXI1	Mitochondrial Rho GTPase 2 OS=Homo sapiens GN=RHOT2 PE=1 SV=2 - [MIRO2_HUMAN]	0	4.37	1	1	1	1	803346	618	68.0747	5.85889
O75030	Microphthalmia-associated transcription factor OS=Homo sapiens GN=MITF PE=1 SV=2 - [MITF_HUMAN]	0	8.17	1	1	1	1	8.66989e+06	526	58.7583	6.32861
P40692	DNA mismatch repair protein Mlh1 OS=Homo sapiens GN=MLH1 PE=1 SV=1 - [MLH1_HUMAN]	0	2.38	1	1	1	1	1.32627e+07	756	84.548	5.71924
Q9Y2I6	Ninein-like protein OS=Homo sapiens GN=NINL PE=1 SV=2 - [NINL_HUMAN]	0	2.17	1	1	1	1	3.01537e+07	1382	156.248	5.05908
Q9NXE4	Sphingomyelin phosphodiesterase 4 OS=Homo sapiens GN=SMPD4 PE=1 SV=2 - [NSMA3_HUMAN]	0	2.42	1	1	1	1		827	93.2921	7.97217
O75694	Nuclear pore complex protein Nup155 OS=Homo sapiens GN=NUP155 PE=1 SV=1 - [NU155_HUMAN]	0	1.58	1	1	1	1	461415	1391	155.1	6.16357
O60313	Dynamin-like 120 kDa protein, mitochondrial OS=Homo sapiens GN=OPA1 PE=1 SV=3 - [OPA1_HUMAN]	0	2.92	1	1	1	1	940363	960	111.561	7.86963
Q8NGZ4	Olfactory receptor 2G3 OS=Homo sapiens GN=OR2G3 PE=2 SV=1 - [OR2G3_HUMAN]	0	5.5	1	1	1	1		309	34.4834	7.86963
Q8TE49	OTU domain-containing protein 7A OS=Homo sapiens GN=OTUD7A PE=1 SV=1 - [OTU7A_HUMAN]	0	1.51	1	1	1	2	3.86444e+07	926	100.614	8.39697
Q3KNV8	Polycomb group RING finger protein 3 OS=Homo sapiens GN=PCGF3 PE=1 SV=1 - [PCGF3_HUMAN]	0	8.26	1	1	1	1	4.23832e+06	242	28.0973	8.22119
Q14554	Protein disulfide-isomerase A5 OS=Homo sapiens GN=PDIA5 PE=1 SV=1 - [PDIA5_HUMAN]	0	6.55	1	1	1	1	3.82426e+06	519	59.5561	7.91357
Q9BZ71	Membrane-associated phosphatidylinositol transfer protein 3 OS=Homo sapiens GN=PITPNM3 PE=1 SV=2 - [PITM3_HUMAN]	0	2.57	1	1	1	1		974	106.714	7.13721
P54278	Mismatch repair endonuclease PMS2 OS=Homo sapiens GN=PMS2 PE=1 SV=2 - [PMS2_HUMAN]	0	3.25	1	1	1	1		862	95.7361	6.85889
Q9NVS9	Pyridoxine-5'-phosphate oxidase OS=Homo sapiens GN=PNPO PE=1 SV=1 - [PNPO_HUMAN]	0	8.43	1	1	1	1	2.43537e+06	261	29.9688	7.06396
O60831	PRA1 family protein 2 OS=Homo sapiens GN=PRAF2 PE=1 SV=1 - [PRAF2_HUMAN]	0	10.11	1	1	1	1	2.18134e+06	178	19.2455	9.18799
Q70Z35	Phosphatidylinositol 3,4,5-trisphosphate-dependent Rac exchanger 2 protein OS=Homo sapiens GN=PREX2 PE=2 SV=1 - [PREX2_HUMAN]	0	1.06	1	1	1	1	1.86084e+06	1606	182.505	7.44482
P49721	Proteasome subunit beta type-2 OS=Homo sapiens GN=PSMB2 PE=1 SV=1 - [PSB2_HUMAN]	0	10.45	1	1	1	1	8.66685e+06	201	22.8217	7.02002
O00231	26S proteasome non-ATPase regulatory subunit 11 OS=Homo sapiens GN=PSMD11 PE=1 SV=3 - [PSD11_HUMAN]	0	3.08	1	1	1	1	630327	422	47.434	6.48096
O00487	26S proteasome non-ATPase regulatory subunit 14 OS=Homo sapiens GN=PSMD14 PE=1 SV=1 - [PSDE_HUMAN]	0	10.97	1	1	1	1	4.05104e+06	310	34.5546	6.52197
Q16401	26S proteasome non-ATPase regulatory subunit 5 OS=Homo sapiens GN=PSMD5 PE=1 SV=3 - [PSMD5_HUMAN]	0	4.17	1	1	1	1	793814	504	56.1604	5.47803
P62491	Ras-related protein Rab-11A OS=Homo sapiens GN=RAB11A PE=1 SV=3 - [RB11A_HUMAN]	0	13.43	1	1	1	1		216	24.3784	6.56592
Q9NTZ6	RNA-binding protein 12 OS=Homo sapiens GN=RBM12 PE=1 SV=1 - [RBM12_HUMAN]	0	3.22	1	1	1	1	29374052	932	97.3334	8.63135
P05386	60S acidic ribosomal protein P1 OS=Homo sapiens GN=RPLP1 PE=1 SV=1 - [RLA1_HUMAN]	0	37.72	1	1	1	2	1.40124e+07	114	11.5067	4.32275
Q96TC7	Regulator of microtubule dynamics protein 3 OS=Homo sapiens GN=RMDN3 PE=1 SV=2 - [RMD3_HUMAN]	0	4.89	1	1	1	1	779285	470	52.086	5.09717
O60518	Ran-binding protein 6 OS=Homo sapiens GN=RANBP6 PE=1 SV=2 - [RNBP6_HUMAN]	0	1.81	1	1	1	1	297744	1105	124.633	5.0083
P21817	Ryanodine receptor 1 OS=Homo sapiens GN=RYR1 PE=1 SV=3 - [RYR1_HUMAN]	0	0.64	1	2	2	5	998311	5038	564.815	5.30029
O43868	Sodium/nucleoside cotransporter 2 OS=Homo sapiens GN=SLC28A2 PE=2 SV=2 - [S28A2_HUMAN]	0	3.34	1	1	1	2		658	71.8792	7.94287
Q99590	Protein SCAF11 OS=Homo sapiens GN=SCAF11 PE=1 SV=2 - [SCAFB_HUMAN]	0	1.64	1	1	1	1	1.82008e+07	1463	164.551	8.41162
Q499Z3	Schlafen-like protein 1 OS=Homo sapiens GN=SLFNL1 PE=2 SV=2 - [SLNL1_HUMAN]	0	4.42	1	1	1	6		407	45.5741	5.89697
P62314	Small nuclear ribonucleoprotein Sm D1 OS=Homo sapiens GN=SNRPD1 PE=1 SV=1 - [SMD1_HUMAN]	0	16.81	1	1	1	2	2.31754e+06	119	13.2734	11.561
O15269	Serine palmitoyltransferase 1 OS=Homo sapiens GN=SPTLC1 PE=1 SV=1 - [SPTC1_HUMAN]	0	9.73	1	1	1	1		473	52.7105	6.01123
Q8WTU2	Scavenger receptor cysteine-rich domain-containing group B protein OS=Homo sapiens GN=SSC4D PE=2 SV=1 - [SRB4D_HUMAN]	0	4.7	1	1	1	1		575	60.7795	5.93506
Q9Y6E0	Serine/threonine-protein kinase 24 OS=Homo sapiens GN=STK24 PE=1 SV=1 - [STK24_HUMAN]	0	7.9	1	1	1	1		443	49.2773	5.69385
P53597	Succinate--CoA ligase [ADP/GDP-forming] subunit alpha, mitochondrial OS=Homo sapiens GN=SUCLG1 PE=1 SV=4 - [SUCA_HUMAN]	0	7.23	1	1	1	1		346	36.2268	8.79248
P56192	Methionine--tRNA ligase, cytoplasmic OS=Homo sapiens GN=MARS PE=1 SV=2 - [SYMC_HUMAN]	0	3.11	1	1	1	1	1.28161e+06	900	101.052	6.16357
P26640	Valine--tRNA ligase OS=Homo sapiens GN=VARS PE=1 SV=4 - [SYVC_HUMAN]	0	2.85	1	1	1	1		1264	140.387	7.59131
Q16514	Transcription initiation factor TFIID subunit 12 OS=Homo sapiens GN=TAF12 PE=1 SV=1 - [TAF12_HUMAN]	0	24.22	1	1	1	1		161	17.9132	7.98682
Q9H2D6	TRIO and F-actin-binding protein OS=Homo sapiens GN=TRIOBP PE=1 SV=3 - [TARA_HUMAN]	0	0.8	1	1	1	1	669571	2365	261.217	8.48486
Q6N022	Teneurin-4 OS=Homo sapiens GN=TENM4 PE=1 SV=2 - [TEN4_HUMAN]	0	1.3	1	1	1	1	1.26814e+07	2769	307.761	6.55127
Q6YHU6	Thyroid adenoma-associated protein OS=Homo sapiens GN=THADA PE=1 SV=1 - [THADA_HUMAN]	0	1.48	1	1	1	1		1953	219.465	6.06201
Q9P016	Thymocyte nuclear protein 1 OS=Homo sapiens GN=THYN1 PE=1 SV=1 - [THYN1_HUMAN]	0	8.89	1	1	1	1	1.73132e+06	225	25.681	9.24658
Q92574	Hamartin OS=Homo sapiens GN=TSC1 PE=1 SV=2 - [TSC1_HUMAN]	0	3.35	1	1	1	2		1164	129.685	6.46826
P17643	5,6-dihydroxyindole-2-carboxylic acid oxidase OS=Homo sapiens GN=TYRP1 PE=1 SV=2 - [TYRP1_HUMAN]	0	5.03	1	1	1	1		537	60.6855	5.98584
Q9Y5A9	YTH domain-containing family protein 2 OS=Homo sapiens GN=YTHDF2 PE=1 SV=2 - [YTHD2_HUMAN]	0	5.87	1	1	1	1		579	62.2957	8.79248
