# Supplementary material for: Insights into Biomechanical and Proteomic Characteristics of Small Diameter Vascular Grafts Utilizing the Human Umbilical Artery
Source: Biomedicines. 2020 Aug 10;8(8):280. doi: 10.3390/biomedicines8080280 (PMC7460081; doi:10.3390/biomedicines8080280)
Supplement: Supplementary file 1 [file biomedicines-08-00280-s001.zip › Supplementary files/Table S4_Native hUA sample 4.xlsx]

## Sheet: Sheet1
Accession	Description	Score	Coverage	# Proteins	# Unique Peptides	# Peptides	# PSMs	Area	# AAs	MW [kDa]	calc. pI
P62736	Actin, aortic smooth muscle OS=Homo sapiens GN=ACTA2 PE=1 SV=1 - [ACTA_HUMAN]	4568.55	66.84	3	11	19	1448	5.35041e+10	377	41.9818	5.38916
P21333	Filamin-A OS=Homo sapiens GN=FLNA PE=1 SV=4 - [FLNA_HUMAN]	2118.21	55.5	1	84	87	690	5.55754e+09	2647	280.564	6.06201
P60709	Actin, cytoplasmic 1 OS=Homo sapiens GN=ACTB PE=1 SV=1 - [ACTB_HUMAN]	1622.15	62.93	4	8	18	571	2.82949e+10	375	41.7097	5.47803
P12111	Collagen alpha-3(VI) chain OS=Homo sapiens GN=COL6A3 PE=1 SV=5 - [CO6A3_HUMAN]	1190.28	38.15	1	71	71	319	2.41744e+09	3177	343.457	6.68311
P35749	Myosin-11 OS=Homo sapiens GN=MYH11 PE=1 SV=3 - [MYH11_HUMAN]	933.909	36.51	1	52	63	244	2.91747e+09	1972	227.199	5.50342
A5A3E0	POTE ankyrin domain family member F OS=Homo sapiens GN=POTEF PE=1 SV=2 - [POTEF_HUMAN]	831.596	8.74	3	1	6	231	1.72059e+10	1075	121.367	6.20166
P98160	Basement membrane-specific heparan sulfate proteoglycan core protein OS=Homo sapiens GN=HSPG2 PE=1 SV=4 - [PGBM_HUMAN]	765.595	39.67	1	76	76	180	8.11806e+08	4391	468.532	6.50732
P02751	Fibronectin OS=Homo sapiens GN=FN1 PE=1 SV=4 - [FINC_HUMAN]	576.848	42.71	1	61	61	143	1.34908e+09	2386	262.46	5.70654
Q9Y490	Talin-1 OS=Homo sapiens GN=TLN1 PE=1 SV=3 - [TLN1_HUMAN]	565.582	47.74	1	57	60	133	3.45996e+08	2541	269.599	6.07471
P69905	Hemoglobin subunit alpha OS=Homo sapiens GN=HBA1 PE=1 SV=2 - [HBA_HUMAN]	562.322	82.39	1	7	8	186	8.21241e+09	142	15.2479	8.67529
P12814	Alpha-actinin-1 OS=Homo sapiens GN=ACTN1 PE=1 SV=2 - [ACTN1_HUMAN]	460.366	65.47	2	32	45	124	2023706758	892	102.993	5.41455
P17661	Desmin OS=Homo sapiens GN=DES PE=1 SV=3 - [DESM_HUMAN]	456.903	46.6	1	16	16	157	3452543173	470	53.5032	5.2749
P12109	Collagen alpha-1(VI) chain OS=Homo sapiens GN=COL6A1 PE=1 SV=3 - [CO6A1_HUMAN]	446.29	35.7	1	19	19	119	2.34554e+09	1028	108.462	5.42725
Q09666	Neuroblast differentiation-associated protein AHNAK OS=Homo sapiens GN=AHNAK PE=1 SV=2 - [AHNK_HUMAN]	399.392	31.14	1	87	87	109	2.06102e+08	5890	628.699	6.15088
Q14315	Filamin-C OS=Homo sapiens GN=FLNC PE=1 SV=3 - [FLNC_HUMAN]	390.732	35.23	1	45	49	96	7.74204e+08	2725	290.841	5.97314
O43707	Alpha-actinin-4 OS=Homo sapiens GN=ACTN4 PE=1 SV=2 - [ACTN4_HUMAN]	382.462	53.13	2	24	35	110	2023706758	911	104.788	5.43994
P35579	Myosin-9 OS=Homo sapiens GN=MYH9 PE=1 SV=4 - [MYH9_HUMAN]	380.846	31.38	1	34	43	93	1.97719e+09	1960	226.392	5.60498
P18206	Vinculin OS=Homo sapiens GN=VCL PE=1 SV=4 - [VINC_HUMAN]	373.179	38.18	1	27	27	87	1.12097e+09	1134	123.722	5.65576
P12110	Collagen alpha-2(VI) chain OS=Homo sapiens GN=COL6A2 PE=1 SV=4 - [CO6A2_HUMAN]	370.335	24.63	1	14	14	92	1.97748e+09	1019	108.512	6.21436
P08670	Vimentin OS=Homo sapiens GN=VIM PE=1 SV=4 - [VIME_HUMAN]	295.353	39.48	2	14	14	92	2.95503e+09	466	53.6191	5.12256
P01023	Alpha-2-macroglobulin OS=Homo sapiens GN=A2M PE=1 SV=3 - [A2MG_HUMAN]	271.134	44.98	2	37	37	71	3.79126e+08	1474	163.188	6.45557
Q01995	Transgelin OS=Homo sapiens GN=TAGLN PE=1 SV=4 - [TAGL_HUMAN]	266.314	58.21	1	10	10	108	6752240889	201	22.5964	8.83643
P69891	Hemoglobin subunit gamma-1 OS=Homo sapiens GN=HBG1 PE=1 SV=2 - [HBG1_HUMAN]	263.984	70.75	3	7	8	134	8.03145e+09	147	16.1303	7.1958
P46940	Ras GTPase-activating-like protein IQGAP1 OS=Homo sapiens GN=IQGAP1 PE=1 SV=1 - [IQGA1_HUMAN]	262.198	45.56	1	42	42	59	2.08805e+08	1657	189.134	6.48096
O15061	Synemin OS=Homo sapiens GN=SYNM PE=1 SV=2 - [SYNEM_HUMAN]	241.852	41.66	1	35	35	56	2.06375e+08	1565	172.663	5.16064
Q05707	Collagen alpha-1(XIV) chain OS=Homo sapiens GN=COL14A1 PE=1 SV=3 - [COEA1_HUMAN]	228.675	35.02	1	36	36	62	3.31272e+08	1796	193.394	5.30029
Q15149	Plectin OS=Homo sapiens GN=PLEC PE=1 SV=3 - [PLEC_HUMAN]	226.482	18.79	1	50	52	58	6.15438e+07	4684	531.466	5.96045
P35580	Myosin-10 OS=Homo sapiens GN=MYH10 PE=1 SV=3 - [MYH10_HUMAN]	218.078	25.91	1	23	32	55	1.80511e+09	1976	228.858	5.5415
Q14204	Cytoplasmic dynein 1 heavy chain 1 OS=Homo sapiens GN=DYNC1H1 PE=1 SV=5 - [DYHC1_HUMAN]	214.288	19.57	1	52	52	60	7.95674e+07	4646	532.072	6.40479
P21980	Protein-glutamine gamma-glutamyltransferase 2 OS=Homo sapiens GN=TGM2 PE=1 SV=2 - [TGM2_HUMAN]	195.179	47.45	1	17	17	51	1.11375e+09	687	77.2797	5.22412
P04406	Glyceraldehyde-3-phosphate dehydrogenase OS=Homo sapiens GN=GAPDH PE=1 SV=3 - [G3P_HUMAN]	182.019	62.99	1	12	12	53	1.86809e+09	335	36.0304	8.45557
Q71U36	Tubulin alpha-1A chain OS=Homo sapiens GN=TUBA1A PE=1 SV=1 - [TBA1A_HUMAN]	180.65	59.65	3	7	14	48	1309000712	451	50.1036	5.05908
Q15582	Transforming growth factor-beta-induced protein ig-h3 OS=Homo sapiens GN=TGFBI PE=1 SV=1 - [BGH3_HUMAN]	180.599	37.19	1	13	13	41	3.52208e+08	683	74.634	7.7085
Q16363	Laminin subunit alpha-4 OS=Homo sapiens GN=LAMA4 PE=1 SV=4 - [LAMA4_HUMAN]	172.464	19.36	1	22	22	42	2.30677e+08	1823	202.397	6.27783
P07437	Tubulin beta chain OS=Homo sapiens GN=TUBB PE=1 SV=2 - [TBB5_HUMAN]	171.901	66.89	3	4	18	42	1.15548e+09	444	49.639	4.89404
P51911	Calponin-1 OS=Homo sapiens GN=CNN1 PE=1 SV=2 - [CNN1_HUMAN]	170.177	58.59	1	10	10	39	3.44542e+09	297	33.1496	9.0708
P02768	Serum albumin OS=Homo sapiens GN=ALB PE=1 SV=2 - [ALBU_HUMAN]	166.645	36.45	1	15	15	40	8.10963e+08	609	69.3215	6.27783
P06396	Gelsolin OS=Homo sapiens GN=GSN PE=1 SV=1 - [GELS_HUMAN]	163.45	39.77	1	13	13	36	4.47767e+08	782	85.6442	6.27783
P12277	Creatine kinase B-type OS=Homo sapiens GN=CKB PE=1 SV=1 - [KCRB_HUMAN]	163.416	68.24	1	15	15	42	5.29979e+08	381	42.6173	5.59229
Q16853	Membrane primary amine oxidase OS=Homo sapiens GN=AOC3 PE=1 SV=3 - [AOC3_HUMAN]	155.465	31.06	1	12	12	37	477980366	763	84.5683	6.52197
Q00610	Clathrin heavy chain 1 OS=Homo sapiens GN=CLTC PE=1 SV=5 - [CLH1_HUMAN]	154.729	28.36	2	27	27	37	1.16446e+08	1675	191.493	5.69385
P21810	Biglycan OS=Homo sapiens GN=BGN PE=1 SV=2 - [PGS1_HUMAN]	150.018	38.59	1	8	8	38	7.47865e+08	368	41.6275	7.51807
Q9HBL0	Tensin-1 OS=Homo sapiens GN=TNS1 PE=1 SV=2 - [TENS1_HUMAN]	148.915	31.93	1	25	25	35	1.70336e+08	1735	185.586	7.75244
P68104	Elongation factor 1-alpha 1 OS=Homo sapiens GN=EEF1A1 PE=1 SV=1 - [EF1A1_HUMAN]	145.129	45.67	3	10	10	35	5.60974e+08	462	50.1091	9.01221
Q99715	Collagen alpha-1(XII) chain OS=Homo sapiens GN=COL12A1 PE=1 SV=2 - [COCA1_HUMAN]	144.594	20.7	1	32	32	40	1.00784e+08	3063	332.941	5.52881
P68371	Tubulin beta-4B chain OS=Homo sapiens GN=TUBB4B PE=1 SV=1 - [TBB4B_HUMAN]	143.981	64.04	4	3	17	36	1.15548e+09	445	49.799	4.89404
P54652	Heat shock-related 70 kDa protein 2 OS=Homo sapiens GN=HSPA2 PE=1 SV=1 - [HSP72_HUMAN]	139.691	40.22	1	12	16	40	6e+08	639	69.9779	5.74463
P20774	Mimecan OS=Homo sapiens GN=OGN PE=1 SV=1 - [MIME_HUMAN]	139.632	30.2	1	7	7	30	9.28268e+08	298	33.9009	5.63037
P14543	Nidogen-1 OS=Homo sapiens GN=NID1 PE=1 SV=3 - [NID1_HUMAN]	139.624	32.32	1	20	21	35	4.02649e+08	1247	136.291	5.2876
P13611	Versican core protein OS=Homo sapiens GN=VCAN PE=1 SV=3 - [CSPG2_HUMAN]	137.556	6.21	1	11	11	34	1.13361e+09	3396	372.59	4.51318
Q9NZN4	EH domain-containing protein 2 OS=Homo sapiens GN=EHD2 PE=1 SV=2 - [EHD2_HUMAN]	136.24	52.49	1	18	18	36	2.67082e+08	543	61.1227	6.45557
Q93052	Lipoma-preferred partner OS=Homo sapiens GN=LPP PE=1 SV=1 - [LPP_HUMAN]	135.791	55.07	1	14	14	34	4.58325e+08	612	65.7038	7.37158
Q13885	Tubulin beta-2A chain OS=Homo sapiens GN=TUBB2A PE=1 SV=1 - [TBB2A_HUMAN]	134.577	66.74	2	7	18	33	1.15548e+09	445	49.875	4.89404
P46821	Microtubule-associated protein 1B OS=Homo sapiens GN=MAP1B PE=1 SV=2 - [MAP1B_HUMAN]	132.916	19.08	2	25	25	37	6.28273e+07	2468	270.468	4.80518
O75083	WD repeat-containing protein 1 OS=Homo sapiens GN=WDR1 PE=1 SV=4 - [WDR1_HUMAN]	131.109	51.65	1	15	15	27	3.85644e+08	606	66.1519	6.65381
P68366	Tubulin alpha-4A chain OS=Homo sapiens GN=TUBA4A PE=1 SV=1 - [TBA4A_HUMAN]	130.961	42.41	2	4	11	34	1.18463e+09	448	49.8924	5.05908
P39060	Collagen alpha-1(XVIII) chain OS=Homo sapiens GN=COL18A1 PE=1 SV=5 - [COIA1_HUMAN]	130.397	12.94	1	11	11	28	3.34459e+08	1754	178.077	6.01123
Q15746	Myosin light chain kinase, smooth muscle OS=Homo sapiens GN=MYLK PE=1 SV=4 - [MYLK_HUMAN]	129.45	15.1	11	17	17	36	4.45817e+08	1914	210.583	6.15088
P08133	Annexin A6 OS=Homo sapiens GN=ANXA6 PE=1 SV=3 - [ANXA6_HUMAN]	128.509	41.46	1	19	19	38	4.67185e+08	673	75.8256	5.60498
P06733	Alpha-enolase OS=Homo sapiens GN=ENO1 PE=1 SV=2 - [ENOA_HUMAN]	126.305	46.31	2	8	11	30	4.27511e+08	434	47.1393	7.38623
Q9UMS6	Synaptopodin-2 OS=Homo sapiens GN=SYNPO2 PE=1 SV=2 - [SYNP2_HUMAN]	126.092	26.9	1	14	14	29	5.05809e+08	1093	117.441	8.57275
P07942	Laminin subunit beta-1 OS=Homo sapiens GN=LAMB1 PE=1 SV=2 - [LAMB1_HUMAN]	125.647	15.79	1	15	15	32	1.89269e+08	1786	197.909	4.94482
P14618	Pyruvate kinase PKM OS=Homo sapiens GN=PKM PE=1 SV=4 - [KPYM_HUMAN]	124.492	38.79	1	14	14	29	3.81263e+08	531	57.9	7.84033
P02675	Fibrinogen beta chain OS=Homo sapiens GN=FGB PE=1 SV=2 - [FIBB_HUMAN]	123.942	48.68	1	15	15	32	5.48734e+08	491	55.8923	8.26514
P11532	Dystrophin OS=Homo sapiens GN=DMD PE=1 SV=3 - [DMD_HUMAN]	123.747	13.6	1	29	29	35	4.39378e+07	3685	426.484	5.88428
P07355	Annexin A2 OS=Homo sapiens GN=ANXA2 PE=1 SV=2 - [ANXA2_HUMAN]	122.04	44.84	2	12	12	30	5.41776e+08	339	38.5798	7.75244
P24821	Tenascin OS=Homo sapiens GN=TNC PE=1 SV=3 - [TENA_HUMAN]	117.532	22.85	1	26	26	31	1.10265e+08	2201	240.7	4.89404
P68871	Hemoglobin subunit beta OS=Homo sapiens GN=HBB PE=1 SV=2 - [HBB_HUMAN]	114.792	31.29	2	3	4	43	4.7459e+09	147	15.9883	7.28369
P11047	Laminin subunit gamma-1 OS=Homo sapiens GN=LAMC1 PE=1 SV=3 - [LAMC1_HUMAN]	112.712	15.1	1	15	15	30	2.75539e+08	1609	177.489	5.12256
Q15124	Phosphoglucomutase-like protein 5 OS=Homo sapiens GN=PGM5 PE=1 SV=2 - [PGM5_HUMAN]	111.157	41.8	1	14	14	28	3.50427e+08	567	62.1857	7.21045
P04792	Heat shock protein beta-1 OS=Homo sapiens GN=HSPB1 PE=1 SV=2 - [HSPB1_HUMAN]	110.771	58.54	1	7	7	25	1.51896e+09	205	22.7685	6.40479
P55268	Laminin subunit beta-2 OS=Homo sapiens GN=LAMB2 PE=1 SV=2 - [LAMB2_HUMAN]	108.163	19.86	1	20	20	26	2.44646e+08	1798	195.854	6.52197
O00159	Unconventional myosin-Ic OS=Homo sapiens GN=MYO1C PE=1 SV=4 - [MYO1C_HUMAN]	107.884	25.78	1	18	18	29	1.08429e+08	1063	121.606	9.40771
P50454	Serpin H1 OS=Homo sapiens GN=SERPINH1 PE=1 SV=2 - [SERPH_HUMAN]	107.743	45.69	1	13	13	26	2.12213e+08	418	46.4112	8.68994
P21291	Cysteine and glycine-rich protein 1 OS=Homo sapiens GN=CSRP1 PE=1 SV=3 - [CSRP1_HUMAN]	105.288	37.31	1	6	6	24	1.94191e+09	193	20.5538	8.57275
P26038	Moesin OS=Homo sapiens GN=MSN PE=1 SV=3 - [MOES_HUMAN]	105.142	36.22	1	10	15	26	2.33184e+08	577	67.7778	6.40479
P02679	Fibrinogen gamma chain OS=Homo sapiens GN=FGG PE=1 SV=3 - [FIBG_HUMAN]	105.112	45.47	1	11	11	26	6.72061e+08	453	51.4789	5.61768
Q8WX93	Palladin OS=Homo sapiens GN=PALLD PE=1 SV=3 - [PALLD_HUMAN]	103.216	21.84	1	15	15	27	267875448	1383	150.47	7.09326
P08758	Annexin A5 OS=Homo sapiens GN=ANXA5 PE=1 SV=2 - [ANXA5_HUMAN]	102.949	49.69	1	12	13	27	2.72749e+08	320	35.9144	5.04639
O15230	Laminin subunit alpha-5 OS=Homo sapiens GN=LAMA5 PE=1 SV=8 - [LAMA5_HUMAN]	102.929	10.72	1	20	20	25	4.86715e+07	3695	399.479	7.02002
Q9BX66	Sorbin and SH3 domain-containing protein 1 OS=Homo sapiens GN=SORBS1 PE=1 SV=3 - [SRBS1_HUMAN]	101.253	21.13	1	15	15	28	1.95262e+08	1292	142.426	6.84424
P00338	L-lactate dehydrogenase A chain OS=Homo sapiens GN=LDHA PE=1 SV=2 - [LDHA_HUMAN]	99.0498	46.69	2	10	10	27	2.6156e+08	332	36.6654	8.26514
P24844	Myosin regulatory light polypeptide 9 OS=Homo sapiens GN=MYL9 PE=1 SV=4 - [MYL9_HUMAN]	98.2942	55.81	1	3	6	21	1.47044e+09	172	19.8144	4.91943
P51884	Lumican OS=Homo sapiens GN=LUM PE=1 SV=2 - [LUM_HUMAN]	97.6798	31.95	1	7	7	28	1.04221e+09	338	38.4048	6.60986
Q14195	Dihydropyrimidinase-related protein 3 OS=Homo sapiens GN=DPYSL3 PE=1 SV=1 - [DPYL3_HUMAN]	96.2181	60.88	2	14	16	25	2.55931e+08	570	61.9241	6.49365
P04083	Annexin A1 OS=Homo sapiens GN=ANXA1 PE=1 SV=2 - [ANXA1_HUMAN]	96.1864	41.04	1	10	10	22	5.2041e+08	346	38.69	7.02002
P11216	Glycogen phosphorylase, brain form OS=Homo sapiens GN=PYGB PE=1 SV=5 - [PYGB_HUMAN]	96.1656	31.55	2	15	20	26	1.07259e+08	843	96.6345	6.85889
P55072	Transitional endoplasmic reticulum ATPase OS=Homo sapiens GN=VCP PE=1 SV=4 - [TERA_HUMAN]	94.8512	34.62	1	17	17	26	1.02836e+08	806	89.2657	5.26221
P30837	Aldehyde dehydrogenase X, mitochondrial OS=Homo sapiens GN=ALDH1B1 PE=1 SV=3 - [AL1B1_HUMAN]	89.8181	32.69	1	14	14	22	1.58858e+08	517	57.1702	6.80029
P50395	Rab GDP dissociation inhibitor beta OS=Homo sapiens GN=GDI2 PE=1 SV=2 - [GDIB_HUMAN]	88.9362	40.67	1	9	13	20	1.03464e+08	445	50.6309	6.46826
Q05682	Caldesmon OS=Homo sapiens GN=CALD1 PE=1 SV=3 - [CALD1_HUMAN]	88.1054	14.88	1	9	9	22	716103853	793	93.1754	5.65576
Q9BUF5	Tubulin beta-6 chain OS=Homo sapiens GN=TUBB6 PE=1 SV=1 - [TBB6_HUMAN]	87.8042	53.14	2	8	14	23	5.53084e+08	446	49.825	4.88135
P01857	Immunoglobulin heavy constant gamma 1 OS=Homo sapiens GN=IGHG1 PE=1 SV=1 - [IGHG1_HUMAN]	87.326	41.52	2	5	7	20	5.69883e+08	330	36.0832	8.19189
P67936	Tropomyosin alpha-4 chain OS=Homo sapiens GN=TPM4 PE=1 SV=3 - [TPM4_HUMAN]	86.7737	16.53	1	1	4	45	3.02437e+09	248	28.5045	4.69092
Q96AC1	Fermitin family homolog 2 OS=Homo sapiens GN=FERMT2 PE=1 SV=1 - [FERM2_HUMAN]	85.8915	37.79	2	14	14	25	1.36135e+08	680	77.8106	6.69775
P06576	ATP synthase subunit beta, mitochondrial OS=Homo sapiens GN=ATP5B PE=1 SV=3 - [ATPB_HUMAN]	85.1232	54.25	1	16	16	23	1.21868e+08	529	56.5246	5.40186
O94875	Sorbin and SH3 domain-containing protein 2 OS=Homo sapiens GN=SORBS2 PE=1 SV=3 - [SRBS2_HUMAN]	85.078	13	1	8	8	22	2.63137e+08	1100	124.03	8.30908
P27797	Calreticulin OS=Homo sapiens GN=CALR PE=1 SV=1 - [CALR_HUMAN]	83.9821	43.88	1	9	9	19	1.69872e+08	417	48.1118	4.43701
Q01518	Adenylyl cyclase-associated protein 1 OS=Homo sapiens GN=CAP1 PE=1 SV=5 - [CAP1_HUMAN]	81.8854	25.26	1	8	8	21	1.87703e+08	475	51.8687	8.06006
P43121	Cell surface glycoprotein MUC18 OS=Homo sapiens GN=MCAM PE=1 SV=2 - [MUC18_HUMAN]	80.9522	32.51	1	12	12	23	249523950	646	71.5626	5.75732
P09493	Tropomyosin alpha-1 chain OS=Homo sapiens GN=TPM1 PE=1 SV=2 - [TPM1_HUMAN]	80.5963	30.28	2	7	9	28	3176537259	284	32.6887	4.7417
Q02952	A-kinase anchor protein 12 OS=Homo sapiens GN=AKAP12 PE=1 SV=4 - [AKA12_HUMAN]	80.0907	19.25	1	16	16	24	7.77411e+07	1782	191.367	4.41162
P07951	Tropomyosin beta chain OS=Homo sapiens GN=TPM2 PE=1 SV=1 - [TPM2_HUMAN]	79.385	24.3	1	3	7	46	2.97878e+09	284	32.8306	4.70361
P31150	Rab GDP dissociation inhibitor alpha OS=Homo sapiens GN=GDI1 PE=1 SV=2 - [GDIA_HUMAN]	79.2975	40.72	1	9	13	18	1.02993e+08	447	50.5501	5.13525
P13639	Elongation factor 2 OS=Homo sapiens GN=EEF2 PE=1 SV=4 - [EF2_HUMAN]	77.7165	25.17	1	13	13	19	5.67739e+07	858	95.277	6.82959
P17655	Calpain-2 catalytic subunit OS=Homo sapiens GN=CAPN2 PE=1 SV=6 - [CAN2_HUMAN]	76.9729	44	1	16	16	22	6.18878e+07	700	79.9448	4.98291
O43294	Transforming growth factor beta-1-induced transcript 1 protein OS=Homo sapiens GN=TGFB1I1 PE=1 SV=2 - [TGFI1_HUMAN]	76.456	40.78	1	10	10	17	9.98128e+07	461	49.7818	7.03467
P00558	Phosphoglycerate kinase 1 OS=Homo sapiens GN=PGK1 PE=1 SV=3 - [PGK1_HUMAN]	76.3158	36.21	2	9	9	18	2.52007e+08	417	44.5861	8.104
Q9NR12	PDZ and LIM domain protein 7 OS=Homo sapiens GN=PDLIM7 PE=1 SV=1 - [PDLI7_HUMAN]	76.0738	36.98	1	10	10	20	5.28718e+08	457	49.8126	8.41162
P11142	Heat shock cognate 71 kDa protein OS=Homo sapiens GN=HSPA8 PE=1 SV=1 - [HSP7C_HUMAN]	75.9979	31.27	1	9	13	20	5.06527e+08	646	70.8542	5.51611
P0DMV9	Heat shock 70 kDa protein 1B OS=Homo sapiens GN=HSPA1B PE=1 SV=1 - [HS71B_HUMAN]	75.9844	45.87	2	15	15	21	1.76339e+08	641	70.009	5.65576
P07237	Protein disulfide-isomerase OS=Homo sapiens GN=P4HB PE=1 SV=3 - [PDIA1_HUMAN]	75.291	34.84	1	13	13	19	1.42228e+08	508	57.0807	4.86865
P14625	Endoplasmin OS=Homo sapiens GN=HSP90B1 PE=1 SV=1 - [ENPL_HUMAN]	74.7959	27.9	1	15	15	21	1.23445e+08	803	92.4113	4.84326
Q16555	Dihydropyrimidinase-related protein 2 OS=Homo sapiens GN=DPYSL2 PE=1 SV=1 - [DPYL2_HUMAN]	74.6269	53.85	2	13	15	19	1.09929e+08	572	62.2546	6.37939
Q14847	LIM and SH3 domain protein 1 OS=Homo sapiens GN=LASP1 PE=1 SV=2 - [LASP1_HUMAN]	74.5752	32.95	1	5	5	12	3.01309e+08	261	29.6982	7.04932
P22314	Ubiquitin-like modifier-activating enzyme 1 OS=Homo sapiens GN=UBA1 PE=1 SV=3 - [UBA1_HUMAN]	72.7161	28.07	1	15	15	18	4.62214e+07	1058	117.774	5.75732
Q16881	Thioredoxin reductase 1, cytoplasmic OS=Homo sapiens GN=TXNRD1 PE=1 SV=3 - [TRXR1_HUMAN]	72.1419	36.67	2	12	12	17	1.1502e+08	649	70.8622	7.38623
P19105	Myosin regulatory light chain 12A OS=Homo sapiens GN=MYL12A PE=1 SV=2 - [ML12A_HUMAN]	70.7684	45.03	2	3	6	16	7.12394e+08	171	19.7815	4.80518
P58107	Epiplakin OS=Homo sapiens GN=EPPK1 PE=1 SV=2 - [EPIPL_HUMAN]	70.3039	20.59	1	11	13	16	4.72637e+07	5090	555.279	5.60498
P04075	Fructose-bisphosphate aldolase A OS=Homo sapiens GN=ALDOA PE=1 SV=2 - [ALDOA_HUMAN]	69.7258	50.27	1	7	8	20	2.43315e+08	364	39.3953	8.08936
P06744	Glucose-6-phosphate isomerase OS=Homo sapiens GN=GPI PE=1 SV=4 - [G6PI_HUMAN]	69.5504	31.72	1	8	8	16	1.35789e+08	558	63.1072	8.32373
P37802	Transgelin-2 OS=Homo sapiens GN=TAGLN2 PE=1 SV=3 - [TAGL2_HUMAN]	67.8806	49.25	1	6	6	16	1.20823e+08	199	22.3772	8.25049
P05556	Integrin beta-1 OS=Homo sapiens GN=ITGB1 PE=1 SV=2 - [ITB1_HUMAN]	67.7245	20.43	1	8	8	16	2.46277e+08	798	88.357	5.38916
Q9BZQ8	Protein Niban OS=Homo sapiens GN=FAM129A PE=1 SV=1 - [NIBAN_HUMAN]	67.4479	23.06	1	11	11	18	1.96669e+08	928	103.07	4.77979
P55083	Microfibril-associated glycoprotein 4 OS=Homo sapiens GN=MFAP4 PE=1 SV=2 - [MFAP4_HUMAN]	66.126	30.98	1	3	3	15	4.20141e+08	255	28.6299	5.63037
P10809	60 kDa heat shock protein, mitochondrial OS=Homo sapiens GN=HSPD1 PE=1 SV=2 - [CH60_HUMAN]	64.6096	26.7	1	9	9	14	6.11965e+07	573	61.0164	5.87158
P02545	Prelamin-A/C OS=Homo sapiens GN=LMNA PE=1 SV=1 - [LMNA_HUMAN]	64.4952	22.44	1	9	9	16	406107507	664	74.0947	7.02002
P07900	Heat shock protein HSP 90-alpha OS=Homo sapiens GN=HSP90AA1 PE=1 SV=5 - [HS90A_HUMAN]	64.0985	27.05	5	7	12	21	1.55131e+08	732	84.6067	5.021
P51888	Prolargin OS=Homo sapiens GN=PRELP PE=1 SV=1 - [PRELP_HUMAN]	63.028	27.23	1	8	8	19	5.04965e+08	382	43.7822	9.37842
Q07960	Rho GTPase-activating protein 1 OS=Homo sapiens GN=ARHGAP1 PE=1 SV=1 - [RHG01_HUMAN]	62.3145	39.64	1	9	9	15	1.36157e+08	439	50.4042	6.29053
P07585	Decorin OS=Homo sapiens GN=DCN PE=1 SV=1 - [PGS2_HUMAN]	62.1015	23.4	1	6	6	19	5.64603e+08	359	39.7218	8.54346
P09104	Gamma-enolase OS=Homo sapiens GN=ENO2 PE=1 SV=3 - [ENOG_HUMAN]	60.8882	32.95	2	4	7	14	2.0871e+08	434	47.239	5.03369
Q99832	T-complex protein 1 subunit eta OS=Homo sapiens GN=CCT7 PE=1 SV=2 - [TCPH_HUMAN]	59.3982	34.44	1	9	9	13	4.81629e+07	543	59.3289	7.6499
Q01813	ATP-dependent 6-phosphofructokinase, platelet type OS=Homo sapiens GN=PFKP PE=1 SV=2 - [PFKAP_HUMAN]	58.0596	33.8	1	15	16	19	8.03517e+07	784	85.5415	7.54736
P10768	S-formylglutathione hydrolase OS=Homo sapiens GN=ESD PE=1 SV=2 - [ESTD_HUMAN]	57.8937	58.51	1	9	9	15	5.59309e+07	282	31.4425	7.02002
P27816	Microtubule-associated protein 4 OS=Homo sapiens GN=MAP4 PE=1 SV=3 - [MAP4_HUMAN]	57.0979	20.23	1	10	10	15	6.58053e+07	1152	120.93	5.42725
Q15063	Periostin OS=Homo sapiens GN=POSTN PE=1 SV=2 - [POSTN_HUMAN]	56.8492	28.11	1	11	11	17	5.40966e+07	836	93.2553	7.53271
P08238	Heat shock protein HSP 90-beta OS=Homo sapiens GN=HSP90AB1 PE=1 SV=4 - [HS90B_HUMAN]	55.8935	26.1	6	7	12	18	1.55131e+08	724	83.2121	5.03369
Q9NVD7	Alpha-parvin OS=Homo sapiens GN=PARVA PE=1 SV=1 - [PARVA_HUMAN]	54.584	30.38	2	7	7	15	1.31532e+08	372	42.2174	5.94775
P27824	Calnexin OS=Homo sapiens GN=CANX PE=1 SV=2 - [CALX_HUMAN]	54.5793	31.08	1	10	10	14	1.4608e+08	592	67.5259	4.60205
P05783	Keratin, type I cytoskeletal 18 OS=Homo sapiens GN=KRT18 PE=1 SV=2 - [K1C18_HUMAN]	54.3224	36.74	1	9	9	12	1.70826e+08	430	48.0285	5.45264
P35573	Glycogen debranching enzyme OS=Homo sapiens GN=AGL PE=1 SV=3 - [GDE_HUMAN]	53.9521	14.1	1	12	12	13	2.3615e+07	1532	174.652	6.75635
P29401	Transketolase OS=Homo sapiens GN=TKT PE=1 SV=3 - [TKT_HUMAN]	53.0804	30.18	1	9	9	11	8.09974e+07	623	67.8347	7.66455
O75369	Filamin-B OS=Homo sapiens GN=FLNB PE=1 SV=2 - [FLNB_HUMAN]	52.8993	4.8	1	2	6	15	6.93712e+08	2602	277.99	5.73193
Q9UGT4	Sushi domain-containing protein 2 OS=Homo sapiens GN=SUSD2 PE=1 SV=1 - [SUSD2_HUMAN]	52.4289	21.41	1	8	8	12	8.57121e+07	822	90.1497	6.27783
P02671	Fibrinogen alpha chain OS=Homo sapiens GN=FGA PE=1 SV=2 - [FIBA_HUMAN]	52.4232	10.97	1	7	7	15	2.38426e+08	866	94.9144	6.01123
P25705	ATP synthase subunit alpha, mitochondrial OS=Homo sapiens GN=ATP5A1 PE=1 SV=1 - [ATPA_HUMAN]	52.3707	27.85	1	9	9	12	1.03354e+08	553	59.7136	9.12939
Q15417	Calponin-3 OS=Homo sapiens GN=CNN3 PE=1 SV=1 - [CNN3_HUMAN]	51.5302	34.04	1	7	8	14	1.01601e+08	329	36.3908	6.04932
Q9ULV4	Coronin-1C OS=Homo sapiens GN=CORO1C PE=1 SV=1 - [COR1C_HUMAN]	50.9014	25.74	1	7	7	12	2.26843e+08	474	53.2151	7.07861
Q13813	Spectrin alpha chain, non-erythrocytic 1 OS=Homo sapiens GN=SPTAN1 PE=1 SV=3 - [SPTN1_HUMAN]	49.9632	7.89	1	10	10	10	1.56061e+07	2472	284.364	5.35107
P48735	Isocitrate dehydrogenase [NADP], mitochondrial OS=Homo sapiens GN=IDH2 PE=1 SV=2 - [IDHP_HUMAN]	49.8174	32.08	1	11	11	15	7.01212e+07	452	50.8769	8.68994
Q15404	Ras suppressor protein 1 OS=Homo sapiens GN=RSU1 PE=1 SV=3 - [RSU1_HUMAN]	49.1905	50.54	1	7	7	13	1.58727e+08	277	31.5207	8.646
P11021	78 kDa glucose-regulated protein OS=Homo sapiens GN=HSPA5 PE=1 SV=2 - [GRP78_HUMAN]	48.7251	27.22	1	11	12	15	3.64398e+08	654	72.2884	5.16064
P35609	Alpha-actinin-2 OS=Homo sapiens GN=ACTN2 PE=1 SV=1 - [ACTN2_HUMAN]	48.3477	15.1	2	1	9	18	1.20818e+09	894	103.788	5.45264
P15311	Ezrin OS=Homo sapiens GN=EZR PE=1 SV=4 - [EZRI_HUMAN]	48.2574	23.38	1	6	10	15	1.86388e+08	586	69.3697	6.26514
P30041	Peroxiredoxin-6 OS=Homo sapiens GN=PRDX6 PE=1 SV=3 - [PRDX6_HUMAN]	48.1846	44.64	1	8	8	12	1.52715e+08	224	25.0192	6.37939
P63104	14-3-3 protein zeta/delta OS=Homo sapiens GN=YWHAZ PE=1 SV=1 - [1433Z_HUMAN]	48.1603	43.67	2	6	7	15	4.59051e+08	245	27.7277	4.79248
Q6PCB0	von Willebrand factor A domain-containing protein 1 OS=Homo sapiens GN=VWA1 PE=1 SV=1 - [VWA1_HUMAN]	48.0633	23.82	1	5	5	10	5.41878e+07	445	46.7753	7.6792
P36955	Pigment epithelium-derived factor OS=Homo sapiens GN=SERPINF1 PE=1 SV=4 - [PEDF_HUMAN]	47.6465	33.49	1	9	9	14	1.53297e+08	418	46.2833	6.37939
P13797	Plastin-3 OS=Homo sapiens GN=PLS3 PE=1 SV=4 - [PLST_HUMAN]	47.1057	25.4	3	10	10	12	4.8136e+07	630	70.7662	5.60498
Q9Y696	Chloride intracellular channel protein 4 OS=Homo sapiens GN=CLIC4 PE=1 SV=4 - [CLIC4_HUMAN]	46.7947	46.25	1	7	7	12	105881223	253	28.7537	5.59229
P17987	T-complex protein 1 subunit alpha OS=Homo sapiens GN=TCP1 PE=1 SV=1 - [TCPA_HUMAN]	46.59	29.5	1	9	9	12	2.83722e+07	556	60.3056	6.11279
P29536	Leiomodin-1 OS=Homo sapiens GN=LMOD1 PE=1 SV=3 - [LMOD1_HUMAN]	46.2004	16.83	1	7	7	10	279515266	600	66.9889	9.33447
Q14697	Neutral alpha-glucosidase AB OS=Homo sapiens GN=GANAB PE=1 SV=3 - [GANAB_HUMAN]	46.1574	21.19	1	9	9	11	5.8211e+07	944	106.807	6.13818
P02452	Collagen alpha-1(I) chain OS=Homo sapiens GN=COL1A1 PE=1 SV=5 - [CO1A1_HUMAN]	46.0188	9.08	1	9	9	23	1.58187e+07	1464	138.857	5.79541
P40939	Trifunctional enzyme subunit alpha, mitochondrial OS=Homo sapiens GN=HADHA PE=1 SV=2 - [ECHA_HUMAN]	44.7419	20.58	1	8	8	10	4.41162e+07	763	82.9469	9.0415
P30153	Serine/threonine-protein phosphatase 2A 65 kDa regulatory subunit A alpha isoform OS=Homo sapiens GN=PPP2R1A PE=1 SV=4 - [2AAA_HUMAN]	44.5618	23.94	2	8	8	10	4.82818e+07	589	65.2669	5.10986
O00339	Matrilin-2 OS=Homo sapiens GN=MATN2 PE=1 SV=4 - [MATN2_HUMAN]	44.3156	14.44	1	9	9	12	8.44021e+07	956	106.767	6.26514
P30101	Protein disulfide-isomerase A3 OS=Homo sapiens GN=PDIA3 PE=1 SV=4 - [PDIA3_HUMAN]	44.1153	24.36	1	8	8	11	1.11839e+08	505	56.7468	6.354
Q04446	1,4-alpha-glucan-branching enzyme OS=Homo sapiens GN=GBE1 PE=1 SV=3 - [GLGB_HUMAN]	43.7687	24.07	1	8	8	10	3.14337e+07	702	80.4226	6.31592
P07996	Thrombospondin-1 OS=Homo sapiens GN=THBS1 PE=1 SV=2 - [TSP1_HUMAN]	43.7332	12.74	1	9	9	11	8.61506e+07	1170	129.3	4.94482
P31946	14-3-3 protein beta/alpha OS=Homo sapiens GN=YWHAB PE=1 SV=3 - [1433B_HUMAN]	43.5092	27.64	2	4	5	10	2.22531e+08	246	28.0648	4.83057
P04844	Dolichyl-diphosphooligosaccharide--protein glycosyltransferase subunit 2 OS=Homo sapiens GN=RPN2 PE=1 SV=3 - [RPN2_HUMAN]	43.5077	31.22	1	10	10	11	3.30222e+07	631	69.241	5.69385
P61224	Ras-related protein Rap-1b OS=Homo sapiens GN=RAP1B PE=1 SV=1 - [RAP1B_HUMAN]	43.4949	50	2	2	5	10	1.01294e+08	184	20.8116	5.78271
P61158	Actin-related protein 3 OS=Homo sapiens GN=ACTR3 PE=1 SV=3 - [ARP3_HUMAN]	42.9328	40.91	3	9	9	14	1.12968e+08	418	47.341	5.88428
Q86VP6	Cullin-associated NEDD8-dissociated protein 1 OS=Homo sapiens GN=CAND1 PE=1 SV=2 - [CAND1_HUMAN]	42.91	15.2	1	11	11	12	2.33341e+07	1230	136.289	5.78271
P18669	Phosphoglycerate mutase 1 OS=Homo sapiens GN=PGAM1 PE=1 SV=2 - [PGAM1_HUMAN]	42.6544	50.79	3	7	7	12	2.48818e+08	254	28.7858	7.18115
P52565	Rho GDP-dissociation inhibitor 1 OS=Homo sapiens GN=ARHGDIA PE=1 SV=3 - [GDIR1_HUMAN]	42.6446	44.61	1	5	5	10	1.02071e+08	204	23.1927	5.10986
Q16181	Septin-7 OS=Homo sapiens GN=SEPT7 PE=1 SV=2 - [SEPT7_HUMAN]	41.5552	28.15	2	5	6	10	1.15857e+08	437	50.648	8.63135
P02787	Serotransferrin OS=Homo sapiens GN=TF PE=1 SV=3 - [TRFE_HUMAN]	41.4121	16.48	1	6	6	10	4.37282e+07	698	77.0136	7.12256
P13010	X-ray repair cross-complementing protein 5 OS=Homo sapiens GN=XRCC5 PE=1 SV=3 - [XRCC5_HUMAN]	41.3985	28.83	1	8	8	11	2.90399e+07	732	82.6523	5.80811
P48643	T-complex protein 1 subunit epsilon OS=Homo sapiens GN=CCT5 PE=1 SV=1 - [TCPE_HUMAN]	41.3483	30.87	1	7	7	8	4.02489e+07	541	59.6328	5.65576
P09211	Glutathione S-transferase P OS=Homo sapiens GN=GSTP1 PE=1 SV=2 - [GSTP1_HUMAN]	41.2286	41.9	1	6	6	11	2.80803e+08	210	23.341	5.64307
P04114	Apolipoprotein B-100 OS=Homo sapiens GN=APOB PE=1 SV=2 - [APOB_HUMAN]	40.965	4.78	1	10	10	11	1.16844e+07	4563	515.283	7.04932
Q9NZM1	Myoferlin OS=Homo sapiens GN=MYOF PE=1 SV=1 - [MYOF_HUMAN]	40.8809	9.66	1	11	11	11	2.02196e+07	2061	234.561	6.17627
O00151	PDZ and LIM domain protein 1 OS=Homo sapiens GN=PDLIM1 PE=1 SV=4 - [PDLI1_HUMAN]	40.6943	43.77	1	8	8	12	8.72242e+07	329	36.049	7.02002
P60660	Myosin light polypeptide 6 OS=Homo sapiens GN=MYL6 PE=1 SV=2 - [MYL6_HUMAN]	40.0839	42.38	1	4	4	12	1.34727e+09	151	16.9191	4.65283
P02511	Alpha-crystallin B chain OS=Homo sapiens GN=CRYAB PE=1 SV=2 - [CRYAB_HUMAN]	40.0149	23.43	1	3	3	7	1.66453e+08	175	20.1464	7.32764
P62834	Ras-related protein Rap-1A OS=Homo sapiens GN=RAP1A PE=1 SV=1 - [RAP1A_HUMAN]	39.7332	42.93	1	2	5	10	1.00056e+08	184	20.9737	6.66846
P04275	von Willebrand factor OS=Homo sapiens GN=VWF PE=1 SV=4 - [VWF_HUMAN]	39.679	5.47	1	9	9	10	2.5886e+07	2813	309.058	5.47803
Q92626	Peroxidasin homolog OS=Homo sapiens GN=PXDN PE=1 SV=2 - [PXDN_HUMAN]	39.3838	12.58	1	10	10	11	3.58103e+07	1479	165.17	7.1665
P08123	Collagen alpha-2(I) chain OS=Homo sapiens GN=COL1A2 PE=1 SV=7 - [CO1A2_HUMAN]	39.2048	6.15	1	6	6	24	1.83e+07	1366	129.235	8.95361
P23528	Cofilin-1 OS=Homo sapiens GN=CFL1 PE=1 SV=3 - [COF1_HUMAN]	39.2011	43.98	1	4	6	9	2.42758e+08	166	18.4907	8.08936
P13489	Ribonuclease inhibitor OS=Homo sapiens GN=RNH1 PE=1 SV=2 - [RINI_HUMAN]	39.0643	37.53	1	9	9	11	5.91204e+07	461	49.9411	4.81787
P32119	Peroxiredoxin-2 OS=Homo sapiens GN=PRDX2 PE=1 SV=5 - [PRDX2_HUMAN]	38.9951	42.93	1	6	6	9	2.22684e+08	198	21.8782	5.97314
P00441	Superoxide dismutase [Cu-Zn] OS=Homo sapiens GN=SOD1 PE=1 SV=2 - [SODC_HUMAN]	38.7769	60.39	1	5	5	8	1.31626e+08	154	15.9259	6.12549
P60981	Destrin OS=Homo sapiens GN=DSTN PE=1 SV=3 - [DEST_HUMAN]	38.6837	26.67	1	4	4	10	3.9187e+08	165	18.4935	7.85498
P40227	T-complex protein 1 subunit zeta OS=Homo sapiens GN=CCT6A PE=1 SV=3 - [TCPZ_HUMAN]	38.5198	18.83	1	6	6	8	3.92673e+07	531	57.9876	6.68311
P01024	Complement C3 OS=Homo sapiens GN=C3 PE=1 SV=2 - [CO3_HUMAN]	38.0622	8.36	1	8	8	10	3.64789e+07	1663	187.03	6.40479
Q6NZI2	Caveolae-associated protein 1 OS=Homo sapiens GN=CAVIN1 PE=1 SV=1 - [CAVN1_HUMAN]	37.7772	17.44	1	4	4	12	3.21476e+08	390	43.4498	5.60498
Q63ZY3	KN motif and ankyrin repeat domain-containing protein 2 OS=Homo sapiens GN=KANK2 PE=1 SV=1 - [KANK2_HUMAN]	37.6176	17.86	1	9	9	11	2.77836e+07	851	91.1179	5.63037
Q13418	Integrin-linked protein kinase OS=Homo sapiens GN=ILK PE=1 SV=2 - [ILK_HUMAN]	37.5662	30.09	1	7	7	9	1.15355e+08	452	51.3859	8.07471
P01834	Immunoglobulin kappa constant OS=Homo sapiens GN=IGKC PE=1 SV=2 - [IGKC_HUMAN]	37.0874	79.44	2	5	5	11	1.19013e+08	107	11.7578	6.52197
O15144	Actin-related protein 2/3 complex subunit 2 OS=Homo sapiens GN=ARPC2 PE=1 SV=1 - [ARPC2_HUMAN]	37.0557	31	1	4	4	9	4.85347e+07	300	34.3115	7.35693
P53814	Smoothelin OS=Homo sapiens GN=SMTN PE=1 SV=7 - [SMTN_HUMAN]	36.9079	12.76	1	6	6	9	7.62477e+07	917	98.9982	9.0708
P47755	F-actin-capping protein subunit alpha-2 OS=Homo sapiens GN=CAPZA2 PE=1 SV=3 - [CAZA2_HUMAN]	36.0929	33.57	1	4	6	8	9.30136e+07	286	32.9286	5.84619
P23142	Fibulin-1 OS=Homo sapiens GN=FBLN1 PE=1 SV=4 - [FBLN1_HUMAN]	35.6556	9.25	1	4	4	8	4.71647e+08	703	77.1624	5.22412
Q9H4M9	EH domain-containing protein 1 OS=Homo sapiens GN=EHD1 PE=1 SV=2 - [EHD1_HUMAN]	35.5872	31.46	1	5	9	10	3.45423e+07	534	60.5887	6.82959
P56199	Integrin alpha-1 OS=Homo sapiens GN=ITGA1 PE=1 SV=2 - [ITA1_HUMAN]	35.5848	11.2	1	6	6	9	1.11625e+08	1179	130.765	6.29053
Q16777	Histone H2A type 2-C OS=Homo sapiens GN=HIST2H2AC PE=1 SV=4 - [H2A2C_HUMAN]	35.484	37.21	2	2	2	8	4.87684e+08	129	13.9798	10.9019
Q6DD88	Atlastin-3 OS=Homo sapiens GN=ATL3 PE=1 SV=1 - [ATLA3_HUMAN]	35.4404	33.09	1	9	9	9	7.92704e+07	541	60.5034	5.65576
P05787	Keratin, type II cytoskeletal 8 OS=Homo sapiens GN=KRT8 PE=1 SV=7 - [K2C8_HUMAN]	35.1541	26.71	1	7	7	10	1.00151e+08	483	53.6711	5.59229
Q9GZM7	Tubulointerstitial nephritis antigen-like OS=Homo sapiens GN=TINAGL1 PE=1 SV=1 - [TINAL_HUMAN]	35.0825	31.91	1	8	8	8	1.19625e+08	467	52.353	6.99072
P07195	L-lactate dehydrogenase B chain OS=Homo sapiens GN=LDHB PE=1 SV=2 - [LDHB_HUMAN]	35.039	26.05	1	6	6	9	1.03585e+08	334	36.6151	6.04932
P62140	Serine/threonine-protein phosphatase PP1-beta catalytic subunit OS=Homo sapiens GN=PPP1CB PE=1 SV=3 - [PP1B_HUMAN]	33.9306	33.94	3	6	6	9	4.1613e+07	327	37.1626	6.18896
P61981	14-3-3 protein gamma OS=Homo sapiens GN=YWHAG PE=1 SV=2 - [1433G_HUMAN]	33.7472	29.96	2	3	4	8	2.15662e+08	247	28.2849	4.89404
P61160	Actin-related protein 2 OS=Homo sapiens GN=ACTR2 PE=1 SV=1 - [ARP2_HUMAN]	33.2435	19.54	1	4	4	9	4.44496e+07	394	44.7322	6.7417
P40261	Nicotinamide N-methyltransferase OS=Homo sapiens GN=NNMT PE=1 SV=1 - [NNMT_HUMAN]	33.0355	43.18	1	6	6	8	5.72334e+07	264	29.5551	5.74463
P60174	Triosephosphate isomerase OS=Homo sapiens GN=TPI1 PE=1 SV=3 - [TPIS_HUMAN]	32.8531	33.92	1	6	6	8	1.62854e+08	286	30.7717	5.92236
P23634	Plasma membrane calcium-transporting ATPase 4 OS=Homo sapiens GN=ATP2B4 PE=1 SV=2 - [AT2B4_HUMAN]	32.6401	9.67	4	6	6	9	2.86938e+07	1241	137.833	6.59521
Q8NBS9	Thioredoxin domain-containing protein 5 OS=Homo sapiens GN=TXNDC5 PE=1 SV=2 - [TXND5_HUMAN]	32.4313	21.99	1	6	6	8	1.16989e+08	432	47.5987	5.97314
Q15084	Protein disulfide-isomerase A6 OS=Homo sapiens GN=PDIA6 PE=1 SV=1 - [PDIA6_HUMAN]	32.2403	25.45	1	7	7	9	5.53539e+07	440	48.0913	5.08447
P09382	Galectin-1 OS=Homo sapiens GN=LGALS1 PE=1 SV=2 - [LEG1_HUMAN]	32.1288	42.22	1	3	3	8	1.48303e+08	135	14.7062	5.50342
Q14240	Eukaryotic initiation factor 4A-II OS=Homo sapiens GN=EIF4A2 PE=1 SV=2 - [IF4A2_HUMAN]	32.0885	32.68	1	2	7	9	5.10511e+07	407	46.3728	5.47803
P12956	X-ray repair cross-complementing protein 6 OS=Homo sapiens GN=XRCC6 PE=1 SV=2 - [XRCC6_HUMAN]	32.0531	17.24	1	6	6	9	2.41979e+07	609	69.7991	6.63916
P60842	Eukaryotic initiation factor 4A-I OS=Homo sapiens GN=EIF4A1 PE=1 SV=1 - [IF4A1_HUMAN]	31.8129	31.53	1	3	8	10	5.10511e+07	406	46.1246	5.47803
Q16647	Prostacyclin synthase OS=Homo sapiens GN=PTGIS PE=1 SV=1 - [PTGIS_HUMAN]	31.7595	20.2	1	6	6	7	5.45441e+07	500	57.0678	7.31299
O14558	Heat shock protein beta-6 OS=Homo sapiens GN=HSPB6 PE=1 SV=2 - [HSPB6_HUMAN]	31.5445	55.63	1	4	4	8	1.02652e+08	160	17.125	6.40479
Q8N3V7	Synaptopodin OS=Homo sapiens GN=SYNPO PE=1 SV=2 - [SYNPO_HUMAN]	31.4234	11.19	1	5	5	6	4.3308e+07	929	99.4021	8.71924
Q13642	Four and a half LIM domains protein 1 OS=Homo sapiens GN=FHL1 PE=1 SV=4 - [FHL1_HUMAN]	31.3727	22.91	1	5	5	12	4.33965e+08	323	36.2386	8.96826
P08648	Integrin alpha-5 OS=Homo sapiens GN=ITGA5 PE=1 SV=2 - [ITA5_HUMAN]	31.3446	14.2	1	7	7	8	1.04853e+08	1049	114.465	5.77002
Q9Y281	Cofilin-2 OS=Homo sapiens GN=CFL2 PE=1 SV=1 - [COF2_HUMAN]	31.098	30.72	1	2	4	7	1.67621e+08	166	18.7249	7.88428
Q07065	Cytoskeleton-associated protein 4 OS=Homo sapiens GN=CKAP4 PE=1 SV=2 - [CKAP4_HUMAN]	31.0905	18.27	1	7	7	7	6.82858e+07	602	65.9827	5.92236
P14550	Alcohol dehydrogenase [NADP(+)] OS=Homo sapiens GN=AKR1A1 PE=1 SV=3 - [AK1A1_HUMAN]	30.7015	26.46	2	7	7	8	2.62358e+07	325	36.5499	6.78564
P60953	Cell division control protein 42 homolog OS=Homo sapiens GN=CDC42 PE=1 SV=2 - [CDC42_HUMAN]	30.696	15.71	1	2	2	7	4.02237e+07	191	21.245	6.55127
P26641	Elongation factor 1-gamma OS=Homo sapiens GN=EEF1G PE=1 SV=3 - [EF1G_HUMAN]	30.6111	29.52	1	6	6	7	2.57962e+07	437	50.0871	6.66846
P62258	14-3-3 protein epsilon OS=Homo sapiens GN=YWHAE PE=1 SV=1 - [1433E_HUMAN]	30.5437	21.18	2	3	4	8	2.01992e+08	255	29.1554	4.7417
O60664	Perilipin-3 OS=Homo sapiens GN=PLIN3 PE=1 SV=3 - [PLIN3_HUMAN]	30.3254	38.48	1	8	8	9	3.33135e+07	434	47.0459	5.43994
Q9UPN3	Microtubule-actin cross-linking factor 1, isoforms 1/2/3/5 OS=Homo sapiens GN=MACF1 PE=1 SV=4 - [MACF1_HUMAN]	30.1437	3.65	1	11	11	11	8.38979e+06	7388	837.787	5.38916
P07384	Calpain-1 catalytic subunit OS=Homo sapiens GN=CAPN1 PE=1 SV=1 - [CAN1_HUMAN]	29.9213	24.93	1	8	8	9	4.95807e+07	714	81.8382	5.66846
P11217	Glycogen phosphorylase, muscle form OS=Homo sapiens GN=PYGM PE=1 SV=6 - [PYGM_HUMAN]	29.6916	7.6	2	1	6	8	7.46731e+07	842	97.0306	7.03467
P02730	Band 3 anion transport protein OS=Homo sapiens GN=SLC4A1 PE=1 SV=3 - [B3AT_HUMAN]	29.6882	12.4	1	6	6	8	2.9108e+07	911	101.727	5.18604
Q8WUM4	Programmed cell death 6-interacting protein OS=Homo sapiens GN=PDCD6IP PE=1 SV=1 - [PDC6I_HUMAN]	29.5054	18.2	1	7	7	8	2.4052e+07	868	95.9631	6.52197
P09525	Annexin A4 OS=Homo sapiens GN=ANXA4 PE=1 SV=4 - [ANXA4_HUMAN]	29.3902	34.17	1	6	7	8	6.76136e+07	319	35.8601	6.12549
O00571	ATP-dependent RNA helicase DDX3X OS=Homo sapiens GN=DDX3X PE=1 SV=3 - [DDX3X_HUMAN]	29.0761	13.29	2	6	6	7	2.2881e+07	662	73.198	7.18115
Q15019	Septin-2 OS=Homo sapiens GN=SEPT2 PE=1 SV=1 - [SEPT2_HUMAN]	28.7067	33.24	1	7	7	8	7.61311e+07	361	41.4613	6.59521
Q16851	UTP--glucose-1-phosphate uridylyltransferase OS=Homo sapiens GN=UGP2 PE=1 SV=5 - [UGPA_HUMAN]	28.6051	23.82	1	6	6	7	5.2241e+07	508	56.9047	8.14795
P01859	Immunoglobulin heavy constant gamma 2 OS=Homo sapiens GN=IGHG2 PE=1 SV=2 - [IGHG2_HUMAN]	28.3867	20.86	1	2	4	6	1.25966e+08	326	35.8778	7.59131
P04899	Guanine nucleotide-binding protein G(i) subunit alpha-2 OS=Homo sapiens GN=GNAI2 PE=1 SV=3 - [GNAI2_HUMAN]	28.1899	23.38	2	3	5	8	4.14009e+07	355	40.4251	5.5415
P16112	Aggrecan core protein OS=Homo sapiens GN=ACAN PE=1 SV=2 - [PGCA_HUMAN]	28.0769	4.18	1	4	4	7	5.56489e+07	2415	250.04	4.18311
P84077	ADP-ribosylation factor 1 OS=Homo sapiens GN=ARF1 PE=1 SV=2 - [ARF1_HUMAN]	28.0591	50.83	3	2	5	7	5.54577e+07	181	20.6837	6.80029
P18085	ADP-ribosylation factor 4 OS=Homo sapiens GN=ARF4 PE=1 SV=3 - [ARF4_HUMAN]	27.9304	48.89	2	2	5	7	5.30414e+07	180	20.4977	7.13721
Q9UHD8	Septin-9 OS=Homo sapiens GN=SEPT9 PE=1 SV=2 - [SEPT9_HUMAN]	27.9045	12.46	1	5	5	6	2.523e+07	586	65.3608	8.96826
P78371	T-complex protein 1 subunit beta OS=Homo sapiens GN=CCT2 PE=1 SV=4 - [TCPB_HUMAN]	27.619	22.8	1	6	6	6	1.90783e+07	535	57.4521	6.45557
P49368	T-complex protein 1 subunit gamma OS=Homo sapiens GN=CCT3 PE=1 SV=4 - [TCPG_HUMAN]	27.5608	22.94	1	7	7	8	3.66684e+07	545	60.4953	6.49365
P08237	ATP-dependent 6-phosphofructokinase, muscle type OS=Homo sapiens GN=PFKM PE=1 SV=2 - [PFKAM_HUMAN]	27.5345	10.64	1	4	5	6	1.96982e+07	780	85.1284	7.98682
P22695	Cytochrome b-c1 complex subunit 2, mitochondrial OS=Homo sapiens GN=UQCRC2 PE=1 SV=3 - [QCR2_HUMAN]	27.148	24.28	1	4	4	5	1.48827e+07	453	48.4129	8.63135
Q14974	Importin subunit beta-1 OS=Homo sapiens GN=KPNB1 PE=1 SV=2 - [IMB1_HUMAN]	27.0467	10.39	1	5	5	6	1.47193e+07	876	97.108	4.77979
P27348	14-3-3 protein theta OS=Homo sapiens GN=YWHAQ PE=1 SV=1 - [1433T_HUMAN]	26.7568	24.49	2	4	5	7	2.16294e+08	245	27.7468	4.77979
P40925	Malate dehydrogenase, cytoplasmic OS=Homo sapiens GN=MDH1 PE=1 SV=4 - [MDHC_HUMAN]	26.7517	20.96	1	5	5	7	6.59755e+07	334	36.403	7.35693
P63241	Eukaryotic translation initiation factor 5A-1 OS=Homo sapiens GN=EIF5A PE=1 SV=2 - [IF5A1_HUMAN]	26.7075	38.96	3	4	4	5	4.9311e+07	154	16.8214	5.23682
P52943	Cysteine-rich protein 2 OS=Homo sapiens GN=CRIP2 PE=1 SV=1 - [CRIP2_HUMAN]	26.3812	37.98	1	4	4	7	1.02961e+08	208	22.478	8.71924
P30048	Thioredoxin-dependent peroxide reductase, mitochondrial OS=Homo sapiens GN=PRDX3 PE=1 SV=3 - [PRDX3_HUMAN]	26.274	33.98	1	4	4	5	7.63682e+07	256	27.6752	7.78174
P63010	AP-2 complex subunit beta OS=Homo sapiens GN=AP2B1 PE=1 SV=1 - [AP2B1_HUMAN]	26.2618	15.15	1	4	6	7	1.87109e+07	937	104.486	5.37646
P04040	Catalase OS=Homo sapiens GN=CAT PE=1 SV=3 - [CATA_HUMAN]	26.2367	20.68	1	6	6	7	3.71519e+07	527	59.7188	7.38623
Q9UBX5	Fibulin-5 OS=Homo sapiens GN=FBLN5 PE=1 SV=1 - [FBLN5_HUMAN]	26.1287	11.16	1	4	4	9	2.66263e+08	448	50.1467	4.729
P00387	NADH-cytochrome b5 reductase 3 OS=Homo sapiens GN=CYB5R3 PE=1 SV=3 - [NB5R3_HUMAN]	25.9149	25.91	1	6	6	7	9.20314e+07	301	34.2127	7.59131
Q15942	Zyxin OS=Homo sapiens GN=ZYX PE=1 SV=1 - [ZYX_HUMAN]	25.8606	14.51	1	4	4	6	1.88876e+08	572	61.2382	6.66846
P17812	CTP synthase 1 OS=Homo sapiens GN=CTPS1 PE=1 SV=2 - [PYRG1_HUMAN]	25.5249	10.49	1	4	4	6	2.01589e+07	591	66.648	6.45557
Q71DI3	Histone H3.2 OS=Homo sapiens GN=HIST2H3A PE=1 SV=3 - [H32_HUMAN]	25.1922	23.53	1	1	1	5	1.52772e+08	136	15.3785	11.2681
P35241	Radixin OS=Homo sapiens GN=RDX PE=1 SV=1 - [RADI_HUMAN]	24.7409	17.5	1	2	7	8	1.70957e+08	583	68.5214	6.3667
Q02218	2-oxoglutarate dehydrogenase, mitochondrial OS=Homo sapiens GN=OGDH PE=1 SV=3 - [ODO1_HUMAN]	24.5111	9.29	1	5	5	6	2.09657e+07	1023	115.861	6.85889
Q14894	Ketimine reductase mu-crystallin OS=Homo sapiens GN=CRYM PE=1 SV=1 - [CRYM_HUMAN]	24.3608	27.07	1	4	4	6	2.78088e+07	314	33.7544	5.13525
P31949	Protein S100-A11 OS=Homo sapiens GN=S100A11 PE=1 SV=2 - [S10AB_HUMAN]	24.318	56.19	1	4	4	6	9.05698e+07	105	11.7328	7.12256
Q14112	Nidogen-2 OS=Homo sapiens GN=NID2 PE=1 SV=3 - [NID2_HUMAN]	24.3047	7.2	1	4	5	6	1.14804e+08	1375	151.158	5.2876
P63244	Receptor of activated protein C kinase 1 OS=Homo sapiens GN=RACK1 PE=1 SV=3 - [RACK1_HUMAN]	24.2325	23.66	1	3	3	5	2.85265e+07	317	35.0546	7.69385
Q9BTV4	Transmembrane protein 43 OS=Homo sapiens GN=TMEM43 PE=1 SV=1 - [TMM43_HUMAN]	24.1393	25	1	5	5	5	7.48316e+07	400	44.8472	8.1333
Q9NYU2	UDP-glucose:glycoprotein glucosyltransferase 1 OS=Homo sapiens GN=UGGT1 PE=1 SV=3 - [UGGG1_HUMAN]	24.1095	7.97	1	5	5	6	3.26844e+07	1555	177.078	5.63037
Q0ZGT2	Nexilin OS=Homo sapiens GN=NEXN PE=1 SV=1 - [NEXN_HUMAN]	23.9362	10.81	1	4	4	12	8.89938e+07	675	80.6087	5.32568
P08754	Guanine nucleotide-binding protein G(k) subunit alpha OS=Homo sapiens GN=GNAI3 PE=1 SV=3 - [GNAI3_HUMAN]	23.8638	16.67	2	2	4	7	1.91456e+07	354	40.5063	5.69385
Q99798	Aconitate hydratase, mitochondrial OS=Homo sapiens GN=ACO2 PE=1 SV=2 - [ACON_HUMAN]	23.729	12.31	1	5	5	6	3.65246e+07	780	85.3719	7.60596
P26599	Polypyrimidine tract-binding protein 1 OS=Homo sapiens GN=PTBP1 PE=1 SV=1 - [PTBP1_HUMAN]	23.7088	17.14	1	4	4	5	3.00206e+07	531	57.1856	9.17334
P21266	Glutathione S-transferase Mu 3 OS=Homo sapiens GN=GSTM3 PE=1 SV=3 - [GSTM3_HUMAN]	23.7026	32	1	6	6	7	3.55884e+07	225	26.5421	5.5415
Q9Y6C2	EMILIN-1 OS=Homo sapiens GN=EMILIN1 PE=1 SV=3 - [EMIL1_HUMAN]	23.5952	9.65	1	6	6	7	6.6347e+07	1016	106.63	5.17334
P35555	Fibrillin-1 OS=Homo sapiens GN=FBN1 PE=1 SV=3 - [FBN1_HUMAN]	23.5797	4.42	1	5	6	8	5.68865e+07	2871	312.022	4.93213
P21399	Cytoplasmic aconitate hydratase OS=Homo sapiens GN=ACO1 PE=1 SV=3 - [ACOC_HUMAN]	23.5658	13.61	1	6	6	6	3.12085e+07	889	98.3366	6.68311
P27105	Erythrocyte band 7 integral membrane protein OS=Homo sapiens GN=STOM PE=1 SV=3 - [STOM_HUMAN]	23.3348	30.56	1	5	5	6	1.79457e+07	288	31.7107	7.88428
Q9NZN3	EH domain-containing protein 3 OS=Homo sapiens GN=EHD3 PE=1 SV=2 - [EHD3_HUMAN]	23.1556	20.37	1	2	6	6	3.45423e+07	535	60.8487	6.56592
P12236	ADP/ATP translocase 3 OS=Homo sapiens GN=SLC25A6 PE=1 SV=4 - [ADT3_HUMAN]	23.0674	30.2	2	1	6	7	6.8292e+07	298	32.8452	9.74463
P30086	Phosphatidylethanolamine-binding protein 1 OS=Homo sapiens GN=PEBP1 PE=1 SV=3 - [PEBP1_HUMAN]	23.0354	44.92	1	4	4	5	1.05471e+08	187	21.0437	7.53271
P61978	Heterogeneous nuclear ribonucleoprotein K OS=Homo sapiens GN=HNRNPK PE=1 SV=1 - [HNRPK_HUMAN]	22.8318	14.25	1	4	4	6	4.87615e+07	463	50.9444	5.5415
P52209	6-phosphogluconate dehydrogenase, decarboxylating OS=Homo sapiens GN=PGD PE=1 SV=3 - [6PGD_HUMAN]	22.7936	19.67	1	6	6	7	1.38021e+07	483	53.106	7.2251
Q12805	EGF-containing fibulin-like extracellular matrix protein 1 OS=Homo sapiens GN=EFEMP1 PE=1 SV=2 - [FBLN3_HUMAN]	22.685	16.84	1	4	4	6	8.40162e+07	493	54.6042	5.07178
Q7KZF4	Staphylococcal nuclease domain-containing protein 1 OS=Homo sapiens GN=SND1 PE=1 SV=1 - [SND1_HUMAN]	22.6701	10	1	4	4	5	2.57376e+07	910	101.934	7.1665
Q99497	Protein/nucleic acid deglycase DJ-1 OS=Homo sapiens GN=PARK7 PE=1 SV=2 - [PARK7_HUMAN]	22.6547	43.39	1	4	4	6	5.63138e+07	189	19.8785	6.78564
P62805	Histone H4 OS=Homo sapiens GN=HIST1H4A PE=1 SV=2 - [H4_HUMAN]	22.559	30.1	1	4	4	7	5.08279e+08	103	11.3604	11.356
P08572	Collagen alpha-2(IV) chain OS=Homo sapiens GN=COL4A2 PE=1 SV=4 - [CO4A2_HUMAN]	22.5518	6.6	1	5	5	7	1.26135e+08	1712	167.449	8.66064
Q14764	Major vault protein OS=Homo sapiens GN=MVP PE=1 SV=4 - [MVP_HUMAN]	22.5416	15.57	1	6	6	8	2.15527e+07	893	99.2659	5.47803
Q9Y4G6	Talin-2 OS=Homo sapiens GN=TLN2 PE=1 SV=4 - [TLN2_HUMAN]	22.401	2.56	1	1	4	6	7.74657e+07	2542	271.443	5.56689
O75390	Citrate synthase, mitochondrial OS=Homo sapiens GN=CS PE=1 SV=2 - [CISY_HUMAN]	22.166	17.17	1	3	3	5	1.87909e+07	466	51.6795	8.32373
P39656	Dolichyl-diphosphooligosaccharide--protein glycosyltransferase 48 kDa subunit OS=Homo sapiens GN=DDOST PE=1 SV=4 - [OST48_HUMAN]	22.0288	26.1	1	6	6	6	2.992e+07	456	50.769	6.55127
P49961	Ectonucleoside triphosphate diphosphohydrolase 1 OS=Homo sapiens GN=ENTPD1 PE=1 SV=1 - [ENTP1_HUMAN]	21.9494	12.16	1	4	4	6	8.20248e+07	510	57.9271	6.34131
P12235	ADP/ATP translocase 1 OS=Homo sapiens GN=SLC25A4 PE=1 SV=4 - [ADT1_HUMAN]	21.7679	30.2	2	2	6	7	6.21216e+07	298	33.0432	9.75928
Q16643	Drebrin OS=Homo sapiens GN=DBN1 PE=1 SV=4 - [DREB_HUMAN]	21.7416	14.64	1	5	5	5	5.2181e+07	649	71.3854	4.44971
P06756	Integrin alpha-V OS=Homo sapiens GN=ITGAV PE=1 SV=2 - [ITAV_HUMAN]	21.5235	10.88	1	6	6	7	2.36469e+07	1048	115.964	5.68115
P49721	Proteasome subunit beta type-2 OS=Homo sapiens GN=PSMB2 PE=1 SV=1 - [PSB2_HUMAN]	21.4822	39.8	1	4	4	5	1.64784e+07	201	22.8217	7.02002
Q15121	Astrocytic phosphoprotein PEA-15 OS=Homo sapiens GN=PEA15 PE=1 SV=2 - [PEA15_HUMAN]	21.4769	27.69	1	3	3	4	3.91044e+07	130	15.0308	5.021
P12829	Myosin light chain 4 OS=Homo sapiens GN=MYL4 PE=1 SV=3 - [MYL4_HUMAN]	21.3614	46.7	1	5	5	5	9.02399e+07	197	21.5509	5.03369
P61586	Transforming protein RhoA OS=Homo sapiens GN=RHOA PE=1 SV=1 - [RHOA_HUMAN]	21.2847	44.04	1	1	4	6	7.53312e+07	193	21.7541	6.1001
O43175	D-3-phosphoglycerate dehydrogenase OS=Homo sapiens GN=PHGDH PE=1 SV=4 - [SERA_HUMAN]	21.2452	15.01	1	6	6	6	1.9043e+07	533	56.6144	6.7124
P62879	Guanine nucleotide-binding protein G(I)/G(S)/G(T) subunit beta-2 OS=Homo sapiens GN=GNB2 PE=1 SV=3 - [GBB2_HUMAN]	21.2139	34.12	1	4	5	6	2.11521e+07	340	37.3071	5.99854
P05388	60S acidic ribosomal protein P0 OS=Homo sapiens GN=RPLP0 PE=1 SV=1 - [RLA0_HUMAN]	20.9999	29.97	2	5	5	6	4.34203e+07	317	34.2518	5.97314
P11766	Alcohol dehydrogenase class-3 OS=Homo sapiens GN=ADH5 PE=1 SV=4 - [ADHX_HUMAN]	20.9813	34.22	1	6	6	8	1.14996e+08	374	39.6984	7.48877
Q9Y277	Voltage-dependent anion-selective channel protein 3 OS=Homo sapiens GN=VDAC3 PE=1 SV=1 - [VDAC3_HUMAN]	20.9702	22.97	1	3	4	6	2.7194e+07	283	30.6393	8.66064
P05387	60S acidic ribosomal protein P2 OS=Homo sapiens GN=RPLP2 PE=1 SV=1 - [RLA2_HUMAN]	20.9387	69.57	1	5	5	6	5.69668e+07	115	11.6578	4.53857
P23141	Liver carboxylesterase 1 OS=Homo sapiens GN=CES1 PE=1 SV=2 - [EST1_HUMAN]	20.927	13.05	2	5	5	6	2.61504e+07	567	62.4812	6.59521
P47756	F-actin-capping protein subunit beta OS=Homo sapiens GN=CAPZB PE=1 SV=4 - [CAPZB_HUMAN]	20.7829	18.77	1	3	3	7	3.38293e+07	277	31.3308	5.59229
P35606	Coatomer subunit beta' OS=Homo sapiens GN=COPB2 PE=1 SV=2 - [COPB2_HUMAN]	20.748	11.92	1	5	5	5	2.273e+07	906	102.422	5.2749
Q00839	Heterogeneous nuclear ribonucleoprotein U OS=Homo sapiens GN=HNRNPU PE=1 SV=6 - [HNRPU_HUMAN]	20.6024	12.24	1	5	5	6	5.59819e+07	825	90.528	5.99854
P52907	F-actin-capping protein subunit alpha-1 OS=Homo sapiens GN=CAPZA1 PE=1 SV=3 - [CAZA1_HUMAN]	20.5567	27.97	1	3	5	6	5.54411e+07	286	32.9023	5.69385
O95373	Importin-7 OS=Homo sapiens GN=IPO7 PE=1 SV=1 - [IPO7_HUMAN]	20.4985	6.45	1	3	3	4	3.86285e+06	1038	119.44	4.81787
Q92599	Septin-8 OS=Homo sapiens GN=SEPT8 PE=1 SV=4 - [SEPT8_HUMAN]	20.4008	15.11	2	3	4	5	2.98437e+07	483	55.7211	6.27783
Q14141	Septin-6 OS=Homo sapiens GN=SEPT6 PE=1 SV=4 - [SEPT6_HUMAN]	20.3163	14.06	2	2	3	6	3.22657e+07	434	49.6853	6.66846
P61019	Ras-related protein Rab-2A OS=Homo sapiens GN=RAB2A PE=1 SV=1 - [RAB2A_HUMAN]	20.1313	40.57	2	6	6	6	4.87721e+07	212	23.5308	6.53662
P61221	ATP-binding cassette sub-family E member 1 OS=Homo sapiens GN=ABCE1 PE=1 SV=1 - [ABCE1_HUMAN]	20.0855	12.19	1	3	3	4	1.08896e+07	599	67.271	8.33838
P40763	Signal transducer and activator of transcription 3 OS=Homo sapiens GN=STAT3 PE=1 SV=2 - [STAT3_HUMAN]	20.0138	10.52	1	5	5	7	1.15142e+07	770	88.0114	6.30322
P50991	T-complex protein 1 subunit delta OS=Homo sapiens GN=CCT4 PE=1 SV=4 - [TCPD_HUMAN]	19.999	18.18	1	5	5	6	2.84494e+07	539	57.8878	7.82568
P01860	Immunoglobulin heavy constant gamma 3 OS=Homo sapiens GN=IGHG3 PE=1 SV=2 - [IGHG3_HUMAN]	19.8586	13	1	1	3	4	1.76559e+08	377	41.2604	7.89893
Q03135	Caveolin-1 OS=Homo sapiens GN=CAV1 PE=1 SV=4 - [CAV1_HUMAN]	19.7792	30.34	1	3	3	5	1.76688e+08	178	20.4585	6.02393
P04843	Dolichyl-diphosphooligosaccharide--protein glycosyltransferase subunit 1 OS=Homo sapiens GN=RPN1 PE=1 SV=1 - [RPN1_HUMAN]	19.7612	15.65	1	6	6	6	2.93914e+07	607	68.5268	6.37939
P07814	Bifunctional glutamate/proline--tRNA ligase OS=Homo sapiens GN=EPRS PE=1 SV=5 - [SYEP_HUMAN]	19.7059	4.89	1	4	4	5	7.73486e+06	1512	170.483	7.32764
Q9BXN1	Asporin OS=Homo sapiens GN=ASPN PE=1 SV=2 - [ASPN_HUMAN]	19.6754	23.42	1	5	5	5	7.31846e+07	380	43.3893	7.07861
Q9NQC3	Reticulon-4 OS=Homo sapiens GN=RTN4 PE=1 SV=2 - [RTN4_HUMAN]	19.6542	12.67	1	5	5	7	6.82774e+07	1192	129.851	4.50049
Q10567	AP-1 complex subunit beta-1 OS=Homo sapiens GN=AP1B1 PE=1 SV=2 - [AP1B1_HUMAN]	19.6317	12.64	1	3	5	6	1.313e+07	949	104.57	5.05908
Q96HC4	PDZ and LIM domain protein 5 OS=Homo sapiens GN=PDLIM5 PE=1 SV=5 - [PDLI5_HUMAN]	19.4729	16.78	1	5	5	5	6.70742e+07	596	63.9045	8.20654
P68431	Histone H3.1 OS=Homo sapiens GN=HIST1H3A PE=1 SV=2 - [H31_HUMAN]	19.321	23.53	1	1	1	4	1.87375e+08	136	15.3945	11.1216
Q15436	Protein transport protein Sec23A OS=Homo sapiens GN=SEC23A PE=1 SV=2 - [SC23A_HUMAN]	19.3129	16.47	2	5	5	5	8.95915e+06	765	86.1053	7.07861
P02647	Apolipoprotein A-I OS=Homo sapiens GN=APOA1 PE=1 SV=1 - [APOA1_HUMAN]	19.1951	27.34	1	6	6	6	7.01984e+07	267	30.7589	5.75732
P40926	Malate dehydrogenase, mitochondrial OS=Homo sapiens GN=MDH2 PE=1 SV=3 - [MDHM_HUMAN]	19.0024	17.16	1	3	3	4	3.02863e+07	338	35.4807	8.67529
P08134	Rho-related GTP-binding protein RhoC OS=Homo sapiens GN=RHOC PE=1 SV=1 - [RHOC_HUMAN]	18.8906	44.04	1	1	4	7	5.80933e+07	193	21.9923	6.58057
P0CG39	POTE ankyrin domain family member J OS=Homo sapiens GN=POTEJ PE=3 SV=1 - [POTEJ_HUMAN]	18.8054	7.51	2	1	5	11	9.95951e+06	1038	117.315	5.97314
Q6UVK1	Chondroitin sulfate proteoglycan 4 OS=Homo sapiens GN=CSPG4 PE=1 SV=2 - [CSPG4_HUMAN]	18.7527	3.57	1	4	4	4	2.64767e+07	2322	250.382	5.46533
P25787	Proteasome subunit alpha type-2 OS=Homo sapiens GN=PSMA2 PE=1 SV=2 - [PSA2_HUMAN]	18.7049	26.07	1	3	3	4	2.52355e+07	234	25.8823	7.43018
Q92499	ATP-dependent RNA helicase DDX1 OS=Homo sapiens GN=DDX1 PE=1 SV=2 - [DDX1_HUMAN]	18.6864	9.05	1	4	4	6	1.35167e+07	740	82.3798	7.2251
Q13228	Selenium-binding protein 1 OS=Homo sapiens GN=SELENBP1 PE=1 SV=2 - [SBP1_HUMAN]	18.6565	18.64	1	5	5	5	2.86785e+07	472	52.3576	6.3667
P40123	Adenylyl cyclase-associated protein 2 OS=Homo sapiens GN=CAP2 PE=1 SV=1 - [CAP2_HUMAN]	18.6524	32.7	1	8	8	9	6.64647e+07	477	52.7908	6.3667
P16152	Carbonyl reductase [NADPH] 1 OS=Homo sapiens GN=CBR1 PE=1 SV=3 - [CBR1_HUMAN]	18.6123	25.63	2	4	4	4	3.85271e+07	277	30.3559	8.32373
P84243	Histone H3.3 OS=Homo sapiens GN=H3F3A PE=1 SV=2 - [H33_HUMAN]	18.5954	23.53	1	1	1	4	1.07005e+08	136	15.3185	11.2681
O43556	Epsilon-sarcoglycan OS=Homo sapiens GN=SGCE PE=1 SV=6 - [SGCE_HUMAN]	18.5827	19.68	1	4	4	4	2.2172e+07	437	49.8191	6.55127
Q9NPH2	Inositol-3-phosphate synthase 1 OS=Homo sapiens GN=ISYNA1 PE=1 SV=1 - [INO1_HUMAN]	18.3468	17.74	1	5	5	5	3.62596e+07	558	61.0291	5.75732
P36871	Phosphoglucomutase-1 OS=Homo sapiens GN=PGM1 PE=1 SV=3 - [PGM1_HUMAN]	18.329	13.88	1	4	4	5	1.73377e+07	562	61.4105	6.75635
Q9HCB6	Spondin-1 OS=Homo sapiens GN=SPON1 PE=1 SV=2 - [SPON1_HUMAN]	18.2568	10.78	1	6	6	6	8.11684e+07	807	90.9136	6.11279
Q9NZU5	LIM and cysteine-rich domains protein 1 OS=Homo sapiens GN=LMCD1 PE=1 SV=1 - [LMCD1_HUMAN]	18.1907	13.97	1	3	3	5	69208401	365	40.8061	7.92822
Q13425	Beta-2-syntrophin OS=Homo sapiens GN=SNTB2 PE=1 SV=1 - [SNTB2_HUMAN]	18.1514	14.44	1	5	5	5	7.44701e+07	540	57.913	8.82178
P55786	Puromycin-sensitive aminopeptidase OS=Homo sapiens GN=NPEPPS PE=1 SV=2 - [PSA_HUMAN]	18.0866	11.86	2	7	7	7	2.95508e+07	919	103.211	5.71924
O60814	Histone H2B type 1-K OS=Homo sapiens GN=HIST1H2BK PE=1 SV=3 - [H2B1K_HUMAN]	17.9269	11.9	14	1	1	4	578007909	126	13.8816	10.3159
P01009	Alpha-1-antitrypsin OS=Homo sapiens GN=SERPINA1 PE=1 SV=3 - [A1AT_HUMAN]	17.759	12.44	1	3	3	4	4.8656e+07	418	46.707	5.59229
P09936	Ubiquitin carboxyl-terminal hydrolase isozyme L1 OS=Homo sapiens GN=UCHL1 PE=1 SV=2 - [UCHL1_HUMAN]	17.72	33.63	1	3	3	8	4.37585e+07	223	24.8085	5.47803
P19823	Inter-alpha-trypsin inhibitor heavy chain H2 OS=Homo sapiens GN=ITIH2 PE=1 SV=2 - [ITIH2_HUMAN]	17.7037	9.51	1	5	5	6	3.3989e+07	946	106.397	6.85889
Q14767	Latent-transforming growth factor beta-binding protein 2 OS=Homo sapiens GN=LTBP2 PE=1 SV=3 - [LTBP2_HUMAN]	17.679	5.16	1	3	3	7	2.95686e+07	1821	194.923	5.18604
P62937	Peptidyl-prolyl cis-trans isomerase A OS=Homo sapiens GN=PPIA PE=1 SV=2 - [PPIA_HUMAN]	17.5881	46.06	2	5	5	5	2.19239e+08	165	18.0009	7.81104
P04632	Calpain small subunit 1 OS=Homo sapiens GN=CAPNS1 PE=1 SV=1 - [CPNS1_HUMAN]	17.5725	26.87	1	3	3	3	2.26633e+07	268	28.2977	5.19873
P58546	Myotrophin OS=Homo sapiens GN=MTPN PE=1 SV=2 - [MTPN_HUMAN]	17.5391	32.2	1	2	2	3	4.12106e+07	118	12.8866	5.51611
P21964	Catechol O-methyltransferase OS=Homo sapiens GN=COMT PE=1 SV=2 - [COMT_HUMAN]	17.371	29.89	1	4	4	4	2.02758e+07	271	30.0176	5.46533
O14974	Protein phosphatase 1 regulatory subunit 12A OS=Homo sapiens GN=PPP1R12A PE=1 SV=1 - [MYPT1_HUMAN]	17.2199	3.69	1	2	2	4	3.93297e+07	1030	115.211	5.40186
Q13409	Cytoplasmic dynein 1 intermediate chain 2 OS=Homo sapiens GN=DYNC1I2 PE=1 SV=3 - [DC1I2_HUMAN]	17.2019	14.26	1	4	4	5	2.80505e+07	638	71.4121	5.19873
Q08257	Quinone oxidoreductase OS=Homo sapiens GN=CRYZ PE=1 SV=1 - [QOR_HUMAN]	17.0552	18.54	1	3	3	4	2.87672e+07	329	35.1845	8.44092
P20700	Lamin-B1 OS=Homo sapiens GN=LMNB1 PE=1 SV=2 - [LMNB1_HUMAN]	17.0523	13.31	1	4	4	4	2.13865e+07	586	66.3676	5.16064
P02462	Collagen alpha-1(IV) chain OS=Homo sapiens GN=COL4A1 PE=1 SV=3 - [CO4A1_HUMAN]	17.003	5.15	1	4	4	6	1.35569e+08	1669	160.514	8.27979
Q9BR76	Coronin-1B OS=Homo sapiens GN=CORO1B PE=1 SV=1 - [COR1B_HUMAN]	16.8859	17.59	1	4	4	5	2.57105e+07	489	54.2003	5.88428
P15880	40S ribosomal protein S2 OS=Homo sapiens GN=RPS2 PE=1 SV=2 - [RS2_HUMAN]	16.7766	18.77	1	5	5	5	3.57628e+07	293	31.3046	10.2427
Q15691	Microtubule-associated protein RP/EB family member 1 OS=Homo sapiens GN=MAPRE1 PE=1 SV=3 - [MARE1_HUMAN]	16.7695	44.78	1	6	6	6	4.08856e+07	268	29.9802	5.13525
Q8IUX7	Adipocyte enhancer-binding protein 1 OS=Homo sapiens GN=AEBP1 PE=1 SV=1 - [AEBP1_HUMAN]	16.7303	5.44	1	4	4	4	3.9589e+07	1158	130.847	5.10986
P08865	40S ribosomal protein SA OS=Homo sapiens GN=RPSA PE=1 SV=4 - [RSSA_HUMAN]	16.6974	31.19	1	5	5	5	5.46273e+07	295	32.8334	4.86865
P54886	Delta-1-pyrroline-5-carboxylate synthase OS=Homo sapiens GN=ALDH18A1 PE=1 SV=2 - [P5CS_HUMAN]	16.6651	9.94	1	5	5	6	1.67856e+07	795	87.2475	7.12256
Q13200	26S proteasome non-ATPase regulatory subunit 2 OS=Homo sapiens GN=PSMD2 PE=1 SV=3 - [PSMD2_HUMAN]	16.3162	6.17	1	3	3	5	6.07007e+06	908	100.136	5.19873
Q04760	Lactoylglutathione lyase OS=Homo sapiens GN=GLO1 PE=1 SV=4 - [LGUL_HUMAN]	16.2715	30.98	1	3	3	5	2.50417e+07	184	20.7642	5.31299
P98095	Fibulin-2 OS=Homo sapiens GN=FBLN2 PE=1 SV=2 - [FBLN2_HUMAN]	16.2617	2.53	1	2	2	4	1.74076e+08	1184	126.489	4.81787
P36578	60S ribosomal protein L4 OS=Homo sapiens GN=RPL4 PE=1 SV=5 - [RL4_HUMAN]	16.2296	8.9	1	2	2	3	31244317	427	47.6674	11.063
P35556	Fibrillin-2 OS=Homo sapiens GN=FBN2 PE=1 SV=3 - [FBN2_HUMAN]	16.1617	3.19	1	4	5	5	5.64839e+07	2912	314.558	4.85596
P07737	Profilin-1 OS=Homo sapiens GN=PFN1 PE=1 SV=2 - [PROF1_HUMAN]	16.014	40	1	4	4	5	1.48094e+08	140	15.0446	8.26514
P35232	Prohibitin OS=Homo sapiens GN=PHB PE=1 SV=1 - [PHB_HUMAN]	15.981	31.62	1	5	5	5	1.55186e+07	272	29.7859	5.75732
Q04917	14-3-3 protein eta OS=Homo sapiens GN=YWHAH PE=1 SV=4 - [1433F_HUMAN]	15.9766	17.89	2	2	3	5	1.9843e+08	246	28.201	4.84326
P61163	Alpha-centractin OS=Homo sapiens GN=ACTR1A PE=1 SV=1 - [ACTZ_HUMAN]	15.9292	15.69	1	2	3	3	2.47583e+07	376	42.5869	6.63916
Q9UGI8	Testin OS=Homo sapiens GN=TES PE=1 SV=1 - [TES_HUMAN]	15.7904	13.54	1	4	4	4	4.84032e+07	421	47.9639	7.6792
P13861	cAMP-dependent protein kinase type II-alpha regulatory subunit OS=Homo sapiens GN=PRKAR2A PE=1 SV=2 - [KAP2_HUMAN]	15.7608	11.88	2	3	3	4	1.05493e+07	404	45.49	5.07178
P55060	Exportin-2 OS=Homo sapiens GN=CSE1L PE=1 SV=3 - [XPO2_HUMAN]	15.7121	4.74	1	2	2	4	5.4289e+06	971	110.346	5.77002
Q96FW1	Ubiquitin thioesterase OTUB1 OS=Homo sapiens GN=OTUB1 PE=1 SV=2 - [OTUB1_HUMAN]	15.7095	26.2	1	3	3	3	1.03688e+07	271	31.2644	4.94482
O00629	Importin subunit alpha-3 OS=Homo sapiens GN=KPNA4 PE=1 SV=1 - [IMA3_HUMAN]	15.641	9.6	1	2	2	3	1.16732e+07	521	57.8506	4.95752
O75915	PRA1 family protein 3 OS=Homo sapiens GN=ARL6IP5 PE=1 SV=1 - [PRAF3_HUMAN]	15.4278	15.96	1	2	2	4	3.25255e+07	188	21.6004	9.77393
P55084	Trifunctional enzyme subunit beta, mitochondrial OS=Homo sapiens GN=HADHB PE=1 SV=3 - [ECHB_HUMAN]	15.3624	11.81	1	3	3	4	1.66534e+07	474	51.2615	9.40771
Q9Y4J8	Dystrobrevin alpha OS=Homo sapiens GN=DTNA PE=1 SV=2 - [DTNA_HUMAN]	15.3468	9.15	2	4	4	4	1.46344e+07	743	83.8479	6.88818
Q96QK1	Vacuolar protein sorting-associated protein 35 OS=Homo sapiens GN=VPS35 PE=1 SV=2 - [VPS35_HUMAN]	15.2989	11.31	1	6	6	6	2.18703e+07	796	91.6489	5.49072
Q14118	Dystroglycan OS=Homo sapiens GN=DAG1 PE=1 SV=2 - [DAG1_HUMAN]	15.1589	8.72	1	4	4	6	2.24516e+07	895	97.3807	8.55811
O60701	UDP-glucose 6-dehydrogenase OS=Homo sapiens GN=UGDH PE=1 SV=1 - [UGDH_HUMAN]	15.1585	10.93	1	3	3	4	1.73852e+07	494	54.9893	7.12256
P05141	ADP/ATP translocase 2 OS=Homo sapiens GN=SLC25A5 PE=1 SV=7 - [ADT2_HUMAN]	15.0864	16.44	2	1	4	5	7.35865e+07	298	32.8312	9.68604
Q9P0K7	Ankycorbin OS=Homo sapiens GN=RAI14 PE=1 SV=2 - [RAI14_HUMAN]	15.0646	7.86	1	4	4	4	6.24141e+06	980	109.973	6.21436
Q06323	Proteasome activator complex subunit 1 OS=Homo sapiens GN=PSME1 PE=1 SV=1 - [PSME1_HUMAN]	14.9798	25.7	1	4	4	4	2.08831e+07	249	28.705	6.02393
O43598	2'-deoxynucleoside 5'-phosphate N-hydrolase 1 OS=Homo sapiens GN=DNPH1 PE=1 SV=1 - [DNPH1_HUMAN]	14.8943	18.97	1	1	1	2	8.21239e+06	174	19.0966	5.04639
P48047	ATP synthase subunit O, mitochondrial OS=Homo sapiens GN=ATP5O PE=1 SV=1 - [ATPO_HUMAN]	14.8517	14.55	1	2	2	3	3.08235e+07	213	23.2627	9.96436
P28161	Glutathione S-transferase Mu 2 OS=Homo sapiens GN=GSTM2 PE=1 SV=2 - [GSTM2_HUMAN]	14.8337	20.18	1	2	3	4	2.46766e+07	218	25.728	6.3667
Q13555	Calcium/calmodulin-dependent protein kinase type II subunit gamma OS=Homo sapiens GN=CAMK2G PE=1 SV=3 - [KCC2G_HUMAN]	14.8288	16.67	3	2	4	4	2.29103e+07	558	62.5697	7.82568
P14866	Heterogeneous nuclear ribonucleoprotein L OS=Homo sapiens GN=HNRNPL PE=1 SV=2 - [HNRPL_HUMAN]	14.8096	16.64	1	3	3	3	2.13628e+07	589	64.0924	8.22119
P48163	NADP-dependent malic enzyme OS=Homo sapiens GN=ME1 PE=1 SV=1 - [MAOX_HUMAN]	14.7375	13.46	1	3	3	3	5.88508e+06	572	64.1091	6.12549
Q15293	Reticulocalbin-1 OS=Homo sapiens GN=RCN1 PE=1 SV=1 - [RCN1_HUMAN]	14.7315	21.45	1	3	3	4	2.79186e+07	331	38.8662	4.99561
Q8N436	Inactive carboxypeptidase-like protein X2 OS=Homo sapiens GN=CPXM2 PE=2 SV=3 - [CPXM2_HUMAN]	14.6576	10.45	1	4	4	4	1.65354e+07	756	85.8159	6.87354
Q13423	NAD(P) transhydrogenase, mitochondrial OS=Homo sapiens GN=NNT PE=1 SV=3 - [NNTM_HUMAN]	14.6195	6.17	1	3	3	3	8.95378e+06	1086	113.823	8.08936
O95782	AP-2 complex subunit alpha-1 OS=Homo sapiens GN=AP2A1 PE=1 SV=3 - [AP2A1_HUMAN]	14.5828	10.03	1	3	4	4	9.93203e+06	977	107.478	7.03467
O94973	AP-2 complex subunit alpha-2 OS=Homo sapiens GN=AP2A2 PE=1 SV=2 - [AP2A2_HUMAN]	14.5788	7.24	1	2	3	4	7.24515e+06	939	103.895	6.96143
O14579	Coatomer subunit epsilon OS=Homo sapiens GN=COPE PE=1 SV=3 - [COPE_HUMAN]	14.4686	21.75	1	2	2	4	9.17348e+06	308	34.4603	5.12256
P18124	60S ribosomal protein L7 OS=Homo sapiens GN=RPL7 PE=1 SV=1 - [RL7_HUMAN]	14.4184	15.73	1	3	3	4	2.56338e+07	248	29.2072	10.6528
Q13976	cGMP-dependent protein kinase 1 OS=Homo sapiens GN=PRKG1 PE=1 SV=3 - [KGP1_HUMAN]	14.4143	8.94	1	4	4	4	1.49142e+07	671	76.316	6.03662
P50995	Annexin A11 OS=Homo sapiens GN=ANXA11 PE=1 SV=1 - [ANX11_HUMAN]	14.4057	14.06	1	5	5	5	2.95935e+07	505	54.3551	7.6499
Q6B0K9	Hemoglobin subunit mu OS=Homo sapiens GN=HBM PE=2 SV=1 - [HBM_HUMAN]	14.4006	42.55	1	3	3	3	2.27079e+07	141	15.6082	6.62451
P51858	Hepatoma-derived growth factor OS=Homo sapiens GN=HDGF PE=1 SV=1 - [HDGF_HUMAN]	14.3392	18.33	1	2	2	3	1.98871e+07	240	26.7719	4.729
O95425	Supervillin OS=Homo sapiens GN=SVIL PE=1 SV=2 - [SVIL_HUMAN]	14.3357	3.07	1	4	4	4	1.17768e+07	2214	247.593	6.97607
Q9H0B8	Cysteine-rich secretory protein LCCL domain-containing 2 OS=Homo sapiens GN=CRISPLD2 PE=2 SV=1 - [CRLD2_HUMAN]	14.264	12.27	1	3	3	3	2.67516e+07	497	55.8831	8.01611
Q86TX2	Acyl-coenzyme A thioesterase 1 OS=Homo sapiens GN=ACOT1 PE=1 SV=1 - [ACOT1_HUMAN]	14.237	17.58	2	3	3	3	1.44705e+07	421	46.2481	7.34229
P39059	Collagen alpha-1(XV) chain OS=Homo sapiens GN=COL15A1 PE=1 SV=2 - [COFA1_HUMAN]	14.2353	5.19	1	4	4	4	3.62276e+07	1388	141.632	4.99561
O00410	Importin-5 OS=Homo sapiens GN=IPO5 PE=1 SV=4 - [IPO5_HUMAN]	14.1655	6.02	1	3	3	3	1.24527e+07	1097	123.55	4.94482
P49588	Alanine--tRNA ligase, cytoplasmic OS=Homo sapiens GN=AARS PE=1 SV=2 - [SYAC_HUMAN]	14.1634	9.5	1	4	4	4	3.87118e+06	968	106.743	5.52881
O43491	Band 4.1-like protein 2 OS=Homo sapiens GN=EPB41L2 PE=1 SV=1 - [E41L2_HUMAN]	14.0951	6.37	1	3	3	3	1.55147e+07	1005	112.519	5.43994
P09972	Fructose-bisphosphate aldolase C OS=Homo sapiens GN=ALDOC PE=1 SV=2 - [ALDOC_HUMAN]	14.0666	13.74	1	1	2	5	1.25922e+08	364	39.4312	6.87354
Q6DKJ4	Nucleoredoxin OS=Homo sapiens GN=NXN PE=1 SV=2 - [NXN_HUMAN]	14.0603	9.89	1	2	2	3	5.39897e+06	435	48.3616	4.97021
Q07021	Complement component 1 Q subcomponent-binding protein, mitochondrial OS=Homo sapiens GN=C1QBP PE=1 SV=1 - [C1QBP_HUMAN]	13.9454	34.4	1	4	4	4	1.67578e+07	282	31.3426	4.84326
P02745	Complement C1q subcomponent subunit A OS=Homo sapiens GN=C1QA PE=1 SV=2 - [C1QA_HUMAN]	13.9378	19.18	1	3	3	3	1.7437e+07	245	26.0002	9.11475
Q7Z7G0	Target of Nesh-SH3 OS=Homo sapiens GN=ABI3BP PE=1 SV=1 - [TARSH_HUMAN]	13.9122	6.88	1	4	4	4	1.94127e+07	1075	118.569	9.43701
Q16527	Cysteine and glycine-rich protein 2 OS=Homo sapiens GN=CSRP2 PE=1 SV=3 - [CSRP2_HUMAN]	13.9109	16.58	1	2	2	3	58088973	193	20.9399	8.6167
Q13492	Phosphatidylinositol-binding clathrin assembly protein OS=Homo sapiens GN=PICALM PE=1 SV=2 - [PICAL_HUMAN]	13.9008	8.28	2	3	3	3	1.90916e+07	652	70.71	7.89893
P20908	Collagen alpha-1(V) chain OS=Homo sapiens GN=COL5A1 PE=1 SV=3 - [CO5A1_HUMAN]	13.8638	2.72	1	3	3	3	2.98053e+07	1838	183.447	5.05908
Q01628	Interferon-induced transmembrane protein 3 OS=Homo sapiens GN=IFITM3 PE=1 SV=2 - [IFM3_HUMAN]	13.8581	18.8	1	1	1	2	1.45973e+07	133	14.6225	7.00537
Q13557	Calcium/calmodulin-dependent protein kinase type II subunit delta OS=Homo sapiens GN=CAMK2D PE=1 SV=3 - [KCC2D_HUMAN]	13.7777	17.43	3	2	4	4	2.78475e+07	499	56.3336	7.25439
P50990	T-complex protein 1 subunit theta OS=Homo sapiens GN=CCT8 PE=1 SV=4 - [TCPQ_HUMAN]	13.4991	9.67	1	4	4	4	2.2983e+07	548	59.5825	5.60498
P0DP24	Calmodulin-2 OS=Homo sapiens GN=CALM2 PE=1 SV=1 - [CALM2_HUMAN]	13.464	46.98	1	3	3	4	1.93512e+08	149	16.8268	4.22119
Q8N2S1	Latent-transforming growth factor beta-binding protein 4 OS=Homo sapiens GN=LTBP4 PE=1 SV=2 - [LTBP4_HUMAN]	13.3987	3.45	1	3	3	3	4.58024e+07	1624	173.32	5.42725
P50552	Vasodilator-stimulated phosphoprotein OS=Homo sapiens GN=VASP PE=1 SV=3 - [VASP_HUMAN]	13.3639	12.89	1	3	3	3	2.73167e+07	380	39.8051	8.93896
P10155	60 kDa SS-A/Ro ribonucleoprotein OS=Homo sapiens GN=TROVE2 PE=1 SV=2 - [RO60_HUMAN]	13.1051	10.41	1	3	3	3	1.53735e+07	538	60.6312	8.03076
P09488	Glutathione S-transferase Mu 1 OS=Homo sapiens GN=GSTM1 PE=1 SV=3 - [GSTM1_HUMAN]	13.0984	21.1	3	2	3	3	2.74337e+07	218	25.6951	6.69775
P02774	Vitamin D-binding protein OS=Homo sapiens GN=GC PE=1 SV=1 - [VTDB_HUMAN]	13.0745	4.64	1	1	1	4	2.27969e+07	474	52.929	5.5415
P62820	Ras-related protein Rab-1A OS=Homo sapiens GN=RAB1A PE=1 SV=3 - [RAB1A_HUMAN]	13.0175	32.68	7	3	4	4	5.56113e+07	205	22.6634	6.21436
Q96D15	Reticulocalbin-3 OS=Homo sapiens GN=RCN3 PE=1 SV=1 - [RCN3_HUMAN]	13.0085	17.07	1	3	3	3	1.14405e+07	328	37.47	4.89404
P31939	Bifunctional purine biosynthesis protein PURH OS=Homo sapiens GN=ATIC PE=1 SV=3 - [PUR9_HUMAN]	12.9444	10.98	1	3	3	3	1.36644e+07	592	64.5753	6.7124
P61088	Ubiquitin-conjugating enzyme E2 N OS=Homo sapiens GN=UBE2N PE=1 SV=1 - [UBE2N_HUMAN]	12.8759	41.45	1	3	3	3	1.90727e+07	152	17.127	6.56592
P62873	Guanine nucleotide-binding protein G(I)/G(S)/G(T) subunit beta-1 OS=Homo sapiens GN=GNB1 PE=1 SV=3 - [GBB1_HUMAN]	12.8549	33.82	1	3	5	6	1.70013e+07	340	37.353	5.99854
P00488	Coagulation factor XIII A chain OS=Homo sapiens GN=F13A1 PE=1 SV=4 - [F13A_HUMAN]	12.8539	8.74	1	3	3	3	9.23661e+06	732	83.2146	6.0874
O94905	Erlin-2 OS=Homo sapiens GN=ERLIN2 PE=1 SV=1 - [ERLN2_HUMAN]	12.8521	17.4	2	3	3	3	1.24715e+07	339	37.8155	5.61768
Q14019	Coactosin-like protein OS=Homo sapiens GN=COTL1 PE=1 SV=3 - [COTL1_HUMAN]	12.8084	30.28	1	2	2	3	2.37376e+07	142	15.935	5.66846
Q96CX2	BTB/POZ domain-containing protein KCTD12 OS=Homo sapiens GN=KCTD12 PE=1 SV=1 - [KCD12_HUMAN]	12.7638	19.38	2	5	5	5	2.8676e+07	325	35.6787	5.64307
Q15907	Ras-related protein Rab-11B OS=Homo sapiens GN=RAB11B PE=1 SV=4 - [RB11B_HUMAN]	12.7277	16.51	2	2	2	3	1.67409e+07	218	24.4735	5.93506
Q9NVA2	Septin-11 OS=Homo sapiens GN=SEPT11 PE=1 SV=3 - [SEP11_HUMAN]	12.6878	12.35	2	2	3	4	3.66347e+07	429	49.3672	6.81494
Q00341	Vigilin OS=Homo sapiens GN=HDLBP PE=1 SV=2 - [VIGLN_HUMAN]	12.6131	3.39	1	2	2	3	6.39147e+06	1268	141.368	6.87354
Q9P0V9	Septin-10 OS=Homo sapiens GN=SEPT10 PE=1 SV=2 - [SEP10_HUMAN]	12.6129	14.98	1	3	3	4	1.16531e+07	454	52.5596	6.80029
P50502	Hsc70-interacting protein OS=Homo sapiens GN=ST13 PE=1 SV=2 - [F10A1_HUMAN]	12.5258	11.65	3	3	3	3	3.48514e+07	369	41.3055	5.2749
Q8N335	Glycerol-3-phosphate dehydrogenase 1-like protein OS=Homo sapiens GN=GPD1L PE=1 SV=1 - [GPD1L_HUMAN]	12.37	9.12	1	1	1	2	3.22187e+07	351	38.3939	7.02002
P29966	Myristoylated alanine-rich C-kinase substrate OS=Homo sapiens GN=MARCKS PE=1 SV=4 - [MARCS_HUMAN]	12.2865	9.64	1	1	1	2	6.64529e+07	332	31.5359	4.44971
O94925	Glutaminase kidney isoform, mitochondrial OS=Homo sapiens GN=GLS PE=1 SV=1 - [GLSK_HUMAN]	12.1909	8.52	1	3	3	3	9.58136e+06	669	73.4139	7.76709
Q99439	Calponin-2 OS=Homo sapiens GN=CNN2 PE=1 SV=4 - [CNN2_HUMAN]	12.1827	17.8	1	3	4	4	3.20187e+07	309	33.6753	7.32764
Q92747	Actin-related protein 2/3 complex subunit 1A OS=Homo sapiens GN=ARPC1A PE=2 SV=2 - [ARC1A_HUMAN]	12.1395	15.41	2	3	3	3	2.70538e+07	370	41.5427	8.17725
P45974	Ubiquitin carboxyl-terminal hydrolase 5 OS=Homo sapiens GN=USP5 PE=1 SV=2 - [UBP5_HUMAN]	12.0807	7.69	1	3	3	3	1.34394e+07	858	95.7253	5.03369
Q9UBQ7	Glyoxylate reductase/hydroxypyruvate reductase OS=Homo sapiens GN=GRHPR PE=1 SV=1 - [GRHPR_HUMAN]	12.0668	20.12	1	3	3	3	2.42047e+07	328	35.6457	7.38623
O95816	BAG family molecular chaperone regulator 2 OS=Homo sapiens GN=BAG2 PE=1 SV=1 - [BAG2_HUMAN]	11.997	23.7	1	3	3	3	1.9669e+07	211	23.7572	6.69775
P49327	Fatty acid synthase OS=Homo sapiens GN=FASN PE=1 SV=3 - [FAS_HUMAN]	11.9926	1.95	1	2	2	2	6.95982e+06	2511	273.254	6.44287
P41250	Glycine--tRNA ligase OS=Homo sapiens GN=GARS PE=1 SV=3 - [GARS_HUMAN]	11.9861	10.15	1	3	3	3	8.52378e+06	739	83.1126	7.03467
P23246	Splicing factor, proline- and glutamine-rich OS=Homo sapiens GN=SFPQ PE=1 SV=2 - [SFPQ_HUMAN]	11.9496	7.5	1	3	3	3	9.99663e+06	707	76.1016	9.43701
P13693	Translationally-controlled tumor protein OS=Homo sapiens GN=TPT1 PE=1 SV=1 - [TCTP_HUMAN]	11.948	47.67	1	3	3	4	3.42659e+07	172	19.5826	4.93213
Q00577	Transcriptional activator protein Pur-alpha OS=Homo sapiens GN=PURA PE=1 SV=2 - [PURA_HUMAN]	11.8913	34.78	1	3	3	3	1.50259e+07	322	34.8894	6.44287
Q8IUE6	Histone H2A type 2-B OS=Homo sapiens GN=HIST2H2AB PE=1 SV=3 - [H2A2B_HUMAN]	11.7217	40	3	2	2	2	9.73263e+06	130	13.9868	10.8872
Q9UL46	Proteasome activator complex subunit 2 OS=Homo sapiens GN=PSME2 PE=1 SV=4 - [PSME2_HUMAN]	11.6981	15.9	1	2	2	3	1.70463e+07	239	27.3843	5.73193
P02649	Apolipoprotein E OS=Homo sapiens GN=APOE PE=1 SV=1 - [APOE_HUMAN]	11.6291	15.77	1	3	3	3	3.79546e+07	317	36.1318	5.73193
Q9Y678	Coatomer subunit gamma-1 OS=Homo sapiens GN=COPG1 PE=1 SV=1 - [COPG1_HUMAN]	11.5847	7.78	1	3	3	3	1.29956e+07	874	97.6555	5.46533
P29992	Guanine nucleotide-binding protein subunit alpha-11 OS=Homo sapiens GN=GNA11 PE=1 SV=2 - [GNA11_HUMAN]	11.5577	9.47	2	2	2	3	1.32853e+07	359	42.0965	5.69385
P46976	Glycogenin-1 OS=Homo sapiens GN=GYG1 PE=1 SV=4 - [GLYG_HUMAN]	11.5152	16.86	1	3	3	3	1.91928e+07	350	39.3586	5.52881
P30085	UMP-CMP kinase OS=Homo sapiens GN=CMPK1 PE=1 SV=3 - [KCY_HUMAN]	11.4826	17.86	1	2	2	3	1.42868e+07	196	22.2083	5.56689
Q9NTK5	Obg-like ATPase 1 OS=Homo sapiens GN=OLA1 PE=1 SV=2 - [OLA1_HUMAN]	11.4584	9.85	1	3	3	3	1.34531e+07	396	44.7153	7.81104
O75874	Isocitrate dehydrogenase [NADP] cytoplasmic OS=Homo sapiens GN=IDH1 PE=1 SV=2 - [IDHC_HUMAN]	11.4357	14.25	1	4	4	7	1.62425e+07	414	46.6295	7.00537
P42025	Beta-centractin OS=Homo sapiens GN=ACTR1B PE=1 SV=1 - [ACTY_HUMAN]	11.3949	17.55	1	2	3	3	1.45292e+07	376	42.2667	6.40479
P45880	Voltage-dependent anion-selective channel protein 2 OS=Homo sapiens GN=VDAC2 PE=1 SV=2 - [VDAC2_HUMAN]	11.3615	22.45	1	4	4	5	4.28487e+07	294	31.5465	7.56201
Q13683	Integrin alpha-7 OS=Homo sapiens GN=ITGA7 PE=1 SV=3 - [ITA7_HUMAN]	11.3418	5.76	1	3	3	3	9.45493e+06	1181	128.866	5.73193
P08567	Pleckstrin OS=Homo sapiens GN=PLEK PE=1 SV=3 - [PLEK_HUMAN]	11.2256	7.43	1	1	1	2	8.41838e+06	350	40.0994	8.27979
P49591	Serine--tRNA ligase, cytoplasmic OS=Homo sapiens GN=SARS PE=1 SV=3 - [SYSC_HUMAN]	11.1935	10.31	1	3	3	3	1.17194e+07	514	58.7401	6.43018
P23396	40S ribosomal protein S3 OS=Homo sapiens GN=RPS3 PE=1 SV=2 - [RS3_HUMAN]	10.8955	20.16	1	4	4	4	2.7887e+07	243	26.6714	9.65674
Q12860	Contactin-1 OS=Homo sapiens GN=CNTN1 PE=1 SV=1 - [CNTN1_HUMAN]	10.8769	4.32	1	3	3	3	2.07676e+07	1018	113.249	5.89697
P29692	Elongation factor 1-delta OS=Homo sapiens GN=EEF1D PE=1 SV=5 - [EF1D_HUMAN]	10.8623	18.15	1	2	2	2	1.19425e+07	281	31.1028	5.0083
O75746	Calcium-binding mitochondrial carrier protein Aralar1 OS=Homo sapiens GN=SLC25A12 PE=1 SV=2 - [CMC1_HUMAN]	10.7875	6.49	1	2	2	2	6.1671e+06	678	74.7149	8.38232
P10909	Clusterin OS=Homo sapiens GN=CLU PE=1 SV=1 - [CLUS_HUMAN]	10.7545	11.58	1	3	3	3	2.91645e+07	449	52.461	6.26514
P14868	Aspartate--tRNA ligase, cytoplasmic OS=Homo sapiens GN=DARS PE=1 SV=2 - [SYDC_HUMAN]	10.7542	9.18	1	3	3	4	1.57797e+07	501	57.1	6.55127
P49257	Protein ERGIC-53 OS=Homo sapiens GN=LMAN1 PE=1 SV=2 - [LMAN1_HUMAN]	10.7349	9.02	1	2	2	3	2.68453e+07	510	57.513	6.771
Q14BN4	Sarcolemmal membrane-associated protein OS=Homo sapiens GN=SLMAP PE=1 SV=1 - [SLMAP_HUMAN]	10.6533	4.95	1	3	3	3	5.82328e+07	828	95.1396	5.46533
P49720	Proteasome subunit beta type-3 OS=Homo sapiens GN=PSMB3 PE=1 SV=2 - [PSB3_HUMAN]	10.647	23.9	1	3	3	3	1.54276e+07	205	22.9335	6.55127
Q14643	Inositol 1,4,5-trisphosphate receptor type 1 OS=Homo sapiens GN=ITPR1 PE=1 SV=3 - [ITPR1_HUMAN]	10.6389	1.74	1	3	3	3	4.93213e+06	2758	313.729	6.03662
Q13162	Peroxiredoxin-4 OS=Homo sapiens GN=PRDX4 PE=1 SV=1 - [PRDX4_HUMAN]	10.6297	19.19	1	2	3	3	2.80538e+07	271	30.5208	6.29053
P06132	Uroporphyrinogen decarboxylase OS=Homo sapiens GN=UROD PE=1 SV=2 - [DCUP_HUMAN]	10.5458	13.08	1	2	2	2	6.93984e+06	367	40.7608	6.13818
P24534	Elongation factor 1-beta OS=Homo sapiens GN=EEF1B2 PE=1 SV=3 - [EF1B_HUMAN]	10.5253	20.89	1	2	2	2	4.56978e+07	225	24.7483	4.66553
Q08211	ATP-dependent RNA helicase A OS=Homo sapiens GN=DHX9 PE=1 SV=4 - [DHX9_HUMAN]	10.4494	6.38	1	4	4	5	5.41525e+06	1270	140.869	6.84424
P12429	Annexin A3 OS=Homo sapiens GN=ANXA3 PE=1 SV=3 - [ANXA3_HUMAN]	10.3979	15.48	1	3	3	3	9.01369e+06	323	36.3527	5.92236
P35221	Catenin alpha-1 OS=Homo sapiens GN=CTNNA1 PE=1 SV=1 - [CTNA1_HUMAN]	10.358	5.96	1	2	2	2	1.63089e+07	906	100.009	6.29053
Q01105	Protein SET OS=Homo sapiens GN=SET PE=1 SV=3 - [SET_HUMAN]	10.3434	17.24	2	2	2	2	2.10412e+07	290	33.4687	4.32275
P23284	Peptidyl-prolyl cis-trans isomerase B OS=Homo sapiens GN=PPIB PE=1 SV=2 - [PPIB_HUMAN]	10.3238	20.83	1	4	4	4	7.8268e+07	216	23.7275	9.40771
Q15365	Poly(rC)-binding protein 1 OS=Homo sapiens GN=PCBP1 PE=1 SV=2 - [PCBP1_HUMAN]	10.3	28.37	2	4	5	5	3.12195e+07	356	37.4739	7.09326
Q8N8S7	Protein enabled homolog OS=Homo sapiens GN=ENAH PE=1 SV=2 - [ENAH_HUMAN]	10.23	8.46	1	2	2	3	1.22957e+07	591	66.4699	6.93213
P31943	Heterogeneous nuclear ribonucleoprotein H OS=Homo sapiens GN=HNRNPH1 PE=1 SV=4 - [HNRH1_HUMAN]	10.1512	7.57	3	2	2	2	2.27014e+07	449	49.1984	6.30322
P17858	ATP-dependent 6-phosphofructokinase, liver type OS=Homo sapiens GN=PFKL PE=1 SV=6 - [PFKAL_HUMAN]	10.1024	5	1	1	2	3	1.9793e+07	780	84.9642	7.50342
Q16585	Beta-sarcoglycan OS=Homo sapiens GN=SGCB PE=1 SV=1 - [SGCB_HUMAN]	10.0483	12.26	1	2	2	2	3.6231e+07	318	34.7547	8.6167
P50148	Guanine nucleotide-binding protein G(q) subunit alpha OS=Homo sapiens GN=GNAQ PE=1 SV=4 - [GNAQ_HUMAN]	10.0343	5.29	1	1	1	3	1.01932e+07	359	42.1153	5.68115
P30044	Peroxiredoxin-5, mitochondrial OS=Homo sapiens GN=PRDX5 PE=1 SV=4 - [PRDX5_HUMAN]	9.93914	7.94	1	1	1	2	1.50807e+07	214	22.0725	8.70459
Q96A00	Protein phosphatase 1 regulatory subunit 14A OS=Homo sapiens GN=PPP1R14A PE=1 SV=1 - [PP14A_HUMAN]	9.84534	10.88	1	1	1	2	3.33681e+07	147	16.6828	9.37842
Q6P2Q9	Pre-mRNA-processing-splicing factor 8 OS=Homo sapiens GN=PRPF8 PE=1 SV=2 - [PRP8_HUMAN]	9.84262	1.93	1	2	2	3	3.91097e+06	2335	273.427	8.83643
P22626	Heterogeneous nuclear ribonucleoproteins A2/B1 OS=Homo sapiens GN=HNRNPA2B1 PE=1 SV=2 - [ROA2_HUMAN]	9.777	11.61	1	3	3	3	4.4912e+07	353	37.4067	8.95361
P16615	Sarcoplasmic/endoplasmic reticulum calcium ATPase 2 OS=Homo sapiens GN=ATP2A2 PE=1 SV=1 - [AT2A2_HUMAN]	9.73003	4.7	2	2	2	2	1.6017e+07	1042	114.683	5.33838
Q15257	Serine/threonine-protein phosphatase 2A activator OS=Homo sapiens GN=PTPA PE=1 SV=3 - [PTPA_HUMAN]	9.71227	20.95	1	3	3	3	1.87966e+07	358	40.6414	5.93506
Q9UJU6	Drebrin-like protein OS=Homo sapiens GN=DBNL PE=1 SV=1 - [DBNL_HUMAN]	9.68449	7.67	1	2	2	2	1.88365e+07	430	48.1776	5.04639
Q8NBF2	NHL repeat-containing protein 2 OS=Homo sapiens GN=NHLRC2 PE=1 SV=1 - [NHLC2_HUMAN]	9.67303	7.99	1	2	2	2	1.0862e+07	726	79.3935	5.5542
P01111	GTPase NRas OS=Homo sapiens GN=NRAS PE=1 SV=1 - [RASN_HUMAN]	9.61479	26.98	3	2	2	2	1.42284e+07	189	21.2155	5.17334
O43169	Cytochrome b5 type B OS=Homo sapiens GN=CYB5B PE=1 SV=2 - [CYB5B_HUMAN]	9.61477	36.3	1	2	2	2	2.25492e+07	146	16.322	4.97021
O75340	Programmed cell death protein 6 OS=Homo sapiens GN=PDCD6 PE=1 SV=1 - [PDCD6_HUMAN]	9.57575	17.8	1	3	3	3	1.96935e+07	191	21.8548	5.40186
P08603	Complement factor H OS=Homo sapiens GN=CFH PE=1 SV=4 - [CFAH_HUMAN]	9.55327	5.04	1	3	3	3	2.1579e+07	1231	139.005	6.60986
O00429	Dynamin-1-like protein OS=Homo sapiens GN=DNM1L PE=1 SV=2 - [DNM1L_HUMAN]	9.52542	6.66	1	2	2	3	7.78445e+06	736	81.8261	6.81494
P21926	CD9 antigen OS=Homo sapiens GN=CD9 PE=1 SV=4 - [CD9_HUMAN]	9.47687	10.96	1	1	1	2	6.3534e+07	228	25.399	7.15186
O60506	Heterogeneous nuclear ribonucleoprotein Q OS=Homo sapiens GN=SYNCRIP PE=1 SV=2 - [HNRPQ_HUMAN]	9.43648	6.74	1	2	3	3	2.0049e+07	623	69.5596	8.5874
P43034	Platelet-activating factor acetylhydrolase IB subunit alpha OS=Homo sapiens GN=PAFAH1B1 PE=1 SV=2 - [LIS1_HUMAN]	9.4305	9.27	1	3	3	3	6.78924e+06	410	46.6082	7.37158
P25789	Proteasome subunit alpha type-4 OS=Homo sapiens GN=PSMA4 PE=1 SV=1 - [PSA4_HUMAN]	9.3835	21.46	1	2	2	3	4.94341e+06	261	29.4652	7.72314
P63208	S-phase kinase-associated protein 1 OS=Homo sapiens GN=SKP1 PE=1 SV=2 - [SKP1_HUMAN]	9.36028	11.66	1	1	1	2	4.21496e+06	163	18.6462	4.53857
P05455	Lupus La protein OS=Homo sapiens GN=SSB PE=1 SV=2 - [LA_HUMAN]	9.35555	10.29	1	3	3	3	11831876	408	46.8082	7.12256
Q12797	Aspartyl/asparaginyl beta-hydroxylase OS=Homo sapiens GN=ASPH PE=1 SV=3 - [ASPH_HUMAN]	9.3147	5.01	1	2	2	2	2.24108e+07	758	85.8095	5.0083
P62244	40S ribosomal protein S15a OS=Homo sapiens GN=RPS15A PE=1 SV=2 - [RS15A_HUMAN]	9.30537	26.15	1	2	2	2	2.33238e+07	130	14.83	10.1255
O00505	Importin subunit alpha-4 OS=Homo sapiens GN=KPNA3 PE=1 SV=2 - [IMA4_HUMAN]	9.30107	11.13	1	2	2	2	4.96047e+06	521	57.7748	4.94482
P21796	Voltage-dependent anion-selective channel protein 1 OS=Homo sapiens GN=VDAC1 PE=1 SV=2 - [VDAC1_HUMAN]	9.29408	14.13	1	2	3	3	1.21505e+07	283	30.7536	8.54346
P61353	60S ribosomal protein L27 OS=Homo sapiens GN=RPL27 PE=1 SV=2 - [RL27_HUMAN]	9.2708	15.44	1	1	1	2	48298200	136	15.7877	10.5649
P55209	Nucleosome assembly protein 1-like 1 OS=Homo sapiens GN=NAP1L1 PE=1 SV=1 - [NP1L1_HUMAN]	9.23958	9.97	1	3	3	3	1.53984e+07	391	45.3459	4.4624
P31146	Coronin-1A OS=Homo sapiens GN=CORO1A PE=1 SV=4 - [COR1A_HUMAN]	9.09747	7.38	1	1	1	2	5.75995e+06	461	50.9938	6.68311
O75382	Tripartite motif-containing protein 3 OS=Homo sapiens GN=TRIM3 PE=1 SV=2 - [TRIM3_HUMAN]	9.09677	2.96	1	2	2	2	2.87564e+06	744	80.779	7.82568
Q06828	Fibromodulin OS=Homo sapiens GN=FMOD PE=1 SV=2 - [FMOD_HUMAN]	9.00419	13.03	1	3	3	3	1.07002e+07	376	43.1515	6.03662
Q92616	eIF-2-alpha kinase activator GCN1 OS=Homo sapiens GN=GCN1 PE=1 SV=6 - [GCN1_HUMAN]	8.99896	1.31	1	2	2	3	3.20772e+06	2671	292.572	7.47412
P07738	Bisphosphoglycerate mutase OS=Homo sapiens GN=BPGM PE=1 SV=2 - [PMGE_HUMAN]	8.97615	27.8	1	3	3	3	1.43607e+07	259	29.9865	6.53662
P02652	Apolipoprotein A-II OS=Homo sapiens GN=APOA2 PE=1 SV=1 - [APOA2_HUMAN]	8.91312	43	1	3	3	3	8.38489e+06	100	11.1679	6.62451
P25786	Proteasome subunit alpha type-1 OS=Homo sapiens GN=PSMA1 PE=1 SV=1 - [PSA1_HUMAN]	8.90836	15.21	1	2	2	2	2.15172e+07	263	29.5369	6.60986
O43852	Calumenin OS=Homo sapiens GN=CALU PE=1 SV=2 - [CALU_HUMAN]	8.88564	16.83	1	2	2	2	4.05748e+07	315	37.0835	4.64014
P02008	Hemoglobin subunit zeta OS=Homo sapiens GN=HBZ PE=1 SV=2 - [HBAZ_HUMAN]	8.87916	24.65	1	2	3	4	4.03512e+07	142	15.6272	8.20654
Q96P70	Importin-9 OS=Homo sapiens GN=IPO9 PE=1 SV=3 - [IPO9_HUMAN]	8.86364	2.69	1	1	1	2	6.26093e+06	1041	115.889	4.80518
Q15056	Eukaryotic translation initiation factor 4H OS=Homo sapiens GN=EIF4H PE=1 SV=5 - [IF4H_HUMAN]	8.84853	17.34	1	2	2	3	2.4987e+07	248	27.3684	7.2251
Q9UFN0	Protein NipSnap homolog 3A OS=Homo sapiens GN=NIPSNAP3A PE=1 SV=2 - [NPS3A_HUMAN]	8.84212	16.6	1	2	2	2	1.68558e+07	247	28.4485	9.15869
P05106	Integrin beta-3 OS=Homo sapiens GN=ITGB3 PE=1 SV=2 - [ITB3_HUMAN]	8.83352	5.08	1	3	3	3	1.59338e+07	788	87.0004	5.23682
P55884	Eukaryotic translation initiation factor 3 subunit B OS=Homo sapiens GN=EIF3B PE=1 SV=3 - [EIF3B_HUMAN]	8.80395	6.51	1	2	2	2	1.58413e+07	814	92.4238	4.99561
Q13561	Dynactin subunit 2 OS=Homo sapiens GN=DCTN2 PE=1 SV=4 - [DCTN2_HUMAN]	8.72361	10.47	1	2	2	2	1.89454e+07	401	44.2039	5.21143
Q99536	Synaptic vesicle membrane protein VAT-1 homolog OS=Homo sapiens GN=VAT1 PE=1 SV=2 - [VAT1_HUMAN]	8.64985	13.49	1	2	2	2	3.12489e+07	393	41.8934	6.29053
O75368	SH3 domain-binding glutamic acid-rich-like protein OS=Homo sapiens GN=SH3BGRL PE=1 SV=1 - [SH3L1_HUMAN]	8.64813	24.56	1	2	2	3	2.79935e+07	114	12.7664	5.24951
Q12929	Epidermal growth factor receptor kinase substrate 8 OS=Homo sapiens GN=EPS8 PE=1 SV=1 - [EPS8_HUMAN]	8.63214	4.5	1	2	2	2	3.85456e+06	822	91.8244	7.50342
Q8TDQ7	Glucosamine-6-phosphate isomerase 2 OS=Homo sapiens GN=GNPDA2 PE=1 SV=1 - [GNPI2_HUMAN]	8.59943	10.87	1	1	1	2	1.10907e+07	276	31.0646	6.94678
Q9UH99	SUN domain-containing protein 2 OS=Homo sapiens GN=SUN2 PE=1 SV=3 - [SUN2_HUMAN]	8.59879	5.02	1	2	2	2	5.44221e+06	717	80.2616	6.72705
P35237	Serpin B6 OS=Homo sapiens GN=SERPINB6 PE=1 SV=3 - [SPB6_HUMAN]	8.59856	18.62	1	4	4	5	4.07116e+07	376	42.5941	5.2749
P59998	Actin-related protein 2/3 complex subunit 4 OS=Homo sapiens GN=ARPC4 PE=1 SV=3 - [ARPC4_HUMAN]	8.5745	19.64	1	2	2	2	4.31269e+07	168	19.6543	8.42627
P05997	Collagen alpha-2(V) chain OS=Homo sapiens GN=COL5A2 PE=1 SV=3 - [CO5A2_HUMAN]	8.54116	1.33	1	1	1	2	1.07038e+08	1499	144.821	6.45557
P01891	HLA class I histocompatibility antigen, A-68 alpha chain OS=Homo sapiens GN=HLA-A PE=1 SV=4 - [1A68_HUMAN]	8.51689	10.41	47	2	2	2	2.34781e+07	365	40.8831	6.69775
P06702	Protein S100-A9 OS=Homo sapiens GN=S100A9 PE=1 SV=1 - [S10A9_HUMAN]	8.47991	24.56	1	2	2	2	9.92575e+06	114	13.2335	6.12549
P48681	Nestin OS=Homo sapiens GN=NES PE=1 SV=2 - [NEST_HUMAN]	8.43189	3.33	1	3	3	3	8.03565e+06	1621	177.332	4.36084
O60716	Catenin delta-1 OS=Homo sapiens GN=CTNND1 PE=1 SV=1 - [CTND1_HUMAN]	8.42299	4.34	1	2	2	2	5.75277e+06	968	108.103	6.22705
P61970	Nuclear transport factor 2 OS=Homo sapiens GN=NUTF2 PE=1 SV=1 - [NTF2_HUMAN]	8.41832	39.37	1	2	2	2	3.04612e+07	127	14.469	5.37646
P61106	Ras-related protein Rab-14 OS=Homo sapiens GN=RAB14 PE=1 SV=4 - [RAB14_HUMAN]	8.41574	20.47	1	2	2	2	2.9254e+07	215	23.8819	6.21436
Q5VT25	Serine/threonine-protein kinase MRCK alpha OS=Homo sapiens GN=CDC42BPA PE=1 SV=1 - [MRCKA_HUMAN]	8.3927	1.96	1	2	2	2	2.85035e+06	1732	197.182	6.58057
P02765	Alpha-2-HS-glycoprotein OS=Homo sapiens GN=AHSG PE=1 SV=1 - [FETUA_HUMAN]	8.34703	16.62	1	2	2	3	2.6358e+07	367	39.2997	5.71924
P62081	40S ribosomal protein S7 OS=Homo sapiens GN=RPS7 PE=1 SV=1 - [RS7_HUMAN]	8.32633	17.01	1	2	2	3	3.84929e+07	194	22.1133	10.0962
O75367	Core histone macro-H2A.1 OS=Homo sapiens GN=H2AFY PE=1 SV=4 - [H2AY_HUMAN]	8.31982	13.44	1	3	3	3	2.35569e+07	372	39.5925	9.78857
Q8NBX0	Saccharopine dehydrogenase-like oxidoreductase OS=Homo sapiens GN=SCCPDH PE=1 SV=1 - [SCPDL_HUMAN]	8.30762	6.76	1	1	1	1	3.28165e+06	429	47.1215	9.14404
P46939	Utrophin OS=Homo sapiens GN=UTRN PE=1 SV=2 - [UTRO_HUMAN]	8.30301	1.02	1	2	2	2	3.94044e+06	3433	394.22	5.32568
O60884	DnaJ homolog subfamily A member 2 OS=Homo sapiens GN=DNAJA2 PE=1 SV=1 - [DNJA2_HUMAN]	8.27445	14.08	1	2	2	2	1.19138e+07	412	45.7166	6.48096
P39023	60S ribosomal protein L3 OS=Homo sapiens GN=RPL3 PE=1 SV=2 - [RL3_HUMAN]	8.25195	11.41	1	2	2	2	19755962	403	46.0798	10.1841
Q07507	Dermatopontin OS=Homo sapiens GN=DPT PE=1 SV=2 - [DERM_HUMAN]	8.25025	8.46	1	1	1	2	8.62925e+07	201	23.9888	4.81787
P09471	Guanine nucleotide-binding protein G(o) subunit alpha OS=Homo sapiens GN=GNAO1 PE=1 SV=4 - [GNAO_HUMAN]	8.2399	11.3	1	2	3	3	35892154	354	40.0249	5.52881
P04264	Keratin, type II cytoskeletal 1 OS=Homo sapiens GN=KRT1 PE=1 SV=6 - [K2C1_HUMAN]	8.23502	4.35	1	2	2	2	2.20974e+07	644	65.999	8.11865
P38646	Stress-70 protein, mitochondrial OS=Homo sapiens GN=HSPA9 PE=1 SV=2 - [GRP75_HUMAN]	8.22812	4.71	1	2	2	2	1.22579e+07	679	73.6348	6.16357
P53618	Coatomer subunit beta OS=Homo sapiens GN=COPB1 PE=1 SV=3 - [COPB_HUMAN]	8.20243	3.36	1	2	2	2	1.15439e+07	953	107.074	6.04932
Q9UJ70	N-acetyl-D-glucosamine kinase OS=Homo sapiens GN=NAGK PE=1 SV=4 - [NAGK_HUMAN]	8.14848	10.76	1	2	2	2	2.06107e+07	344	37.3519	6.23975
Q99714	3-hydroxyacyl-CoA dehydrogenase type-2 OS=Homo sapiens GN=HSD17B10 PE=1 SV=3 - [HCD2_HUMAN]	8.11854	9.96	1	1	1	1	1.17013e+07	261	26.9061	7.78174
O00264	Membrane-associated progesterone receptor component 1 OS=Homo sapiens GN=PGRMC1 PE=1 SV=3 - [PGRC1_HUMAN]	8.11237	23.08	1	2	2	2	6.77738e+07	195	21.6578	4.70361
P0CG48	Polyubiquitin-C OS=Homo sapiens GN=UBC PE=1 SV=3 - [UBC_HUMAN]	8.10037	21.02	4	1	1	2	267178024	685	76.9915	7.66455
P23526	Adenosylhomocysteinase OS=Homo sapiens GN=AHCY PE=1 SV=4 - [SAHH_HUMAN]	8.0975	7.41	1	2	2	2	2.20781e+07	432	47.6852	6.34131
Q99829	Copine-1 OS=Homo sapiens GN=CPNE1 PE=1 SV=1 - [CPNE1_HUMAN]	8.06003	3.72	1	1	1	2	1.07822e+07	537	59.0215	5.8335
P54727	UV excision repair protein RAD23 homolog B OS=Homo sapiens GN=RAD23B PE=1 SV=1 - [RD23B_HUMAN]	8.0525	15.4	1	3	3	3	1.06205e+07	409	43.1446	4.84326
Q63HR2	Tensin-2 OS=Homo sapiens GN=TNS2 PE=1 SV=2 - [TNS2_HUMAN]	8.03616	1.85	1	1	1	2		1409	152.485	8.35303
P34932	Heat shock 70 kDa protein 4 OS=Homo sapiens GN=HSPA4 PE=1 SV=4 - [HSP74_HUMAN]	8.02892	7.98	1	3	3	3	1.00123e+07	840	94.2712	5.18604
P61247	40S ribosomal protein S3a OS=Homo sapiens GN=RPS3A PE=1 SV=2 - [RS3A_HUMAN]	8.02792	11.74	1	2	2	3	34572774	264	29.9257	9.72998
Q15233	Non-POU domain-containing octamer-binding protein OS=Homo sapiens GN=NONO PE=1 SV=4 - [NONO_HUMAN]	7.99924	4.88	1	1	1	3	1.72125e+07	471	54.1973	8.95361
P11940	Polyadenylate-binding protein 1 OS=Homo sapiens GN=PABPC1 PE=1 SV=2 - [PABP1_HUMAN]	7.97215	5.5	5	2	2	2	9675432	636	70.6259	9.49561
Q9Y3B8	Oligoribonuclease, mitochondrial OS=Homo sapiens GN=REXO2 PE=1 SV=3 - [ORN_HUMAN]	7.97027	7.59	1	1	1	2	7.11755e+06	237	26.8156	6.87354
O60888	Protein CutA OS=Homo sapiens GN=CUTA PE=1 SV=2 - [CUTA_HUMAN]	7.95702	15.08	1	1	1	1	5.15392e+07	179	19.1041	5.50342
Q8NCW5	NAD(P)H-hydrate epimerase OS=Homo sapiens GN=NAXE PE=1 SV=2 - [NNRE_HUMAN]	7.95483	12.85	1	2	2	2	1.72336e+07	288	31.6542	7.66455
Q9P2E9	Ribosome-binding protein 1 OS=Homo sapiens GN=RRBP1 PE=1 SV=4 - [RRBP1_HUMAN]	7.91587	2.06	1	1	1	1	3.45166e+07	1410	152.381	8.60205
Q07157	Tight junction protein ZO-1 OS=Homo sapiens GN=TJP1 PE=1 SV=3 - [ZO1_HUMAN]	7.87364	3.03	1	3	3	3	1.35279e+07	1748	195.34	6.69775
Q5T4S7	E3 ubiquitin-protein ligase UBR4 OS=Homo sapiens GN=UBR4 PE=1 SV=1 - [UBR4_HUMAN]	7.87292	1.52	1	3	3	3	8.84633e+06	5183	573.476	6.03662
P32455	Guanylate-binding protein 1 OS=Homo sapiens GN=GBP1 PE=1 SV=2 - [GBP1_HUMAN]	7.86677	7.09	2	1	2	2	1.77978e+07	592	67.8877	6.31592
Q6IBS0	Twinfilin-2 OS=Homo sapiens GN=TWF2 PE=1 SV=2 - [TWF2_HUMAN]	7.84337	12.32	1	2	2	2	1.27274e+07	349	39.5233	6.84424
Q9BZV1	UBX domain-containing protein 6 OS=Homo sapiens GN=UBXN6 PE=1 SV=1 - [UBXN6_HUMAN]	7.82641	11.56	1	2	2	2	2.80303e+06	441	49.7229	6.88818
Q13740	CD166 antigen OS=Homo sapiens GN=ALCAM PE=1 SV=2 - [CD166_HUMAN]	7.81925	7.72	1	2	2	2	1.6599e+07	583	65.0611	6.25244
P32969	60S ribosomal protein L9 OS=Homo sapiens GN=RPL9 PE=1 SV=1 - [RL9_HUMAN]	7.79013	40.63	1	4	4	4	2.85255e+07	192	21.8498	9.94971
P62714	Serine/threonine-protein phosphatase 2A catalytic subunit beta isoform OS=Homo sapiens GN=PPP2CB PE=1 SV=1 - [PP2AB_HUMAN]	7.78167	12.62	3	2	2	2	2.40833e+07	309	35.5523	5.42725
O14818	Proteasome subunit alpha type-7 OS=Homo sapiens GN=PSMA7 PE=1 SV=1 - [PSA7_HUMAN]	7.76007	14.52	2	2	2	2	3.82631e+07	248	27.8696	8.45557
P61020	Ras-related protein Rab-5B OS=Homo sapiens GN=RAB5B PE=1 SV=1 - [RAB5B_HUMAN]	7.69785	20.47	3	3	3	3	2.22329e+07	215	23.6919	8.1333
P04216	Thy-1 membrane glycoprotein OS=Homo sapiens GN=THY1 PE=1 SV=2 - [THY1_HUMAN]	7.69279	14.91	1	2	2	3	2.23985e+07	161	17.9233	8.73389
O14980	Exportin-1 OS=Homo sapiens GN=XPO1 PE=1 SV=1 - [XPO1_HUMAN]	7.65275	3.55	1	2	2	2	9.46632e+06	1071	123.306	6.06201
P60903	Protein S100-A10 OS=Homo sapiens GN=S100A10 PE=1 SV=2 - [S10AA_HUMAN]	7.64233	17.53	1	1	1	2	61992350	97	11.1955	7.37158
P0C0L4	Complement C4-A OS=Homo sapiens GN=C4A PE=1 SV=2 - [CO4A_HUMAN]	7.63249	1.49	2	1	1	1	7.18106e+06	1744	192.664	7.07861
Q9NR31	GTP-binding protein SAR1a OS=Homo sapiens GN=SAR1A PE=1 SV=1 - [SAR1A_HUMAN]	7.58492	15.66	2	2	2	2	1.29204e+07	198	22.3525	6.68311
Q14432	cGMP-inhibited 3',5'-cyclic phosphodiesterase A OS=Homo sapiens GN=PDE3A PE=1 SV=3 - [PDE3A_HUMAN]	7.4942	2.72	1	1	1	1	10465879	1141	124.901	5.99854
P62745	Rho-related GTP-binding protein RhoB OS=Homo sapiens GN=RHOB PE=1 SV=1 - [RHOB_HUMAN]	7.44785	20.92	1	1	2	2	5.04819e+07	196	22.1091	5.23682
O95817	BAG family molecular chaperone regulator 3 OS=Homo sapiens GN=BAG3 PE=1 SV=3 - [BAG3_HUMAN]	7.446	5.22	1	2	2	2	2.23235e+07	575	61.5569	6.94678
Q32P51	Heterogeneous nuclear ribonucleoprotein A1-like 2 OS=Homo sapiens GN=HNRNPA1L2 PE=2 SV=2 - [RA1L2_HUMAN]	7.4106	9.69	2	2	2	2	3.33834e+07	320	34.2043	8.99756
P10301	Ras-related protein R-Ras OS=Homo sapiens GN=RRAS PE=1 SV=1 - [RRAS_HUMAN]	7.39256	24.77	2	3	3	3	2.54443e+07	218	23.4659	6.93213
Q15435	Protein phosphatase 1 regulatory subunit 7 OS=Homo sapiens GN=PPP1R7 PE=1 SV=1 - [PP1R7_HUMAN]	7.37565	5	1	1	1	2	1.16662e+07	360	41.5385	4.90674
O60749	Sorting nexin-2 OS=Homo sapiens GN=SNX2 PE=1 SV=2 - [SNX2_HUMAN]	7.3334	4.82	1	1	1	2	2.60505e+06	519	58.4347	5.12256
O00303	Eukaryotic translation initiation factor 3 subunit F OS=Homo sapiens GN=EIF3F PE=1 SV=1 - [EIF3F_HUMAN]	7.31882	5.32	1	1	1	2	4.60422e+06	357	37.5402	5.45264
P68402	Platelet-activating factor acetylhydrolase IB subunit beta OS=Homo sapiens GN=PAFAH1B2 PE=1 SV=1 - [PA1B2_HUMAN]	7.30809	18.78	1	2	2	2	9.34765e+06	229	25.5531	5.92236
P25325	3-mercaptopyruvate sulfurtransferase OS=Homo sapiens GN=MPST PE=1 SV=3 - [THTM_HUMAN]	7.30453	9.09	1	1	1	1	1.71837e+07	297	33.1576	6.59521
P07858	Cathepsin B OS=Homo sapiens GN=CTSB PE=1 SV=3 - [CATB_HUMAN]	7.2841	10.32	1	2	2	2	2.00658e+07	339	37.7968	6.30322
Q08380	Galectin-3-binding protein OS=Homo sapiens GN=LGALS3BP PE=1 SV=1 - [LG3BP_HUMAN]	7.26385	6.32	1	2	2	2	2.21781e+07	585	65.2893	5.2749
Q96S97	Myeloid-associated differentiation marker OS=Homo sapiens GN=MYADM PE=1 SV=2 - [MYADM_HUMAN]	7.24189	7.14	1	1	1	2	4.46133e+07	322	35.2503	8.14795
Q9Y224	UPF0568 protein C14orf166 OS=Homo sapiens GN=C14orf166 PE=1 SV=1 - [CN166_HUMAN]	7.22928	9.43	1	2	2	2	6.39729e+06	244	28.0507	6.65381
P19367	Hexokinase-1 OS=Homo sapiens GN=HK1 PE=1 SV=3 - [HXK1_HUMAN]	7.20245	3.82	1	2	2	2	1.14428e+07	917	102.42	6.80029
Q8N3D4	EH domain-binding protein 1-like protein 1 OS=Homo sapiens GN=EHBP1L1 PE=1 SV=2 - [EH1L1_HUMAN]	7.191	2.1	1	2	2	2	1.41953e+07	1523	161.756	4.83057
P20674	Cytochrome c oxidase subunit 5A, mitochondrial OS=Homo sapiens GN=COX5A PE=1 SV=2 - [COX5A_HUMAN]	7.19085	30.67	1	2	2	2	1.51221e+07	150	16.7517	6.78564
Q15286	Ras-related protein Rab-35 OS=Homo sapiens GN=RAB35 PE=1 SV=1 - [RAB35_HUMAN]	7.16898	14.43	5	1	2	3	3.04965e+07	201	23.0108	8.29443
P49419	Alpha-aminoadipic semialdehyde dehydrogenase OS=Homo sapiens GN=ALDH7A1 PE=1 SV=5 - [AL7A1_HUMAN]	7.1465	5.75	1	2	2	2	2.71742e+07	539	58.4501	7.98682
Q9Y6N5	Sulfide:quinone oxidoreductase, mitochondrial OS=Homo sapiens GN=SQOR PE=1 SV=1 - [SQOR_HUMAN]	7.08932	6.67	1	2	2	2	2.01149e+07	450	49.9289	9.11475
P55735	Protein SEC13 homolog OS=Homo sapiens GN=SEC13 PE=1 SV=3 - [SEC13_HUMAN]	7.07243	11.8	1	2	2	2	1.56928e+07	322	35.5181	5.47803
P68036	Ubiquitin-conjugating enzyme E2 L3 OS=Homo sapiens GN=UBE2L3 PE=1 SV=1 - [UB2L3_HUMAN]	7.06581	14.29	1	1	1	1	27251407	154	17.8502	8.51416
P36542	ATP synthase subunit gamma, mitochondrial OS=Homo sapiens GN=ATP5C1 PE=1 SV=1 - [ATPG_HUMAN]	7.06269	14.43	1	2	2	3	3.46757e+07	298	32.9753	9.21729
P28066	Proteasome subunit alpha type-5 OS=Homo sapiens GN=PSMA5 PE=1 SV=3 - [PSA5_HUMAN]	7.05682	14.11	1	2	2	2	2.27299e+07	241	26.3942	4.79248
Q96G03	Phosphoglucomutase-2 OS=Homo sapiens GN=PGM2 PE=1 SV=4 - [PGM2_HUMAN]	6.99389	6.05	1	2	2	2	8.88726e+06	612	68.2404	6.72705
P54136	Arginine--tRNA ligase, cytoplasmic OS=Homo sapiens GN=RARS PE=1 SV=2 - [SYRC_HUMAN]	6.91767	5.3	1	2	2	2	8.46002e+06	660	75.3309	6.68311
P48444	Coatomer subunit delta OS=Homo sapiens GN=ARCN1 PE=1 SV=1 - [COPD_HUMAN]	6.91159	4.5	1	2	2	2	1.25046e+07	511	57.1741	6.21436
Q7L576	Cytoplasmic FMR1-interacting protein 1 OS=Homo sapiens GN=CYFIP1 PE=1 SV=1 - [CYFP1_HUMAN]	6.88648	1.84	2	2	2	2	8.90551e+06	1253	145.089	6.90283
Q16543	Hsp90 co-chaperone Cdc37 OS=Homo sapiens GN=CDC37 PE=1 SV=1 - [CDC37_HUMAN]	6.88564	5.56	1	1	1	2	2.27617e+07	378	44.44	5.24951
P52272	Heterogeneous nuclear ribonucleoprotein M OS=Homo sapiens GN=HNRNPM PE=1 SV=3 - [HNRPM_HUMAN]	6.83463	4.66	1	2	2	2	15253093	730	77.4643	8.70459
P54577	Tyrosine--tRNA ligase, cytoplasmic OS=Homo sapiens GN=YARS PE=1 SV=4 - [SYYC_HUMAN]	6.828	4.55	1	1	1	1	1.01613e+07	528	59.1061	7.04932
Q15847	Adipogenesis regulatory factor OS=Homo sapiens GN=ADIRF PE=1 SV=1 - [ADIRF_HUMAN]	6.78159	40.79	1	1	1	1	1.84159e+07	76	7.84997	5.31299
Q16836	Hydroxyacyl-coenzyme A dehydrogenase, mitochondrial OS=Homo sapiens GN=HADH PE=1 SV=3 - [HCDH_HUMAN]	6.77832	9.55	1	1	1	4	1.68674e+07	314	34.2719	8.85107
P56134	ATP synthase subunit f, mitochondrial OS=Homo sapiens GN=ATP5J2 PE=1 SV=3 - [ATPK_HUMAN]	6.75661	25.53	1	2	2	2	1.94012e+07	94	10.9107	9.67139
Q96TA1	Niban-like protein 1 OS=Homo sapiens GN=FAM129B PE=1 SV=3 - [NIBL1_HUMAN]	6.7358	3.49	1	1	1	1	7.44259e+06	746	84.0847	6.18896
O75131	Copine-3 OS=Homo sapiens GN=CPNE3 PE=1 SV=1 - [CPNE3_HUMAN]	6.71325	5.96	7	1	2	2	1.53293e+07	537	60.0921	5.84619
P26639	Threonine--tRNA ligase, cytoplasmic OS=Homo sapiens GN=TARS PE=1 SV=3 - [SYTC_HUMAN]	6.71143	5.81	1	2	2	2	1.302e+07	723	83.3819	6.66846
P09543	2',3'-cyclic-nucleotide 3'-phosphodiesterase OS=Homo sapiens GN=CNP PE=1 SV=2 - [CN37_HUMAN]	6.67464	5.94	1	1	1	1	7.8179e+06	421	47.5487	9.0708
Q9ULC3	Ras-related protein Rab-23 OS=Homo sapiens GN=RAB23 PE=1 SV=1 - [RAB23_HUMAN]	6.66631	10.55	1	2	2	2	3.40753e+07	237	26.6425	6.59521
P62841	40S ribosomal protein S15 OS=Homo sapiens GN=RPS15 PE=1 SV=2 - [RS15_HUMAN]	6.6409	15.17	1	1	1	3	8.88837e+06	145	17.0292	10.3892
Q6WCQ1	Myosin phosphatase Rho-interacting protein OS=Homo sapiens GN=MPRIP PE=1 SV=3 - [MPRIP_HUMAN]	6.60522	2.34	1	1	1	1	1.00639e+07	1025	116.461	6.21436
Q96AB3	Isochorismatase domain-containing protein 2 OS=Homo sapiens GN=ISOC2 PE=1 SV=1 - [ISOC2_HUMAN]	6.561	12.68	1	1	1	2	6.41689e+06	205	22.3228	7.76709
P41091	Eukaryotic translation initiation factor 2 subunit 3 OS=Homo sapiens GN=EIF2S3 PE=1 SV=3 - [IF2G_HUMAN]	6.5559	11.23	2	2	2	2	1.48764e+07	472	51.0772	8.39697
Q5SSJ5	Heterochromatin protein 1-binding protein 3 OS=Homo sapiens GN=HP1BP3 PE=1 SV=1 - [HP1B3_HUMAN]	6.54367	4.88	1	1	1	1	5.29418e+06	553	61.1693	9.67139
P26640	Valine--tRNA ligase OS=Homo sapiens GN=VARS PE=1 SV=4 - [SYVC_HUMAN]	6.53092	2.85	1	1	1	2		1264	140.387	7.59131
Q96RF0	Sorting nexin-18 OS=Homo sapiens GN=SNX18 PE=1 SV=2 - [SNX18_HUMAN]	6.52185	4.46	1	1	1	1	9368747	628	68.8512	5.68115
O60313	Dynamin-like 120 kDa protein, mitochondrial OS=Homo sapiens GN=OPA1 PE=1 SV=3 - [OPA1_HUMAN]	6.51436	2.92	1	1	1	2	2.96918e+06	960	111.561	7.86963
Q16563	Synaptophysin-like protein 1 OS=Homo sapiens GN=SYPL1 PE=1 SV=1 - [SYPL1_HUMAN]	6.47481	13.9	1	2	2	2	2.03808e+07	259	28.5467	8.42627
O00764	Pyridoxal kinase OS=Homo sapiens GN=PDXK PE=1 SV=1 - [PDXK_HUMAN]	6.47333	11.22	1	2	2	2	6.08893e+06	312	35.0799	6.12549
O00507	Probable ubiquitin carboxyl-terminal hydrolase FAF-Y OS=Homo sapiens GN=USP9Y PE=2 SV=2 - [USP9Y_HUMAN]	6.47131	0.82	2	1	1	1	4.34501e+06	2555	290.891	5.85889
P62701	40S ribosomal protein S4, X isoform OS=Homo sapiens GN=RPS4X PE=1 SV=2 - [RS4X_HUMAN]	6.45238	8.75	1	2	2	2	2.38263e+07	263	29.5791	10.1548
O95433	Activator of 90 kDa heat shock protein ATPase homolog 1 OS=Homo sapiens GN=AHSA1 PE=1 SV=1 - [AHSA1_HUMAN]	6.44562	6.51	1	1	1	1	1.65017e+07	338	38.2503	5.52881
Q12905	Interleukin enhancer-binding factor 2 OS=Homo sapiens GN=ILF2 PE=1 SV=2 - [ILF2_HUMAN]	6.43327	5.9	1	1	1	1	1.57796e+07	390	43.0352	5.26221
Q15811	Intersectin-1 OS=Homo sapiens GN=ITSN1 PE=1 SV=3 - [ITSN1_HUMAN]	6.42482	1.34	1	1	1	1	2.09774e+07	1721	195.3	7.76709
Q9HC07	Transmembrane protein 165 OS=Homo sapiens GN=TMEM165 PE=1 SV=1 - [TM165_HUMAN]	6.41766	7.72	1	1	1	1		324	34.8835	7.02002
Q5VYK3	Proteasome-associated protein ECM29 homolog OS=Homo sapiens GN=ECM29 PE=1 SV=2 - [ECM29_HUMAN]	6.40861	4.07	1	3	3	4	2.04892e+06	1845	204.16	7.12256
P38919	Eukaryotic initiation factor 4A-III OS=Homo sapiens GN=EIF4A3 PE=1 SV=4 - [IF4A3_HUMAN]	6.37682	15.57	1	2	3	3	2.5502e+07	411	46.8412	6.72705
Q9Y2H1	Serine/threonine-protein kinase 38-like OS=Homo sapiens GN=STK38L PE=1 SV=3 - [ST38L_HUMAN]	6.3727	6.47	1	1	1	1	7.81353e+06	464	53.9684	6.81494
Q92629	Delta-sarcoglycan OS=Homo sapiens GN=SGCD PE=1 SV=2 - [SGCD_HUMAN]	6.34898	10.38	1	2	2	2	5.29035e+07	289	32.0509	9.11475
Q04637	Eukaryotic translation initiation factor 4 gamma 1 OS=Homo sapiens GN=EIF4G1 PE=1 SV=4 - [IF4G1_HUMAN]	6.33544	1.81	1	2	2	2	4.663e+06	1599	175.382	5.32568
Q9BT78	COP9 signalosome complex subunit 4 OS=Homo sapiens GN=COPS4 PE=1 SV=1 - [CSN4_HUMAN]	6.32858	4.93	1	1	1	2	4.27385e+06	406	46.2397	5.8335
P02771	Alpha-fetoprotein OS=Homo sapiens GN=AFP PE=1 SV=1 - [FETA_HUMAN]	6.2789	3.78	1	1	1	1	3.78575e+06	609	68.633	5.68115
O60504	Vinexin OS=Homo sapiens GN=SORBS3 PE=1 SV=2 - [VINEX_HUMAN]	6.27331	8.49	1	2	2	2	3.85937e+07	671	75.2949	9.45166
P00736	Complement C1r subcomponent OS=Homo sapiens GN=C1R PE=1 SV=2 - [C1R_HUMAN]	6.26924	3.69	1	1	1	1	1.79045e+07	705	80.0668	6.21436
Q9UDY4	DnaJ homolog subfamily B member 4 OS=Homo sapiens GN=DNAJB4 PE=1 SV=1 - [DNJB4_HUMAN]	6.22134	8.9	1	2	2	2	4.11172e+07	337	37.7831	8.49951
O43399	Tumor protein D54 OS=Homo sapiens GN=TPD52L2 PE=1 SV=2 - [TPD54_HUMAN]	6.21898	14.08	1	2	2	2	1.36719e+07	206	22.2243	5.36377
O15145	Actin-related protein 2/3 complex subunit 3 OS=Homo sapiens GN=ARPC3 PE=1 SV=3 - [ARPC3_HUMAN]	6.20965	13.48	1	2	2	2	2.69942e+07	178	20.5334	8.5874
Q99436	Proteasome subunit beta type-7 OS=Homo sapiens GN=PSMB7 PE=1 SV=1 - [PSB7_HUMAN]	6.20802	16.97	1	2	2	2	1.21912e+07	277	29.9462	7.6792
P20810	Calpastatin OS=Homo sapiens GN=CAST PE=1 SV=4 - [ICAL_HUMAN]	6.18853	4.52	1	2	2	2	1.43863e+07	708	76.5263	5.07178
P28300	Protein-lysine 6-oxidase OS=Homo sapiens GN=LOX PE=1 SV=2 - [LYOX_HUMAN]	6.1644	12.47	1	2	2	2	1.55846e+07	417	46.9145	8.08936
P32456	Guanylate-binding protein 2 OS=Homo sapiens GN=GBP2 PE=1 SV=3 - [GBP2_HUMAN]	6.12702	7.45	1	1	2	2	1.47454e+07	591	67.1664	5.70654
Q99719	Septin-5 OS=Homo sapiens GN=SEPT5 PE=1 SV=1 - [SEPT5_HUMAN]	6.09	9.49	1	1	1	2	9.06966e+06	369	42.7497	6.66846
P0C0S5	Histone H2A.Z OS=Homo sapiens GN=H2AFZ PE=1 SV=2 - [H2AZ_HUMAN]	6.0788	22.66	2	1	1	1	1.19076e+07	128	13.5446	10.5796
O00299	Chloride intracellular channel protein 1 OS=Homo sapiens GN=CLIC1 PE=1 SV=4 - [CLIC1_HUMAN]	6.0695	11.2	1	2	2	2	3.79723e+07	241	26.9057	5.17334
P54578	Ubiquitin carboxyl-terminal hydrolase 14 OS=Homo sapiens GN=USP14 PE=1 SV=3 - [UBP14_HUMAN]	6.05407	13.36	1	3	3	3	1.64289e+07	494	56.033	5.30029
Q02153	Guanylate cyclase soluble subunit beta-1 OS=Homo sapiens GN=GUCY1B3 PE=1 SV=1 - [GCYB1_HUMAN]	5.98755	4.04	1	2	2	2	9.57499e+06	619	70.4696	5.35107
P13645	Keratin, type I cytoskeletal 10 OS=Homo sapiens GN=KRT10 PE=1 SV=6 - [K1C10_HUMAN]	5.96515	3.94	1	1	1	1	8.64776e+06	584	58.7917	5.21143
P61026	Ras-related protein Rab-10 OS=Homo sapiens GN=RAB10 PE=1 SV=1 - [RAB10_HUMAN]	5.90312	11	5	1	2	2	4.02381e+07	200	22.5266	8.38232
P42167	Lamina-associated polypeptide 2, isoforms beta/gamma OS=Homo sapiens GN=TMPO PE=1 SV=2 - [LAP2B_HUMAN]	5.88505	5.07	2	1	1	1	1.77908e+07	454	50.6395	9.37842
Q96QR8	Transcriptional activator protein Pur-beta OS=Homo sapiens GN=PURB PE=1 SV=3 - [PURB_HUMAN]	5.88499	9.94	1	1	1	1	9.86176e+06	312	33.2205	5.42725
O95336	6-phosphogluconolactonase OS=Homo sapiens GN=PGLS PE=1 SV=2 - [6PGL_HUMAN]	5.77398	14.34	1	1	1	1	1.55782e+07	258	27.5296	6.04932
P00390	Glutathione reductase, mitochondrial OS=Homo sapiens GN=GSR PE=1 SV=2 - [GSHR_HUMAN]	5.77026	4.02	1	1	1	1	2.11806e+07	522	56.221	8.49951
P17612	cAMP-dependent protein kinase catalytic subunit alpha OS=Homo sapiens GN=PRKACA PE=1 SV=2 - [KAPCA_HUMAN]	5.76983	6.84	2	1	1	1	20012292	351	40.564	8.79248
Q16270	Insulin-like growth factor-binding protein 7 OS=Homo sapiens GN=IGFBP7 PE=1 SV=1 - [IBP7_HUMAN]	5.7489	9.57	1	2	2	2	4.92604e+07	282	29.1114	7.89893
P28482	Mitogen-activated protein kinase 1 OS=Homo sapiens GN=MAPK1 PE=1 SV=3 - [MK01_HUMAN]	5.74785	12.22	2	2	2	3	2.3012e+07	360	41.3632	6.97607
O43390	Heterogeneous nuclear ribonucleoprotein R OS=Homo sapiens GN=HNRNPR PE=1 SV=1 - [HNRPR_HUMAN]	5.74772	3.79	1	1	2	2	1.40738e+07	633	70.8993	8.1333
O60763	General vesicular transport factor p115 OS=Homo sapiens GN=USO1 PE=1 SV=2 - [USO1_HUMAN]	5.73937	2.29	1	2	2	2	1.13619e+07	962	107.828	4.90674
P46977	Dolichyl-diphosphooligosaccharide--protein glycosyltransferase subunit STT3A OS=Homo sapiens GN=STT3A PE=1 SV=2 - [STT3A_HUMAN]	5.73766	2.7	1	1	1	1	7.07168e+06	705	80.4768	8.07471
O43813	LanC-like protein 1 OS=Homo sapiens GN=LANCL1 PE=1 SV=1 - [LANC1_HUMAN]	5.7173	5.51	1	1	1	1	37712731	399	45.2536	7.75244
Q16799	Reticulon-1 OS=Homo sapiens GN=RTN1 PE=1 SV=1 - [RTN1_HUMAN]	5.70925	2.96	1	1	1	1	5.62438e+06	776	83.566	4.69092
Q15274	Nicotinate-nucleotide pyrophosphorylase [carboxylating] OS=Homo sapiens GN=QPRT PE=1 SV=3 - [NADC_HUMAN]	5.70067	13.47	1	1	1	1	1.37251e+07	297	30.8261	6.21436
P23258	Tubulin gamma-1 chain OS=Homo sapiens GN=TUBG1 PE=1 SV=2 - [TBG1_HUMAN]	5.6998	12.86	2	2	2	2	1.05323e+07	451	51.1378	6.13818
P09486	SPARC OS=Homo sapiens GN=SPARC PE=1 SV=1 - [SPRC_HUMAN]	5.69551	11.22	1	1	1	1	8.59072e+06	303	34.6097	4.84326
Q13724	Mannosyl-oligosaccharide glucosidase OS=Homo sapiens GN=MOGS PE=1 SV=5 - [MOGS_HUMAN]	5.68165	2.15	1	1	1	1	1.12053e+07	837	91.8606	8.89502
Q13596	Sorting nexin-1 OS=Homo sapiens GN=SNX1 PE=1 SV=3 - [SNX1_HUMAN]	5.67427	4.79	1	1	1	1	6.17978e+06	522	59.0331	5.14795
P07910	Heterogeneous nuclear ribonucleoproteins C1/C2 OS=Homo sapiens GN=HNRNPC PE=1 SV=4 - [HNRPC_HUMAN]	5.67015	7.52	4	2	2	2	2.49951e+07	306	33.6495	5.08447
Q3SY69	Mitochondrial 10-formyltetrahydrofolate dehydrogenase OS=Homo sapiens GN=ALDH1L2 PE=1 SV=2 - [AL1L2_HUMAN]	5.66699	4.01	2	2	2	2	4.52364e+06	923	101.681	6.52197
P10644	cAMP-dependent protein kinase type I-alpha regulatory subunit OS=Homo sapiens GN=PRKAR1A PE=1 SV=1 - [KAP0_HUMAN]	5.59758	6.3	1	1	1	1	1.68983e+07	381	42.955	5.35107
A1L0T0	Acetolactate synthase-like protein OS=Homo sapiens GN=ILVBL PE=1 SV=2 - [ILVBL_HUMAN]	5.57297	7.28	1	1	1	2	5.12296e+06	632	67.8248	8.14795
Q99460	26S proteasome non-ATPase regulatory subunit 1 OS=Homo sapiens GN=PSMD1 PE=1 SV=2 - [PSMD1_HUMAN]	5.56949	2.73	1	1	1	1	6.72485e+06	953	105.769	5.38916
Q9Y5X1	Sorting nexin-9 OS=Homo sapiens GN=SNX9 PE=1 SV=1 - [SNX9_HUMAN]	5.54832	2.86	1	1	1	1	1.06403e+07	595	66.5496	5.57959
Q13126	S-methyl-5'-thioadenosine phosphorylase OS=Homo sapiens GN=MTAP PE=1 SV=2 - [MTAP_HUMAN]	5.53815	8.13	1	1	1	1	1.38289e+07	283	31.2158	7.18115
P62263	40S ribosomal protein S14 OS=Homo sapiens GN=RPS14 PE=1 SV=3 - [RS14_HUMAN]	5.52993	27.15	1	2	2	2	2.19533e+07	151	16.2625	10.0522
Q9Y2D5	A-kinase anchor protein 2 OS=Homo sapiens GN=AKAP2 PE=1 SV=3 - [AKAP2_HUMAN]	5.50149	5.01	1	2	2	2	2.09798e+07	859	94.6028	5.10986
P62314	Small nuclear ribonucleoprotein Sm D1 OS=Homo sapiens GN=SNRPD1 PE=1 SV=1 - [SMD1_HUMAN]	5.48944	16.81	1	1	1	2	9576036	119	13.2734	11.561
Q8NCN5	Pyruvate dehydrogenase phosphatase regulatory subunit, mitochondrial OS=Homo sapiens GN=PDPR PE=1 SV=2 - [PDPR_HUMAN]	5.487	2.73	1	1	1	1	5.62979e+06	879	99.3006	6.354
P13667	Protein disulfide-isomerase A4 OS=Homo sapiens GN=PDIA4 PE=1 SV=2 - [PDIA4_HUMAN]	5.46722	4.96	1	2	2	3	2.25266e+07	645	72.887	5.07178
Q9ULA0	Aspartyl aminopeptidase OS=Homo sapiens GN=DNPEP PE=1 SV=1 - [DNPEP_HUMAN]	5.41713	9.26	1	2	2	2	1.02859e+07	475	52.3949	7.41553
P84157	Matrix-remodeling-associated protein 7 OS=Homo sapiens GN=MXRA7 PE=1 SV=1 - [MXRA7_HUMAN]	5.41062	14.22	1	1	1	1	1.5894e+07	204	21.4524	4.25928
Q8TDZ2	[F-actin]-monooxygenase MICAL1 OS=Homo sapiens GN=MICAL1 PE=1 SV=2 - [MICA1_HUMAN]	5.39983	2.34	1	1	1	1	1.14686e+07	1067	117.801	6.40479
P02747	Complement C1q subcomponent subunit C OS=Homo sapiens GN=C1QC PE=1 SV=3 - [C1QC_HUMAN]	5.39958	7.35	1	1	1	1	86430777	245	25.7571	8.41162
Q96BM9	ADP-ribosylation factor-like protein 8A OS=Homo sapiens GN=ARL8A PE=1 SV=1 - [ARL8A_HUMAN]	5.3951	12.37	2	1	1	1	1.59064e+07	186	21.402	7.76709
P33176	Kinesin-1 heavy chain OS=Homo sapiens GN=KIF5B PE=1 SV=1 - [KINH_HUMAN]	5.39201	5.3	3	3	3	3	8.64081e+06	963	109.617	6.50732
Q99733	Nucleosome assembly protein 1-like 4 OS=Homo sapiens GN=NAP1L4 PE=1 SV=1 - [NP1L4_HUMAN]	5.35222	8.53	1	2	2	2	2.14336e+07	375	42.7969	4.69092
O95747	Serine/threonine-protein kinase OSR1 OS=Homo sapiens GN=OXSR1 PE=1 SV=1 - [OXSR1_HUMAN]	5.31143	4.17	1	1	1	1	9.59007e+06	527	57.9861	6.43018
Q8NE86	Calcium uniporter protein, mitochondrial OS=Homo sapiens GN=MCU PE=1 SV=1 - [MCU_HUMAN]	5.30738	5.41	1	1	1	1	1.13511e+07	351	39.8418	8.646
Q9UQ80	Proliferation-associated protein 2G4 OS=Homo sapiens GN=PA2G4 PE=1 SV=3 - [PA2G4_HUMAN]	5.29637	7.87	1	1	1	1	6.33043e+06	394	43.7592	6.55127
Q53H12	Acylglycerol kinase, mitochondrial OS=Homo sapiens GN=AGK PE=1 SV=2 - [AGK_HUMAN]	5.29344	5.92	1	1	1	1		422	47.1074	8.08936
P42892	Endothelin-converting enzyme 1 OS=Homo sapiens GN=ECE1 PE=1 SV=2 - [ECE1_HUMAN]	5.29237	3.12	1	1	1	1	7.88727e+06	770	87.1082	5.88428
Q99961	Endophilin-A2 OS=Homo sapiens GN=SH3GL1 PE=1 SV=1 - [SH3G1_HUMAN]	5.23619	8.97	1	1	1	1	1.73454e+07	368	41.464	5.42725
P50135	Histamine N-methyltransferase OS=Homo sapiens GN=HNMT PE=1 SV=1 - [HNMT_HUMAN]	5.23545	8.56	1	1	1	1	5.40958e+06	292	33.2736	5.33838
P07954	Fumarate hydratase, mitochondrial OS=Homo sapiens GN=FH PE=1 SV=3 - [FUMH_HUMAN]	5.22894	4.12	1	1	1	1	2.39799e+07	510	54.6022	8.76318
P28072	Proteasome subunit beta type-6 OS=Homo sapiens GN=PSMB6 PE=1 SV=4 - [PSB6_HUMAN]	5.21366	16.32	1	1	1	1	51289513	239	25.3414	4.91943
Q15642	Cdc42-interacting protein 4 OS=Homo sapiens GN=TRIP10 PE=1 SV=3 - [CIP4_HUMAN]	5.21202	3.49	1	1	1	1	9.35073e+06	601	68.3102	5.73193
P27695	DNA-(apurinic or apyrimidinic site) lyase OS=Homo sapiens GN=APEX1 PE=1 SV=2 - [APEX1_HUMAN]	5.17431	5.35	1	1	1	1	1.18972e+07	318	35.5322	8.11865
Q9HC35	Echinoderm microtubule-associated protein-like 4 OS=Homo sapiens GN=EML4 PE=1 SV=3 - [EMAL4_HUMAN]	5.15794	5.3	1	2	2	4	4.2085e+06	981	108.848	6.40479
P35442	Thrombospondin-2 OS=Homo sapiens GN=THBS2 PE=1 SV=2 - [TSP2_HUMAN]	5.15327	1.71	1	1	1	1	7.33425e+06	1172	129.908	4.83057
Q9HAV0	Guanine nucleotide-binding protein subunit beta-4 OS=Homo sapiens GN=GNB4 PE=1 SV=3 - [GBB4_HUMAN]	5.14756	16.18	1	1	2	2	20627051	340	37.543	5.99854
Q14739	Lamin-B receptor OS=Homo sapiens GN=LBR PE=1 SV=2 - [LBR_HUMAN]	5.12222	3.09	1	1	1	1	8.76909e+06	615	70.658	9.36377
Q96CN7	Isochorismatase domain-containing protein 1 OS=Homo sapiens GN=ISOC1 PE=1 SV=3 - [ISOC1_HUMAN]	5.09937	6.38	1	1	1	1	4.57078e+06	298	32.2161	7.38623
Q9H299	SH3 domain-binding glutamic acid-rich-like protein 3 OS=Homo sapiens GN=SH3BGRL3 PE=1 SV=1 - [SH3L3_HUMAN]	5.04695	35.48	1	1	1	1	1.0859e+07	93	10.4313	4.93213
P68400	Casein kinase II subunit alpha OS=Homo sapiens GN=CSNK2A1 PE=1 SV=1 - [CSK21_HUMAN]	5.04333	4.86	2	1	1	1	1.63267e+07	391	45.1148	7.73779
Q9NTJ5	Phosphatidylinositide phosphatase SAC1 OS=Homo sapiens GN=SACM1L PE=1 SV=2 - [SAC1_HUMAN]	5.03994	4.43	1	1	1	1	8.5373e+06	587	66.924	7.12256
Q8NDH3	Probable aminopeptidase NPEPL1 OS=Homo sapiens GN=NPEPL1 PE=1 SV=3 - [PEPL1_HUMAN]	5.0346	4.4	1	1	1	1	3.88152e+06	523	55.8255	6.87354
P15170	Eukaryotic peptide chain release factor GTP-binding subunit ERF3A OS=Homo sapiens GN=GSPT1 PE=1 SV=1 - [ERF3A_HUMAN]	5.03097	3.21	2	1	1	1	2.2152e+06	499	55.7203	5.61768
P13798	Acylamino-acid-releasing enzyme OS=Homo sapiens GN=APEH PE=1 SV=4 - [ACPH_HUMAN]	5.00422	3.14	1	1	1	1	7534470	732	81.1726	5.47803
P13807	Glycogen [starch] synthase, muscle OS=Homo sapiens GN=GYS1 PE=1 SV=2 - [GYS1_HUMAN]	4.99978	3.26	1	1	1	1	1.06367e+07	737	83.7325	6.17627
P09960	Leukotriene A-4 hydrolase OS=Homo sapiens GN=LTA4H PE=1 SV=2 - [LKHA4_HUMAN]	4.99663	8.51	1	3	3	3	1.85026e+07	611	69.2412	6.17627
P50479	PDZ and LIM domain protein 4 OS=Homo sapiens GN=PDLIM4 PE=1 SV=2 - [PDLI4_HUMAN]	4.96223	9.39	1	1	1	1	2.23895e+07	330	35.3757	7.91357
Q16401	26S proteasome non-ATPase regulatory subunit 5 OS=Homo sapiens GN=PSMD5 PE=1 SV=3 - [PSMD5_HUMAN]	4.95356	4.17	1	1	1	2	3.27846e+06	504	56.1604	5.47803
P62829	60S ribosomal protein L23 OS=Homo sapiens GN=RPL23 PE=1 SV=1 - [RL23_HUMAN]	4.94942	14.29	1	1	1	1	3.23488e+07	140	14.8561	10.5063
P13674	Prolyl 4-hydroxylase subunit alpha-1 OS=Homo sapiens GN=P4HA1 PE=1 SV=2 - [P4HA1_HUMAN]	4.92786	3.56	1	1	1	1	8.89186e+06	534	61.011	6.01123
P43243	Matrin-3 OS=Homo sapiens GN=MATR3 PE=1 SV=2 - [MATR3_HUMAN]	4.92489	4.6	1	2	2	2	4.89644e+06	847	94.5648	6.25244
Q13131	5'-AMP-activated protein kinase catalytic subunit alpha-1 OS=Homo sapiens GN=PRKAA1 PE=1 SV=4 - [AAPK1_HUMAN]	4.91943	3.04	1	1	1	1	1.08963e+07	559	63.9686	8.11865
P61769	Beta-2-microglobulin OS=Homo sapiens GN=B2M PE=1 SV=1 - [B2MG_HUMAN]	4.90834	18.49	1	1	1	1	18102157	119	13.7059	6.52197
P49411	Elongation factor Tu, mitochondrial OS=Homo sapiens GN=TUFM PE=1 SV=2 - [EFTU_HUMAN]	4.90273	4.2	1	1	1	1	3.01967e+07	452	49.5102	7.60596
P78527	DNA-dependent protein kinase catalytic subunit OS=Homo sapiens GN=PRKDC PE=1 SV=3 - [PRKDC_HUMAN]	4.89686	0.46	1	1	1	2	1.93581e+06	4128	468.788	7.12256
P61201	COP9 signalosome complex subunit 2 OS=Homo sapiens GN=COPS2 PE=1 SV=1 - [CSN2_HUMAN]	4.87225	5.64	1	1	1	1	4.72716e+06	443	51.5641	5.52881
P48960	CD97 antigen OS=Homo sapiens GN=CD97 PE=1 SV=4 - [CD97_HUMAN]	4.86094	1.92	1	1	1	1	8.53595e+06	835	91.8091	6.87354
P28838	Cytosol aminopeptidase OS=Homo sapiens GN=LAP3 PE=1 SV=3 - [AMPL_HUMAN]	4.85025	3.47	1	1	1	1	1.9776e+07	519	56.1308	7.92822
Q7Z4I7	LIM and senescent cell antigen-like-containing domain protein 2 OS=Homo sapiens GN=LIMS2 PE=1 SV=1 - [LIMS2_HUMAN]	4.84597	4.4	1	1	1	1	1.8239e+07	341	38.8896	8.04541
P52306	Rap1 GTPase-GDP dissociation stimulator 1 OS=Homo sapiens GN=RAP1GDS1 PE=1 SV=3 - [GDS1_HUMAN]	4.83387	3.13	1	1	1	1	6.58839e+06	607	66.2745	5.31299
Q96KP4	Cytosolic non-specific dipeptidase OS=Homo sapiens GN=CNDP2 PE=1 SV=2 - [CNDP2_HUMAN]	4.83207	5.89	1	1	1	1	1.99038e+06	475	52.8449	5.97314
Q9Y625	Glypican-6 OS=Homo sapiens GN=GPC6 PE=1 SV=1 - [GPC6_HUMAN]	4.82802	2.7	1	1	1	1	1.82692e+07	555	62.6949	5.41455
Q66K74	Microtubule-associated protein 1S OS=Homo sapiens GN=MAP1S PE=1 SV=2 - [MAP1S_HUMAN]	4.82476	8.5	1	3	3	4	7.82046e+06	1059	112.142	7.29834
Q9UBI6	Guanine nucleotide-binding protein G(I)/G(S)/G(O) subunit gamma-12 OS=Homo sapiens GN=GNG12 PE=1 SV=3 - [GBG12_HUMAN]	4.81998	22.22	1	1	1	1	1.33461e+08	72	8.00117	8.96826
P06748	Nucleophosmin OS=Homo sapiens GN=NPM1 PE=1 SV=2 - [NPM_HUMAN]	4.81084	4.76	1	1	1	1	9.80851e+06	294	32.5548	4.77979
P53004	Biliverdin reductase A OS=Homo sapiens GN=BLVRA PE=1 SV=2 - [BIEA_HUMAN]	4.80332	5.74	1	1	1	1	8.75974e+06	296	33.4073	6.44287
O94826	Mitochondrial import receptor subunit TOM70 OS=Homo sapiens GN=TOMM70 PE=1 SV=1 - [TOM70_HUMAN]	4.79949	2.96	1	1	1	1	4.72137e+06	608	67.412	7.12256
Q15631	Translin OS=Homo sapiens GN=TSN PE=1 SV=1 - [TSN_HUMAN]	4.78763	8.77	1	1	1	1	1.86221e+07	228	26.1668	6.44287
O94874	E3 UFM1-protein ligase 1 OS=Homo sapiens GN=UFL1 PE=1 SV=2 - [UFL1_HUMAN]	4.78152	2.52	1	1	1	1	5.65417e+06	794	89.5398	6.78564
Q14152	Eukaryotic translation initiation factor 3 subunit A OS=Homo sapiens GN=EIF3A PE=1 SV=1 - [EIF3A_HUMAN]	4.76085	2.1	1	2	2	2	4.52942e+06	1382	166.468	6.78564
Q9HDC9	Adipocyte plasma membrane-associated protein OS=Homo sapiens GN=APMAP PE=1 SV=2 - [APMAP_HUMAN]	4.76031	6.49	1	1	1	1	1.71349e+07	416	46.4509	6.16357
Q93034	Cullin-5 OS=Homo sapiens GN=CUL5 PE=1 SV=4 - [CUL5_HUMAN]	4.75872	3.46	1	1	1	1	2.64276e+06	780	90.8974	7.94287
Q92905	COP9 signalosome complex subunit 5 OS=Homo sapiens GN=COPS5 PE=1 SV=4 - [CSN5_HUMAN]	4.75726	5.69	1	1	1	1	1.81071e+07	334	37.5547	6.53662
P55290	Cadherin-13 OS=Homo sapiens GN=CDH13 PE=1 SV=1 - [CAD13_HUMAN]	4.75577	3.23	1	1	1	1	1.14692e+07	713	78.2379	4.98291
Q86VW0	SEC14 domain and spectrin repeat-containing protein 1 OS=Homo sapiens GN=SESTD1 PE=1 SV=2 - [SESD1_HUMAN]	4.75553	4.17	1	1	1	1	5.95304e+06	696	79.2983	5.09717
P22694	cAMP-dependent protein kinase catalytic subunit beta OS=Homo sapiens GN=PRKACB PE=1 SV=2 - [KAPCB_HUMAN]	4.75117	4.84	1	1	1	1	1.2537e+07	351	40.597	8.77783
Q08499	cAMP-specific 3',5'-cyclic phosphodiesterase 4D OS=Homo sapiens GN=PDE4D PE=1 SV=2 - [PDE4D_HUMAN]	4.71232	3.21	1	1	1	1	1.01476e+07	809	91.0579	5.5415
P61513	60S ribosomal protein L37a OS=Homo sapiens GN=RPL37A PE=1 SV=2 - [RL37A_HUMAN]	4.71075	19.57	1	1	1	1	2.0089e+07	92	10.2685	10.4331
Q9UHL4	Dipeptidyl peptidase 2 OS=Homo sapiens GN=DPP7 PE=1 SV=3 - [DPP2_HUMAN]	4.69765	4.07	1	1	1	1	2.97226e+06	492	54.3072	6.31592
P14314	Glucosidase 2 subunit beta OS=Homo sapiens GN=PRKCSH PE=1 SV=2 - [GLU2B_HUMAN]	4.68006	3.98	1	1	1	1	5.05325e+07	528	59.3878	4.41162
P31040	Succinate dehydrogenase [ubiquinone] flavoprotein subunit, mitochondrial OS=Homo sapiens GN=SDHA PE=1 SV=2 - [SDHA_HUMAN]	4.6541	2.11	1	1	1	1	9.53421e+06	664	72.6453	7.38623
P35637	RNA-binding protein FUS OS=Homo sapiens GN=FUS PE=1 SV=1 - [FUS_HUMAN]	4.6429	6.08	1	1	1	1		526	53.3938	9.36377
P48059	LIM and senescent cell antigen-like-containing domain protein 1 OS=Homo sapiens GN=LIMS1 PE=1 SV=4 - [LIMS1_HUMAN]	4.62393	8.62	1	2	2	2	1.83874e+07	325	37.2258	8.04541
O95834	Echinoderm microtubule-associated protein-like 2 OS=Homo sapiens GN=EML2 PE=1 SV=1 - [EMAL2_HUMAN]	4.61968	4.93	1	2	2	2	6.99038e+06	649	70.6341	6.31592
Q9H993	Protein-glutamate O-methyltransferase OS=Homo sapiens GN=ARMT1 PE=1 SV=1 - [ARMT1_HUMAN]	4.61873	5.44	1	1	1	1	2.79885e+06	441	51.1399	5.75732
Q12816	Trophinin OS=Homo sapiens GN=TRO PE=1 SV=3 - [TROP_HUMAN]	4.61678	1.4	1	1	1	2	4.09057e+07	1431	143.628	9.02686
Q9H0N0	Ras-related protein Rab-6C OS=Homo sapiens GN=RAB6C PE=1 SV=2 - [RAB6C_HUMAN]	4.59554	8.66	1	1	1	1	1.87706e+07	254	28.3374	7.7085
P05386	60S acidic ribosomal protein P1 OS=Homo sapiens GN=RPLP1 PE=1 SV=1 - [RLA1_HUMAN]	4.57631	37.72	1	1	1	2	27315529	114	11.5067	4.32275
Q16698	2,4-dienoyl-CoA reductase, mitochondrial OS=Homo sapiens GN=DECR1 PE=1 SV=1 - [DECR_HUMAN]	4.56897	6.57	1	1	1	1	1.73388e+07	335	36.0448	9.27588
Q9H444	Charged multivesicular body protein 4b OS=Homo sapiens GN=CHMP4B PE=1 SV=1 - [CHM4B_HUMAN]	4.56043	12.05	1	1	1	1	2.7976e+07	224	24.9346	4.81787
P60033	CD81 antigen OS=Homo sapiens GN=CD81 PE=1 SV=1 - [CD81_HUMAN]	4.55752	15.25	1	2	2	2	5.47681e+07	236	25.7921	5.2876
O75351	Vacuolar protein sorting-associated protein 4B OS=Homo sapiens GN=VPS4B PE=1 SV=2 - [VPS4B_HUMAN]	4.5511	4.28	1	1	1	1	1.35342e+07	444	49.2715	7.2251
Q16658	Fascin OS=Homo sapiens GN=FSCN1 PE=1 SV=3 - [FSCN1_HUMAN]	4.54827	3.65	1	1	1	1	6.82596e+06	493	54.4961	7.23975
Q9Y4F1	FERM, ARHGEF and pleckstrin domain-containing protein 1 OS=Homo sapiens GN=FARP1 PE=1 SV=1 - [FARP1_HUMAN]	4.5411	5.26	1	2	2	3	1.76044e+07	1045	118.559	8.14795
O43741	5'-AMP-activated protein kinase subunit beta-2 OS=Homo sapiens GN=PRKAB2 PE=1 SV=1 - [AAKB2_HUMAN]	4.49257	11.03	1	1	1	1	2.09486e+07	272	30.2832	6.45557
P47897	Glutamine--tRNA ligase OS=Homo sapiens GN=QARS PE=1 SV=1 - [SYQ_HUMAN]	4.47908	2.97	1	1	1	1	6.73396e+06	775	87.7429	7.15186
P54725	UV excision repair protein RAD23 homolog A OS=Homo sapiens GN=RAD23A PE=1 SV=1 - [RD23A_HUMAN]	4.47544	8.26	1	1	1	1	3.10987e+07	363	39.5847	4.57666
Q70UQ0	Inhibitor of nuclear factor kappa-B kinase-interacting protein OS=Homo sapiens GN=IKBIP PE=1 SV=1 - [IKIP_HUMAN]	4.45849	6	1	1	1	1	4.61117e+06	350	39.285	9.17334
Q7L1Q6	Basic leucine zipper and W2 domain-containing protein 1 OS=Homo sapiens GN=BZW1 PE=1 SV=1 - [BZW1_HUMAN]	4.45701	6.21	1	1	1	1	1.24297e+07	419	48.0127	5.92236
Q9UL25	Ras-related protein Rab-21 OS=Homo sapiens GN=RAB21 PE=1 SV=3 - [RAB21_HUMAN]	4.44529	7.56	1	1	1	1	1.51738e+07	225	24.3323	7.94287
Q969X5	Endoplasmic reticulum-Golgi intermediate compartment protein 1 OS=Homo sapiens GN=ERGIC1 PE=1 SV=1 - [ERGI1_HUMAN]	4.43769	8.28	1	1	1	1	1.35585e+07	290	32.5715	7.06396
O95810	Caveolae-associated protein 2 OS=Homo sapiens GN=CAVIN2 PE=1 SV=3 - [CAVN2_HUMAN]	4.42709	4	1	1	1	1	3.07372e+07	425	47.1446	5.21143
P49354	Protein farnesyltransferase/geranylgeranyltransferase type-1 subunit alpha OS=Homo sapiens GN=FNTA PE=1 SV=1 - [FNTA_HUMAN]	4.42591	4.75	1	1	1	1	5.97632e+06	379	44.3811	5.08447
Q8IWE2	Protein NOXP20 OS=Homo sapiens GN=FAM114A1 PE=1 SV=2 - [NXP20_HUMAN]	4.41497	6.22	1	2	2	3	1.22349e+07	563	60.7041	4.67822
P62888	60S ribosomal protein L30 OS=Homo sapiens GN=RPL30 PE=1 SV=2 - [RL30_HUMAN]	4.40526	13.91	1	1	1	1	23263966	115	12.7757	9.62744
P14174	Macrophage migration inhibitory factor OS=Homo sapiens GN=MIF PE=1 SV=4 - [MIF_HUMAN]	4.4016	7.83	1	1	1	2	1.48253e+08	115	12.4682	7.88428
P23381	Tryptophan--tRNA ligase, cytoplasmic OS=Homo sapiens GN=WARS PE=1 SV=2 - [SYWC_HUMAN]	4.38919	3.4	1	1	1	1	1.50867e+07	471	53.1316	6.22705
Q9BS40	Latexin OS=Homo sapiens GN=LXN PE=1 SV=2 - [LXN_HUMAN]	4.38341	8.11	1	1	1	1	9.15824e+06	222	25.7339	5.78271
Q9UBT2	SUMO-activating enzyme subunit 2 OS=Homo sapiens GN=UBA2 PE=1 SV=2 - [SAE2_HUMAN]	4.33075	3.75	1	1	1	1	8.49261e+06	640	71.1792	5.2876
Q13576	Ras GTPase-activating-like protein IQGAP2 OS=Homo sapiens GN=IQGAP2 PE=1 SV=4 - [IQGA2_HUMAN]	4.32269	1.84	1	1	1	1	3.22321e+06	1575	180.465	5.64307
Q06830	Peroxiredoxin-1 OS=Homo sapiens GN=PRDX1 PE=1 SV=1 - [PRDX1_HUMAN]	4.31519	12.56	1	1	2	2	4.01068e+07	199	22.0963	8.1333
Q9P2J5	Leucine--tRNA ligase, cytoplasmic OS=Homo sapiens GN=LARS PE=1 SV=2 - [SYLC_HUMAN]	4.31362	1.7	1	1	1	1	8.81306e+06	1176	134.379	7.29834
P63092	Guanine nucleotide-binding protein G(s) subunit alpha isoforms short OS=Homo sapiens GN=GNAS PE=1 SV=1 - [GNAS2_HUMAN]	4.30073	6.85	2	1	1	1	9.59918e+06	394	45.6359	5.8208
P26022	Pentraxin-related protein PTX3 OS=Homo sapiens GN=PTX3 PE=1 SV=3 - [PTX3_HUMAN]	4.29477	3.41	1	1	1	1	10923450	381	41.9488	5.0083
P62913	60S ribosomal protein L11 OS=Homo sapiens GN=RPL11 PE=1 SV=2 - [RL11_HUMAN]	4.28487	7.87	1	1	1	1	4.18367e+07	178	20.2396	9.59814
Q9H9B4	Sideroflexin-1 OS=Homo sapiens GN=SFXN1 PE=1 SV=4 - [SFXN1_HUMAN]	4.28015	10.56	1	1	1	1	2.7758e+06	322	35.5963	9.0708
Q14258	E3 ubiquitin/ISG15 ligase TRIM25 OS=Homo sapiens GN=TRIM25 PE=1 SV=2 - [TRI25_HUMAN]	4.25363	2.86	1	1	1	1	2.06165e+06	630	70.9277	8.08936
P30038	Delta-1-pyrroline-5-carboxylate dehydrogenase, mitochondrial OS=Homo sapiens GN=ALDH4A1 PE=1 SV=3 - [AL4A1_HUMAN]	4.22579	3.2	1	1	1	1	1.40069e+06	563	61.6806	8.07471
O94919	Endonuclease domain-containing 1 protein OS=Homo sapiens GN=ENDOD1 PE=1 SV=2 - [ENDD1_HUMAN]	4.22533	6.6	1	1	1	1	1.93621e+07	500	54.9813	5.70654
Q9H9Q2	COP9 signalosome complex subunit 7b OS=Homo sapiens GN=COPS7B PE=1 SV=1 - [CSN7B_HUMAN]	4.21885	6.82	1	1	1	1	4.10214e+06	264	29.6034	6.15088
Q9H3U1	Protein unc-45 homolog A OS=Homo sapiens GN=UNC45A PE=1 SV=1 - [UN45A_HUMAN]	4.21772	2.12	1	1	1	1	2.58418e+06	944	103.011	6.07471
Q9UHG3	Prenylcysteine oxidase 1 OS=Homo sapiens GN=PCYOX1 PE=1 SV=3 - [PCYOX_HUMAN]	4.21181	2.97	1	1	1	1	1.59223e+07	505	56.6037	6.17627
P10253	Lysosomal alpha-glucosidase OS=Homo sapiens GN=GAA PE=1 SV=4 - [LYAG_HUMAN]	4.20652	2.84	1	1	1	1	7.49174e+06	952	105.257	5.99854
Q99471	Prefoldin subunit 5 OS=Homo sapiens GN=PFDN5 PE=1 SV=2 - [PFD5_HUMAN]	4.2065	11.69	1	1	1	1	6.64367e+06	154	17.317	6.32861
P46782	40S ribosomal protein S5 OS=Homo sapiens GN=RPS5 PE=1 SV=4 - [RS5_HUMAN]	4.20462	7.35	1	1	1	1	11387649	204	22.8621	9.71533
P51571	Translocon-associated protein subunit delta OS=Homo sapiens GN=SSR4 PE=1 SV=1 - [SSRD_HUMAN]	4.20308	10.98	1	1	1	1	2.28352e+07	173	18.9866	6.15088
Q06124	Tyrosine-protein phosphatase non-receptor type 11 OS=Homo sapiens GN=PTPN11 PE=1 SV=2 - [PTN11_HUMAN]	4.16938	3.02	1	1	1	1	2.57568e+07	597	68.3933	7.29834
Q9Y3I0	tRNA-splicing ligase RtcB homolog OS=Homo sapiens GN=RTCB PE=1 SV=1 - [RTCB_HUMAN]	4.13432	5.94	1	1	1	1	2.5808e+07	505	55.1749	7.2251
Q5EBL4	RILP-like protein 1 OS=Homo sapiens GN=RILPL1 PE=1 SV=1 - [RIPL1_HUMAN]	4.10404	5.71	1	1	1	1	2.12942e+06	403	47.079	5.21143
O94979	Protein transport protein Sec31A OS=Homo sapiens GN=SEC31A PE=1 SV=3 - [SC31A_HUMAN]	4.09634	4.43	1	2	2	2	8.66698e+06	1220	132.931	6.88818
P28070	Proteasome subunit beta type-4 OS=Homo sapiens GN=PSMB4 PE=1 SV=4 - [PSB4_HUMAN]	4.09088	8.33	1	1	1	1	1.80185e+07	264	29.1855	5.97314
P55809	Succinyl-CoA:3-ketoacid coenzyme A transferase 1, mitochondrial OS=Homo sapiens GN=OXCT1 PE=1 SV=1 - [SCOT1_HUMAN]	4.08788	6.15	1	1	1	1	1.10327e+07	520	56.1219	7.45947
P51636	Caveolin-2 OS=Homo sapiens GN=CAV2 PE=1 SV=2 - [CAV2_HUMAN]	4.06765	11.11	1	1	1	1	3.9085e+07	162	18.2792	5.2749
O00148	ATP-dependent RNA helicase DDX39A OS=Homo sapiens GN=DDX39A PE=1 SV=2 - [DX39A_HUMAN]	4.04918	3.28	2	1	1	1	1.91092e+07	427	49.098	5.68115
P51991	Heterogeneous nuclear ribonucleoprotein A3 OS=Homo sapiens GN=HNRNPA3 PE=1 SV=2 - [ROA3_HUMAN]	4.04206	4.23	1	1	1	1	3.08381e+07	378	39.5706	9.01221
P54920	Alpha-soluble NSF attachment protein OS=Homo sapiens GN=NAPA PE=1 SV=3 - [SNAA_HUMAN]	4.04128	5.08	1	1	1	1	1.2391e+07	295	33.2113	5.36377
P48739	Phosphatidylinositol transfer protein beta isoform OS=Homo sapiens GN=PITPNB PE=1 SV=2 - [PIPNB_HUMAN]	4.02581	8.86	1	1	1	1	23471603	271	31.5199	6.87354
Q8NC51	Plasminogen activator inhibitor 1 RNA-binding protein OS=Homo sapiens GN=SERBP1 PE=1 SV=2 - [PAIRB_HUMAN]	4.02222	3.92	1	1	1	1	1.97016e+07	408	44.9385	8.646
P00367	Glutamate dehydrogenase 1, mitochondrial OS=Homo sapiens GN=GLUD1 PE=1 SV=2 - [DHE3_HUMAN]	4.00133	4.12	1	1	1	1	35062516	558	61.3592	7.79639
P01019	Angiotensinogen OS=Homo sapiens GN=AGT PE=1 SV=1 - [ANGT_HUMAN]	3.98065	4.95	1	1	1	1	3.30566e+06	485	53.1205	6.31592
O95278	Laforin OS=Homo sapiens GN=EPM2A PE=1 SV=2 - [EPM2A_HUMAN]	3.96594	12.39	1	1	1	1	7.30868e+06	331	37.1334	6.65381
P51808	Dynein light chain Tctex-type 3 OS=Homo sapiens GN=DYNLT3 PE=1 SV=1 - [DYLT3_HUMAN]	3.95981	29.31	1	1	1	1	1.36637e+07	116	13.0532	5.65576
P39687	Acidic leucine-rich nuclear phosphoprotein 32 family member A OS=Homo sapiens GN=ANP32A PE=1 SV=1 - [AN32A_HUMAN]	3.95944	11.65	1	1	1	1	4.67234e+06	249	28.5683	4.09424
Q99623	Prohibitin-2 OS=Homo sapiens GN=PHB2 PE=1 SV=2 - [PHB2_HUMAN]	3.95149	4.35	1	1	1	1	8.55035e+06	299	33.2759	9.83252
P55327	Tumor protein D52 OS=Homo sapiens GN=TPD52 PE=1 SV=2 - [TPD52_HUMAN]	3.931	14.29	1	1	1	1	2.0308e+07	224	24.3122	4.83057
Q14161	ARF GTPase-activating protein GIT2 OS=Homo sapiens GN=GIT2 PE=1 SV=2 - [GIT2_HUMAN]	3.9252	2.37	1	1	1	1	3.12598e+06	759	84.4902	7.2251
P35527	Keratin, type I cytoskeletal 9 OS=Homo sapiens GN=KRT9 PE=1 SV=3 - [K1C9_HUMAN]	3.91455	4.01	1	1	1	1	1.77822e+07	623	62.0268	5.23682
Q16630	Cleavage and polyadenylation specificity factor subunit 6 OS=Homo sapiens GN=CPSF6 PE=1 SV=2 - [CPSF6_HUMAN]	3.90983	4.54	1	1	1	1	2.13901e+06	551	59.1734	7.15186
P12081	Histidine--tRNA ligase, cytoplasmic OS=Homo sapiens GN=HARS PE=1 SV=2 - [SYHC_HUMAN]	3.90678	4.91	1	1	1	1	7.65553e+06	509	57.3742	5.88428
Q53GG5	PDZ and LIM domain protein 3 OS=Homo sapiens GN=PDLIM3 PE=1 SV=1 - [PDLI3_HUMAN]	3.8764	4.12	1	1	1	1	1.05876e+08	364	39.2074	6.88818
O43583	Density-regulated protein OS=Homo sapiens GN=DENR PE=1 SV=2 - [DENR_HUMAN]	3.84698	8.08	1	1	1	1	8.89949e+06	198	22.0781	5.30029
P04004	Vitronectin OS=Homo sapiens GN=VTN PE=1 SV=1 - [VTNC_HUMAN]	3.84376	3.14	1	1	1	1	1.77572e+07	478	54.2712	5.79541
P11413	Glucose-6-phosphate 1-dehydrogenase OS=Homo sapiens GN=G6PD PE=1 SV=4 - [G6PD_HUMAN]	3.84337	2.91	1	1	1	1	1.14619e+07	515	59.219	6.84424
P56192	Methionine--tRNA ligase, cytoplasmic OS=Homo sapiens GN=MARS PE=1 SV=2 - [SYMC_HUMAN]	3.83816	3.11	1	1	1	1	3.02432e+06	900	101.052	6.16357
Q9UKG1	DCC-interacting protein 13-alpha OS=Homo sapiens GN=APPL1 PE=1 SV=1 - [DP13A_HUMAN]	3.83601	3.53	1	1	1	1	3.44784e+06	709	79.6136	5.41455
P29972	Aquaporin-1 OS=Homo sapiens GN=AQP1 PE=1 SV=3 - [AQP1_HUMAN]	3.82962	7.43	1	1	1	1	3.60728e+07	269	28.5081	7.41553
P62277	40S ribosomal protein S13 OS=Homo sapiens GN=RPS13 PE=1 SV=2 - [RS13_HUMAN]	3.81623	9.93	1	1	1	1	4.14722e+07	151	17.2117	10.5356
Q969G5	Caveolae-associated protein 3 OS=Homo sapiens GN=CAVIN3 PE=1 SV=3 - [CAVN3_HUMAN]	3.80673	5.75	1	1	1	1	2.6574e+07	261	27.6845	6.43018
P53680	AP-2 complex subunit sigma OS=Homo sapiens GN=AP2S1 PE=1 SV=2 - [AP2S1_HUMAN]	3.79494	8.45	1	1	1	1	8.87003e+06	142	17.0067	6.17627
Q8NF91	Nesprin-1 OS=Homo sapiens GN=SYNE1 PE=1 SV=4 - [SYNE1_HUMAN]	3.78599	0.26	1	1	1	1		8797	1010.46	5.52881
P46952	3-hydroxyanthranilate 3,4-dioxygenase OS=Homo sapiens GN=HAAO PE=1 SV=2 - [3HAO_HUMAN]	3.78121	6.99	1	1	1	1	3971837	286	32.5355	5.88428
Q96LD4	Tripartite motif-containing protein 47 OS=Homo sapiens GN=TRIM47 PE=1 SV=2 - [TRI47_HUMAN]	3.77971	3.45	1	1	1	1	2.33871e+06	638	69.4879	6.44287
P43307	Translocon-associated protein subunit alpha OS=Homo sapiens GN=SSR1 PE=1 SV=3 - [SSRA_HUMAN]	3.7622	5.24	1	1	1	1	1.012e+07	286	32.2153	4.48779
P05023	Sodium/potassium-transporting ATPase subunit alpha-1 OS=Homo sapiens GN=ATP1A1 PE=1 SV=1 - [AT1A1_HUMAN]	3.75155	2.44	1	1	1	1	1.24701e+07	1023	112.824	5.49072
P38606	V-type proton ATPase catalytic subunit A OS=Homo sapiens GN=ATP6V1A PE=1 SV=2 - [VATA_HUMAN]	3.74983	2.92	1	1	1	1	4.45343e+06	617	68.2605	5.51611
P11177	Pyruvate dehydrogenase E1 component subunit beta, mitochondrial OS=Homo sapiens GN=PDHB PE=1 SV=3 - [ODPB_HUMAN]	3.73818	4.46	1	1	1	1	15975511	359	39.208	6.65381
P19338	Nucleolin OS=Homo sapiens GN=NCL PE=1 SV=3 - [NUCL_HUMAN]	3.7176	3.1	1	1	1	1	1.39259e+07	710	76.5684	4.70361
Q03252	Lamin-B2 OS=Homo sapiens GN=LMNB2 PE=1 SV=4 - [LMNB2_HUMAN]	3.69375	2.1	1	1	1	1	1.61747e+07	620	69.9057	5.59229
Q9H3S7	Tyrosine-protein phosphatase non-receptor type 23 OS=Homo sapiens GN=PTPN23 PE=1 SV=1 - [PTN23_HUMAN]	3.68655	3	1	2	2	2	1.43468e+06	1636	178.861	6.91748
Q6NUK1	Calcium-binding mitochondrial carrier protein SCaMC-1 OS=Homo sapiens GN=SLC25A24 PE=1 SV=2 - [SCMC1_HUMAN]	3.68475	3.35	1	1	1	1	1.87596e+06	477	53.3203	6.32861
Q96IZ0	PRKC apoptosis WT1 regulator protein OS=Homo sapiens GN=PAWR PE=1 SV=1 - [PAWR_HUMAN]	3.67901	5	1	1	1	1	19534432	340	36.5454	5.41455
Q8NI22	Multiple coagulation factor deficiency protein 2 OS=Homo sapiens GN=MCFD2 PE=1 SV=1 - [MCFD2_HUMAN]	3.66445	16.44	1	1	1	1	6.4914e+06	146	16.3798	4.62744
Q6BCY4	NADH-cytochrome b5 reductase 2 OS=Homo sapiens GN=CYB5R2 PE=1 SV=1 - [NB5R2_HUMAN]	3.65192	7.25	1	1	1	1	1.51715e+07	276	31.4384	8.49951
P05091	Aldehyde dehydrogenase, mitochondrial OS=Homo sapiens GN=ALDH2 PE=1 SV=2 - [ALDH2_HUMAN]	3.63707	3.29	1	1	1	1	1.03881e+07	517	56.3456	7.04932
O00469	Procollagen-lysine,2-oxoglutarate 5-dioxygenase 2 OS=Homo sapiens GN=PLOD2 PE=1 SV=2 - [PLOD2_HUMAN]	3.63572	3.12	1	1	1	1	4.74935e+06	737	84.6316	6.7124
Q8N139	ATP-binding cassette sub-family A member 6 OS=Homo sapiens GN=ABCA6 PE=1 SV=2 - [ABCA6_HUMAN]	3.6199	1.61	1	1	1	1	16410333	1617	184.167	7.35693
O95379	Tumor necrosis factor alpha-induced protein 8 OS=Homo sapiens GN=TNFAIP8 PE=1 SV=1 - [TFIP8_HUMAN]	3.61939	10.1	1	1	1	1	5.50779e+06	198	22.9889	7.92822
P54687	Branched-chain-amino-acid aminotransferase, cytosolic OS=Homo sapiens GN=BCAT1 PE=1 SV=3 - [BCAT1_HUMAN]	3.60373	5.18	1	1	1	1	6.33554e+06	386	42.9385	5.30029
Q9BTW9	Tubulin-specific chaperone D OS=Homo sapiens GN=TBCD PE=1 SV=2 - [TBCD_HUMAN]	3.60342	2.35	1	1	1	1		1192	132.515	6.18896
P49589	Cysteine--tRNA ligase, cytoplasmic OS=Homo sapiens GN=CARS PE=1 SV=3 - [SYCC_HUMAN]	3.58096	3.07	1	1	1	1	3.13404e+06	748	85.4192	6.75635
A0M8Q6	Immunoglobulin lambda constant 7 OS=Homo sapiens GN=IGLC7 PE=1 SV=3 - [IGLC7_HUMAN]	3.58018	14.15	7	1	1	1	1.12845e+08	106	11.2466	8.29443
O60237	Protein phosphatase 1 regulatory subunit 12B OS=Homo sapiens GN=PPP1R12B PE=1 SV=2 - [MYPT2_HUMAN]	3.57646	1.22	1	1	1	1	3.97125e+07	982	110.337	5.66846
O75339	Cartilage intermediate layer protein 1 OS=Homo sapiens GN=CILP PE=1 SV=4 - [CILP1_HUMAN]	3.56969	1.69	1	1	1	1	9.22887e+06	1184	132.48	8.41162
P08514	Integrin alpha-IIb OS=Homo sapiens GN=ITGA2B PE=1 SV=3 - [ITA2B_HUMAN]	3.51695	1.92	1	1	1	1	17660584	1039	113.306	5.37646
P54289	Voltage-dependent calcium channel subunit alpha-2/delta-1 OS=Homo sapiens GN=CACNA2D1 PE=1 SV=3 - [CA2D1_HUMAN]	3.51548	2.99	1	2	2	2	1.39012e+07	1103	124.49	5.2749
P62330	ADP-ribosylation factor 6 OS=Homo sapiens GN=ARF6 PE=1 SV=2 - [ARF6_HUMAN]	3.5144	15.43	1	1	1	1	4664125	175	20.0694	8.95361
P51648	Fatty aldehyde dehydrogenase OS=Homo sapiens GN=ALDH3A2 PE=1 SV=1 - [AL3A2_HUMAN]	3.50724	5.36	1	1	1	1	2.11251e+06	485	54.8129	7.88428
P63173	60S ribosomal protein L38 OS=Homo sapiens GN=RPL38 PE=1 SV=2 - [RL38_HUMAN]	3.50603	18.57	1	1	1	1	1.9159e+07	70	8.21273	10.0962
Q9UBV8	Peflin OS=Homo sapiens GN=PEF1 PE=1 SV=1 - [PEF1_HUMAN]	3.4986	4.58	1	1	1	1	8.05158e+06	284	30.3613	6.53662
Q9H4G4	Golgi-associated plant pathogenesis-related protein 1 OS=Homo sapiens GN=GLIPR2 PE=1 SV=3 - [GAPR1_HUMAN]	3.48959	11.04	1	1	1	1	2.10134e+07	154	17.2075	9.40771
O95967	EGF-containing fibulin-like extracellular matrix protein 2 OS=Homo sapiens GN=EFEMP2 PE=1 SV=3 - [FBLN4_HUMAN]	3.45543	5.64	1	1	1	1		443	49.3723	4.94482
Q96HD1	Cysteine-rich with EGF-like domain protein 1 OS=Homo sapiens GN=CRELD1 PE=1 SV=3 - [CREL1_HUMAN]	3.44142	3.81	1	1	1	1	5.42531e+06	420	45.4088	4.86865
P62750	60S ribosomal protein L23a OS=Homo sapiens GN=RPL23A PE=1 SV=1 - [RL23A_HUMAN]	3.42519	8.33	1	1	1	1	3.64493e+07	156	17.6841	10.4478
Q10588	ADP-ribosyl cyclase/cyclic ADP-ribose hydrolase 2 OS=Homo sapiens GN=BST1 PE=1 SV=2 - [BST1_HUMAN]	3.41976	4.09	1	1	1	1	1.44486e+07	318	35.7011	7.79639
Q14914	Prostaglandin reductase 1 OS=Homo sapiens GN=PTGR1 PE=1 SV=2 - [PTGR1_HUMAN]	3.41728	5.47	1	1	1	2	2.56822e+06	329	35.8467	8.29443
Q00005	Serine/threonine-protein phosphatase 2A 55 kDa regulatory subunit B beta isoform OS=Homo sapiens GN=PPP2R2B PE=1 SV=1 - [2ABB_HUMAN]	3.40537	3.16	3	1	1	1	6.46654e+06	443	51.6776	6.44287
P67809	Nuclease-sensitive element-binding protein 1 OS=Homo sapiens GN=YBX1 PE=1 SV=3 - [YBOX1_HUMAN]	3.40297	5.25	3	1	1	1	1.59418e+07	324	35.9027	9.87646
Q9BQE5	Apolipoprotein L2 OS=Homo sapiens GN=APOL2 PE=1 SV=1 - [APOL2_HUMAN]	3.40151	7.72	1	1	1	1		337	37.0694	6.7417
P36405	ADP-ribosylation factor-like protein 3 OS=Homo sapiens GN=ARL3 PE=1 SV=2 - [ARL3_HUMAN]	3.38925	9.89	1	1	1	1	2795770	182	20.4428	7.23975
Q9HA64	Ketosamine-3-kinase OS=Homo sapiens GN=FN3KRP PE=1 SV=2 - [KT3K_HUMAN]	3.36207	3.88	1	1	1	1	7.51041e+06	309	34.3902	7.32764
P22061	Protein-L-isoaspartate(D-aspartate) O-methyltransferase OS=Homo sapiens GN=PCMT1 PE=1 SV=4 - [PIMT_HUMAN]	3.33624	14.98	1	1	1	1	4.33108e+06	227	24.6206	7.21045
Q9BS26	Endoplasmic reticulum resident protein 44 OS=Homo sapiens GN=ERP44 PE=1 SV=1 - [ERP44_HUMAN]	3.3179	5.91	1	1	1	1	2660869	406	46.9414	5.26221
Q14103	Heterogeneous nuclear ribonucleoprotein D0 OS=Homo sapiens GN=HNRNPD PE=1 SV=1 - [HNRPD_HUMAN]	3.31367	3.94	1	1	1	1	4.45255e+07	355	38.4103	7.81104
P35613	Basigin OS=Homo sapiens GN=BSG PE=1 SV=2 - [BASI_HUMAN]	3.31228	4.68	1	1	1	1	2.54199e+07	385	42.1741	5.65576
O14936	Peripheral plasma membrane protein CASK OS=Homo sapiens GN=CASK PE=1 SV=3 - [CSKP_HUMAN]	3.30293	3.02	1	1	1	1	7.8213e+06	926	105.056	6.43018
P02749	Beta-2-glycoprotein 1 OS=Homo sapiens GN=APOH PE=1 SV=3 - [APOH_HUMAN]	3.29698	4.93	1	1	1	1	5.28072e+07	345	38.2727	7.97217
Q9H0W9	Ester hydrolase C11orf54 OS=Homo sapiens GN=C11orf54 PE=1 SV=1 - [CK054_HUMAN]	3.29148	5.4	1	1	1	1	5.78243e+06	315	35.0946	6.69775
Q14165	Malectin OS=Homo sapiens GN=MLEC PE=1 SV=1 - [MLEC_HUMAN]	3.27978	7.88	1	1	1	1	18286784	292	32.2136	5.41455
P27487	Dipeptidyl peptidase 4 OS=Homo sapiens GN=DPP4 PE=1 SV=2 - [DPP4_HUMAN]	3.27141	2.74	1	1	1	2	2.63119e+06	766	88.2225	6.03662
P23588	Eukaryotic translation initiation factor 4B OS=Homo sapiens GN=EIF4B PE=1 SV=2 - [IF4B_HUMAN]	3.27082	4.42	1	1	1	1	3.85966e+06	611	69.1103	5.73193
P20073	Annexin A7 OS=Homo sapiens GN=ANXA7 PE=1 SV=3 - [ANXA7_HUMAN]	3.26108	3.28	1	1	1	1	2.48373e+07	488	52.7058	5.68115
O15511	Actin-related protein 2/3 complex subunit 5 OS=Homo sapiens GN=ARPC5 PE=1 SV=3 - [ARPC5_HUMAN]	3.24963	8.61	1	1	1	1	1.78465e+07	151	16.3103	5.66846
O14880	Microsomal glutathione S-transferase 3 OS=Homo sapiens GN=MGST3 PE=1 SV=1 - [MGST3_HUMAN]	3.2419	9.21	1	1	1	1	2.016e+07	152	16.5056	9.37842
P36269	Glutathione hydrolase 5 proenzyme OS=Homo sapiens GN=GGT5 PE=1 SV=2 - [GGT5_HUMAN]	3.23994	2.05	1	1	1	1	5923771	586	62.2223	7.54736
P61457	Pterin-4-alpha-carbinolamine dehydratase OS=Homo sapiens GN=PCBD1 PE=1 SV=2 - [PHS_HUMAN]	3.23725	15.38	1	1	1	1	1.21338e+06	104	11.992	6.80029
P51149	Ras-related protein Rab-7a OS=Homo sapiens GN=RAB7A PE=1 SV=1 - [RAB7A_HUMAN]	3.22885	13.04	1	2	2	2	2.15761e+07	207	23.4748	6.69775
P49755	Transmembrane emp24 domain-containing protein 10 OS=Homo sapiens GN=TMED10 PE=1 SV=2 - [TMEDA_HUMAN]	3.21118	7.31	1	1	1	1	8.81054e+06	219	24.96	7.44482
O15260	Surfeit locus protein 4 OS=Homo sapiens GN=SURF4 PE=1 SV=3 - [SURF4_HUMAN]	3.20292	5.95	1	1	1	1	5.49815e+06	269	30.3738	7.78174
Q9Y5Z4	Heme-binding protein 2 OS=Homo sapiens GN=HEBP2 PE=1 SV=1 - [HEBP2_HUMAN]	3.18513	6.34	1	1	1	1	1.32826e+07	205	22.8612	4.62744
P46783	40S ribosomal protein S10 OS=Homo sapiens GN=RPS10 PE=1 SV=1 - [RS10_HUMAN]	3.17356	5.45	1	1	1	1	2.98835e+07	165	18.8859	10.1548
P53396	ATP-citrate synthase OS=Homo sapiens GN=ACLY PE=1 SV=3 - [ACLY_HUMAN]	3.17064	1.45	1	1	1	1	3.6465e+06	1101	120.762	7.32764
Q96AG4	Leucine-rich repeat-containing protein 59 OS=Homo sapiens GN=LRRC59 PE=1 SV=1 - [LRC59_HUMAN]	3.16071	3.91	1	1	1	1	1.25356e+07	307	34.9089	9.56885
P06732	Creatine kinase M-type OS=Homo sapiens GN=CKM PE=1 SV=2 - [KCRM_HUMAN]	3.15115	8.4	1	1	1	1	3.10717e+07	381	43.0739	7.25439
O75396	Vesicle-trafficking protein SEC22b OS=Homo sapiens GN=SEC22B PE=1 SV=4 - [SC22B_HUMAN]	3.13791	6.51	1	1	1	1	3.92255e+07	215	24.5775	6.91748
Q12965	Unconventional myosin-Ie OS=Homo sapiens GN=MYO1E PE=1 SV=2 - [MYO1E_HUMAN]	3.13787	4.33	2	2	2	3	5.35393e+06	1108	126.982	8.92432
Q12907	Vesicular integral-membrane protein VIP36 OS=Homo sapiens GN=LMAN2 PE=1 SV=1 - [LMAN2_HUMAN]	3.12904	3.37	1	1	1	1		356	40.2031	6.94678
Q92973	Transportin-1 OS=Homo sapiens GN=TNPO1 PE=1 SV=2 - [TNPO1_HUMAN]	3.12195	2.23	1	1	1	1	5.28564e+06	898	102.289	4.98291
Q15046	Lysine--tRNA ligase OS=Homo sapiens GN=KARS PE=1 SV=3 - [SYK_HUMAN]	3.11431	1.84	1	1	1	1	4.37753e+06	597	68.0046	6.354
P42224	Signal transducer and activator of transcription 1-alpha/beta OS=Homo sapiens GN=STAT1 PE=1 SV=2 - [STAT1_HUMAN]	3.11377	3.2	1	1	1	1	4.25477e+06	750	87.2795	6.04932
P10599	Thioredoxin OS=Homo sapiens GN=TXN PE=1 SV=3 - [THIO_HUMAN]	3.10819	12.38	1	1	1	1	54261311	105	11.7297	4.91943
P61803	Dolichyl-diphosphooligosaccharide--protein glycosyltransferase subunit DAD1 OS=Homo sapiens GN=DAD1 PE=1 SV=3 - [DAD1_HUMAN]	3.10698	10.62	1	1	1	1	2.54806e+07	113	12.4886	7.07861
P61077	Ubiquitin-conjugating enzyme E2 D3 OS=Homo sapiens GN=UBE2D3 PE=1 SV=1 - [UB2D3_HUMAN]	3.09493	16.33	2	1	1	1	5.26245e+06	147	16.6764	7.79639
Q9UPQ0	LIM and calponin homology domains-containing protein 1 OS=Homo sapiens GN=LIMCH1 PE=1 SV=4 - [LIMC1_HUMAN]	3.0832	1.48	1	1	1	1	2.48497e+06	1083	121.792	6.46826
Q15654	Thyroid receptor-interacting protein 6 OS=Homo sapiens GN=TRIP6 PE=1 SV=3 - [TRIP6_HUMAN]	3.08007	4.2	1	1	1	1	2.98708e+08	476	50.2555	7.37158
P63000	Ras-related C3 botulinum toxin substrate 1 OS=Homo sapiens GN=RAC1 PE=1 SV=1 - [RAC1_HUMAN]	3.07801	7.29	1	1	1	1	2.56681e+07	192	21.4362	8.49951
P20618	Proteasome subunit beta type-1 OS=Homo sapiens GN=PSMB1 PE=1 SV=2 - [PSB1_HUMAN]	3.06791	17.01	1	2	2	2	2.18865e+07	241	26.4724	8.1333
P78417	Glutathione S-transferase omega-1 OS=Homo sapiens GN=GSTO1 PE=1 SV=2 - [GSTO1_HUMAN]	3.03282	18.67	1	2	2	2	2.23612e+07	241	27.548	6.59521
P62249	40S ribosomal protein S16 OS=Homo sapiens GN=RPS16 PE=1 SV=2 - [RS16_HUMAN]	3.03273	6.85	1	1	1	1	1.92309e+07	146	16.435	10.2134
P98179	RNA-binding protein 3 OS=Homo sapiens GN=RBM3 PE=1 SV=1 - [RBM3_HUMAN]	3.03245	20.38	1	1	1	1	1.39158e+07	157	17.16	8.90967
P53621	Coatomer subunit alpha OS=Homo sapiens GN=COPA PE=1 SV=2 - [COPA_HUMAN]	3.03144	1.8	1	1	1	1	1.35793e+07	1224	138.258	7.66455
Q5VW32	BRO1 domain-containing protein BROX OS=Homo sapiens GN=BROX PE=1 SV=1 - [BROX_HUMAN]	3.02965	6.08	1	1	1	1	3.72701e+06	411	46.4467	7.6499
P62333	26S proteasome regulatory subunit 10B OS=Homo sapiens GN=PSMC6 PE=1 SV=1 - [PRS10_HUMAN]	3.01909	3.86	1	1	1	1	8.83964e+06	389	44.1451	7.48877
Q14203	Dynactin subunit 1 OS=Homo sapiens GN=DCTN1 PE=1 SV=3 - [DCTN1_HUMAN]	3.01535	1.33	1	1	1	1	6.8501e+06	1278	141.607	5.80811
P31153	S-adenosylmethionine synthase isoform type-2 OS=Homo sapiens GN=MAT2A PE=1 SV=1 - [METK2_HUMAN]	3.00829	3.8	1	1	1	1	1.50972e+07	395	43.6333	6.48096
P24539	ATP synthase F(0) complex subunit B1, mitochondrial OS=Homo sapiens GN=ATP5F1 PE=1 SV=2 - [AT5F1_HUMAN]	3.00016	5.86	1	1	1	1	1.47038e+07	256	28.8903	9.36377
Q9P2R7	Succinate--CoA ligase [ADP-forming] subunit beta, mitochondrial OS=Homo sapiens GN=SUCLA2 PE=1 SV=3 - [SUCB1_HUMAN]	2.99117	5.62	1	1	1	1	1.35594e+07	463	50.2852	7.41553
P06703	Protein S100-A6 OS=Homo sapiens GN=S100A6 PE=1 SV=1 - [S10A6_HUMAN]	2.98376	31.11	1	1	1	1	2.5421e+06	90	10.1733	5.47803
Q9BZJ3	Tryptase delta OS=Homo sapiens GN=TPSD1 PE=2 SV=2 - [TRYD_HUMAN]	2.97143	6.2	2	1	1	1	1.98177e+07	242	26.5664	5.90967
Q07020	60S ribosomal protein L18 OS=Homo sapiens GN=RPL18 PE=1 SV=2 - [RL18_HUMAN]	2.96751	6.91	1	1	1	1	1.9032e+07	188	21.6211	11.7222
P43686	26S proteasome regulatory subunit 6B OS=Homo sapiens GN=PSMC4 PE=1 SV=2 - [PRS6B_HUMAN]	2.9605	12.2	1	2	2	3	5.67442e+06	418	47.3365	5.21143
Q9UN36	Protein NDRG2 OS=Homo sapiens GN=NDRG2 PE=1 SV=2 - [NDRG2_HUMAN]	2.94828	5.66	1	1	1	1	2.17273e+06	371	40.7722	5.21143
Q58EX7	Puratrophin-1 OS=Homo sapiens GN=PLEKHG4 PE=1 SV=1 - [PKHG4_HUMAN]	2.94472	4.28	1	1	1	1		1191	130.72	5.64307
P30050	60S ribosomal protein L12 OS=Homo sapiens GN=RPL12 PE=1 SV=1 - [RL12_HUMAN]	2.938	18.79	1	2	2	2	1.87108e+07	165	17.8075	9.42236
Q07954	Prolow-density lipoprotein receptor-related protein 1 OS=Homo sapiens GN=LRP1 PE=1 SV=2 - [LRP1_HUMAN]	2.93243	0.53	1	1	1	1		4544	504.276	5.38916
Q96S86	Hyaluronan and proteoglycan link protein 3 OS=Homo sapiens GN=HAPLN3 PE=2 SV=1 - [HPLN3_HUMAN]	2.93069	7.5	1	1	1	1	1.28685e+07	360	40.8684	6.52197
P02746	Complement C1q subcomponent subunit B OS=Homo sapiens GN=C1QB PE=1 SV=3 - [C1QB_HUMAN]	2.9225	5.53	1	1	1	1	2.7789e+07	253	26.7045	8.63135
Q15113	Procollagen C-endopeptidase enhancer 1 OS=Homo sapiens GN=PCOLCE PE=1 SV=2 - [PCOC1_HUMAN]	2.91814	14.03	1	2	2	2	2.03842e+07	449	47.942	7.43018
Q9UIQ6	Leucyl-cystinyl aminopeptidase OS=Homo sapiens GN=LNPEP PE=1 SV=3 - [LCAP_HUMAN]	2.88975	1.46	1	1	1	1	3.88621e+06	1025	117.274	5.73193
P50570	Dynamin-2 OS=Homo sapiens GN=DNM2 PE=1 SV=2 - [DYN2_HUMAN]	2.88415	1.72	1	1	1	1	4.8727e+06	870	98.0032	7.44482
Q96AY3	Peptidyl-prolyl cis-trans isomerase FKBP10 OS=Homo sapiens GN=FKBP10 PE=1 SV=1 - [FKB10_HUMAN]	2.86338	2.06	1	1	1	1	14417809	582	64.2042	5.61768
P80723	Brain acid soluble protein 1 OS=Homo sapiens GN=BASP1 PE=1 SV=2 - [BASP1_HUMAN]	2.86056	12.33	1	1	1	1	6.44926e+06	227	22.68	4.62744
O75643	U5 small nuclear ribonucleoprotein 200 kDa helicase OS=Homo sapiens GN=SNRNP200 PE=1 SV=2 - [U520_HUMAN]	2.84138	0.89	1	1	1	1	1.47397e+06	2136	244.353	6.06201
P11277	Spectrin beta chain, erythrocytic OS=Homo sapiens GN=SPTB PE=1 SV=5 - [SPTB1_HUMAN]	2.83721	0.51	1	1	1	1	1.76823e+06	2137	246.316	5.2749
P24043	Laminin subunit alpha-2 OS=Homo sapiens GN=LAMA2 PE=1 SV=4 - [LAMA2_HUMAN]	2.82991	0.7	1	1	1	1	1.40722e+06	3122	343.684	6.40479
Q8IVN8	Somatomedin-B and thrombospondin type-1 domain-containing protein OS=Homo sapiens GN=SBSPON PE=1 SV=2 - [SBSPO_HUMAN]	2.82874	5.68	1	1	1	1	1.34742e+07	264	29.5905	7.50342
Q02818	Nucleobindin-1 OS=Homo sapiens GN=NUCB1 PE=1 SV=4 - [NUCB1_HUMAN]	2.82866	5.42	1	1	1	1		461	53.8463	5.24951
Q9NQW7	Xaa-Pro aminopeptidase 1 OS=Homo sapiens GN=XPNPEP1 PE=1 SV=3 - [XPP1_HUMAN]	2.81646	2.25	1	1	1	1	2.41482e+06	623	69.8732	5.66846
Q9H8Y8	Golgi reassembly-stacking protein 2 OS=Homo sapiens GN=GORASP2 PE=1 SV=3 - [GORS2_HUMAN]	2.81333	5.31	1	1	1	1	6.58385e+06	452	47.116	4.81787
P50914	60S ribosomal protein L14 OS=Homo sapiens GN=RPL14 PE=1 SV=4 - [RL14_HUMAN]	2.81256	5.58	1	1	1	1	4.20183e+07	215	23.417	10.9312
P00403	Cytochrome c oxidase subunit 2 OS=Homo sapiens GN=MT-CO2 PE=1 SV=1 - [COX2_HUMAN]	2.80962	4.41	1	1	1	1	4.32944e+07	227	25.5482	4.81787
Q96JJ7	Protein disulfide-isomerase TMX3 OS=Homo sapiens GN=TMX3 PE=1 SV=2 - [TMX3_HUMAN]	2.80884	6.17	1	1	1	1	1.86184e+06	454	51.8389	4.90674
Q9BSJ8	Extended synaptotagmin-1 OS=Homo sapiens GN=ESYT1 PE=1 SV=1 - [ESYT1_HUMAN]	2.80518	2.08	1	1	1	1	4.45215e+06	1104	122.78	5.8335
Q9GZS3	WD repeat-containing protein 61 OS=Homo sapiens GN=WDR61 PE=1 SV=1 - [WDR61_HUMAN]	2.79799	6.56	1	1	1	1	1.44874e+06	305	33.5598	5.46533
Q9BSL1	Ubiquitin-associated domain-containing protein 1 OS=Homo sapiens GN=UBAC1 PE=1 SV=1 - [UBAC1_HUMAN]	2.79764	6.42	1	1	1	1	2.42296e+06	405	45.31	4.91943
Q99873	Protein arginine N-methyltransferase 1 OS=Homo sapiens GN=PRMT1 PE=1 SV=2 - [ANM1_HUMAN]	2.7971	3.32	1	1	1	1	7.34102e+06	361	41.4885	5.42725
P31948	Stress-induced-phosphoprotein 1 OS=Homo sapiens GN=STIP1 PE=1 SV=1 - [STIP1_HUMAN]	2.78775	2.39	1	1	1	1	1.68344e+07	543	62.5994	6.80029
P22352	Glutathione peroxidase 3 OS=Homo sapiens GN=GPX3 PE=1 SV=2 - [GPX3_HUMAN]	2.76912	5.31	1	1	1	1	8888151	226	25.5369	8.1333
O43488	Aflatoxin B1 aldehyde reductase member 2 OS=Homo sapiens GN=AKR7A2 PE=1 SV=3 - [ARK72_HUMAN]	2.75963	5.29	1	1	1	1	14342514	359	39.5637	7.1665
P37837	Transaldolase OS=Homo sapiens GN=TALDO1 PE=1 SV=2 - [TALDO_HUMAN]	2.7577	3.26	1	1	1	1	2.46652e+07	337	37.5165	6.81494
Q9Y5L0	Transportin-3 OS=Homo sapiens GN=TNPO3 PE=1 SV=3 - [TNPO3_HUMAN]	2.75475	2.71	1	1	1	1	3.26477e+06	923	104.136	5.56689
P30049	ATP synthase subunit delta, mitochondrial OS=Homo sapiens GN=ATP5D PE=1 SV=2 - [ATPD_HUMAN]	2.7535	8.33	1	1	1	1	1.33295e+06	168	17.4792	5.49072
P51452	Dual specificity protein phosphatase 3 OS=Homo sapiens GN=DUSP3 PE=1 SV=1 - [DUS3_HUMAN]	2.74819	7.57	1	1	1	1		185	20.4653	7.79639
P08294	Extracellular superoxide dismutase [Cu-Zn] OS=Homo sapiens GN=SOD3 PE=1 SV=2 - [SODE_HUMAN]	2.72515	4.58	1	1	1	1	3.53025e+07	240	25.8347	6.60986
Q9BQ15	SOSS complex subunit B1 OS=Homo sapiens GN=NABP2 PE=1 SV=1 - [SOSB1_HUMAN]	2.71871	13.74	1	1	1	1	1.36828e+07	211	22.3242	9.05615
O75955	Flotillin-1 OS=Homo sapiens GN=FLOT1 PE=1 SV=3 - [FLOT1_HUMAN]	2.71337	2.58	1	1	1	1	7.05601e+06	427	47.3256	7.48877
Q9Y305	Acyl-coenzyme A thioesterase 9, mitochondrial OS=Homo sapiens GN=ACOT9 PE=1 SV=2 - [ACOT9_HUMAN]	2.70154	4.56	1	1	1	1		439	49.8695	8.60205
Q86T65	Disheveled-associated activator of morphogenesis 2 OS=Homo sapiens GN=DAAM2 PE=1 SV=3 - [DAAM2_HUMAN]	2.69225	1.5	1	1	1	1	948434	1068	123.42	6.80029
P02461	Collagen alpha-1(III) chain OS=Homo sapiens GN=COL3A1 PE=1 SV=4 - [CO3A1_HUMAN]	2.68805	1.91	1	1	1	1	3.91507e+06	1466	138.479	6.60986
Q9HB19	Pleckstrin homology domain-containing family A member 2 OS=Homo sapiens GN=PLEKHA2 PE=1 SV=2 - [PKHA2_HUMAN]	2.6792	2.59	1	1	1	1	2.71388e+06	425	47.225	8.66064
P11166	Solute carrier family 2, facilitated glucose transporter member 1 OS=Homo sapiens GN=SLC2A1 PE=1 SV=2 - [GTR1_HUMAN]	2.67358	1.63	1	1	1	1	1.31427e+07	492	54.0485	8.71924
Q15181	Inorganic pyrophosphatase OS=Homo sapiens GN=PPA1 PE=1 SV=2 - [IPYR_HUMAN]	2.67319	7.27	1	1	1	1	1.3409e+07	289	32.6392	5.85889
Q13464	Rho-associated protein kinase 1 OS=Homo sapiens GN=ROCK1 PE=1 SV=1 - [ROCK1_HUMAN]	2.66754	1.85	1	1	1	1	2.53106e+06	1354	158.076	5.89697
O75935	Dynactin subunit 3 OS=Homo sapiens GN=DCTN3 PE=1 SV=1 - [DCTN3_HUMAN]	2.66431	12.37	1	1	1	1	4.52965e+06	186	21.1062	5.46533
P50213	Isocitrate dehydrogenase [NAD] subunit alpha, mitochondrial OS=Homo sapiens GN=IDH3A PE=1 SV=1 - [IDH3A_HUMAN]	2.66303	6.28	1	1	1	1	2.05374e+07	366	39.5661	6.91748
Q9H2S6	Tenomodulin OS=Homo sapiens GN=TNMD PE=1 SV=1 - [TNMD_HUMAN]	2.65218	3.47	1	1	1	1	1.99535e+07	317	37.1062	5.18604
O75323	Protein NipSnap homolog 2 OS=Homo sapiens GN=NIPSNAP2 PE=1 SV=1 - [NIPS2_HUMAN]	2.65106	6.99	1	1	1	1	7.20549e+06	286	33.7212	9.36377
Q9BVC6	Transmembrane protein 109 OS=Homo sapiens GN=TMEM109 PE=1 SV=1 - [TM109_HUMAN]	2.64802	4.94	1	1	1	1	1.08877e+08	243	26.1936	10.4771
Q07092	Collagen alpha-1(XVI) chain OS=Homo sapiens GN=COL16A1 PE=1 SV=2 - [COGA1_HUMAN]	2.6335	1.37	1	1	1	1	4.89502e+06	1604	157.653	7.84033
P00568	Adenylate kinase isoenzyme 1 OS=Homo sapiens GN=AK1 PE=1 SV=3 - [KAD1_HUMAN]	2.62137	7.22	1	1	1	1	5.015e+06	194	21.6213	8.63135
P08708	40S ribosomal protein S17 OS=Homo sapiens GN=RPS17 PE=1 SV=2 - [RS17_HUMAN]	2.61105	16.3	1	1	1	1	1.15963e+07	135	15.5404	9.84717
P62318	Small nuclear ribonucleoprotein Sm D3 OS=Homo sapiens GN=SNRPD3 PE=1 SV=1 - [SMD3_HUMAN]	2.60461	16.67	1	1	1	1	1.35537e+06	126	13.9073	10.3159
Q76M96	Coiled-coil domain-containing protein 80 OS=Homo sapiens GN=CCDC80 PE=1 SV=1 - [CCD80_HUMAN]	2.60354	1.26	1	1	1	1	5.38788e+06	950	108.106	9.71533
O60502	Protein O-GlcNAcase OS=Homo sapiens GN=MGEA5 PE=1 SV=2 - [OGA_HUMAN]	2.59009	4.26	1	1	1	1		916	102.849	4.90674
Q9UBL6	Copine-7 OS=Homo sapiens GN=CPNE7 PE=1 SV=1 - [CPNE7_HUMAN]	2.56188	6.16	7	1	2	2	1.8601e+07	633	70.2492	6.37939
Q9Y295	Developmentally-regulated GTP-binding protein 1 OS=Homo sapiens GN=DRG1 PE=1 SV=1 - [DRG1_HUMAN]	2.55632	8.17	1	1	1	1	1.06227e+06	367	40.5168	8.89502
Q02978	Mitochondrial 2-oxoglutarate/malate carrier protein OS=Homo sapiens GN=SLC25A11 PE=1 SV=3 - [M2OM_HUMAN]	2.54265	5.1	1	1	1	1	10365388	314	34.0399	9.90576
Q15366	Poly(rC)-binding protein 2 OS=Homo sapiens GN=PCBP2 PE=1 SV=1 - [PCBP2_HUMAN]	2.52669	9.04	2	1	2	2	2.26638e+07	365	38.5556	6.78564
P37235	Hippocalcin-like protein 1 OS=Homo sapiens GN=HPCAL1 PE=1 SV=3 - [HPCL1_HUMAN]	2.51986	4.15	3	1	1	1	1.41015e+07	193	22.299	5.35107
P53992	Protein transport protein Sec24C OS=Homo sapiens GN=SEC24C PE=1 SV=3 - [SC24C_HUMAN]	2.51051	1.65	1	1	1	1	2.86713e+06	1094	118.249	7.06396
Q01082	Spectrin beta chain, non-erythrocytic 1 OS=Homo sapiens GN=SPTBN1 PE=1 SV=2 - [SPTB2_HUMAN]	2.50044	0.72	1	1	1	2	1.8802e+06	2364	274.439	5.56689
Q8IXI2	Mitochondrial Rho GTPase 1 OS=Homo sapiens GN=RHOT1 PE=1 SV=2 - [MIRO1_HUMAN]	2.49276	3.07	1	1	1	1	1688769	618	70.7389	6.26514
Q9NRP0	Oligosaccharyltransferase complex subunit OSTC OS=Homo sapiens GN=OSTC PE=1 SV=1 - [OSTC_HUMAN]	2.48665	8.05	1	1	1	1	11854767	149	16.8178	9.12939
P30740	Leukocyte elastase inhibitor OS=Homo sapiens GN=SERPINB1 PE=1 SV=1 - [ILEU_HUMAN]	2.48531	7.65	1	1	1	1	3.43168e+06	379	42.7147	6.27783
P39019	40S ribosomal protein S19 OS=Homo sapiens GN=RPS19 PE=1 SV=2 - [RS19_HUMAN]	2.48032	8.97	1	1	1	1	3.99818e+07	145	16.0505	10.3159
Q92743	Serine protease HTRA1 OS=Homo sapiens GN=HTRA1 PE=1 SV=1 - [HTRA1_HUMAN]	2.46601	1.67	1	1	1	1	9.81928e+06	480	51.2546	7.82568
P55263	Adenosine kinase OS=Homo sapiens GN=ADK PE=1 SV=2 - [ADK_HUMAN]	2.45151	6.91	1	1	1	1	1.33632e+06	362	40.5197	6.69775
Q8WXC6	COP9 signalosome complex subunit 9 OS=Homo sapiens GN=COPS9 PE=1 SV=3 - [CSN9_HUMAN]	2.44791	35.09	1	1	1	1	2833886	57	6.20676	3.82764
Q9HC38	Glyoxalase domain-containing protein 4 OS=Homo sapiens GN=GLOD4 PE=1 SV=1 - [GLOD4_HUMAN]	2.44738	4.15	1	1	1	1	1.57285e+07	313	34.7713	5.60498
P61626	Lysozyme C OS=Homo sapiens GN=LYZ PE=1 SV=1 - [LYSC_HUMAN]	2.44256	8.11	1	1	1	1	1.83272e+07	148	16.5263	9.15869
P07902	Galactose-1-phosphate uridylyltransferase OS=Homo sapiens GN=GALT PE=1 SV=3 - [GALT_HUMAN]	2.42815	6.86	1	1	1	1	3.30915e+06	379	43.3356	6.99072
Q9NP55	BPI fold-containing family A member 1 OS=Homo sapiens GN=BPIFA1 PE=1 SV=1 - [BPIA1_HUMAN]	2.4087	7.42	1	1	1	1	4.5407e+07	256	26.6959	5.75732
Q96TC7	Regulator of microtubule dynamics protein 3 OS=Homo sapiens GN=RMDN3 PE=1 SV=2 - [RMD3_HUMAN]	2.40367	4.89	1	1	1	1	1.63452e+06	470	52.086	5.09717
P51575	P2X purinoceptor 1 OS=Homo sapiens GN=P2RX1 PE=1 SV=1 - [P2RX1_HUMAN]	2.39729	9.77	1	2	2	2	1.20778e+07	399	44.9511	8.47021
Q8WUP2	Filamin-binding LIM protein 1 OS=Homo sapiens GN=FBLIM1 PE=1 SV=2 - [FBLI1_HUMAN]	2.38297	4.02	1	1	1	1	2.277e+07	373	40.6427	6.02393
P62269	40S ribosomal protein S18 OS=Homo sapiens GN=RPS18 PE=1 SV=3 - [RS18_HUMAN]	2.38105	5.26	1	1	1	1	3.62745e+07	152	17.7079	10.9897
P27658	Collagen alpha-1(VIII) chain OS=Homo sapiens GN=COL8A1 PE=1 SV=2 - [CO8A1_HUMAN]	2.35764	1.34	1	1	1	1	8.85593e+06	744	73.3171	9.61279
Q14192	Four and a half LIM domains protein 2 OS=Homo sapiens GN=FHL2 PE=1 SV=3 - [FHL2_HUMAN]	2.35663	10.75	1	1	1	1	1.19891e+07	279	32.1706	7.54736
Q8N3C0	Activating signal cointegrator 1 complex subunit 3 OS=Homo sapiens GN=ASCC3 PE=1 SV=3 - [ASCC3_HUMAN]	2.32839	0.95	1	1	1	1	818548	2202	251.301	7.09326
O60831	PRA1 family protein 2 OS=Homo sapiens GN=PRAF2 PE=1 SV=1 - [PRAF2_HUMAN]	2.32053	10.11	1	1	1	1	6.31791e+06	178	19.2455	9.18799
Q53GQ0	Very-long-chain 3-oxoacyl-CoA reductase OS=Homo sapiens GN=HSD17B12 PE=1 SV=2 - [DHB12_HUMAN]	2.31849	4.81	1	1	1	1	8.11245e+06	312	34.3022	9.31982
Q14766	Latent-transforming growth factor beta-binding protein 1 OS=Homo sapiens GN=LTBP1 PE=1 SV=4 - [LTBP1_HUMAN]	2.28115	0.64	1	1	1	1	6.61775e+07	1721	186.673	5.96045
Q9UI15	Transgelin-3 OS=Homo sapiens GN=TAGLN3 PE=1 SV=2 - [TAGL3_HUMAN]	2.26008	10.05	1	1	1	1	8007366	199	22.4581	7.32764
Q13185	Chromobox protein homolog 3 OS=Homo sapiens GN=CBX3 PE=1 SV=4 - [CBX3_HUMAN]	2.25977	15.85	1	1	1	1	8.32524e+06	183	20.7984	5.32568
Q99523	Sortilin OS=Homo sapiens GN=SORT1 PE=1 SV=3 - [SORT_HUMAN]	2.25495	1.44	1	1	1	1	590004	831	92.0095	5.74463
Q9UNF0	Protein kinase C and casein kinase substrate in neurons protein 2 OS=Homo sapiens GN=PACSIN2 PE=1 SV=2 - [PACN2_HUMAN]	2.21468	2.26	1	1	1	1	2.32068e+07	486	55.7039	5.19873
P08912	Muscarinic acetylcholine receptor M5 OS=Homo sapiens GN=CHRM5 PE=2 SV=2 - [ACM5_HUMAN]	2.20753	3.76	1	1	1	1	4.24914e+07	532	60.035	9.27588
P31930	Cytochrome b-c1 complex subunit 1, mitochondrial OS=Homo sapiens GN=UQCRC1 PE=1 SV=3 - [QCR1_HUMAN]	2.19374	4.38	1	1	1	1	1.58801e+07	480	52.6124	6.3667
P62826	GTP-binding nuclear protein Ran OS=Homo sapiens GN=RAN PE=1 SV=3 - [RAN_HUMAN]	2.18244	6.02	1	1	1	1	2.3385e+07	216	24.4076	7.48877
O15344	E3 ubiquitin-protein ligase Midline-1 OS=Homo sapiens GN=MID1 PE=1 SV=1 - [TRI18_HUMAN]	2.16117	2.1	1	1	1	1	1.00311e+06	667	75.2026	6.80029
O75844	CAAX prenyl protease 1 homolog OS=Homo sapiens GN=ZMPSTE24 PE=1 SV=2 - [FACE1_HUMAN]	2.15927	3.37	1	1	1	1	3.34268e+06	475	54.7775	7.48877
Q7L9L4	MOB kinase activator 1B OS=Homo sapiens GN=MOB1B PE=1 SV=3 - [MOB1B_HUMAN]	2.10463	5.09	2	1	1	1	9.53882e+06	216	25.0746	6.72705
P30043	Flavin reductase (NADPH) OS=Homo sapiens GN=BLVRB PE=1 SV=3 - [BLVRB_HUMAN]	2.08961	7.28	1	1	1	1	9.05537e+06	206	22.1054	7.6499
P22392	Nucleoside diphosphate kinase B OS=Homo sapiens GN=NME2 PE=1 SV=1 - [NDKB_HUMAN]	2.08801	9.87	1	1	1	1	7.66377e+07	152	17.2869	8.41162
Q9H2G2	STE20-like serine/threonine-protein kinase OS=Homo sapiens GN=SLK PE=1 SV=1 - [SLK_HUMAN]	2.08457	1.7	1	1	1	1	1.26013e+06	1235	142.607	5.14795
Q15819	Ubiquitin-conjugating enzyme E2 variant 2 OS=Homo sapiens GN=UBE2V2 PE=1 SV=4 - [UB2V2_HUMAN]	2.06923	6.9	2	1	1	1	26961268	145	16.3522	8.08936
Q8IZ83	Aldehyde dehydrogenase family 16 member A1 OS=Homo sapiens GN=ALDH16A1 PE=1 SV=2 - [A16A1_HUMAN]	2.04813	1.37	1	1	1	1	345160	802	85.0737	6.78564
Q9NZJ7	Mitochondrial carrier homolog 1 OS=Homo sapiens GN=MTCH1 PE=1 SV=1 - [MTCH1_HUMAN]	2.04531	10.03	1	1	1	1		389	41.5173	9.31982
Q9Y6Q2	Stonin-1 OS=Homo sapiens GN=STON1 PE=1 SV=2 - [STON1_HUMAN]	2.04502	2.99	1	1	1	1	675961	735	83.0882	6.20166
P02549	Spectrin alpha chain, erythrocytic 1 OS=Homo sapiens GN=SPTA1 PE=1 SV=5 - [SPTA1_HUMAN]	2.03907	0.91	1	1	1	1	3100845	2419	279.842	5.04639
A0FGR8	Extended synaptotagmin-2 OS=Homo sapiens GN=ESYT2 PE=1 SV=1 - [ESYT2_HUMAN]	2.02769	1.95	1	1	1	1	22791209	921	102.294	9.26123
Q9BWD1	Acetyl-CoA acetyltransferase, cytosolic OS=Homo sapiens GN=ACAT2 PE=1 SV=2 - [THIC_HUMAN]	2.02153	6.8	1	1	1	1	2.39142e+07	397	41.3244	6.91748
P84103	Serine/arginine-rich splicing factor 3 OS=Homo sapiens GN=SRSF3 PE=1 SV=1 - [SRSF3_HUMAN]	2.01596	8.54	2	1	1	1	1.41536e+07	164	19.3179	11.6489
O00231	26S proteasome non-ATPase regulatory subunit 11 OS=Homo sapiens GN=PSMD11 PE=1 SV=3 - [PSD11_HUMAN]	1.9796	3.08	1	1	1	1	1.66767e+06	422	47.434	6.48096
O95400	CD2 antigen cytoplasmic tail-binding protein 2 OS=Homo sapiens GN=CD2BP2 PE=1 SV=1 - [CD2B2_HUMAN]	1.96001	3.23	1	1	1	1	6.28671e+06	341	37.6232	4.61475
P13073	Cytochrome c oxidase subunit 4 isoform 1, mitochondrial OS=Homo sapiens GN=COX4I1 PE=1 SV=1 - [COX41_HUMAN]	1.90444	7.1	1	1	1	1	17878744	169	19.564	9.51025
P00846	ATP synthase subunit a OS=Homo sapiens GN=MT-ATP6 PE=1 SV=1 - [ATP6_HUMAN]	1.86678	4.42	1	1	1	1	2.20178e+07	226	24.8009	10.0962
P02656	Apolipoprotein C-III OS=Homo sapiens GN=APOC3 PE=1 SV=1 - [APOC3_HUMAN]	1.81261	11.11	1	1	1	1	2.2836e+07	99	10.8455	5.41455
Q8NC56	LEM domain-containing protein 2 OS=Homo sapiens GN=LEMD2 PE=1 SV=1 - [LEMD2_HUMAN]	1.7959	3.38	1	1	1	1	1.04466e+08	503	56.9395	8.99756
P09622	Dihydrolipoyl dehydrogenase, mitochondrial OS=Homo sapiens GN=DLD PE=1 SV=2 - [DLDH_HUMAN]	1.79312	2.75	1	1	1	1	1.23898e+07	509	54.143	7.85498
P30520	Adenylosuccinate synthetase isozyme 2 OS=Homo sapiens GN=ADSS PE=1 SV=3 - [PURA2_HUMAN]	1.7833	2.85	1	1	1	1	9.65224e+06	456	50.0658	6.55127
Q12792	Twinfilin-1 OS=Homo sapiens GN=TWF1 PE=1 SV=3 - [TWF1_HUMAN]	1.72263	3.71	1	1	1	1	704394	350	40.2577	6.96143
Q5JRA6	Transport and Golgi organization protein 1 homolog OS=Homo sapiens GN=MIA3 PE=1 SV=1 - [TGO1_HUMAN]	1.69849	1.1	1	1	1	1	902992	1907	213.57	4.84326
P48147	Prolyl endopeptidase OS=Homo sapiens GN=PREP PE=1 SV=2 - [PPCE_HUMAN]	1.6677	2.39	1	1	1	1	5.66029e+06	710	80.648	5.85889
P48454	Serine/threonine-protein phosphatase 2B catalytic subunit gamma isoform OS=Homo sapiens GN=PPP3CC PE=1 SV=3 - [PP2BC_HUMAN]	1.64004	1.95	3	1	1	1	1.59372e+07	512	58.0923	6.97607
A7E2S9	Putative ankyrin repeat domain-containing protein 30B-like OS=Homo sapiens GN=ANKRD30BL PE=2 SV=3 - [A30BL_HUMAN]	0	15.12	1	1	1	1		258	28.5316	7.43018
P11310	Medium-chain specific acyl-CoA dehydrogenase, mitochondrial OS=Homo sapiens GN=ACADM PE=1 SV=1 - [ACADM_HUMAN]	0	7.36	1	1	1	1	4.865e+06	421	46.5586	8.36768
P45954	Short/branched chain specific acyl-CoA dehydrogenase, mitochondrial OS=Homo sapiens GN=ACADSB PE=1 SV=1 - [ACDSB_HUMAN]	0	4.86	1	1	1	1	789774	432	47.4553	6.99072
P35869	Aryl hydrocarbon receptor OS=Homo sapiens GN=AHR PE=1 SV=2 - [AHR_HUMAN]	0	1.89	1	1	1	1		848	96.0862	6.37939
Q5JTC6	APC membrane recruitment protein 1 OS=Homo sapiens GN=AMER1 PE=1 SV=2 - [AMER1_HUMAN]	0	3	1	1	1	1	1.67041e+08	1135	123.952	4.84326
Q12955	Ankyrin-3 OS=Homo sapiens GN=ANK3 PE=1 SV=3 - [ANK3_HUMAN]	0	0.98	1	1	1	1	1.61419e+07	4377	480.113	6.49365
Q15041	ADP-ribosylation factor-like protein 6-interacting protein 1 OS=Homo sapiens GN=ARL6IP1 PE=1 SV=2 - [AR6P1_HUMAN]	0	13.79	1	1	1	1	786297	203	23.3474	9.31982
A6NEK1	Arrestin domain-containing protein 5 OS=Homo sapiens GN=ARRDC5 PE=3 SV=2 - [ARRD5_HUMAN]	0	7.6	1	1	1	1		342	38.3583	6.68311
Q9H1I8	Activating signal cointegrator 1 complex subunit 2 OS=Homo sapiens GN=ASCC2 PE=1 SV=3 - [ASCC2_HUMAN]	0	3.43	1	1	1	1	1.5026e+06	757	86.3063	5.16064
O60312	Probable phospholipid-transporting ATPase VA OS=Homo sapiens GN=ATP10A PE=2 SV=2 - [AT10A_HUMAN]	0	2	1	1	1	1		1499	167.582	8.36768
O75947	ATP synthase subunit d, mitochondrial OS=Homo sapiens GN=ATP5H PE=1 SV=3 - [ATP5H_HUMAN]	0	8.7	1	1	1	1	1.47657e+06	161	18.4795	5.30029
Q9UP79	A disintegrin and metalloproteinase with thrombospondin motifs 8 OS=Homo sapiens GN=ADAMTS8 PE=2 SV=2 - [ATS8_HUMAN]	0	1.91	1	1	1	1	4.14714e+06	889	96.3984	6.16357
P50895	Basal cell adhesion molecule OS=Homo sapiens GN=BCAM PE=1 SV=2 - [BCAM_HUMAN]	0	3.82	1	1	1	1	2.68352e+07	628	67.3626	5.80811
Q9UIR0	Butyrophilin-like protein 2 OS=Homo sapiens GN=BTNL2 PE=2 SV=1 - [BTNL2_HUMAN]	0	5.93	1	1	1	1		455	50.404	5.07178
Q9Y376	Calcium-binding protein 39 OS=Homo sapiens GN=CAB39 PE=1 SV=1 - [CAB39_HUMAN]	0	2.93	1	1	1	1	43177.9	341	39.8437	6.88818
Q02641	Voltage-dependent L-type calcium channel subunit beta-1 OS=Homo sapiens GN=CACNB1 PE=1 SV=3 - [CACB1_HUMAN]	0	5.02	1	1	1	1	347267	598	65.6732	6.771
Q9ULU8	Calcium-dependent secretion activator 1 OS=Homo sapiens GN=CADPS PE=1 SV=3 - [CAPS1_HUMAN]	0	3.4	1	1	1	1		1353	152.69	5.70654
P56202	Cathepsin W OS=Homo sapiens GN=CTSW PE=1 SV=2 - [CATW_HUMAN]	0	5.05	1	1	1	12	625429	376	42.0931	7.41553
P83916	Chromobox protein homolog 1 OS=Homo sapiens GN=CBX1 PE=1 SV=1 - [CBX1_HUMAN]	0	15.68	1	1	1	1	9.30814e+06	185	21.4046	4.93213
P30260	Cell division cycle protein 27 homolog OS=Homo sapiens GN=CDC27 PE=1 SV=2 - [CDC27_HUMAN]	0	2.43	1	1	1	1		824	91.8093	7.02002
Q9HA82	Ceramide synthase 4 OS=Homo sapiens GN=CERS4 PE=1 SV=2 - [CERS4_HUMAN]	0	4.06	1	1	1	1	64581.5	394	46.3689	9.0708
P42695	Condensin-2 complex subunit D3 OS=Homo sapiens GN=NCAPD3 PE=1 SV=2 - [CNDD3_HUMAN]	0	3.2	1	1	1	1	1.1405e+07	1498	168.783	7.50342
P49747	Cartilage oligomeric matrix protein OS=Homo sapiens GN=COMP PE=1 SV=2 - [COMP_HUMAN]	0	4.76	1	1	1	1	1.16218e+06	757	82.8076	4.60205
O43237	Cytoplasmic dynein 1 light intermediate chain 2 OS=Homo sapiens GN=DYNC1LI2 PE=1 SV=1 - [DC1L2_HUMAN]	0	7.52	1	1	1	1	6.93747e+06	492	54.0655	6.37939
O95661	GTP-binding protein Di-Ras3 OS=Homo sapiens GN=DIRAS3 PE=1 SV=1 - [DIRA3_HUMAN]	0	10.48	1	1	1	1	8.97853e+06	229	25.8446	9.39307
P25686	DnaJ homolog subfamily B member 2 OS=Homo sapiens GN=DNAJB2 PE=1 SV=3 - [DNJB2_HUMAN]	0	10.19	1	1	1	1	3.83085e+07	324	35.5584	5.94775
Q8TD84	Down syndrome cell adhesion molecule-like protein 1 OS=Homo sapiens GN=DSCAML1 PE=1 SV=2 - [DSCL1_HUMAN]	0	1.8	1	1	1	1		2053	224.323	8.1626
Q9UNE0	Tumor necrosis factor receptor superfamily member EDAR OS=Homo sapiens GN=EDAR PE=1 SV=1 - [EDAR_HUMAN]	0	6.25	1	1	1	1		448	48.5504	5.17334
Q5W0V3	Protein FAM160B1 OS=Homo sapiens GN=FAM160B1 PE=1 SV=1 - [F16B1_HUMAN]	0	3.53	1	1	1	1		765	86.5031	5.2876
H3BQW9	Protein FAM229A OS=Homo sapiens GN=FAM229A PE=3 SV=1 - [F229A_HUMAN]	0	18.9	1	1	1	1	4.61216e+08	127	12.9634	7.85498
Q4ZHG4	Fibronectin type III domain-containing protein 1 OS=Homo sapiens GN=FNDC1 PE=2 SV=4 - [FNDC1_HUMAN]	0	1.53	1	1	1	1	1.64615e+06	1894	205.433	9.31982
O00409	Forkhead box protein N3 OS=Homo sapiens GN=FOXN3 PE=1 SV=1 - [FOXN3_HUMAN]	0	4.29	1	1	1	1	3.09448e+06	490	53.8013	6.65381
O95954	Formimidoyltransferase-cyclodeaminase OS=Homo sapiens GN=FTCD PE=1 SV=2 - [FTCD_HUMAN]	0	5.73	1	1	1	1	3.56977e+08	541	58.8894	5.74463
O95257	Growth arrest and DNA damage-inducible protein GADD45 gamma OS=Homo sapiens GN=GADD45G PE=1 SV=1 - [GA45G_HUMAN]	0	19.5	1	1	1	1		159	17.1104	4.34814
Q14410	Glycerol kinase 2 OS=Homo sapiens GN=GK2 PE=2 SV=2 - [GLPK2_HUMAN]	0	7.23	1	1	1	1	6.28589e+06	553	60.5547	5.77002
Q9H4A6	Golgi phosphoprotein 3 OS=Homo sapiens GN=GOLPH3 PE=1 SV=1 - [GOLP3_HUMAN]	0	8.05	1	1	1	1	3.20142e+06	298	33.7895	6.44287
P62993	Growth factor receptor-bound protein 2 OS=Homo sapiens GN=GRB2 PE=1 SV=1 - [GRB2_HUMAN]	0	13.36	1	1	1	1	5.97503e+06	217	25.1904	6.31592
P42261	Glutamate receptor 1 OS=Homo sapiens GN=GRIA1 PE=1 SV=2 - [GRIA1_HUMAN]	0	4.75	1	1	1	1		906	101.441	7.7085
P0CG29	Glutathione S-transferase theta-2 OS=Homo sapiens GN=GSTT2 PE=1 SV=1 - [GST2_HUMAN]	0	10.66	2	1	1	1	2.24171e+06	244	27.4886	7.02002
Q6NVY1	3-hydroxyisobutyryl-CoA hydrolase, mitochondrial OS=Homo sapiens GN=HIBCH PE=1 SV=2 - [HIBCH_HUMAN]	0	7.77	1	1	1	1	4.16867e+06	386	43.4544	8.19189
Q12766	HMG domain-containing protein 3 OS=Homo sapiens GN=HMGXB3 PE=2 SV=2 - [HMGX3_HUMAN]	0	2.47	1	1	1	1	5.80207e+06	1538	168.228	8.04541
Q12906	Interleukin enhancer-binding factor 3 OS=Homo sapiens GN=ILF3 PE=1 SV=3 - [ILF3_HUMAN]	0	3.47	1	1	1	1	1.2936e+07	894	95.2791	8.76318
Q8IYS2	Uncharacterized protein KIAA2013 OS=Homo sapiens GN=KIAA2013 PE=1 SV=1 - [K2013_HUMAN]	0	4.89	1	1	1	1	1.02698e+06	634	69.1135	8.19189
Q5XKE5	Keratin, type II cytoskeletal 79 OS=Homo sapiens GN=KRT79 PE=1 SV=2 - [K2C79_HUMAN]	0	2.06	9	1	1	1	23855565	535	57.8002	7.1958
Q9UMN6	Histone-lysine N-methyltransferase 2B OS=Homo sapiens GN=KMT2B PE=1 SV=1 - [KMT2B_HUMAN]	0	1.18	1	1	1	1	4.31193e+06	2715	293.33	8.22119
Q86UE4	Protein LYRIC OS=Homo sapiens GN=MTDH PE=1 SV=2 - [LYRIC_HUMAN]	0	6.19	1	1	1	2	3.05597e+06	582	63.7988	9.31982
Q9UKM7	Endoplasmic reticulum mannosyl-oligosaccharide 1,2-alpha-mannosidase OS=Homo sapiens GN=MAN1B1 PE=1 SV=2 - [MA1B1_HUMAN]	0	3.58	1	1	1	1		699	79.5298	7.72314
Q7Z7M0	Multiple epidermal growth factor-like domains protein 8 OS=Homo sapiens GN=MEGF8 PE=1 SV=2 - [MEGF8_HUMAN]	0	2.21	1	2	2	2		2845	302.902	6.87354
P21741	Midkine OS=Homo sapiens GN=MDK PE=1 SV=1 - [MK_HUMAN]	0	13.29	1	1	1	1		143	15.575	9.78857
Q13163	Dual specificity mitogen-activated protein kinase kinase 5 OS=Homo sapiens GN=MAP2K5 PE=1 SV=2 - [MP2K5_HUMAN]	0	2.9	1	1	1	2	2.35974e+06	448	50.0795	6.39209
Q96AM1	Mas-related G-protein coupled receptor member F OS=Homo sapiens GN=MRGPRF PE=2 SV=1 - [MRGRF_HUMAN]	0	4.08	1	1	1	1	19717396	343	38.1457	8.55811
Q13765	Nascent polypeptide-associated complex subunit alpha OS=Homo sapiens GN=NACA PE=1 SV=1 - [NACA_HUMAN]	0	6.98	2	1	1	1	2.06207e+06	215	23.3697	4.56396
P49821	NADH dehydrogenase [ubiquinone] flavoprotein 1, mitochondrial OS=Homo sapiens GN=NDUFV1 PE=1 SV=4 - [NDUV1_HUMAN]	0	5.82	1	1	1	1	9.94726e+06	464	50.7848	8.20654
Q92542	Nicastrin OS=Homo sapiens GN=NCSTN PE=1 SV=2 - [NICA_HUMAN]	0	4.09	1	1	1	1	970099	709	78.3615	5.98584
Q9Y2I6	Ninein-like protein OS=Homo sapiens GN=NINL PE=1 SV=2 - [NINL_HUMAN]	0	2.17	1	1	1	1	1.08075e+08	1382	156.248	5.05908
Q86WI3	Protein NLRC5 OS=Homo sapiens GN=NLRC5 PE=1 SV=3 - [NLRC5_HUMAN]	0	1.13	1	1	1	1		1866	204.464	6.44287
O60356	Nuclear protein 1 OS=Homo sapiens GN=NUPR1 PE=1 SV=1 - [NUPR1_HUMAN]	0	51.22	1	1	1	1		82	8.86749	9.979
Q8NGT5	Olfactory receptor 9A2 OS=Homo sapiens GN=OR9A2 PE=2 SV=1 - [OR9A2_HUMAN]	0	8.71	1	1	1	1		310	35.3064	8.51416
Q9NPF4	Probable tRNA N6-adenosine threonylcarbamoyltransferase OS=Homo sapiens GN=OSGEP PE=1 SV=1 - [OSGEP_HUMAN]	0	8.36	1	1	1	1	1.09263e+06	335	36.4033	6.354
Q6UW60	Proprotein convertase subtilisin/kexin type 4 OS=Homo sapiens GN=PCSK4 PE=1 SV=2 - [PCSK4_HUMAN]	0	2.52	1	1	1	1	4.60077e+07	755	82.7422	8.30908
Q9NZ53	Podocalyxin-like protein 2 OS=Homo sapiens GN=PODXL2 PE=1 SV=1 - [PDXL2_HUMAN]	0	3.97	1	1	1	1	239847524	605	65.0356	4.33545
Q8WXW3	Progesterone-induced-blocking factor 1 OS=Homo sapiens GN=PIBF1 PE=1 SV=2 - [PIBF1_HUMAN]	0	3.83	1	1	1	1		757	89.7496	6.02393
Q9HCM2	Plexin-A4 OS=Homo sapiens GN=PLXNA4 PE=1 SV=4 - [PLXA4_HUMAN]	0	1.64	1	1	1	1		1894	212.318	6.85889
O14829	Serine/threonine-protein phosphatase with EF-hands 1 OS=Homo sapiens GN=PPEF1 PE=1 SV=1 - [PPE1_HUMAN]	0	5.82	1	1	1	2	1.28624e+07	653	75.744	6.84424
Q7Z5V6	Protein phosphatase 1 regulatory subunit 32 OS=Homo sapiens GN=PPP1R32 PE=1 SV=1 - [PPR32_HUMAN]	0	3.76	1	1	1	1	2.21137e+07	425	47.2653	8.54346
O75626	PR domain zinc finger protein 1 OS=Homo sapiens GN=PRDM1 PE=1 SV=2 - [PRDM1_HUMAN]	0	3.39	1	1	1	1	3.40823e+06	825	91.7119	8.48486
Q96M27	Protein PRRC1 OS=Homo sapiens GN=PRRC1 PE=1 SV=1 - [PRRC1_HUMAN]	0	7.42	1	1	1	1	3.42917e+06	445	46.6718	5.8335
O00487	26S proteasome non-ATPase regulatory subunit 14 OS=Homo sapiens GN=PSMD14 PE=1 SV=1 - [PSDE_HUMAN]	0	10.97	1	1	1	1	8477922	310	34.5546	6.52197
Q9NYW8	RB-associated KRAB zinc finger protein OS=Homo sapiens GN=RBAK PE=1 SV=1 - [RBAK_HUMAN]	0	3.92	1	1	1	1	145837	714	82.9409	7.32764
Q93062	RNA-binding protein with multiple splicing OS=Homo sapiens GN=RBPMS PE=1 SV=1 - [RBPMS_HUMAN]	0	5.1	1	1	1	1	8027785	196	21.7882	8.07471
Q53QZ3	Rho GTPase-activating protein 15 OS=Homo sapiens GN=ARHGAP15 PE=1 SV=2 - [RHG15_HUMAN]	0	5.89	1	1	1	1		475	54.5104	9.39307
P18621	60S ribosomal protein L17 OS=Homo sapiens GN=RPL17 PE=1 SV=3 - [RL17_HUMAN]	0	8.7	1	1	1	1	3.66394e+07	184	21.3833	10.1694
P21817	Ryanodine receptor 1 OS=Homo sapiens GN=RYR1 PE=1 SV=3 - [RYR1_HUMAN]	0	0.14	1	1	1	2	828549	5038	564.815	5.30029
Q2Y0W8	Electroneutral sodium bicarbonate exchanger 1 OS=Homo sapiens GN=SLC4A8 PE=1 SV=1 - [S4A8_HUMAN]	0	1.92	1	1	1	1	4.35231e+06	1093	122.858	6.68311
Q9H2E6	Semaphorin-6A OS=Homo sapiens GN=SEMA6A PE=1 SV=2 - [SEM6A_HUMAN]	0	3.98	1	1	1	1		1030	114.322	8.41162
A4FU49	SH3 domain-containing protein 21 OS=Homo sapiens GN=SH3D21 PE=2 SV=2 - [SH321_HUMAN]	0	3.13	1	1	1	1		640	70.476	5.75732
P29353	SHC-transforming protein 1 OS=Homo sapiens GN=SHC1 PE=1 SV=4 - [SHC1_HUMAN]	0	1.89	1	1	1	1		583	62.7825	6.44287
Q499Z3	Schlafen-like protein 1 OS=Homo sapiens GN=SLFNL1 PE=2 SV=2 - [SLNL1_HUMAN]	0	4.42	1	1	1	2		407	45.5741	5.89697
Q96Q15	Serine/threonine-protein kinase SMG1 OS=Homo sapiens GN=SMG1 PE=1 SV=3 - [SMG1_HUMAN]	0	0.76	1	1	1	2		3661	410.241	6.45557
P08240	Signal recognition particle receptor subunit alpha OS=Homo sapiens GN=SRPRA PE=1 SV=2 - [SRPRA_HUMAN]	0	4.39	1	1	1	1	754065	638	69.7672	8.95361
Q9Y6E0	Serine/threonine-protein kinase 24 OS=Homo sapiens GN=STK24 PE=1 SV=1 - [STK24_HUMAN]	0	7	1	1	1	2	4.1602e+06	443	49.2773	5.69385
Q9Y2Z0	Protein SGT1 homolog OS=Homo sapiens GN=SUGT1 PE=1 SV=3 - [SGT1_HUMAN]	0	6.3	1	1	1	1	4.34642e+06	365	40.9985	5.16064
Q9BXT5	Testis-expressed protein 15 OS=Homo sapiens GN=TEX15 PE=2 SV=2 - [TEX15_HUMAN]	0	0.9	1	1	1	1		2789	315.139	6.18896
Q8WZ42	Titin OS=Homo sapiens GN=TTN PE=1 SV=4 - [TITIN_HUMAN]	0	0.06	1	1	1	1		34350	3813.65	6.354
Q9NYL9	Tropomodulin-3 OS=Homo sapiens GN=TMOD3 PE=1 SV=1 - [TMOD3_HUMAN]	0	10.23	1	1	1	1	522599	352	39.5703	5.18604
P61086	Ubiquitin-conjugating enzyme E2 K OS=Homo sapiens GN=UBE2K PE=1 SV=3 - [UBE2K_HUMAN]	0	14	1	1	1	1		200	22.3926	5.43994
Q7Z3V4	Ubiquitin-protein ligase E3B OS=Homo sapiens GN=UBE3B PE=1 SV=3 - [UBE3B_HUMAN]	0	1.4	1	1	1	1	2.11252e+06	1068	123.019	8.19189
Q92995	Ubiquitin carboxyl-terminal hydrolase 13 OS=Homo sapiens GN=USP13 PE=1 SV=2 - [UBP13_HUMAN]	0	2.2	1	1	1	1	965603	863	97.2651	5.52881
Q8IX04	Ubiquitin-conjugating enzyme E2 variant 3 OS=Homo sapiens GN=UEVLD PE=1 SV=2 - [UEVLD_HUMAN]	0	4.67	1	1	1	1		471	52.231	7.09326
Q96AX1	Vacuolar protein sorting-associated protein 33A OS=Homo sapiens GN=VPS33A PE=1 SV=1 - [VP33A_HUMAN]	0	5.03	1	1	1	2	2.19061e+06	596	67.5682	6.96143
O95388	WNT1-inducible-signaling pathway protein 1 OS=Homo sapiens GN=WISP1 PE=1 SV=1 - [WISP1_HUMAN]	0	5.99	1	1	1	1		367	40.3038	7.00537
A4UGR9	Xin actin-binding repeat-containing protein 2 OS=Homo sapiens GN=XIRP2 PE=1 SV=2 - [XIRP2_HUMAN]	0	0.98	1	1	1	1	2.93743e+06	3374	382.063	6.37939
A8MZA4	Golgin subfamily A member 6-like protein 6 OS=Homo sapiens GN=GOLGA6L6 PE=3 SV=4 - [GG6L6_HUMAN]	0	5.66	1	1	1	2	276891	724	90.8955	5.05908
Q8NDA2	Hemicentin-2 OS=Homo sapiens GN=HMCN2 PE=2 SV=3 - [HMCN2_HUMAN]	0	0.93	1	1	1	1		5059	541.639	5.87158
H3BQJ8	Lymphocyte antigen 6L OS=Homo sapiens GN=LY6L PE=3 SV=1 - [LY6L_HUMAN]	0	16.67	1	1	1	1	194259	138	15.3068	8.646
A0A075B6J9	Immunoglobulin lambda variable 2-18 OS=Homo sapiens GN=IGLV2-18 PE=3 SV=2 - [LV218_HUMAN]	0	17.8	1	1	1	1		118	12.404	4.81787
Q7Z5P9	Mucin-19 OS=Homo sapiens GN=MUC19 PE=1 SV=3 - [MUC19_HUMAN]	0	0.25	1	1	1	1	1.55312e+07	8384	804.768	5.0083
