# Supplementary material for: Insights into Biomechanical and Proteomic Characteristics of Small Diameter Vascular Grafts Utilizing the Human Umbilical Artery
Source: Biomedicines. 2020 Aug 10;8(8):280. doi: 10.3390/biomedicines8080280 (PMC7460081; doi:10.3390/biomedicines8080280)
Supplement: Supplementary file 1 [file biomedicines-08-00280-s001.zip › Supplementary files/Table S5_Native hUA sample 5.xlsx]

## Sheet: Sheet1
Accession	Description	Score	Coverage	# Proteins	# Unique Peptides	# Peptides	# PSMs	Area	# AAs	MW [kDa]	calc. pI
P62736	Actin, aortic smooth muscle OS=Homo sapiens GN=ACTA2 PE=1 SV=1 - [ACTA_HUMAN]	2960.06	61.27	3	11	17	1008	4.27215e+10	377	41.9818	5.38916
P21333	Filamin-A OS=Homo sapiens GN=FLNA PE=1 SV=4 - [FLNA_HUMAN]	1662.23	49.11	1	71	74	565	4.15651e+09	2647	280.564	6.06201
P12111	Collagen alpha-3(VI) chain OS=Homo sapiens GN=COL6A3 PE=1 SV=5 - [CO6A3_HUMAN]	1142.94	36.8	1	68	68	311	1.94714e+09	3177	343.457	6.68311
P60709	Actin, cytoplasmic 1 OS=Homo sapiens GN=ACTB PE=1 SV=1 - [ACTB_HUMAN]	1096.64	57.33	4	8	16	373	2.49067e+10	375	41.7097	5.47803
A5A3E0	POTE ankyrin domain family member F OS=Homo sapiens GN=POTEF PE=1 SV=2 - [POTEF_HUMAN]	841.29	9.02	2	2	6	254	1.61154e+10	1075	121.367	6.20166
P98160	Basement membrane-specific heparan sulfate proteoglycan core protein OS=Homo sapiens GN=HSPG2 PE=1 SV=4 - [PGBM_HUMAN]	725.985	37.39	1	71	71	164	1.03734e+09	4391	468.532	6.50732
P35749	Myosin-11 OS=Homo sapiens GN=MYH11 PE=1 SV=3 - [MYH11_HUMAN]	719.912	33.92	1	49	56	171	2.37823e+09	1972	227.199	5.50342
P02751	Fibronectin OS=Homo sapiens GN=FN1 PE=1 SV=4 - [FINC_HUMAN]	501.666	40.36	1	53	53	123	1.03358e+09	2386	262.46	5.70654
Q9Y490	Talin-1 OS=Homo sapiens GN=TLN1 PE=1 SV=3 - [TLN1_HUMAN]	452.494	38.84	1	46	49	104	2.69501e+08	2541	269.599	6.07471
P12814	Alpha-actinin-1 OS=Homo sapiens GN=ACTN1 PE=1 SV=2 - [ACTN1_HUMAN]	364.706	53.48	2	21	34	98	1.67521e+09	892	102.993	5.41455
P17661	Desmin OS=Homo sapiens GN=DES PE=1 SV=3 - [DESM_HUMAN]	355.106	44.26	1	14	15	133	2.59444e+09	470	53.5032	5.2749
O43707	Alpha-actinin-4 OS=Homo sapiens GN=ACTN4 PE=1 SV=2 - [ACTN4_HUMAN]	345.095	53.57	2	25	36	98	1.67521e+09	911	104.788	5.43994
P35579	Myosin-9 OS=Homo sapiens GN=MYH9 PE=1 SV=4 - [MYH9_HUMAN]	339.292	27.65	2	31	37	75	1.43498e+09	1960	226.392	5.60498
Q01995	Transgelin OS=Homo sapiens GN=TAGLN PE=1 SV=4 - [TAGL_HUMAN]	324.067	52.74	1	9	9	102	5855459729	201	22.5964	8.83643
P18206	Vinculin OS=Homo sapiens GN=VCL PE=1 SV=4 - [VINC_HUMAN]	314.821	33.95	1	23	23	75	9.09032e+08	1134	123.722	5.65576
P12109	Collagen alpha-1(VI) chain OS=Homo sapiens GN=COL6A1 PE=1 SV=3 - [CO6A1_HUMAN]	312.61	32.88	1	17	17	88	2.29847e+09	1028	108.462	5.42725
P08670	Vimentin OS=Homo sapiens GN=VIM PE=1 SV=4 - [VIME_HUMAN]	309.058	37.98	2	13	14	103	2.66914e+09	466	53.6191	5.12256
Q14315	Filamin-C OS=Homo sapiens GN=FLNC PE=1 SV=3 - [FLNC_HUMAN]	304.008	31.16	1	37	40	70	5.70004e+08	2725	290.841	5.97314
Q09666	Neuroblast differentiation-associated protein AHNAK OS=Homo sapiens GN=AHNAK PE=1 SV=2 - [AHNK_HUMAN]	301.552	25.82	1	66	66	77	1.77712e+08	5890	628.699	6.15088
P69905	Hemoglobin subunit alpha OS=Homo sapiens GN=HBA1 PE=1 SV=2 - [HBA_HUMAN]	257.871	77.46	1	7	7	63	2.67843e+09	142	15.2479	8.67529
P12110	Collagen alpha-2(VI) chain OS=Homo sapiens GN=COL6A2 PE=1 SV=4 - [CO6A2_HUMAN]	248.582	18.74	1	11	11	66	1.46134e+09	1019	108.512	6.21436
Q15149	Plectin OS=Homo sapiens GN=PLEC PE=1 SV=3 - [PLEC_HUMAN]	215.801	16.37	1	42	45	52	5.37317e+07	4684	531.466	5.96045
P46940	Ras GTPase-activating-like protein IQGAP1 OS=Homo sapiens GN=IQGAP1 PE=1 SV=1 - [IQGA1_HUMAN]	208.943	38.5	1	37	37	49	1.53369e+08	1657	189.134	6.48096
Q14204	Cytoplasmic dynein 1 heavy chain 1 OS=Homo sapiens GN=DYNC1H1 PE=1 SV=5 - [DYHC1_HUMAN]	205.36	16.79	1	46	46	55	7.08274e+07	4646	532.072	6.40479
P35580	Myosin-10 OS=Homo sapiens GN=MYH10 PE=1 SV=3 - [MYH10_HUMAN]	204.834	21.71	1	20	27	47	1.0876e+09	1976	228.858	5.5415
Q99715	Collagen alpha-1(XII) chain OS=Homo sapiens GN=COL12A1 PE=1 SV=2 - [COCA1_HUMAN]	195.63	23.44	1	37	37	51	1.74094e+08	3063	332.941	5.52881
O15061	Synemin OS=Homo sapiens GN=SYNM PE=1 SV=2 - [SYNEM_HUMAN]	191.516	35.34	1	30	30	41	1.37095e+08	1565	172.663	5.16064
P04406	Glyceraldehyde-3-phosphate dehydrogenase OS=Homo sapiens GN=GAPDH PE=1 SV=3 - [G3P_HUMAN]	189.982	53.13	1	9	9	46	2.02383e+09	335	36.0304	8.45557
P24821	Tenascin OS=Homo sapiens GN=TNC PE=1 SV=3 - [TENA_HUMAN]	182.94	26.31	1	30	30	45	2.20936e+08	2201	240.7	4.89404
Q05707	Collagen alpha-1(XIV) chain OS=Homo sapiens GN=COL14A1 PE=1 SV=3 - [COEA1_HUMAN]	182.56	28.9	1	29	29	45	2.27277e+08	1796	193.394	5.30029
Q15582	Transforming growth factor-beta-induced protein ig-h3 OS=Homo sapiens GN=TGFBI PE=1 SV=1 - [BGH3_HUMAN]	176.223	37.19	1	13	13	43	3.74194e+08	683	74.634	7.7085
P06396	Gelsolin OS=Homo sapiens GN=GSN PE=1 SV=1 - [GELS_HUMAN]	166.548	35.29	1	13	13	36	5.06836e+08	782	85.6442	6.27783
P07437	Tubulin beta chain OS=Homo sapiens GN=TUBB PE=1 SV=2 - [TBB5_HUMAN]	159.54	66.67	3	4	17	40	1.21288e+09	444	49.639	4.89404
P20774	Mimecan OS=Homo sapiens GN=OGN PE=1 SV=1 - [MIME_HUMAN]	157.63	30.2	1	7	7	34	1.22606e+09	298	33.9009	5.63037
P12277	Creatine kinase B-type OS=Homo sapiens GN=CKB PE=1 SV=1 - [KCRB_HUMAN]	157.364	67.98	1	15	15	38	4.95649e+08	381	42.6173	5.59229
P51911	Calponin-1 OS=Homo sapiens GN=CNN1 PE=1 SV=2 - [CNN1_HUMAN]	155.537	54.21	1	9	9	33	2.40941e+09	297	33.1496	9.0708
P54652	Heat shock-related 70 kDa protein 2 OS=Homo sapiens GN=HSPA2 PE=1 SV=1 - [HSP72_HUMAN]	151.522	44.44	1	12	17	42	5.49938e+08	639	69.9779	5.74463
P14543	Nidogen-1 OS=Homo sapiens GN=NID1 PE=1 SV=3 - [NID1_HUMAN]	149.601	38.17	1	22	23	36	3.60147e+08	1247	136.291	5.2876
O15230	Laminin subunit alpha-5 OS=Homo sapiens GN=LAMA5 PE=1 SV=8 - [LAMA5_HUMAN]	149.544	12.18	2	22	22	34	9.04554e+07	3695	399.479	7.02002
P21980	Protein-glutamine gamma-glutamyltransferase 2 OS=Homo sapiens GN=TGM2 PE=1 SV=2 - [TGM2_HUMAN]	146.595	40.32	1	15	15	37	7.28545e+08	687	77.2797	5.22412
Q71U36	Tubulin alpha-1A chain OS=Homo sapiens GN=TUBA1A PE=1 SV=1 - [TBA1A_HUMAN]	144.008	46.78	3	6	12	36	1.2078e+09	451	50.1036	5.05908
P68371	Tubulin beta-4B chain OS=Homo sapiens GN=TUBB4B PE=1 SV=1 - [TBB4B_HUMAN]	139.629	63.82	4	3	16	33	1.21288e+09	445	49.799	4.89404
P68104	Elongation factor 1-alpha 1 OS=Homo sapiens GN=EEF1A1 PE=1 SV=1 - [EF1A1_HUMAN]	139.368	45.67	3	10	10	31	4.03659e+08	462	50.1091	9.01221
Q00610	Clathrin heavy chain 1 OS=Homo sapiens GN=CLTC PE=1 SV=5 - [CLH1_HUMAN]	139.066	24	2	23	23	35	9.96668e+07	1675	191.493	5.69385
P21810	Biglycan OS=Homo sapiens GN=BGN PE=1 SV=2 - [PGS1_HUMAN]	138.387	38.86	1	9	9	35	7.15401e+08	368	41.6275	7.51807
Q16363	Laminin subunit alpha-4 OS=Homo sapiens GN=LAMA4 PE=1 SV=4 - [LAMA4_HUMAN]	130.658	15.52	1	19	19	34	1.61522e+08	1823	202.397	6.27783
Q9BVA1	Tubulin beta-2B chain OS=Homo sapiens GN=TUBB2B PE=1 SV=1 - [TBB2B_HUMAN]	130.4	60.9	3	4	14	31	1.21288e+09	445	49.9209	4.89404
O75083	WD repeat-containing protein 1 OS=Homo sapiens GN=WDR1 PE=1 SV=4 - [WDR1_HUMAN]	126.983	39.93	1	12	12	26	4.29569e+08	606	66.1519	6.65381
P39060	Collagen alpha-1(XVIII) chain OS=Homo sapiens GN=COL18A1 PE=1 SV=5 - [COIA1_HUMAN]	126.974	14.2	1	12	12	26	3.59561e+08	1754	178.077	6.01123
P07355	Annexin A2 OS=Homo sapiens GN=ANXA2 PE=1 SV=2 - [ANXA2_HUMAN]	125.315	41.59	2	11	11	31	6.16938e+08	339	38.5798	7.75244
P14618	Pyruvate kinase PKM OS=Homo sapiens GN=PKM PE=1 SV=4 - [KPYM_HUMAN]	122.693	40.87	1	14	14	28	4.50078e+08	531	57.9	7.84033
P08133	Annexin A6 OS=Homo sapiens GN=ANXA6 PE=1 SV=3 - [ANXA6_HUMAN]	121.45	35.51	1	17	17	34	4.13498e+08	673	75.8256	5.60498
Q16853	Membrane primary amine oxidase OS=Homo sapiens GN=AOC3 PE=1 SV=3 - [AOC3_HUMAN]	120.827	26.61	1	11	11	26	3.19318e+08	763	84.5683	6.52197
P06733	Alpha-enolase OS=Homo sapiens GN=ENO1 PE=1 SV=2 - [ENOA_HUMAN]	119.213	46.31	2	8	11	29	6.30133e+08	434	47.1393	7.38623
P02768	Serum albumin OS=Homo sapiens GN=ALB PE=1 SV=2 - [ALBU_HUMAN]	118.479	34.81	1	14	14	28	4.74791e+08	609	69.3215	6.27783
P55268	Laminin subunit beta-2 OS=Homo sapiens GN=LAMB2 PE=1 SV=2 - [LAMB2_HUMAN]	113.589	17.35	1	18	18	25	1.41732e+08	1798	195.854	6.52197
Q9UMS6	Synaptopodin-2 OS=Homo sapiens GN=SYNPO2 PE=1 SV=2 - [SYNP2_HUMAN]	112.426	23.24	1	12	12	28	4.38846e+08	1093	117.441	8.57275
P11047	Laminin subunit gamma-1 OS=Homo sapiens GN=LAMC1 PE=1 SV=3 - [LAMC1_HUMAN]	112.097	16.22	1	17	17	29	2.21513e+08	1609	177.489	5.12256
P08758	Annexin A5 OS=Homo sapiens GN=ANXA5 PE=1 SV=2 - [ANXA5_HUMAN]	109.639	57.5	1	14	15	29	3.19537e+08	320	35.9144	5.04639
P07942	Laminin subunit beta-1 OS=Homo sapiens GN=LAMB1 PE=1 SV=2 - [LAMB1_HUMAN]	108.826	13.05	1	12	12	26	1.35693e+08	1786	197.909	4.94482
P04792	Heat shock protein beta-1 OS=Homo sapiens GN=HSPB1 PE=1 SV=2 - [HSPB1_HUMAN]	108.581	54.63	1	6	6	24	1.43135e+09	205	22.7685	6.40479
P11532	Dystrophin OS=Homo sapiens GN=DMD PE=1 SV=3 - [DMD_HUMAN]	107.935	12.32	1	25	25	26	3.47389e+07	3685	426.484	5.88428
P51884	Lumican OS=Homo sapiens GN=LUM PE=1 SV=2 - [LUM_HUMAN]	107.637	31.95	1	7	7	29	1.20781e+09	338	38.4048	6.60986
P68366	Tubulin alpha-4A chain OS=Homo sapiens GN=TUBA4A PE=1 SV=1 - [TBA4A_HUMAN]	105.686	33.48	2	3	9	25	1.12772e+09	448	49.8924	5.05908
Q9NZN4	EH domain-containing protein 2 OS=Homo sapiens GN=EHD2 PE=1 SV=2 - [EHD2_HUMAN]	103.562	48.25	1	16	16	27	1.83993e+08	543	61.1227	6.45557
Q9BX66	Sorbin and SH3 domain-containing protein 1 OS=Homo sapiens GN=SORBS1 PE=1 SV=3 - [SRBS1_HUMAN]	102.948	19.27	1	13	13	27	1.78273e+08	1292	142.426	6.84424
Q93052	Lipoma-preferred partner OS=Homo sapiens GN=LPP PE=1 SV=1 - [LPP_HUMAN]	101.566	52.78	1	12	12	24	3.80018e+08	612	65.7038	7.37158
P13611	Versican core protein OS=Homo sapiens GN=VCAN PE=1 SV=3 - [CSPG2_HUMAN]	100.944	5.15	1	8	8	28	1.0154e+09	3396	372.59	4.51318
P46821	Microtubule-associated protein 1B OS=Homo sapiens GN=MAP1B PE=1 SV=2 - [MAP1B_HUMAN]	100.854	16	1	20	20	26	5.75e+07	2468	270.468	4.80518
P50454	Serpin H1 OS=Homo sapiens GN=SERPINH1 PE=1 SV=2 - [SERPH_HUMAN]	100.722	45.45	1	12	12	22	2.24076e+08	418	46.4112	8.68994
O00159	Unconventional myosin-Ic OS=Homo sapiens GN=MYO1C PE=1 SV=4 - [MYO1C_HUMAN]	99.5073	26.62	1	18	18	25	9.62697e+07	1063	121.606	9.40771
P55072	Transitional endoplasmic reticulum ATPase OS=Homo sapiens GN=VCP PE=1 SV=4 - [TERA_HUMAN]	98.2146	29.53	1	13	13	27	8.45517e+07	806	89.2657	5.26221
P21291	Cysteine and glycine-rich protein 1 OS=Homo sapiens GN=CSRP1 PE=1 SV=3 - [CSRP1_HUMAN]	96.3115	37.31	1	6	6	24	1.86758e+09	193	20.5538	8.57275
P24844	Myosin regulatory light polypeptide 9 OS=Homo sapiens GN=MYL9 PE=1 SV=4 - [MYL9_HUMAN]	93.0943	38.37	1	2	4	18	1.06421e+09	172	19.8144	4.91943
P04083	Annexin A1 OS=Homo sapiens GN=ANXA1 PE=1 SV=2 - [ANXA1_HUMAN]	92.6958	33.24	1	7	7	20	4.69704e+08	346	38.69	7.02002
Q15063	Periostin OS=Homo sapiens GN=POSTN PE=1 SV=2 - [POSTN_HUMAN]	92.3394	32.66	1	13	13	22	1.0091e+08	836	93.2553	7.53271
Q8WX93	Palladin OS=Homo sapiens GN=PALLD PE=1 SV=3 - [PALLD_HUMAN]	92.1996	14.39	1	10	10	22	2.00081e+08	1383	150.47	7.09326
P06576	ATP synthase subunit beta, mitochondrial OS=Homo sapiens GN=ATP5B PE=1 SV=3 - [ATPB_HUMAN]	90.9821	55.77	1	16	16	24	9.84412e+07	529	56.5246	5.40186
P26038	Moesin OS=Homo sapiens GN=MSN PE=1 SV=3 - [MOES_HUMAN]	88.8062	32.24	1	10	13	23	1.65119e+08	577	67.7778	6.40479
Q15746	Myosin light chain kinase, smooth muscle OS=Homo sapiens GN=MYLK PE=1 SV=4 - [MYLK_HUMAN]	88.7704	11.55	11	13	13	24	4.11712e+08	1914	210.583	6.15088
Q9HBL0	Tensin-1 OS=Homo sapiens GN=TNS1 PE=1 SV=2 - [TENS1_HUMAN]	88.3975	25.71	1	19	19	22	1.32932e+08	1735	185.586	7.75244
P67936	Tropomyosin alpha-4 chain OS=Homo sapiens GN=TPM4 PE=1 SV=3 - [TPM4_HUMAN]	87.9768	16.53	1	1	4	50	1.85938e+09	248	28.5045	4.69092
P11216	Glycogen phosphorylase, brain form OS=Homo sapiens GN=PYGB PE=1 SV=5 - [PYGB_HUMAN]	86.5473	28.83	2	14	17	24	1.13587e+08	843	96.6345	6.85889
Q02952	A-kinase anchor protein 12 OS=Homo sapiens GN=AKAP12 PE=1 SV=4 - [AKA12_HUMAN]	86.4572	16.95	1	14	14	22	8.28e+07	1782	191.367	4.41162
P07585	Decorin OS=Homo sapiens GN=DCN PE=1 SV=1 - [PGS2_HUMAN]	85.3868	23.68	1	7	7	22	8.67421e+08	359	39.7218	8.54346
P02675	Fibrinogen beta chain OS=Homo sapiens GN=FGB PE=1 SV=2 - [FIBB_HUMAN]	84.8181	42.77	1	11	11	20	4.4432e+08	491	55.8923	8.26514
Q01518	Adenylyl cyclase-associated protein 1 OS=Homo sapiens GN=CAP1 PE=1 SV=5 - [CAP1_HUMAN]	84.4626	20.63	1	6	6	22	1.77349e+08	475	51.8687	8.06006
P27797	Calreticulin OS=Homo sapiens GN=CALR PE=1 SV=1 - [CALR_HUMAN]	84.118	43.88	1	9	9	20	1.80814e+08	417	48.1118	4.43701
Q15124	Phosphoglucomutase-like protein 5 OS=Homo sapiens GN=PGM5 PE=1 SV=2 - [PGM5_HUMAN]	83.5774	28.04	1	9	9	20	2.3133e+08	567	62.1857	7.21045
P00338	L-lactate dehydrogenase A chain OS=Homo sapiens GN=LDHA PE=1 SV=2 - [LDHA_HUMAN]	83.1856	46.69	2	10	10	22	2.73667e+08	332	36.6654	8.26514
P01023	Alpha-2-macroglobulin OS=Homo sapiens GN=A2M PE=1 SV=3 - [A2MG_HUMAN]	82.7106	25.17	2	19	19	21	5.39155e+07	1474	163.188	6.45557
P14625	Endoplasmin OS=Homo sapiens GN=HSP90B1 PE=1 SV=1 - [ENPL_HUMAN]	82.5305	24.03	1	13	13	22	1.56408e+08	803	92.4113	4.84326
P02679	Fibrinogen gamma chain OS=Homo sapiens GN=FGG PE=1 SV=3 - [FIBG_HUMAN]	82.3543	37.53	1	8	8	19	4.35326e+08	453	51.4789	5.61768
P11142	Heat shock cognate 71 kDa protein OS=Homo sapiens GN=HSPA8 PE=1 SV=1 - [HSP7C_HUMAN]	81.5473	38.08	1	9	14	24	4.6754e+08	646	70.8542	5.51611
P07237	Protein disulfide-isomerase OS=Homo sapiens GN=P4HB PE=1 SV=3 - [PDIA1_HUMAN]	81.0753	34.84	1	12	12	20	1.37e+08	508	57.0807	4.86865
P09493	Tropomyosin alpha-1 chain OS=Homo sapiens GN=TPM1 PE=1 SV=2 - [TPM1_HUMAN]	79.3954	25.7	2	6	8	27	2.03973e+09	284	32.6887	4.7417
Q9NR12	PDZ and LIM domain protein 7 OS=Homo sapiens GN=PDLIM7 PE=1 SV=1 - [PDLI7_HUMAN]	77.5019	31.51	1	8	8	18	4.48017e+08	457	49.8126	8.41162
P07951	Tropomyosin beta chain OS=Homo sapiens GN=TPM2 PE=1 SV=1 - [TPM2_HUMAN]	77.2903	21.48	1	2	6	50	1.78286e+09	284	32.8306	4.70361
P04075	Fructose-bisphosphate aldolase A OS=Homo sapiens GN=ALDOA PE=1 SV=2 - [ALDOA_HUMAN]	76.2093	50.27	1	7	8	18	2.79416e+08	364	39.3953	8.08936
P69891	Hemoglobin subunit gamma-1 OS=Homo sapiens GN=HBG1 PE=1 SV=2 - [HBG1_HUMAN]	75.6297	51.7	3	4	5	22	2.61298e+09	147	16.1303	7.1958
P00558	Phosphoglycerate kinase 1 OS=Homo sapiens GN=PGK1 PE=1 SV=3 - [PGK1_HUMAN]	75.2741	31.65	2	9	9	16	2.72178e+08	417	44.5861	8.104
Q05682	Caldesmon OS=Homo sapiens GN=CALD1 PE=1 SV=3 - [CALD1_HUMAN]	75.1413	12.99	1	8	8	18	598520411	793	93.1754	5.65576
P0DMV9	Heat shock 70 kDa protein 1B OS=Homo sapiens GN=HSPA1B PE=1 SV=1 - [HS71B_HUMAN]	74.5429	39.47	2	13	13	20	1.54147e+08	641	70.009	5.65576
Q14847	LIM and SH3 domain protein 1 OS=Homo sapiens GN=LASP1 PE=1 SV=2 - [LASP1_HUMAN]	72.3168	32.95	1	5	5	14	4.35746e+08	261	29.6982	7.04932
P37802	Transgelin-2 OS=Homo sapiens GN=TAGLN2 PE=1 SV=3 - [TAGL2_HUMAN]	66.7698	49.25	1	6	6	16	1.18141e+08	199	22.3772	8.25049
P19105	Myosin regulatory light chain 12A OS=Homo sapiens GN=MYL12A PE=1 SV=2 - [ML12A_HUMAN]	66.7489	45.03	2	3	5	15	4.15207e+08	171	19.7815	4.80518
P22314	Ubiquitin-like modifier-activating enzyme 1 OS=Homo sapiens GN=UBA1 PE=1 SV=3 - [UBA1_HUMAN]	64.7737	22.87	1	13	13	17	4.86957e+07	1058	117.774	5.75732
P43121	Cell surface glycoprotein MUC18 OS=Homo sapiens GN=MCAM PE=1 SV=2 - [MUC18_HUMAN]	64.7689	27.86	1	11	11	18	2.25246e+08	646	71.5626	5.75732
P09104	Gamma-enolase OS=Homo sapiens GN=ENO2 PE=1 SV=3 - [ENOG_HUMAN]	64.7327	32.95	2	4	7	15	3.17811e+08	434	47.239	5.03369
Q96AC1	Fermitin family homolog 2 OS=Homo sapiens GN=FERMT2 PE=1 SV=1 - [FERM2_HUMAN]	64.3892	34.26	2	12	12	17	1.07443e+08	680	77.8106	6.69775
Q16881	Thioredoxin reductase 1, cytoplasmic OS=Homo sapiens GN=TXNRD1 PE=1 SV=3 - [TRXR1_HUMAN]	64.3265	30.51	1	10	10	14	7.94999e+07	649	70.8622	7.38623
P06744	Glucose-6-phosphate isomerase OS=Homo sapiens GN=GPI PE=1 SV=4 - [G6PI_HUMAN]	63.9703	31.72	1	9	9	15	143784405	558	63.1072	8.32373
O94875	Sorbin and SH3 domain-containing protein 2 OS=Homo sapiens GN=SORBS2 PE=1 SV=3 - [SRBS2_HUMAN]	63.9152	8.18	1	6	6	17	2.00536e+08	1100	124.03	8.30908
P07900	Heat shock protein HSP 90-alpha OS=Homo sapiens GN=HSP90AA1 PE=1 SV=5 - [HS90A_HUMAN]	63.3689	23.5	5	6	11	19	1.43532e+08	732	84.6067	5.021
Q07960	Rho GTPase-activating protein 1 OS=Homo sapiens GN=ARHGAP1 PE=1 SV=1 - [RHG01_HUMAN]	63.3254	39.64	1	9	9	13	9.63203e+07	439	50.4042	6.29053
P50395	Rab GDP dissociation inhibitor beta OS=Homo sapiens GN=GDI2 PE=1 SV=2 - [GDIB_HUMAN]	63.2937	35.28	1	7	10	14	7.86017e+07	445	50.6309	6.46826
Q9BUF5	Tubulin beta-6 chain OS=Homo sapiens GN=TUBB6 PE=1 SV=1 - [TBB6_HUMAN]	63.2401	44.62	2	6	10	16	4.43546e+08	446	49.825	4.88135
P13639	Elongation factor 2 OS=Homo sapiens GN=EEF2 PE=1 SV=4 - [EF2_HUMAN]	62.4553	24.59	1	12	12	17	4.69672e+07	858	95.277	6.82959
P11021	78 kDa glucose-regulated protein OS=Homo sapiens GN=HSPA5 PE=1 SV=2 - [GRP78_HUMAN]	62.2229	26.3	1	10	11	20	3.6433e+08	654	72.2884	5.16064
P08123	Collagen alpha-2(I) chain OS=Homo sapiens GN=COL1A2 PE=1 SV=7 - [CO1A2_HUMAN]	61.6225	8.05	1	7	7	30	2.23403e+07	1366	129.235	8.95361
P30837	Aldehyde dehydrogenase X, mitochondrial OS=Homo sapiens GN=ALDH1B1 PE=1 SV=3 - [AL1B1_HUMAN]	61.5138	40.81	1	12	12	16	1.15159e+08	517	57.1702	6.80029
P17655	Calpain-2 catalytic subunit OS=Homo sapiens GN=CAPN2 PE=1 SV=6 - [CAN2_HUMAN]	61.4832	25	1	9	9	13	4.54168e+07	700	79.9448	4.98291
P01024	Complement C3 OS=Homo sapiens GN=C3 PE=1 SV=2 - [CO3_HUMAN]	61.4507	14.97	1	15	15	18	4.10223e+07	1663	187.03	6.40479
Q01813	ATP-dependent 6-phosphofructokinase, platelet type OS=Homo sapiens GN=PFKP PE=1 SV=2 - [PFKAP_HUMAN]	61.236	22.96	1	11	12	16	8.42357e+07	784	85.5415	7.54736
Q9UGT4	Sushi domain-containing protein 2 OS=Homo sapiens GN=SUSD2 PE=1 SV=1 - [SUSD2_HUMAN]	60.3175	21.41	1	8	8	13	1.0526e+08	822	90.1497	6.27783
Q14195	Dihydropyrimidinase-related protein 3 OS=Homo sapiens GN=DPYSL3 PE=1 SV=1 - [DPYL3_HUMAN]	59.7251	48.42	1	12	13	18	1.74614e+08	570	61.9241	6.49365
P63104	14-3-3 protein zeta/delta OS=Homo sapiens GN=YWHAZ PE=1 SV=1 - [1433Z_HUMAN]	59.7014	37.96	2	5	6	15	4.08801e+08	245	27.7277	4.79248
O75369	Filamin-B OS=Homo sapiens GN=FLNB PE=1 SV=2 - [FLNB_HUMAN]	58.8894	5.34	1	5	8	15	5.18078e+08	2602	277.99	5.73193
Q9BZQ8	Protein Niban OS=Homo sapiens GN=FAM129A PE=1 SV=1 - [NIBAN_HUMAN]	57.8262	19.5	1	10	10	14	1.73855e+08	928	103.07	4.77979
O43294	Transforming growth factor beta-1-induced transcript 1 protein OS=Homo sapiens GN=TGFB1I1 PE=1 SV=2 - [TGFI1_HUMAN]	55.7756	38.83	1	9	9	13	8.25344e+07	461	49.7818	7.03467
P18669	Phosphoglycerate mutase 1 OS=Homo sapiens GN=PGAM1 PE=1 SV=2 - [PGAM1_HUMAN]	55.2898	45.67	3	7	7	14	2.75768e+08	254	28.7858	7.18115
P02511	Alpha-crystallin B chain OS=Homo sapiens GN=CRYAB PE=1 SV=2 - [CRYAB_HUMAN]	55.0445	23.43	1	3	3	9	2.04675e+08	175	20.1464	7.32764
Q13813	Spectrin alpha chain, non-erythrocytic 1 OS=Homo sapiens GN=SPTAN1 PE=1 SV=3 - [SPTN1_HUMAN]	54.8469	10.07	1	13	13	13	2.27545e+07	2472	284.364	5.35107
Q9NVD7	Alpha-parvin OS=Homo sapiens GN=PARVA PE=1 SV=1 - [PARVA_HUMAN]	54.7136	22.58	2	7	7	14	9.26654e+07	372	42.2174	5.94775
P09211	Glutathione S-transferase P OS=Homo sapiens GN=GSTP1 PE=1 SV=2 - [GSTP1_HUMAN]	54.6064	55.71	1	8	8	13	3.22425e+08	210	23.341	5.64307
Q14697	Neutral alpha-glucosidase AB OS=Homo sapiens GN=GANAB PE=1 SV=3 - [GANAB_HUMAN]	54.533	24.26	1	10	10	13	5.30385e+07	944	106.807	6.13818
P29401	Transketolase OS=Homo sapiens GN=TKT PE=1 SV=3 - [TKT_HUMAN]	53.9386	26	1	9	9	12	7.60456e+07	623	67.8347	7.66455
P08238	Heat shock protein HSP 90-beta OS=Homo sapiens GN=HSP90AB1 PE=1 SV=4 - [HS90B_HUMAN]	51.6803	21.41	6	5	10	18	1.43532e+08	724	83.2121	5.03369
P04844	Dolichyl-diphosphooligosaccharide--protein glycosyltransferase subunit 2 OS=Homo sapiens GN=RPN2 PE=1 SV=3 - [RPN2_HUMAN]	51.5444	39.14	1	12	12	14	2.54095e+07	631	69.241	5.69385
Q16555	Dihydropyrimidinase-related protein 2 OS=Homo sapiens GN=DPYSL2 PE=1 SV=1 - [DPYL2_HUMAN]	51.4093	38.11	1	10	11	14	99272419	572	62.2546	6.37939
P31150	Rab GDP dissociation inhibitor alpha OS=Homo sapiens GN=GDI1 PE=1 SV=2 - [GDIA_HUMAN]	51.0893	28.41	1	5	8	11	7.06645e+07	447	50.5501	5.13525
P40227	T-complex protein 1 subunit zeta OS=Homo sapiens GN=CCT6A PE=1 SV=3 - [TCPZ_HUMAN]	50.6107	23.54	1	7	7	12	3.97089e+07	531	57.9876	6.68311
P13797	Plastin-3 OS=Homo sapiens GN=PLS3 PE=1 SV=4 - [PLST_HUMAN]	50.5394	29.84	2	9	12	14	4.17442e+07	630	70.7662	5.60498
Q99832	T-complex protein 1 subunit eta OS=Homo sapiens GN=CCT7 PE=1 SV=2 - [TCPH_HUMAN]	50.2991	29.1	1	8	8	10	3.66771e+07	543	59.3289	7.6499
P68871	Hemoglobin subunit beta OS=Homo sapiens GN=HBB PE=1 SV=2 - [HBB_HUMAN]	50.0918	31.29	3	3	4	14	2.14649e+09	147	15.9883	7.28369
P35609	Alpha-actinin-2 OS=Homo sapiens GN=ACTN2 PE=1 SV=1 - [ACTN2_HUMAN]	49.8946	15.1	2	1	9	18	9.46896e+08	894	103.788	5.45264
Q15404	Ras suppressor protein 1 OS=Homo sapiens GN=RSU1 PE=1 SV=3 - [RSU1_HUMAN]	49.5914	42.96	1	5	5	13	1.31127e+08	277	31.5207	8.646
P02545	Prelamin-A/C OS=Homo sapiens GN=LMNA PE=1 SV=1 - [LMNA_HUMAN]	49.3713	18.37	1	6	6	13	4.94776e+08	664	74.0947	7.02002
P60174	Triosephosphate isomerase OS=Homo sapiens GN=TPI1 PE=1 SV=3 - [TPIS_HUMAN]	48.5905	33.92	1	6	6	10	2.34418e+08	286	30.7717	5.92236
P01857	Immunoglobulin heavy constant gamma 1 OS=Homo sapiens GN=IGHG1 PE=1 SV=1 - [IGHG1_HUMAN]	48.2187	41.52	3	5	7	12	3.97759e+08	330	36.0832	8.19189
P25705	ATP synthase subunit alpha, mitochondrial OS=Homo sapiens GN=ATP5A1 PE=1 SV=1 - [ATPA_HUMAN]	46.6241	27.85	1	9	9	11	9.69475e+07	553	59.7136	9.12939
P10809	60 kDa heat shock protein, mitochondrial OS=Homo sapiens GN=HSPD1 PE=1 SV=2 - [CH60_HUMAN]	46.0191	22.34	1	7	7	11	5.22222e+07	573	61.0164	5.87158
P30101	Protein disulfide-isomerase A3 OS=Homo sapiens GN=PDIA3 PE=1 SV=4 - [PDIA3_HUMAN]	45.5589	24.55	1	9	9	11	1.28556e+08	505	56.7468	6.354
P10768	S-formylglutathione hydrolase OS=Homo sapiens GN=ESD PE=1 SV=2 - [ESTD_HUMAN]	45.2488	51.42	1	8	8	11	4.47097e+07	282	31.4425	7.02002
P56199	Integrin alpha-1 OS=Homo sapiens GN=ITGA1 PE=1 SV=2 - [ITA1_HUMAN]	44.9826	11.2	1	7	7	11	1.14911e+08	1179	130.765	6.29053
Q15417	Calponin-3 OS=Homo sapiens GN=CNN3 PE=1 SV=1 - [CNN3_HUMAN]	44.7873	24.62	1	6	6	11	1.05283e+08	329	36.3908	6.04932
P55083	Microfibril-associated glycoprotein 4 OS=Homo sapiens GN=MFAP4 PE=1 SV=2 - [MFAP4_HUMAN]	44.3526	30.98	1	3	3	10	2.62493e+08	255	28.6299	5.63037
Q9GZM7	Tubulointerstitial nephritis antigen-like OS=Homo sapiens GN=TINAGL1 PE=1 SV=1 - [TINAL_HUMAN]	44.2787	38.12	1	9	9	11	1.70903e+08	467	52.353	6.99072
O00339	Matrilin-2 OS=Homo sapiens GN=MATN2 PE=1 SV=4 - [MATN2_HUMAN]	44.1702	14.44	1	9	9	12	8.92593e+07	956	106.767	6.26514
P13010	X-ray repair cross-complementing protein 5 OS=Homo sapiens GN=XRCC5 PE=1 SV=3 - [XRCC5_HUMAN]	43.5973	30.46	1	9	9	11	2.74535e+07	732	82.6523	5.80811
P05556	Integrin beta-1 OS=Homo sapiens GN=ITGB1 PE=1 SV=2 - [ITB1_HUMAN]	43.4987	13.53	1	6	6	11	2.16444e+08	798	88.357	5.38916
P23528	Cofilin-1 OS=Homo sapiens GN=CFL1 PE=1 SV=3 - [COF1_HUMAN]	42.8563	43.98	1	4	6	10	3.01729e+08	166	18.4907	8.08936
Q14767	Latent-transforming growth factor beta-binding protein 2 OS=Homo sapiens GN=LTBP2 PE=1 SV=3 - [LTBP2_HUMAN]	42.8316	6.32	1	4	4	15	7.35407e+07	1821	194.923	5.18604
Q06828	Fibromodulin OS=Homo sapiens GN=FMOD PE=1 SV=2 - [FMOD_HUMAN]	41.9067	21.01	1	5	5	10	1.03809e+08	376	43.1515	6.03662
Q6PCB0	von Willebrand factor A domain-containing protein 1 OS=Homo sapiens GN=VWA1 PE=1 SV=1 - [VWA1_HUMAN]	41.408	18.88	1	4	4	8	3.42327e+07	445	46.7753	7.6792
Q14112	Nidogen-2 OS=Homo sapiens GN=NID2 PE=1 SV=3 - [NID2_HUMAN]	41.3351	10.04	1	6	7	9	1.17874e+08	1375	151.158	5.2876
P19823	Inter-alpha-trypsin inhibitor heavy chain H2 OS=Homo sapiens GN=ITIH2 PE=1 SV=2 - [ITIH2_HUMAN]	41.2355	15.64	1	8	8	11	3.42903e+07	946	106.397	6.85889
P15311	Ezrin OS=Homo sapiens GN=EZR PE=1 SV=4 - [EZRI_HUMAN]	41.1464	17.58	1	5	8	12	8.4478e+07	586	69.3697	6.26514
P01834	Immunoglobulin kappa constant OS=Homo sapiens GN=IGKC PE=1 SV=2 - [IGKC_HUMAN]	40.7152	44.86	2	3	3	10	1.10539e+08	107	11.7578	6.52197
Q9ULV4	Coronin-1C OS=Homo sapiens GN=CORO1C PE=1 SV=1 - [COR1C_HUMAN]	40.612	23.63	1	6	6	11	2.21928e+08	474	53.2151	7.07861
P31946	14-3-3 protein beta/alpha OS=Homo sapiens GN=YWHAB PE=1 SV=3 - [1433B_HUMAN]	40.5945	27.64	2	4	5	10	1.90075e+08	246	28.0648	4.83057
P30153	Serine/threonine-protein phosphatase 2A 65 kDa regulatory subunit A alpha isoform OS=Homo sapiens GN=PPP2R1A PE=1 SV=4 - [2AAA_HUMAN]	40.4188	22.41	2	8	8	10	3.74104e+07	589	65.2669	5.10986
P27824	Calnexin OS=Homo sapiens GN=CANX PE=1 SV=2 - [CALX_HUMAN]	39.4997	17.74	1	7	7	10	1.31942e+08	592	67.5259	4.60205
Q9Y696	Chloride intracellular channel protein 4 OS=Homo sapiens GN=CLIC4 PE=1 SV=4 - [CLIC4_HUMAN]	39.4642	39.13	1	5	5	8	62000210	253	28.7537	5.59229
O00151	PDZ and LIM domain protein 1 OS=Homo sapiens GN=PDLIM1 PE=1 SV=4 - [PDLI1_HUMAN]	39.2769	43.16	1	7	7	8	6.32198e+07	329	36.049	7.02002
P02671	Fibrinogen alpha chain OS=Homo sapiens GN=FGA PE=1 SV=2 - [FIBA_HUMAN]	39.261	10.85	1	6	6	14	1.70314e+08	866	94.9144	6.01123
Q16647	Prostacyclin synthase OS=Homo sapiens GN=PTGIS PE=1 SV=1 - [PTGIS_HUMAN]	39.1109	20.8	1	7	7	9	4.96802e+07	500	57.0678	7.31299
P06756	Integrin alpha-V OS=Homo sapiens GN=ITGAV PE=1 SV=2 - [ITAV_HUMAN]	39.0183	16.41	1	9	9	11	2.51202e+07	1048	115.964	5.68115
P51888	Prolargin OS=Homo sapiens GN=PRELP PE=1 SV=1 - [PRELP_HUMAN]	38.7554	16.49	1	5	5	13	4.00124e+08	382	43.7822	9.37842
P48735	Isocitrate dehydrogenase [NADP], mitochondrial OS=Homo sapiens GN=IDH2 PE=1 SV=2 - [IDHP_HUMAN]	38.4474	24.78	1	10	10	12	7.60821e+07	452	50.8769	8.68994
P17987	T-complex protein 1 subunit alpha OS=Homo sapiens GN=TCP1 PE=1 SV=1 - [TCPA_HUMAN]	38.3119	26.8	1	8	8	10	2.39375e+07	556	60.3056	6.11279
P07996	Thrombospondin-1 OS=Homo sapiens GN=THBS1 PE=1 SV=2 - [TSP1_HUMAN]	38.3067	9.4	1	7	7	9	7.0175e+07	1170	129.3	4.94482
P61158	Actin-related protein 3 OS=Homo sapiens GN=ACTR3 PE=1 SV=3 - [ARP3_HUMAN]	38.2727	36.12	3	7	7	12	7.70629e+07	418	47.341	5.88428
P27816	Microtubule-associated protein 4 OS=Homo sapiens GN=MAP4 PE=1 SV=3 - [MAP4_HUMAN]	38.2646	15.54	1	8	8	11	4.46939e+07	1152	120.93	5.42725
P35573	Glycogen debranching enzyme OS=Homo sapiens GN=AGL PE=1 SV=3 - [GDE_HUMAN]	38.2171	10.9	1	9	9	10	1.99285e+07	1532	174.652	6.75635
P00441	Superoxide dismutase [Cu-Zn] OS=Homo sapiens GN=SOD1 PE=1 SV=2 - [SODC_HUMAN]	37.9369	60.39	1	5	5	7	1.06733e+08	154	15.9259	6.12549
P04275	von Willebrand factor OS=Homo sapiens GN=VWF PE=1 SV=4 - [VWF_HUMAN]	37.754	4.02	1	7	7	9	2.25262e+07	2813	309.058	5.47803
P61981	14-3-3 protein gamma OS=Homo sapiens GN=YWHAG PE=1 SV=2 - [1433G_HUMAN]	37.7103	29.96	2	3	4	10	1.64696e+08	247	28.2849	4.89404
P05783	Keratin, type I cytoskeletal 18 OS=Homo sapiens GN=KRT18 PE=1 SV=2 - [K1C18_HUMAN]	37.5664	30.7	1	8	8	9	1.56448e+08	430	48.0285	5.45264
P62937	Peptidyl-prolyl cis-trans isomerase A OS=Homo sapiens GN=PPIA PE=1 SV=2 - [PPIA_HUMAN]	37.2342	47.88	2	7	7	10	3.13265e+08	165	18.0009	7.81104
P02452	Collagen alpha-1(I) chain OS=Homo sapiens GN=COL1A1 PE=1 SV=5 - [CO1A1_HUMAN]	37.0234	5.4	1	6	6	24	1.1858e+07	1464	138.857	5.79541
P30041	Peroxiredoxin-6 OS=Homo sapiens GN=PRDX6 PE=1 SV=3 - [PRDX6_HUMAN]	36.3428	38.39	1	6	6	9	1.45154e+08	224	25.0192	6.37939
P58107	Epiplakin OS=Homo sapiens GN=EPPK1 PE=1 SV=2 - [EPIPL_HUMAN]	36.2513	13.77	1	6	9	10	3.88577e+07	5090	555.279	5.60498
P60981	Destrin OS=Homo sapiens GN=DSTN PE=1 SV=3 - [DEST_HUMAN]	36.1916	35.15	1	4	4	9	3.6066e+08	165	18.4935	7.85498
Q86VP6	Cullin-associated NEDD8-dissociated protein 1 OS=Homo sapiens GN=CAND1 PE=1 SV=2 - [CAND1_HUMAN]	36.1683	13.82	1	10	10	11	2.25079e+07	1230	136.289	5.78271
P52565	Rho GDP-dissociation inhibitor 1 OS=Homo sapiens GN=ARHGDIA PE=1 SV=3 - [GDIR1_HUMAN]	35.9419	44.61	1	5	5	12	1.1399e+08	204	23.1927	5.10986
P63241	Eukaryotic translation initiation factor 5A-1 OS=Homo sapiens GN=EIF5A PE=1 SV=2 - [IF5A1_HUMAN]	35.7919	38.96	3	4	4	7	4.84434e+07	154	16.8214	5.23682
Q16181	Septin-7 OS=Homo sapiens GN=SEPT7 PE=1 SV=2 - [SEPT7_HUMAN]	35.6456	19.91	2	4	5	8	1.2178e+08	437	50.648	8.63135
P21266	Glutathione S-transferase Mu 3 OS=Homo sapiens GN=GSTM3 PE=1 SV=3 - [GSTM3_HUMAN]	35.3629	32	1	6	6	9	5.70145e+07	225	26.5421	5.5415
Q16777	Histone H2A type 2-C OS=Homo sapiens GN=HIST2H2AC PE=1 SV=4 - [H2A2C_HUMAN]	35.2844	42.64	2	2	3	8	3.15938e+08	129	13.9798	10.9019
P62140	Serine/threonine-protein phosphatase PP1-beta catalytic subunit OS=Homo sapiens GN=PPP1CB PE=1 SV=3 - [PP1B_HUMAN]	35.2765	18.35	3	5	5	10	3.51815e+07	327	37.1626	6.18896
P62834	Ras-related protein Rap-1A OS=Homo sapiens GN=RAP1A PE=1 SV=1 - [RAP1A_HUMAN]	34.6821	35.87	3	4	4	8	8.49396e+07	184	20.9737	6.66846
P78371	T-complex protein 1 subunit beta OS=Homo sapiens GN=CCT2 PE=1 SV=4 - [TCPB_HUMAN]	34.5532	18.5	1	5	5	7	2.31558e+07	535	57.4521	6.45557
Q15019	Septin-2 OS=Homo sapiens GN=SEPT2 PE=1 SV=1 - [SEPT2_HUMAN]	34.5351	28.81	1	6	6	8	9.47293e+07	361	41.4613	6.59521
P47755	F-actin-capping protein subunit alpha-2 OS=Homo sapiens GN=CAPZA2 PE=1 SV=3 - [CAZA2_HUMAN]	34.2411	40.21	1	5	7	8	8.39685e+07	286	32.9286	5.84619
Q9Y281	Cofilin-2 OS=Homo sapiens GN=CFL2 PE=1 SV=1 - [COF2_HUMAN]	33.8612	30.72	1	2	4	7	1.99759e+08	166	18.7249	7.88428
P08572	Collagen alpha-2(IV) chain OS=Homo sapiens GN=COL4A2 PE=1 SV=4 - [CO4A2_HUMAN]	33.8517	7.36	1	6	6	10	2.6207e+08	1712	167.449	8.66064
P29536	Leiomodin-1 OS=Homo sapiens GN=LMOD1 PE=1 SV=3 - [LMOD1_HUMAN]	33.5361	14.67	1	7	7	9	2.22435e+08	600	66.9889	9.33447
Q99829	Copine-1 OS=Homo sapiens GN=CPNE1 PE=1 SV=1 - [CPNE1_HUMAN]	33.47	22.53	1	6	6	9	2.75793e+07	537	59.0215	5.8335
Q99497	Protein/nucleic acid deglycase DJ-1 OS=Homo sapiens GN=PARK7 PE=1 SV=2 - [PARK7_HUMAN]	33.4565	43.39	1	4	4	8	8.86376e+07	189	19.8785	6.78564
P55786	Puromycin-sensitive aminopeptidase OS=Homo sapiens GN=NPEPPS PE=1 SV=2 - [PSA_HUMAN]	32.7489	18.82	2	9	9	10	3.24979e+07	919	103.211	5.71924
P11766	Alcohol dehydrogenase class-3 OS=Homo sapiens GN=ADH5 PE=1 SV=4 - [ADHX_HUMAN]	32.3793	22.99	1	6	6	9	1.12973e+08	374	39.6984	7.48877
P30086	Phosphatidylethanolamine-binding protein 1 OS=Homo sapiens GN=PEBP1 PE=1 SV=3 - [PEBP1_HUMAN]	31.9239	42.25	1	4	4	7	1.48659e+08	187	21.0437	7.53271
O15144	Actin-related protein 2/3 complex subunit 2 OS=Homo sapiens GN=ARPC2 PE=1 SV=1 - [ARPC2_HUMAN]	31.9029	31	1	4	4	7	3.66962e+07	300	34.3115	7.35693
Q92626	Peroxidasin homolog OS=Homo sapiens GN=PXDN PE=1 SV=2 - [PXDN_HUMAN]	31.8093	8.72	1	7	7	8	1.65225e+07	1479	165.17	7.1665
P61163	Alpha-centractin OS=Homo sapiens GN=ACTR1A PE=1 SV=1 - [ACTZ_HUMAN]	31.5138	30.85	1	5	6	7	4.2351e+07	376	42.5869	6.63916
Q8NBS9	Thioredoxin domain-containing protein 5 OS=Homo sapiens GN=TXNDC5 PE=1 SV=2 - [TXND5_HUMAN]	31.171	21.99	1	6	6	8	1.04571e+08	432	47.5987	5.97314
P60953	Cell division control protein 42 homolog OS=Homo sapiens GN=CDC42 PE=1 SV=2 - [CDC42_HUMAN]	31.0081	15.71	1	2	2	7	2.73306e+07	191	21.245	6.55127
P60660	Myosin light polypeptide 6 OS=Homo sapiens GN=MYL6 PE=1 SV=2 - [MYL6_HUMAN]	30.9235	42.38	1	4	4	8	7.91593e+08	151	16.9191	4.65283
P27348	14-3-3 protein theta OS=Homo sapiens GN=YWHAQ PE=1 SV=1 - [1433T_HUMAN]	30.7818	24.49	2	4	5	8	1.85995e+08	245	27.7468	4.77979
Q04446	1,4-alpha-glucan-branching enzyme OS=Homo sapiens GN=GBE1 PE=1 SV=3 - [GLGB_HUMAN]	30.0733	21.65	1	8	8	8	3.27911e+07	702	80.4226	6.31592
Q13418	Integrin-linked protein kinase OS=Homo sapiens GN=ILK PE=1 SV=2 - [ILK_HUMAN]	30.0621	29.87	1	7	7	8	5.98649e+07	452	51.3859	8.07471
P32119	Peroxiredoxin-2 OS=Homo sapiens GN=PRDX2 PE=1 SV=5 - [PRDX2_HUMAN]	29.568	38.38	1	4	4	6	1.34418e+08	198	21.8782	5.97314
P04899	Guanine nucleotide-binding protein G(i) subunit alpha-2 OS=Homo sapiens GN=GNAI2 PE=1 SV=3 - [GNAI2_HUMAN]	29.3883	20	2	3	4	7	4.73141e+07	355	40.4251	5.5415
P23142	Fibulin-1 OS=Homo sapiens GN=FBLN1 PE=1 SV=4 - [FBLN1_HUMAN]	29.2211	7.25	1	3	3	6	3.50871e+08	703	77.1624	5.22412
P31939	Bifunctional purine biosynthesis protein PURH OS=Homo sapiens GN=ATIC PE=1 SV=3 - [PUR9_HUMAN]	28.7021	13.51	1	4	4	6	1.4105e+07	592	64.5753	6.7124
Q15942	Zyxin OS=Homo sapiens GN=ZYX PE=1 SV=1 - [ZYX_HUMAN]	28.3643	14.51	1	4	4	6	1.52567e+08	572	61.2382	6.66846
P04843	Dolichyl-diphosphooligosaccharide--protein glycosyltransferase subunit 1 OS=Homo sapiens GN=RPN1 PE=1 SV=1 - [RPN1_HUMAN]	28.0931	22.41	1	8	8	8	2.60357e+07	607	68.5268	6.37939
P35555	Fibrillin-1 OS=Homo sapiens GN=FBN1 PE=1 SV=3 - [FBN1_HUMAN]	28.0925	3.52	1	4	5	8	7.39417e+07	2871	312.022	4.93213
Q6NZI2	Caveolae-associated protein 1 OS=Homo sapiens GN=CAVIN1 PE=1 SV=1 - [CAVN1_HUMAN]	27.9731	12.82	1	3	3	6	2.53874e+08	390	43.4498	5.60498
P16112	Aggrecan core protein OS=Homo sapiens GN=ACAN PE=1 SV=2 - [PGCA_HUMAN]	27.9026	3.27	1	4	4	7	7.48053e+07	2415	250.04	4.18311
P62258	14-3-3 protein epsilon OS=Homo sapiens GN=YWHAE PE=1 SV=1 - [1433E_HUMAN]	27.82	16.08	2	2	3	8	1.6981e+08	255	29.1554	4.7417
Q6DD88	Atlastin-3 OS=Homo sapiens GN=ATL3 PE=1 SV=1 - [ATLA3_HUMAN]	27.6915	20.33	1	6	6	7	6.11941e+07	541	60.5034	5.65576
Q6UVK1	Chondroitin sulfate proteoglycan 4 OS=Homo sapiens GN=CSPG4 PE=1 SV=2 - [CSPG4_HUMAN]	27.6367	5.86	1	6	6	6	2.60961e+07	2322	250.382	5.46533
P63010	AP-2 complex subunit beta OS=Homo sapiens GN=AP2B1 PE=1 SV=1 - [AP2B1_HUMAN]	27.6207	12.7	1	4	5	6	2.1839e+07	937	104.486	5.37646
P23634	Plasma membrane calcium-transporting ATPase 4 OS=Homo sapiens GN=ATP2B4 PE=1 SV=2 - [AT2B4_HUMAN]	26.9627	5.8	3	4	4	6	2.11949e+07	1241	137.833	6.59521
P36955	Pigment epithelium-derived factor OS=Homo sapiens GN=SERPINF1 PE=1 SV=4 - [PEDF_HUMAN]	26.9621	29.43	1	8	8	9	5.09665e+07	418	46.2833	6.37939
P53814	Smoothelin OS=Homo sapiens GN=SMTN PE=1 SV=7 - [SMTN_HUMAN]	26.7779	10.58	1	5	5	6	6.06085e+07	917	98.9982	9.0708
P40123	Adenylyl cyclase-associated protein 2 OS=Homo sapiens GN=CAP2 PE=1 SV=1 - [CAP2_HUMAN]	26.6257	30.4	1	7	7	8	5.14161e+07	477	52.7908	6.3667
P07195	L-lactate dehydrogenase B chain OS=Homo sapiens GN=LDHB PE=1 SV=2 - [LDHB_HUMAN]	26.4969	16.17	1	4	4	7	8.47725e+07	334	36.6151	6.04932
P61978	Heterogeneous nuclear ribonucleoprotein K OS=Homo sapiens GN=HNRNPK PE=1 SV=1 - [HNRPK_HUMAN]	26.4154	18.57	1	6	6	6	6.52128e+07	463	50.9444	5.5415
O43491	Band 4.1-like protein 2 OS=Homo sapiens GN=EPB41L2 PE=1 SV=1 - [E41L2_HUMAN]	26.3149	12.54	1	6	6	6	2.42403e+07	1005	112.519	5.43994
P21399	Cytoplasmic aconitate hydratase OS=Homo sapiens GN=ACO1 PE=1 SV=3 - [ACOC_HUMAN]	26.1713	14.74	1	6	6	6	3.61945e+07	889	98.3366	6.68311
P05787	Keratin, type II cytoskeletal 8 OS=Homo sapiens GN=KRT8 PE=1 SV=7 - [K2C8_HUMAN]	25.9152	26.71	5	5	6	8	1.23929e+08	483	53.6711	5.59229
P09525	Annexin A4 OS=Homo sapiens GN=ANXA4 PE=1 SV=4 - [ANXA4_HUMAN]	25.8155	29.47	1	5	6	7	6.6582e+07	319	35.8601	6.12549
Q9NVA2	Septin-11 OS=Homo sapiens GN=SEPT11 PE=1 SV=3 - [SEP11_HUMAN]	25.8053	23.54	2	2	6	8	5.42793e+07	429	49.3672	6.81494
P11217	Glycogen phosphorylase, muscle form OS=Homo sapiens GN=PYGM PE=1 SV=6 - [PYGM_HUMAN]	25.7609	11.28	2	4	7	8	7.9525e+07	842	97.0306	7.03467
Q15121	Astrocytic phosphoprotein PEA-15 OS=Homo sapiens GN=PEA15 PE=1 SV=2 - [PEA15_HUMAN]	25.0434	27.69	1	3	3	5	4.48368e+07	130	15.0308	5.021
P18085	ADP-ribosylation factor 4 OS=Homo sapiens GN=ARF4 PE=1 SV=3 - [ARF4_HUMAN]	24.968	42.78	1	2	4	6	4.57697e+07	180	20.4977	7.13721
P02462	Collagen alpha-1(IV) chain OS=Homo sapiens GN=COL4A1 PE=1 SV=3 - [CO4A1_HUMAN]	24.8589	5.15	1	4	4	8	2.41619e+08	1669	160.514	8.27979
Q9NZM1	Myoferlin OS=Homo sapiens GN=MYOF PE=1 SV=1 - [MYOF_HUMAN]	24.64	5.48	1	6	6	6	1.81874e+07	2061	234.561	6.17627
Q9UHD8	Septin-9 OS=Homo sapiens GN=SEPT9 PE=1 SV=2 - [SEPT9_HUMAN]	24.5732	14.68	1	5	5	6	2.4604e+07	586	65.3608	8.96826
P12956	X-ray repair cross-complementing protein 6 OS=Homo sapiens GN=XRCC6 PE=1 SV=2 - [XRCC6_HUMAN]	24.541	13.79	1	6	6	8	2.1626e+07	609	69.7991	6.63916
Q15084	Protein disulfide-isomerase A6 OS=Homo sapiens GN=PDIA6 PE=1 SV=1 - [PDIA6_HUMAN]	24.536	11.59	1	3	3	7	4.92897e+07	440	48.0913	5.08447
P40261	Nicotinamide N-methyltransferase OS=Homo sapiens GN=NNMT PE=1 SV=1 - [NNMT_HUMAN]	24.3597	31.06	1	5	5	5	3.76753e+07	264	29.5551	5.74463
Q07065	Cytoskeleton-associated protein 4 OS=Homo sapiens GN=CKAP4 PE=1 SV=2 - [CKAP4_HUMAN]	24.1671	17.28	1	7	7	7	5.93139e+07	602	65.9827	5.92236
P61204	ADP-ribosylation factor 3 OS=Homo sapiens GN=ARF3 PE=1 SV=2 - [ARF3_HUMAN]	23.8674	34.81	3	2	4	6	5.72206e+07	181	20.5877	7.43018
P25787	Proteasome subunit alpha type-2 OS=Homo sapiens GN=PSMA2 PE=1 SV=2 - [PSA2_HUMAN]	23.7823	26.5	1	4	4	5	2.736e+07	234	25.8823	7.43018
Q16643	Drebrin OS=Homo sapiens GN=DBN1 PE=1 SV=4 - [DREB_HUMAN]	23.6243	14.64	1	5	5	5	4.91322e+07	649	71.3854	4.44971
P40926	Malate dehydrogenase, mitochondrial OS=Homo sapiens GN=MDH2 PE=1 SV=3 - [MDHM_HUMAN]	23.5186	21.3	1	4	4	5	2.73058e+07	338	35.4807	8.67529
P15880	40S ribosomal protein S2 OS=Homo sapiens GN=RPS2 PE=1 SV=2 - [RS2_HUMAN]	23.3219	24.57	1	6	6	6	3.40071e+07	293	31.3046	10.2427
P14550	Alcohol dehydrogenase [NADP(+)] OS=Homo sapiens GN=AKR1A1 PE=1 SV=3 - [AK1A1_HUMAN]	23.2836	19.69	1	5	5	5	2.32663e+07	325	36.5499	6.78564
Q13642	Four and a half LIM domains protein 1 OS=Homo sapiens GN=FHL1 PE=1 SV=4 - [FHL1_HUMAN]	22.9695	19.81	1	4	4	8	3.60423e+08	323	36.2386	8.96826
P07384	Calpain-1 catalytic subunit OS=Homo sapiens GN=CAPN1 PE=1 SV=1 - [CAN1_HUMAN]	22.8846	16.53	1	6	6	6	4.29892e+07	714	81.8382	5.66846
P60842	Eukaryotic initiation factor 4A-I OS=Homo sapiens GN=EIF4A1 PE=1 SV=1 - [IF4A1_HUMAN]	22.7561	24.14	2	2	6	7	3.25466e+07	406	46.1246	5.47803
P35241	Radixin OS=Homo sapiens GN=RDX PE=1 SV=1 - [RADI_HUMAN]	22.6475	13.55	1	2	5	7	6.72353e+07	583	68.5214	6.3667
Q8WUM4	Programmed cell death 6-interacting protein OS=Homo sapiens GN=PDCD6IP PE=1 SV=1 - [PDC6I_HUMAN]	22.4972	7.72	1	4	4	5	1.66303e+07	868	95.9631	6.52197
P52209	6-phosphogluconate dehydrogenase, decarboxylating OS=Homo sapiens GN=PGD PE=1 SV=3 - [6PGD_HUMAN]	22.4472	16.15	1	5	5	6	1.34859e+07	483	53.106	7.2251
O00571	ATP-dependent RNA helicase DDX3X OS=Homo sapiens GN=DDX3X PE=1 SV=3 - [DDX3X_HUMAN]	22.3614	8.61	2	4	4	6	1.24955e+07	662	73.198	7.18115
Q99798	Aconitate hydratase, mitochondrial OS=Homo sapiens GN=ACO2 PE=1 SV=2 - [ACON_HUMAN]	22.1107	12.31	1	5	5	6	2.82781e+07	780	85.3719	7.60596
P0C0L4	Complement C4-A OS=Homo sapiens GN=C4A PE=1 SV=2 - [CO4A_HUMAN]	22.0652	8.31	2	6	6	6	1.11956e+07	1744	192.664	7.07861
P36871	Phosphoglucomutase-1 OS=Homo sapiens GN=PGM1 PE=1 SV=3 - [PGM1_HUMAN]	22.0555	12.46	1	4	4	6	1.46409e+07	562	61.4105	6.75635
Q14240	Eukaryotic initiation factor 4A-II OS=Homo sapiens GN=EIF4A2 PE=1 SV=2 - [IF4A2_HUMAN]	22.041	18.92	2	1	5	6	3.25466e+07	407	46.3728	5.47803
Q8N436	Inactive carboxypeptidase-like protein X2 OS=Homo sapiens GN=CPXM2 PE=2 SV=3 - [CPXM2_HUMAN]	22.0073	12.43	1	5	5	5	2.08427e+07	756	85.8159	6.87354
Q14141	Septin-6 OS=Homo sapiens GN=SEPT6 PE=1 SV=4 - [SEPT6_HUMAN]	22.0067	20.74	2	2	5	7	4.63218e+07	434	49.6853	6.66846
P50991	T-complex protein 1 subunit delta OS=Homo sapiens GN=CCT4 PE=1 SV=4 - [TCPD_HUMAN]	21.9065	15.58	1	4	4	5	2.42917e+07	539	57.8878	7.82568
Q9UPN3	Microtubule-actin cross-linking factor 1, isoforms 1/2/3/5 OS=Homo sapiens GN=MACF1 PE=1 SV=4 - [MACF1_HUMAN]	21.8306	2.56	1	7	7	7	5.34875e+06	7388	837.787	5.38916
P17812	CTP synthase 1 OS=Homo sapiens GN=CTPS1 PE=1 SV=2 - [PYRG1_HUMAN]	21.698	4.74	1	2	2	5	1.62139e+07	591	66.648	6.45557
P08648	Integrin alpha-5 OS=Homo sapiens GN=ITGA5 PE=1 SV=2 - [ITA5_HUMAN]	21.654	13.16	1	7	7	8	7.54516e+07	1049	114.465	5.77002
P02647	Apolipoprotein A-I OS=Homo sapiens GN=APOA1 PE=1 SV=1 - [APOA1_HUMAN]	21.3446	23.97	1	5	5	6	4.57884e+07	267	30.7589	5.75732
Q9Y277	Voltage-dependent anion-selective channel protein 3 OS=Homo sapiens GN=VDAC3 PE=1 SV=1 - [VDAC3_HUMAN]	21.2401	22.97	2	4	4	7	2.07741e+07	283	30.6393	8.66064
P08754	Guanine nucleotide-binding protein G(k) subunit alpha OS=Homo sapiens GN=GNAI3 PE=1 SV=3 - [GNAI3_HUMAN]	21.1996	8.47	2	1	2	5	2.30169e+07	354	40.5063	5.69385
Q12860	Contactin-1 OS=Homo sapiens GN=CNTN1 PE=1 SV=1 - [CNTN1_HUMAN]	21.1865	12.08	1	7	7	7	28345049	1018	113.249	5.89697
Q7Z7G0	Target of Nesh-SH3 OS=Homo sapiens GN=ABI3BP PE=1 SV=1 - [TARSH_HUMAN]	21.0443	10.6	1	5	5	7	2.95877e+07	1075	118.569	9.43701
Q8N3V7	Synaptopodin OS=Homo sapiens GN=SYNPO PE=1 SV=2 - [SYNPO_HUMAN]	21.0229	7.64	1	3	3	4	3.43123e+07	929	99.4021	8.71924
P09382	Galectin-1 OS=Homo sapiens GN=LGALS1 PE=1 SV=2 - [LEG1_HUMAN]	20.8215	42.22	1	3	3	6	7.64225e+07	135	14.7062	5.50342
P05388	60S acidic ribosomal protein P0 OS=Homo sapiens GN=RPLP0 PE=1 SV=1 - [RLA0_HUMAN]	20.7647	29.97	2	5	5	5	3.74563e+07	317	34.2518	5.97314
Q16851	UTP--glucose-1-phosphate uridylyltransferase OS=Homo sapiens GN=UGP2 PE=1 SV=5 - [UGPA_HUMAN]	20.4239	19.69	1	5	5	6	4.81699e+07	508	56.9047	8.14795
P13667	Protein disulfide-isomerase A4 OS=Homo sapiens GN=PDIA4 PE=1 SV=2 - [PDIA4_HUMAN]	20.3393	13.02	1	5	5	7	2.29684e+07	645	72.887	5.07178
Q71DI3	Histone H3.2 OS=Homo sapiens GN=HIST2H3A PE=1 SV=3 - [H32_HUMAN]	20.333	23.53	1	1	1	5	6.93913e+07	136	15.3785	11.2681
P28161	Glutathione S-transferase Mu 2 OS=Homo sapiens GN=GSTM2 PE=1 SV=2 - [GSTM2_HUMAN]	20.2125	27.52	1	3	4	5	3.65093e+07	218	25.728	6.3667
P52907	F-actin-capping protein subunit alpha-1 OS=Homo sapiens GN=CAPZA1 PE=1 SV=3 - [CAZA1_HUMAN]	20.0909	20.98	1	2	4	5	5.34493e+07	286	32.9023	5.69385
P01859	Immunoglobulin heavy constant gamma 2 OS=Homo sapiens GN=IGHG2 PE=1 SV=2 - [IGHG2_HUMAN]	19.9152	17.18	1	2	3	4	3.53834e+07	326	35.8778	7.59131
Q13228	Selenium-binding protein 1 OS=Homo sapiens GN=SELENBP1 PE=1 SV=2 - [SBP1_HUMAN]	19.8568	18.64	1	5	5	5	2.61717e+07	472	52.3576	6.3667
P00387	NADH-cytochrome b5 reductase 3 OS=Homo sapiens GN=CYB5R3 PE=1 SV=3 - [NB5R3_HUMAN]	19.8549	18.94	1	4	4	5	2.68958e+07	301	34.2127	7.59131
Q92616	eIF-2-alpha kinase activator GCN1 OS=Homo sapiens GN=GCN1 PE=1 SV=6 - [GCN1_HUMAN]	19.8048	2.92	1	4	4	7	3.21642e+06	2671	292.572	7.47412
Q9UBX5	Fibulin-5 OS=Homo sapiens GN=FBLN5 PE=1 SV=1 - [FBLN5_HUMAN]	19.6922	11.16	1	4	4	6	1.44504e+08	448	50.1467	4.729
Q63ZY3	KN motif and ankyrin repeat domain-containing protein 2 OS=Homo sapiens GN=KANK2 PE=1 SV=1 - [KANK2_HUMAN]	19.6877	10.22	1	6	6	6	2.21119e+07	851	91.1179	5.63037
P46939	Utrophin OS=Homo sapiens GN=UTRN PE=1 SV=2 - [UTRO_HUMAN]	19.6045	2.36	1	4	4	5	5.11885e+06	3433	394.22	5.32568
P39656	Dolichyl-diphosphooligosaccharide--protein glycosyltransferase 48 kDa subunit OS=Homo sapiens GN=DDOST PE=1 SV=4 - [OST48_HUMAN]	19.5995	18.64	1	3	3	4	1.96711e+07	456	50.769	6.55127
O14558	Heat shock protein beta-6 OS=Homo sapiens GN=HSPB6 PE=1 SV=2 - [HSPB6_HUMAN]	19.466	54.37	1	3	3	5	9.25929e+07	160	17.125	6.40479
Q14764	Major vault protein OS=Homo sapiens GN=MVP PE=1 SV=4 - [MVP_HUMAN]	19.3462	18.03	1	7	7	9	1.68683e+07	893	99.2659	5.47803
O60664	Perilipin-3 OS=Homo sapiens GN=PLIN3 PE=1 SV=3 - [PLIN3_HUMAN]	19.3233	24.88	1	5	5	5	2.75482e+07	434	47.0459	5.43994
P02787	Serotransferrin OS=Homo sapiens GN=TF PE=1 SV=3 - [TRFE_HUMAN]	19.2999	7.88	1	2	2	4	3.50346e+07	698	77.0136	7.12256
P0CG48	Polyubiquitin-C OS=Homo sapiens GN=UBC PE=1 SV=3 - [UBC_HUMAN]	19.1782	52.55	4	3	3	4	1.83264e+08	685	76.9915	7.66455
Q13425	Beta-2-syntrophin OS=Homo sapiens GN=SNTB2 PE=1 SV=1 - [SNTB2_HUMAN]	19.1579	12.22	1	4	4	4	5.17841e+07	540	57.913	8.82178
P62820	Ras-related protein Rab-1A OS=Homo sapiens GN=RAB1A PE=1 SV=3 - [RAB1A_HUMAN]	19.1174	32.68	7	3	4	5	4.56865e+07	205	22.6634	6.21436
Q7KZF4	Staphylococcal nuclease domain-containing protein 1 OS=Homo sapiens GN=SND1 PE=1 SV=1 - [SND1_HUMAN]	19.0526	10	1	4	4	5	2.11773e+07	910	101.934	7.1665
P26599	Polypyrimidine tract-binding protein 1 OS=Homo sapiens GN=PTBP1 PE=1 SV=1 - [PTBP1_HUMAN]	18.999	11.86	1	3	3	4	3.12736e+07	531	57.1856	9.17334
Q04917	14-3-3 protein eta OS=Homo sapiens GN=YWHAH PE=1 SV=4 - [1433F_HUMAN]	18.912	11.79	2	1	2	5	2.20091e+08	246	28.201	4.84326
Q9BXN1	Asporin OS=Homo sapiens GN=ASPN PE=1 SV=2 - [ASPN_HUMAN]	18.7875	23.42	1	5	5	5	5.16541e+07	380	43.3893	7.07861
Q9Y4G6	Talin-2 OS=Homo sapiens GN=TLN2 PE=1 SV=4 - [TLN2_HUMAN]	18.62	2.56	1	1	4	5	66906740	2542	271.443	5.56689
P12829	Myosin light chain 4 OS=Homo sapiens GN=MYL4 PE=1 SV=3 - [MYL4_HUMAN]	18.1642	26.4	1	4	4	4	4.42872e+07	197	21.5509	5.03369
Q9NYU2	UDP-glucose:glycoprotein glucosyltransferase 1 OS=Homo sapiens GN=UGGT1 PE=1 SV=3 - [UGGG1_HUMAN]	18.1275	6.3	1	4	4	5	9.88729e+06	1555	177.078	5.63037
P40939	Trifunctional enzyme subunit alpha, mitochondrial OS=Homo sapiens GN=HADHA PE=1 SV=2 - [ECHA_HUMAN]	18.1042	11.8	1	4	4	4	3.40272e+07	763	82.9469	9.0415
P05455	Lupus La protein OS=Homo sapiens GN=SSB PE=1 SV=2 - [LA_HUMAN]	18.005	16.18	1	5	5	5	1.48461e+07	408	46.8082	7.12256
Q9BTV4	Transmembrane protein 43 OS=Homo sapiens GN=TMEM43 PE=1 SV=1 - [TMM43_HUMAN]	18.0042	19.75	1	4	4	4	4.81117e+07	400	44.8472	8.1333
Q9Y6C2	EMILIN-1 OS=Homo sapiens GN=EMILIN1 PE=1 SV=3 - [EMIL1_HUMAN]	17.9844	6.59	1	4	4	5	6.0418e+07	1016	106.63	5.17334
P08237	ATP-dependent 6-phosphofructokinase, muscle type OS=Homo sapiens GN=PFKM PE=1 SV=2 - [PFKAM_HUMAN]	17.9843	9.1	1	4	5	5	1.66629e+07	780	85.1284	7.98682
P58546	Myotrophin OS=Homo sapiens GN=MTPN PE=1 SV=2 - [MTPN_HUMAN]	17.8439	32.2	1	2	2	3	4.31389e+07	118	12.8866	5.51611
P16104	Histone H2AX OS=Homo sapiens GN=H2AFX PE=1 SV=2 - [H2AX_HUMAN]	17.7746	41.26	3	2	3	4	5.98366e+06	143	15.1354	10.7407
P39059	Collagen alpha-1(XV) chain OS=Homo sapiens GN=COL15A1 PE=1 SV=2 - [COFA1_HUMAN]	17.6542	6.12	1	5	5	5	2.55697e+07	1388	141.632	4.99561
P13489	Ribonuclease inhibitor OS=Homo sapiens GN=RNH1 PE=1 SV=2 - [RINI_HUMAN]	17.6337	17.57	1	4	4	5	3.99798e+07	461	49.9411	4.81787
Q14980	Nuclear mitotic apparatus protein 1 OS=Homo sapiens GN=NUMA1 PE=1 SV=2 - [NUMA1_HUMAN]	17.5055	3.97	1	4	4	4	7.12908e+06	2115	238.115	5.78271
P40925	Malate dehydrogenase, cytoplasmic OS=Homo sapiens GN=MDH1 PE=1 SV=4 - [MDHC_HUMAN]	17.4842	11.98	1	3	3	5	7.00991e+07	334	36.403	7.35693
Q9HCB6	Spondin-1 OS=Homo sapiens GN=SPON1 PE=1 SV=2 - [SPON1_HUMAN]	17.4336	9.79	1	4	4	4	6.55427e+07	807	90.9136	6.11279
P04114	Apolipoprotein B-100 OS=Homo sapiens GN=APOB PE=1 SV=2 - [APOB_HUMAN]	17.2892	1.82	1	4	4	4	6.55415e+06	4563	515.283	7.04932
Q92599	Septin-8 OS=Homo sapiens GN=SEPT8 PE=1 SV=4 - [SEPT8_HUMAN]	17.2521	14.91	2	2	4	6	3.90762e+07	483	55.7211	6.27783
Q92499	ATP-dependent RNA helicase DDX1 OS=Homo sapiens GN=DDX1 PE=1 SV=2 - [DDX1_HUMAN]	17.2176	7.57	1	3	3	5	1.1916e+07	740	82.3798	7.2251
P61160	Actin-related protein 2 OS=Homo sapiens GN=ACTR2 PE=1 SV=1 - [ARP2_HUMAN]	17.035	13.71	1	2	2	4	1.60457e+07	394	44.7322	6.7417
Q04760	Lactoylglutathione lyase OS=Homo sapiens GN=GLO1 PE=1 SV=4 - [LGUL_HUMAN]	16.9962	34.24	1	4	4	5	2.80423e+07	184	20.7642	5.31299
P17858	ATP-dependent 6-phosphofructokinase, liver type OS=Homo sapiens GN=PFKL PE=1 SV=6 - [PFKAL_HUMAN]	16.7982	9.49	1	3	4	4	1.86439e+07	780	84.9642	7.50342
Q9NPH2	Inositol-3-phosphate synthase 1 OS=Homo sapiens GN=ISYNA1 PE=1 SV=1 - [INO1_HUMAN]	16.6325	12.72	1	4	4	5	2.78128e+07	558	61.0291	5.75732
Q14894	Ketimine reductase mu-crystallin OS=Homo sapiens GN=CRYM PE=1 SV=1 - [CRYM_HUMAN]	16.6177	20.7	1	3	3	4	1.31081e+07	314	33.7544	5.13525
P26641	Elongation factor 1-gamma OS=Homo sapiens GN=EEF1G PE=1 SV=3 - [EF1G_HUMAN]	16.561	21.05	1	4	4	4	1.49262e+07	437	50.0871	6.66846
Q9UL46	Proteasome activator complex subunit 2 OS=Homo sapiens GN=PSME2 PE=1 SV=4 - [PSME2_HUMAN]	16.4472	21.34	1	3	3	4	1.27406e+07	239	27.3843	5.73193
P07737	Profilin-1 OS=Homo sapiens GN=PFN1 PE=1 SV=2 - [PROF1_HUMAN]	16.4153	31.43	1	3	3	5	1.62437e+08	140	15.0446	8.26514
P52597	Heterogeneous nuclear ribonucleoprotein F OS=Homo sapiens GN=HNRNPF PE=1 SV=3 - [HNRPF_HUMAN]	16.1909	14.46	1	2	3	4	1.16784e+07	415	45.6429	5.57959
Q16270	Insulin-like growth factor-binding protein 7 OS=Homo sapiens GN=IGFBP7 PE=1 SV=1 - [IBP7_HUMAN]	16.1645	15.25	1	3	3	4	4.01359e+07	282	29.1114	7.89893
P41250	Glycine--tRNA ligase OS=Homo sapiens GN=GARS PE=1 SV=3 - [GARS_HUMAN]	16.1355	10.83	1	4	4	4	8.52733e+06	739	83.1126	7.03467
Q16658	Fascin OS=Homo sapiens GN=FSCN1 PE=1 SV=3 - [FSCN1_HUMAN]	16.1297	12.17	1	3	3	4	9.61765e+06	493	54.4961	7.23975
P68036	Ubiquitin-conjugating enzyme E2 L3 OS=Homo sapiens GN=UBE2L3 PE=1 SV=1 - [UB2L3_HUMAN]	16.1183	30.52	1	2	2	3	2.66031e+07	154	17.8502	8.51416
O60701	UDP-glucose 6-dehydrogenase OS=Homo sapiens GN=UGDH PE=1 SV=1 - [UGDH_HUMAN]	16.0448	10.93	1	3	3	4	1.82347e+07	494	54.9893	7.12256
Q00839	Heterogeneous nuclear ribonucleoprotein U OS=Homo sapiens GN=HNRNPU PE=1 SV=6 - [HNRPU_HUMAN]	15.9739	9.33	1	4	4	4	6.34799e+07	825	90.528	5.99854
P09972	Fructose-bisphosphate aldolase C OS=Homo sapiens GN=ALDOC PE=1 SV=2 - [ALDOC_HUMAN]	15.966	18.13	1	2	3	5	8.55318e+07	364	39.4312	6.87354
P31949	Protein S100-A11 OS=Homo sapiens GN=S100A11 PE=1 SV=2 - [S10AB_HUMAN]	15.896	55.24	1	3	3	5	5.42664e+07	105	11.7328	7.12256
P49961	Ectonucleoside triphosphate diphosphohydrolase 1 OS=Homo sapiens GN=ENTPD1 PE=1 SV=1 - [ENTP1_HUMAN]	15.697	9.41	1	3	3	4	5.50758e+07	510	57.9271	6.34131
Q96QK1	Vacuolar protein sorting-associated protein 35 OS=Homo sapiens GN=VPS35 PE=1 SV=2 - [VPS35_HUMAN]	15.6789	8.17	1	4	4	4	1.75182e+07	796	91.6489	5.49072
O60884	DnaJ homolog subfamily A member 2 OS=Homo sapiens GN=DNAJA2 PE=1 SV=1 - [DNJA2_HUMAN]	15.6724	14.08	1	2	2	4	1.15627e+07	412	45.7166	6.48096
P61586	Transforming protein RhoA OS=Homo sapiens GN=RHOA PE=1 SV=1 - [RHOA_HUMAN]	15.6481	19.69	1	1	2	5	4.00021e+07	193	21.7541	6.1001
P05387	60S acidic ribosomal protein P2 OS=Homo sapiens GN=RPLP2 PE=1 SV=1 - [RLA2_HUMAN]	15.5896	69.57	1	4	4	4	5.56861e+07	115	11.6578	4.53857
O95782	AP-2 complex subunit alpha-1 OS=Homo sapiens GN=AP2A1 PE=1 SV=3 - [AP2A1_HUMAN]	15.5814	7.16	1	2	4	4	1.21474e+07	977	107.478	7.03467
P48643	T-complex protein 1 subunit epsilon OS=Homo sapiens GN=CCT5 PE=1 SV=1 - [TCPE_HUMAN]	15.5777	17.01	1	4	4	4	3.16731e+07	541	59.6328	5.65576
Q9UH99	SUN domain-containing protein 2 OS=Homo sapiens GN=SUN2 PE=1 SV=3 - [SUN2_HUMAN]	15.51	7.67	1	3	3	4	4.28668e+06	717	80.2616	6.72705
P13861	cAMP-dependent protein kinase type II-alpha regulatory subunit OS=Homo sapiens GN=PRKAR2A PE=1 SV=2 - [KAP2_HUMAN]	15.4881	8.91	1	2	2	4	1.8388e+07	404	45.49	5.07178
Q9H4M9	EH domain-containing protein 1 OS=Homo sapiens GN=EHD1 PE=1 SV=2 - [EHD1_HUMAN]	15.4879	14.61	1	2	5	5	3.04355e+07	534	60.5887	6.82959
P14866	Heterogeneous nuclear ribonucleoprotein L OS=Homo sapiens GN=HNRNPL PE=1 SV=2 - [HNRPL_HUMAN]	15.3767	16.64	1	3	3	4	1.61115e+07	589	64.0924	8.22119
Q8IUX7	Adipocyte enhancer-binding protein 1 OS=Homo sapiens GN=AEBP1 PE=1 SV=1 - [AEBP1_HUMAN]	15.3573	6.91	1	4	4	4	4.16466e+07	1158	130.847	5.10986
P08865	40S ribosomal protein SA OS=Homo sapiens GN=RPSA PE=1 SV=4 - [RSSA_HUMAN]	15.2938	20	1	3	3	3	4.41279e+07	295	32.8334	4.86865
Q07954	Prolow-density lipoprotein receptor-related protein 1 OS=Homo sapiens GN=LRP1 PE=1 SV=2 - [LRP1_HUMAN]	15.2604	1.78	1	3	3	4	7.15806e+06	4544	504.276	5.38916
P02745	Complement C1q subcomponent subunit A OS=Homo sapiens GN=C1QA PE=1 SV=2 - [C1QA_HUMAN]	15.213	19.18	1	3	3	4	1.64552e+07	245	26.0002	9.11475
Q12805	EGF-containing fibulin-like extracellular matrix protein 1 OS=Homo sapiens GN=EFEMP1 PE=1 SV=2 - [FBLN3_HUMAN]	15.1713	8.32	1	2	2	4	8.88985e+07	493	54.6042	5.07178
P49368	T-complex protein 1 subunit gamma OS=Homo sapiens GN=CCT3 PE=1 SV=4 - [TCPG_HUMAN]	15.1711	15.05	1	6	6	6	2.60642e+07	545	60.4953	6.49365
Q96TA1	Niban-like protein 1 OS=Homo sapiens GN=FAM129B PE=1 SV=3 - [NIBL1_HUMAN]	15.0004	7.91	1	3	3	3	6.29385e+06	746	84.0847	6.18896
P48047	ATP synthase subunit O, mitochondrial OS=Homo sapiens GN=ATP5O PE=1 SV=1 - [ATPO_HUMAN]	14.9512	14.55	1	2	2	3	1.80865e+07	213	23.2627	9.96436
P20700	Lamin-B1 OS=Homo sapiens GN=LMNB1 PE=1 SV=2 - [LMNB1_HUMAN]	14.8974	11.43	1	3	3	3	2.67939e+07	586	66.3676	5.16064
Q9UGI8	Testin OS=Homo sapiens GN=TES PE=1 SV=1 - [TES_HUMAN]	14.8539	7.84	1	3	3	4	8.79627e+07	421	47.9639	7.6792
P19338	Nucleolin OS=Homo sapiens GN=NCL PE=1 SV=3 - [NUCL_HUMAN]	14.8177	6.06	1	2	2	4	1.88761e+07	710	76.5684	4.70361
P10644	cAMP-dependent protein kinase type I-alpha regulatory subunit OS=Homo sapiens GN=PRKAR1A PE=1 SV=1 - [KAP0_HUMAN]	14.7876	11.02	1	2	2	3	1.28335e+07	381	42.955	5.35107
O94905	Erlin-2 OS=Homo sapiens GN=ERLIN2 PE=1 SV=1 - [ERLN2_HUMAN]	14.6378	14.45	2	3	3	4	9.6636e+06	339	37.8155	5.61768
P61019	Ras-related protein Rab-2A OS=Homo sapiens GN=RAB2A PE=1 SV=1 - [RAB2A_HUMAN]	14.6261	26.42	2	4	4	4	2.59036e+07	212	23.5308	6.53662
P25325	3-mercaptopyruvate sulfurtransferase OS=Homo sapiens GN=MPST PE=1 SV=3 - [THTM_HUMAN]	14.6207	18.86	1	3	3	3	1.45489e+07	297	33.1576	6.59521
Q96HC4	PDZ and LIM domain protein 5 OS=Homo sapiens GN=PDLIM5 PE=1 SV=5 - [PDLI5_HUMAN]	14.5462	14.77	1	4	4	4	6.41521e+07	596	63.9045	8.20654
P0DP24	Calmodulin-2 OS=Homo sapiens GN=CALM2 PE=1 SV=1 - [CALM2_HUMAN]	14.5447	22.15	1	2	2	3	2.77839e+08	149	16.8268	4.22119
Q9NZU5	LIM and cysteine-rich domains protein 1 OS=Homo sapiens GN=LMCD1 PE=1 SV=1 - [LMCD1_HUMAN]	14.4444	13.97	1	3	3	4	5.64374e+07	365	40.8061	7.92822
Q13148	TAR DNA-binding protein 43 OS=Homo sapiens GN=TARDBP PE=1 SV=1 - [TADBP_HUMAN]	14.3616	8.7	1	2	2	3	7.92821e+06	414	44.7113	6.18896
Q13557	Calcium/calmodulin-dependent protein kinase type II subunit delta OS=Homo sapiens GN=CAMK2D PE=1 SV=3 - [KCC2D_HUMAN]	14.1995	19.84	3	2	5	5	2.61662e+07	499	56.3336	7.25439
P35221	Catenin alpha-1 OS=Homo sapiens GN=CTNNA1 PE=1 SV=1 - [CTNA1_HUMAN]	14.1732	8.83	1	3	3	3	8.39451e+06	906	100.009	6.29053
Q01105	Protein SET OS=Homo sapiens GN=SET PE=1 SV=3 - [SET_HUMAN]	14.1709	17.24	2	2	2	3	1.9616e+07	290	33.4687	4.32275
P49327	Fatty acid synthase OS=Homo sapiens GN=FASN PE=1 SV=3 - [FAS_HUMAN]	14.1703	2.75	1	3	3	3	8.1035e+06	2511	273.254	6.44287
Q13492	Phosphatidylinositol-binding clathrin assembly protein OS=Homo sapiens GN=PICALM PE=1 SV=2 - [PICAL_HUMAN]	14.1516	8.28	2	3	3	3	1.37681e+07	652	70.71	7.89893
O00429	Dynamin-1-like protein OS=Homo sapiens GN=DNM1L PE=1 SV=2 - [DNM1L_HUMAN]	14.1436	6.66	1	2	2	3	4.75107e+06	736	81.8261	6.81494
P55060	Exportin-2 OS=Homo sapiens GN=CSE1L PE=1 SV=3 - [XPO2_HUMAN]	14.1325	4.74	1	2	2	4	3.76207e+06	971	110.346	5.77002
P45880	Voltage-dependent anion-selective channel protein 2 OS=Homo sapiens GN=VDAC2 PE=1 SV=2 - [VDAC2_HUMAN]	14.1287	28.91	1	5	5	5	6.04713e+07	294	31.5465	7.56201
Q96G03	Phosphoglucomutase-2 OS=Homo sapiens GN=PGM2 PE=1 SV=4 - [PGM2_HUMAN]	14.1223	6.05	1	2	2	3	8.70425e+06	612	68.2404	6.72705
P0CG38	POTE ankyrin domain family member I OS=Homo sapiens GN=POTEI PE=3 SV=1 - [POTEI_HUMAN]	14.0378	7.53	1	1	4	6	5.51155e+07	1075	121.205	6.21436
P0CG39	POTE ankyrin domain family member J OS=Homo sapiens GN=POTEJ PE=3 SV=1 - [POTEJ_HUMAN]	14.0378	7.8	1	1	4	7	5.51155e+07	1038	117.315	5.97314
P12429	Annexin A3 OS=Homo sapiens GN=ANXA3 PE=1 SV=3 - [ANXA3_HUMAN]	14.0351	18.89	1	4	4	4	1.14073e+07	323	36.3527	5.92236
Q8N2S1	Latent-transforming growth factor beta-binding protein 4 OS=Homo sapiens GN=LTBP4 PE=1 SV=2 - [LTBP4_HUMAN]	13.9866	3.51	1	3	3	3	4.81391e+07	1624	173.32	5.42725
O94973	AP-2 complex subunit alpha-2 OS=Homo sapiens GN=AP2A2 PE=1 SV=2 - [AP2A2_HUMAN]	13.9363	8.63	1	2	4	4	8.59659e+06	939	103.895	6.96143
Q12905	Interleukin enhancer-binding factor 2 OS=Homo sapiens GN=ILF2 PE=1 SV=2 - [ILF2_HUMAN]	13.9217	13.59	1	3	3	3	1.57377e+07	390	43.0352	5.26221
Q9NZN3	EH domain-containing protein 3 OS=Homo sapiens GN=EHD3 PE=1 SV=2 - [EHD3_HUMAN]	13.8917	12.52	1	1	4	4	3.04355e+07	535	60.8487	6.56592
P02774	Vitamin D-binding protein OS=Homo sapiens GN=GC PE=1 SV=1 - [VTDB_HUMAN]	13.8713	4.64	1	1	1	4	1.30102e+07	474	52.929	5.5415
P68431	Histone H3.1 OS=Homo sapiens GN=HIST1H3A PE=1 SV=2 - [H31_HUMAN]	13.8488	23.53	1	1	1	3	4.72865e+07	136	15.3945	11.1216
O14974	Protein phosphatase 1 regulatory subunit 12A OS=Homo sapiens GN=PPP1R12A PE=1 SV=1 - [MYPT1_HUMAN]	13.8439	2.14	1	1	1	3	4.5319e+07	1030	115.211	5.40186
O43556	Epsilon-sarcoglycan OS=Homo sapiens GN=SGCE PE=1 SV=6 - [SGCE_HUMAN]	13.8409	19.68	1	4	4	4	2.20457e+07	437	49.8191	6.55127
Q14118	Dystroglycan OS=Homo sapiens GN=DAG1 PE=1 SV=2 - [DAG1_HUMAN]	13.8231	7.04	1	4	4	5	2.39937e+07	895	97.3807	8.55811
P04632	Calpain small subunit 1 OS=Homo sapiens GN=CAPNS1 PE=1 SV=1 - [CPNS1_HUMAN]	13.8045	28.73	1	3	3	3	1.20734e+07	268	28.2977	5.19873
P23141	Liver carboxylesterase 1 OS=Homo sapiens GN=CES1 PE=1 SV=2 - [EST1_HUMAN]	13.5634	11.11	2	4	4	4	1.93266e+07	567	62.4812	6.59521
P62805	Histone H4 OS=Homo sapiens GN=HIST1H4A PE=1 SV=2 - [H4_HUMAN]	13.5545	29.13	1	3	3	5	3.65332e+08	103	11.3604	11.356
P60033	CD81 antigen OS=Homo sapiens GN=CD81 PE=1 SV=1 - [CD81_HUMAN]	13.5066	15.25	1	2	2	3	59563422	236	25.7921	5.2876
Q13200	26S proteasome non-ATPase regulatory subunit 2 OS=Homo sapiens GN=PSMD2 PE=1 SV=3 - [PSMD2_HUMAN]	13.4998	4.52	1	2	2	4	5.37066e+06	908	100.136	5.19873
P31943	Heterogeneous nuclear ribonucleoprotein H OS=Homo sapiens GN=HNRNPH1 PE=1 SV=4 - [HNRH1_HUMAN]	13.406	7.57	2	1	2	3	2.85357e+07	449	49.1984	6.30322
O00264	Membrane-associated progesterone receptor component 1 OS=Homo sapiens GN=PGRMC1 PE=1 SV=3 - [PGRC1_HUMAN]	13.3288	23.08	1	2	2	3	5.11348e+07	195	21.6578	4.70361
P30711	Glutathione S-transferase theta-1 OS=Homo sapiens GN=GSTT1 PE=1 SV=4 - [GSTT1_HUMAN]	13.3145	19.58	1	3	3	3	2.75082e+07	240	27.3176	7.48877
P22695	Cytochrome b-c1 complex subunit 2, mitochondrial OS=Homo sapiens GN=UQCRC2 PE=1 SV=3 - [QCR2_HUMAN]	13.3145	15.89	1	3	3	3	1.77096e+07	453	48.4129	8.63135
O95865	N(G),N(G)-dimethylarginine dimethylaminohydrolase 2 OS=Homo sapiens GN=DDAH2 PE=1 SV=1 - [DDAH2_HUMAN]	13.2612	27.37	1	3	3	4	9.38234e+06	285	29.6255	6.01123
Q9Y4K0	Lysyl oxidase homolog 2 OS=Homo sapiens GN=LOXL2 PE=1 SV=1 - [LOXL2_HUMAN]	13.2326	7.88	1	3	3	3	1.07013e+07	774	86.6683	6.37939
P61247	40S ribosomal protein S3a OS=Homo sapiens GN=RPS3A PE=1 SV=2 - [RS3A_HUMAN]	13.208	11.74	1	2	2	3	36216170	264	29.9257	9.72998
P54289	Voltage-dependent calcium channel subunit alpha-2/delta-1 OS=Homo sapiens GN=CACNA2D1 PE=1 SV=3 - [CA2D1_HUMAN]	13.2062	3.35	1	2	2	4	5.646e+06	1103	124.49	5.2749
Q96CN7	Isochorismatase domain-containing protein 1 OS=Homo sapiens GN=ISOC1 PE=1 SV=3 - [ISOC1_HUMAN]	13.1722	24.83	1	4	4	4	2.26344e+06	298	32.2161	7.38623
P10909	Clusterin OS=Homo sapiens GN=CLU PE=1 SV=1 - [CLUS_HUMAN]	13.1141	11.58	1	3	3	3	2.00807e+07	449	52.461	6.26514
P98095	Fibulin-2 OS=Homo sapiens GN=FBLN2 PE=1 SV=2 - [FBLN2_HUMAN]	13.0447	2.53	1	2	2	3	1.32549e+08	1184	126.489	4.81787
P30044	Peroxiredoxin-5, mitochondrial OS=Homo sapiens GN=PRDX5 PE=1 SV=4 - [PRDX5_HUMAN]	13.0443	22.43	1	3	3	4	1.44447e+07	214	22.0725	8.70459
P30048	Thioredoxin-dependent peroxide reductase, mitochondrial OS=Homo sapiens GN=PRDX3 PE=1 SV=3 - [PRDX3_HUMAN]	13.0128	25.39	1	4	4	4	5.25925e+07	256	27.6752	7.78174
Q8TDZ2	[F-actin]-monooxygenase MICAL1 OS=Homo sapiens GN=MICAL1 PE=1 SV=2 - [MICA1_HUMAN]	13.0094	5.9	1	3	3	3	1.14552e+07	1067	117.801	6.40479
Q96A00	Protein phosphatase 1 regulatory subunit 14A OS=Homo sapiens GN=PPP1R14A PE=1 SV=1 - [PP14A_HUMAN]	13.0085	10.88	1	1	1	3	42288883	147	16.6828	9.37842
P48163	NADP-dependent malic enzyme OS=Homo sapiens GN=ME1 PE=1 SV=1 - [MAOX_HUMAN]	12.9784	13.46	1	3	3	3	5.99161e+06	572	64.1091	6.12549
Q9Y678	Coatomer subunit gamma-1 OS=Homo sapiens GN=COPG1 PE=1 SV=1 - [COPG1_HUMAN]	12.8976	6.29	2	3	3	3	7.67123e+06	874	97.6555	5.46533
Q0ZGT2	Nexilin OS=Homo sapiens GN=NEXN PE=1 SV=1 - [NEXN_HUMAN]	12.8317	8.3	1	3	3	6	5.58343e+07	675	80.6087	5.32568
P35232	Prohibitin OS=Homo sapiens GN=PHB PE=1 SV=1 - [PHB_HUMAN]	12.8113	20.96	1	4	4	4	1.2877e+07	272	29.7859	5.75732
Q14BN4	Sarcolemmal membrane-associated protein OS=Homo sapiens GN=SLMAP PE=1 SV=1 - [SLMAP_HUMAN]	12.8025	4.95	1	3	3	3	4.06041e+07	828	95.1396	5.46533
P61020	Ras-related protein Rab-5B OS=Homo sapiens GN=RAB5B PE=1 SV=1 - [RAB5B_HUMAN]	12.797	26.98	3	4	4	4	2.4027e+07	215	23.6919	8.1333
P49720	Proteasome subunit beta type-3 OS=Homo sapiens GN=PSMB3 PE=1 SV=2 - [PSB3_HUMAN]	12.7601	16.59	1	2	2	3	2.38866e+07	205	22.9335	6.55127
Q08211	ATP-dependent RNA helicase A OS=Homo sapiens GN=DHX9 PE=1 SV=4 - [DHX9_HUMAN]	12.6955	4.33	1	4	4	4	1.17452e+07	1270	140.869	6.84424
P09488	Glutathione S-transferase Mu 1 OS=Homo sapiens GN=GSTM1 PE=1 SV=3 - [GSTM1_HUMAN]	12.5959	21.1	3	2	3	3	35001537	218	25.6951	6.69775
P24534	Elongation factor 1-beta OS=Homo sapiens GN=EEF1B2 PE=1 SV=3 - [EF1B_HUMAN]	12.5731	20.89	1	2	2	3	3.69385e+07	225	24.7483	4.66553
O75368	SH3 domain-binding glutamic acid-rich-like protein OS=Homo sapiens GN=SH3BGRL PE=1 SV=1 - [SH3L1_HUMAN]	12.5532	47.37	1	3	3	4	3.8508e+07	114	12.7664	5.24951
P04264	Keratin, type II cytoskeletal 1 OS=Homo sapiens GN=KRT1 PE=1 SV=6 - [K2C1_HUMAN]	12.4977	6.06	5	2	3	3	5.26184e+07	644	65.999	8.11865
Q10567	AP-1 complex subunit beta-1 OS=Homo sapiens GN=AP1B1 PE=1 SV=2 - [AP1B1_HUMAN]	12.4723	3.79	1	1	2	3	1.33535e+07	949	104.57	5.05908
O75874	Isocitrate dehydrogenase [NADP] cytoplasmic OS=Homo sapiens GN=IDH1 PE=1 SV=2 - [IDHC_HUMAN]	12.4571	14.25	1	4	4	4	1.54408e+07	414	46.6295	7.00537
P63244	Receptor of activated protein C kinase 1 OS=Homo sapiens GN=RACK1 PE=1 SV=3 - [RACK1_HUMAN]	12.2818	17.35	1	2	2	3	2.6384e+07	317	35.0546	7.69385
P23246	Splicing factor, proline- and glutamine-rich OS=Homo sapiens GN=SFPQ PE=1 SV=2 - [SFPQ_HUMAN]	12.2399	7.5	1	3	3	4	1.5064e+07	707	76.1016	9.43701
Q06323	Proteasome activator complex subunit 1 OS=Homo sapiens GN=PSME1 PE=1 SV=1 - [PSME1_HUMAN]	12.2116	18.07	1	3	3	3	2.65324e+07	249	28.705	6.02393
Q15642	Cdc42-interacting protein 4 OS=Homo sapiens GN=TRIP10 PE=1 SV=3 - [CIP4_HUMAN]	12.2046	6.99	1	2	2	3	6.52438e+06	601	68.3102	5.73193
Q99536	Synaptic vesicle membrane protein VAT-1 homolog OS=Homo sapiens GN=VAT1 PE=1 SV=2 - [VAT1_HUMAN]	11.9281	18.58	1	3	3	3	2.30154e+07	393	41.8934	6.29053
Q9Y224	UPF0568 protein C14orf166 OS=Homo sapiens GN=C14orf166 PE=1 SV=1 - [CN166_HUMAN]	11.913	17.62	1	3	3	3	7.13861e+06	244	28.0507	6.65381
Q03135	Caveolin-1 OS=Homo sapiens GN=CAV1 PE=1 SV=4 - [CAV1_HUMAN]	11.8635	11.8	1	1	1	3	3.74452e+08	178	20.4585	6.02393
P07814	Bifunctional glutamate/proline--tRNA ligase OS=Homo sapiens GN=EPRS PE=1 SV=5 - [SYEP_HUMAN]	11.8613	3.37	1	3	3	3	4.73388e+06	1512	170.483	7.32764
Q9BZV1	UBX domain-containing protein 6 OS=Homo sapiens GN=UBXN6 PE=1 SV=1 - [UBXN6_HUMAN]	11.803	11.56	1	2	2	3	4.76647e+06	441	49.7229	6.88818
P42025	Beta-centractin OS=Homo sapiens GN=ACTR1B PE=1 SV=1 - [ACTY_HUMAN]	11.7345	17.55	1	2	3	3	1.35655e+07	376	42.2667	6.40479
Q99623	Prohibitin-2 OS=Homo sapiens GN=PHB2 PE=1 SV=2 - [PHB2_HUMAN]	11.666	13.71	1	3	3	3	1.69552e+07	299	33.2759	9.83252
P49588	Alanine--tRNA ligase, cytoplasmic OS=Homo sapiens GN=AARS PE=1 SV=2 - [SYAC_HUMAN]	11.6631	7.54	1	3	3	4	3.98699e+06	968	106.743	5.52881
P01009	Alpha-1-antitrypsin OS=Homo sapiens GN=SERPINA1 PE=1 SV=3 - [A1AT_HUMAN]	11.6409	12.44	1	3	3	3	3.0324e+07	418	46.707	5.59229
P34932	Heat shock 70 kDa protein 4 OS=Homo sapiens GN=HSPA4 PE=1 SV=4 - [HSP74_HUMAN]	11.5519	6.07	1	3	3	3	1.11999e+07	840	94.2712	5.18604
P35637	RNA-binding protein FUS OS=Homo sapiens GN=FUS PE=1 SV=1 - [FUS_HUMAN]	11.5188	9.13	1	2	2	3	6.98604e+06	526	53.3938	9.36377
O43175	D-3-phosphoglycerate dehydrogenase OS=Homo sapiens GN=PHGDH PE=1 SV=4 - [SERA_HUMAN]	11.5108	8.63	1	3	3	3	1.69272e+07	533	56.6144	6.7124
Q07157	Tight junction protein ZO-1 OS=Homo sapiens GN=TJP1 PE=1 SV=3 - [ZO1_HUMAN]	11.5016	3.03	1	3	3	3	1.10109e+07	1748	195.34	6.69775
O95336	6-phosphogluconolactonase OS=Homo sapiens GN=PGLS PE=1 SV=2 - [6PGL_HUMAN]	11.4911	30.62	1	3	3	3	9.12984e+06	258	27.5296	6.04932
P50552	Vasodilator-stimulated phosphoprotein OS=Homo sapiens GN=VASP PE=1 SV=3 - [VASP_HUMAN]	11.4236	6.32	1	2	2	3	2.65091e+07	380	39.8051	8.93896
P49419	Alpha-aminoadipic semialdehyde dehydrogenase OS=Homo sapiens GN=ALDH7A1 PE=1 SV=5 - [AL7A1_HUMAN]	11.3832	8.91	1	3	3	3	2.18556e+07	539	58.4501	7.98682
Q9Y4L1	Hypoxia up-regulated protein 1 OS=Homo sapiens GN=HYOU1 PE=1 SV=1 - [HYOU1_HUMAN]	11.3395	5.31	1	3	3	3	7.64119e+06	999	111.266	5.22412
Q92747	Actin-related protein 2/3 complex subunit 1A OS=Homo sapiens GN=ARPC1A PE=2 SV=2 - [ARC1A_HUMAN]	11.3295	15.41	2	3	3	3	20921575	370	41.5427	8.17725
P29692	Elongation factor 1-delta OS=Homo sapiens GN=EEF1D PE=1 SV=5 - [EF1D_HUMAN]	11.2909	18.15	1	2	2	3	9.05035e+06	281	31.1028	5.0083
P36578	60S ribosomal protein L4 OS=Homo sapiens GN=RPL4 PE=1 SV=5 - [RL4_HUMAN]	11.2705	11.71	1	3	3	3	2.11366e+07	427	47.6674	11.063
Q92743	Serine protease HTRA1 OS=Homo sapiens GN=HTRA1 PE=1 SV=1 - [HTRA1_HUMAN]	11.2648	15	1	4	4	4	1.8403e+07	480	51.2546	7.82568
Q86TX2	Acyl-coenzyme A thioesterase 1 OS=Homo sapiens GN=ACOT1 PE=1 SV=1 - [ACOT1_HUMAN]	11.2317	15.44	2	3	3	3	1.09755e+07	421	46.2481	7.34229
Q14974	Importin subunit beta-1 OS=Homo sapiens GN=KPNB1 PE=1 SV=2 - [IMB1_HUMAN]	11.2256	6.05	1	3	3	4	1.48463e+07	876	97.108	4.77979
P06132	Uroporphyrinogen decarboxylase OS=Homo sapiens GN=UROD PE=1 SV=2 - [DCUP_HUMAN]	11.2222	13.08	1	2	2	2	5.1765e+06	367	40.7608	6.13818
P02008	Hemoglobin subunit zeta OS=Homo sapiens GN=HBZ PE=1 SV=2 - [HBAZ_HUMAN]	11.1624	19.72	1	2	2	3	3.8558e+07	142	15.6272	8.20654
O75367	Core histone macro-H2A.1 OS=Homo sapiens GN=H2AFY PE=1 SV=4 - [H2AY_HUMAN]	11.1353	12.63	2	3	3	3	2.26808e+07	372	39.5925	9.78857
P84243	Histone H3.3 OS=Homo sapiens GN=H3F3A PE=1 SV=2 - [H33_HUMAN]	11.1149	23.53	1	1	1	2	1.87021e+08	136	15.3185	11.2681
Q00577	Transcriptional activator protein Pur-alpha OS=Homo sapiens GN=PURA PE=1 SV=2 - [PURA_HUMAN]	11.1128	27.64	1	2	2	3	1.69205e+07	322	34.8894	6.44287
Q13976	cGMP-dependent protein kinase 1 OS=Homo sapiens GN=PRKG1 PE=1 SV=3 - [KGP1_HUMAN]	11.054	5.51	1	3	3	3	1.37412e+07	671	76.316	6.03662
P49888	Estrogen sulfotransferase OS=Homo sapiens GN=SULT1E1 PE=1 SV=1 - [ST1E1_HUMAN]	11.0087	15.99	1	3	3	3	1.93722e+07	294	35.1036	6.62451
P08294	Extracellular superoxide dismutase [Cu-Zn] OS=Homo sapiens GN=SOD3 PE=1 SV=2 - [SODE_HUMAN]	10.9526	15	1	2	2	2	2.31201e+07	240	25.8347	6.60986
O95747	Serine/threonine-protein kinase OSR1 OS=Homo sapiens GN=OXSR1 PE=1 SV=1 - [OXSR1_HUMAN]	10.9415	6.83	1	2	2	3	9.68406e+06	527	57.9861	6.43018
P09936	Ubiquitin carboxyl-terminal hydrolase isozyme L1 OS=Homo sapiens GN=UCHL1 PE=1 SV=2 - [UCHL1_HUMAN]	10.9388	33.63	1	3	3	5	3.95399e+07	223	24.8085	5.47803
P35606	Coatomer subunit beta' OS=Homo sapiens GN=COPB2 PE=1 SV=2 - [COPB2_HUMAN]	10.9331	9.49	1	4	4	4	8.61406e+06	906	102.422	5.2749
P55809	Succinyl-CoA:3-ketoacid coenzyme A transferase 1, mitochondrial OS=Homo sapiens GN=OXCT1 PE=1 SV=1 - [SCOT1_HUMAN]	10.9182	9.62	1	2	2	2	4.68353e+06	520	56.1219	7.45947
O43399	Tumor protein D54 OS=Homo sapiens GN=TPD52L2 PE=1 SV=2 - [TPD54_HUMAN]	10.8917	28.64	1	3	3	3	1.05531e+07	206	22.2243	5.36377
Q16527	Cysteine and glycine-rich protein 2 OS=Homo sapiens GN=CSRP2 PE=1 SV=3 - [CSRP2_HUMAN]	10.8659	8.81	1	1	1	2	1.1764e+08	193	20.9399	8.6167
P48444	Coatomer subunit delta OS=Homo sapiens GN=ARCN1 PE=1 SV=1 - [COPD_HUMAN]	10.7399	7.44	1	3	3	3	1.06243e+07	511	57.1741	6.21436
P13645	Keratin, type I cytoskeletal 10 OS=Homo sapiens GN=KRT10 PE=1 SV=6 - [K1C10_HUMAN]	10.7276	7.19	1	2	2	2	8.94892e+06	584	58.7917	5.21143
P27105	Erythrocyte band 7 integral membrane protein OS=Homo sapiens GN=STOM PE=1 SV=3 - [STOM_HUMAN]	10.7064	16.67	1	3	3	5	6.74475e+06	288	31.7107	7.88428
P48960	CD97 antigen OS=Homo sapiens GN=CD97 PE=1 SV=4 - [CD97_HUMAN]	10.6547	4.55	1	2	2	2	7.9382e+06	835	91.8091	6.87354
P22626	Heterogeneous nuclear ribonucleoproteins A2/B1 OS=Homo sapiens GN=HNRNPA2B1 PE=1 SV=2 - [ROA2_HUMAN]	10.6449	11.61	1	3	3	3	4.84465e+07	353	37.4067	8.95361
O60506	Heterogeneous nuclear ribonucleoprotein Q OS=Homo sapiens GN=SYNCRIP PE=1 SV=2 - [HNRPQ_HUMAN]	10.5998	7.06	1	3	3	3	1.71269e+07	623	69.5596	8.5874
Q15907	Ras-related protein Rab-11B OS=Homo sapiens GN=RAB11B PE=1 SV=4 - [RB11B_HUMAN]	10.5562	13.3	1	2	2	3	1.48803e+07	218	24.4735	5.93506
Q13576	Ras GTPase-activating-like protein IQGAP2 OS=Homo sapiens GN=IQGAP2 PE=1 SV=4 - [IQGA2_HUMAN]	10.5178	1.84	1	1	1	3	5.01876e+06	1575	180.465	5.64307
P43243	Matrin-3 OS=Homo sapiens GN=MATR3 PE=1 SV=2 - [MATR3_HUMAN]	10.4979	6.85	1	3	3	3	6.55353e+06	847	94.5648	6.25244
P45974	Ubiquitin carboxyl-terminal hydrolase 5 OS=Homo sapiens GN=USP5 PE=1 SV=2 - [UBP5_HUMAN]	10.351	5.01	1	2	2	2	1.9097e+07	858	95.7253	5.03369
P22392	Nucleoside diphosphate kinase B OS=Homo sapiens GN=NME2 PE=1 SV=1 - [NDKB_HUMAN]	10.3144	9.87	1	1	1	3	7.85899e+07	152	17.2869	8.41162
Q9NQC3	Reticulon-4 OS=Homo sapiens GN=RTN4 PE=1 SV=2 - [RTN4_HUMAN]	10.2625	4.19	1	2	2	3	5.61438e+07	1192	129.851	4.50049
P60903	Protein S100-A10 OS=Homo sapiens GN=S100A10 PE=1 SV=2 - [S10AA_HUMAN]	10.2326	17.53	1	1	1	4	2.79766e+08	97	11.1955	7.37158
P23284	Peptidyl-prolyl cis-trans isomerase B OS=Homo sapiens GN=PPIB PE=1 SV=2 - [PPIB_HUMAN]	10.2298	15.74	1	3	3	4	7.72558e+07	216	23.7275	9.40771
O00299	Chloride intracellular channel protein 1 OS=Homo sapiens GN=CLIC1 PE=1 SV=4 - [CLIC1_HUMAN]	10.2195	22.41	1	3	3	3	4.28036e+07	241	26.9057	5.17334
P52943	Cysteine-rich protein 2 OS=Homo sapiens GN=CRIP2 PE=1 SV=1 - [CRIP2_HUMAN]	10.1886	24.52	1	2	2	2	1.21253e+08	208	22.478	8.71924
Q9HAV0	Guanine nucleotide-binding protein subunit beta-4 OS=Homo sapiens GN=GNB4 PE=1 SV=3 - [GBB4_HUMAN]	10.1515	7.06	1	1	1	2	1.42381e+07	340	37.543	5.99854
Q96CX2	BTB/POZ domain-containing protein KCTD12 OS=Homo sapiens GN=KCTD12 PE=1 SV=1 - [KCD12_HUMAN]	10.0382	10.77	1	3	3	3	2.3605e+07	325	35.6787	5.64307
O00629	Importin subunit alpha-3 OS=Homo sapiens GN=KPNA4 PE=1 SV=1 - [IMA3_HUMAN]	10.0171	5.95	2	2	2	3	8.37952e+06	521	57.8506	4.95752
Q9Y4F1	FERM, ARHGEF and pleckstrin domain-containing protein 1 OS=Homo sapiens GN=FARP1 PE=1 SV=1 - [FARP1_HUMAN]	9.96181	5.45	1	3	3	3	9.9793e+06	1045	118.559	8.14795
Q53GG5	PDZ and LIM domain protein 3 OS=Homo sapiens GN=PDLIM3 PE=1 SV=1 - [PDLI3_HUMAN]	9.90239	8.52	1	2	2	2	5.49443e+07	364	39.2074	6.88818
O60888	Protein CutA OS=Homo sapiens GN=CUTA PE=1 SV=2 - [CUTA_HUMAN]	9.88613	15.08	1	1	1	2	6.94884e+07	179	19.1041	5.50342
P54725	UV excision repair protein RAD23 homolog A OS=Homo sapiens GN=RAD23A PE=1 SV=1 - [RD23A_HUMAN]	9.85954	8.26	1	1	1	2	2.65008e+07	363	39.5847	4.57666
P30085	UMP-CMP kinase OS=Homo sapiens GN=CMPK1 PE=1 SV=3 - [KCY_HUMAN]	9.85215	8.67	1	2	2	3	8.36911e+06	196	22.2083	5.56689
Q9ULA0	Aspartyl aminopeptidase OS=Homo sapiens GN=DNPEP PE=1 SV=1 - [DNPEP_HUMAN]	9.82596	14.32	1	3	3	3	6.56625e+06	475	52.3949	7.41553
Q9UDY4	DnaJ homolog subfamily B member 4 OS=Homo sapiens GN=DNAJB4 PE=1 SV=1 - [DNJB4_HUMAN]	9.76691	11.87	1	3	3	3	2.83684e+07	337	37.7831	8.49951
P01860	Immunoglobulin heavy constant gamma 3 OS=Homo sapiens GN=IGHG3 PE=1 SV=2 - [IGHG3_HUMAN]	9.69368	9.81	1	1	2	3	2.03571e+08	377	41.2604	7.89893
Q8N335	Glycerol-3-phosphate dehydrogenase 1-like protein OS=Homo sapiens GN=GPD1L PE=1 SV=1 - [GPD1L_HUMAN]	9.67658	9.12	1	1	1	2	1.40647e+07	351	38.3939	7.02002
P28300	Protein-lysine 6-oxidase OS=Homo sapiens GN=LOX PE=1 SV=2 - [LYOX_HUMAN]	9.66883	12.47	1	2	2	3	3.76319e+07	417	46.9145	8.08936
P35556	Fibrillin-2 OS=Homo sapiens GN=FBN2 PE=1 SV=3 - [FBN2_HUMAN]	9.66536	1.55	1	2	3	3	4.12689e+07	2912	314.558	4.85596
P13674	Prolyl 4-hydroxylase subunit alpha-1 OS=Homo sapiens GN=P4HA1 PE=1 SV=2 - [P4HA1_HUMAN]	9.66222	6.18	1	2	2	2	1.10321e+07	534	61.011	6.01123
P04040	Catalase OS=Homo sapiens GN=CAT PE=1 SV=3 - [CATA_HUMAN]	9.65687	13.09	1	3	3	3	8.37287e+06	527	59.7188	7.38623
Q9UJU6	Drebrin-like protein OS=Homo sapiens GN=DBNL PE=1 SV=1 - [DBNL_HUMAN]	9.6174	7.67	1	2	2	2	1.4266e+07	430	48.1776	5.04639
P63208	S-phase kinase-associated protein 1 OS=Homo sapiens GN=SKP1 PE=1 SV=2 - [SKP1_HUMAN]	9.58775	19.63	1	2	2	3	5.93415e+06	163	18.6462	4.53857
Q13555	Calcium/calmodulin-dependent protein kinase type II subunit gamma OS=Homo sapiens GN=CAMK2G PE=1 SV=3 - [KCC2G_HUMAN]	9.52209	13.26	3	1	4	4	2.34363e+07	558	62.5697	7.82568
P32969	60S ribosomal protein L9 OS=Homo sapiens GN=RPL9 PE=1 SV=1 - [RL9_HUMAN]	9.48951	23.96	1	2	2	2	3.08148e+07	192	21.8498	9.94971
P08708	40S ribosomal protein S17 OS=Homo sapiens GN=RPS17 PE=1 SV=2 - [RS17_HUMAN]	9.48589	32.59	1	2	2	3	1.10565e+07	135	15.5404	9.84717
P07954	Fumarate hydratase, mitochondrial OS=Homo sapiens GN=FH PE=1 SV=3 - [FUMH_HUMAN]	9.43569	7.65	1	2	2	2	1.42472e+07	510	54.6022	8.76318
O95373	Importin-7 OS=Homo sapiens GN=IPO7 PE=1 SV=1 - [IPO7_HUMAN]	9.39541	3.66	1	2	2	2	2.18919e+06	1038	119.44	4.81787
P00390	Glutathione reductase, mitochondrial OS=Homo sapiens GN=GSR PE=1 SV=2 - [GSHR_HUMAN]	9.36181	9.77	1	2	2	2	1.86935e+07	522	56.221	8.49951
P01891	HLA class I histocompatibility antigen, A-68 alpha chain OS=Homo sapiens GN=HLA-A PE=1 SV=4 - [1A68_HUMAN]	9.35946	10.41	47	2	2	2	2.40813e+07	365	40.8831	6.69775
P26022	Pentraxin-related protein PTX3 OS=Homo sapiens GN=PTX3 PE=1 SV=3 - [PTX3_HUMAN]	9.35789	7.87	1	2	2	2	1.75247e+07	381	41.9488	5.0083
Q08499	cAMP-specific 3',5'-cyclic phosphodiesterase 4D OS=Homo sapiens GN=PDE4D PE=1 SV=2 - [PDE4D_HUMAN]	9.35619	5.93	1	2	2	2	6.80113e+06	809	91.0579	5.5415
P25786	Proteasome subunit alpha type-1 OS=Homo sapiens GN=PSMA1 PE=1 SV=1 - [PSA1_HUMAN]	9.34546	15.21	1	2	2	2	1.70088e+07	263	29.5369	6.60986
P53618	Coatomer subunit beta OS=Homo sapiens GN=COPB1 PE=1 SV=3 - [COPB_HUMAN]	9.3265	2.2	1	1	1	2	1.59915e+07	953	107.074	6.04932
Q96RF0	Sorting nexin-18 OS=Homo sapiens GN=SNX18 PE=1 SV=2 - [SNX18_HUMAN]	9.29881	4.46	1	1	1	2	4.50315e+06	628	68.8512	5.68115
P31942	Heterogeneous nuclear ribonucleoprotein H3 OS=Homo sapiens GN=HNRNPH3 PE=1 SV=2 - [HNRH3_HUMAN]	9.21013	4.91	1	1	1	2	1.20926e+07	346	36.9031	6.87354
Q96QR8	Transcriptional activator protein Pur-beta OS=Homo sapiens GN=PURB PE=1 SV=3 - [PURB_HUMAN]	9.19113	20.19	1	2	2	2	1.34273e+07	312	33.2205	5.42725
Q14152	Eukaryotic translation initiation factor 3 subunit A OS=Homo sapiens GN=EIF3A PE=1 SV=1 - [EIF3A_HUMAN]	9.16257	2.97	1	3	3	3	5.26828e+06	1382	166.468	6.78564
Q14766	Latent-transforming growth factor beta-binding protein 1 OS=Homo sapiens GN=LTBP1 PE=1 SV=4 - [LTBP1_HUMAN]	9.08852	3.25	1	3	3	3	3.13288e+07	1721	186.673	5.96045
Q15056	Eukaryotic translation initiation factor 4H OS=Homo sapiens GN=EIF4H PE=1 SV=5 - [IF4H_HUMAN]	9.08048	17.34	1	2	2	4	3.08915e+07	248	27.3684	7.2251
P19827	Inter-alpha-trypsin inhibitor heavy chain H1 OS=Homo sapiens GN=ITIH1 PE=1 SV=3 - [ITIH1_HUMAN]	9.042	4.5	1	3	3	3	8.50034e+06	911	101.326	6.78564
P16152	Carbonyl reductase [NADPH] 1 OS=Homo sapiens GN=CBR1 PE=1 SV=3 - [CBR1_HUMAN]	9.01112	15.52	1	3	3	3	2.04046e+07	277	30.3559	8.32373
Q6IBS0	Twinfilin-2 OS=Homo sapiens GN=TWF2 PE=1 SV=2 - [TWF2_HUMAN]	9.00919	12.32	1	2	2	2	1.10388e+07	349	39.5233	6.84424
Q9UBQ7	Glyoxylate reductase/hydroxypyruvate reductase OS=Homo sapiens GN=GRHPR PE=1 SV=1 - [GRHPR_HUMAN]	9.00482	12.8	1	2	2	2	1.34996e+07	328	35.6457	7.38623
O60814	Histone H2B type 1-K OS=Homo sapiens GN=HIST1H2BK PE=1 SV=3 - [H2B1K_HUMAN]	8.96692	11.9	14	1	1	2	2.81641e+08	126	13.8816	10.3159
Q9P0K7	Ankycorbin OS=Homo sapiens GN=RAI14 PE=1 SV=2 - [RAI14_HUMAN]	8.96291	4.39	1	2	2	2	6.99111e+06	980	109.973	6.21436
O00764	Pyridoxal kinase OS=Homo sapiens GN=PDXK PE=1 SV=1 - [PDXK_HUMAN]	8.93879	11.22	1	2	2	3	5.98531e+06	312	35.0799	6.12549
P12236	ADP/ATP translocase 3 OS=Homo sapiens GN=SLC25A6 PE=1 SV=4 - [ADT3_HUMAN]	8.92101	11.41	2	1	3	3	4.91266e+07	298	32.8452	9.74463
P05141	ADP/ATP translocase 2 OS=Homo sapiens GN=SLC25A5 PE=1 SV=7 - [ADT2_HUMAN]	8.90557	11.41	2	1	3	3	5.08723e+07	298	32.8312	9.68604
Q68EM7	Rho GTPase-activating protein 17 OS=Homo sapiens GN=ARHGAP17 PE=1 SV=1 - [RHG17_HUMAN]	8.90346	3.52	1	1	1	2	6110075	881	95.3773	7.62061
P02649	Apolipoprotein E OS=Homo sapiens GN=APOE PE=1 SV=1 - [APOE_HUMAN]	8.89051	11.99	1	2	2	2	1.06854e+07	317	36.1318	5.73193
Q15436	Protein transport protein Sec23A OS=Homo sapiens GN=SEC23A PE=1 SV=2 - [SC23A_HUMAN]	8.8608	5.36	2	2	2	2	5.41495e+06	765	86.1053	7.07861
O14980	Exportin-1 OS=Homo sapiens GN=XPO1 PE=1 SV=1 - [XPO1_HUMAN]	8.77957	3.55	1	2	2	2	9.27295e+06	1071	123.306	6.06201
Q08257	Quinone oxidoreductase OS=Homo sapiens GN=CRYZ PE=1 SV=1 - [QOR_HUMAN]	8.75726	18.84	1	3	3	3	2.74162e+07	329	35.1845	8.44092
Q13126	S-methyl-5'-thioadenosine phosphorylase OS=Homo sapiens GN=MTAP PE=1 SV=2 - [MTAP_HUMAN]	8.67996	14.49	1	2	2	2	1.77057e+07	283	31.2158	7.18115
P04216	Thy-1 membrane glycoprotein OS=Homo sapiens GN=THY1 PE=1 SV=2 - [THY1_HUMAN]	8.57745	14.91	1	2	2	3	3.6724e+07	161	17.9233	8.73389
Q16836	Hydroxyacyl-coenzyme A dehydrogenase, mitochondrial OS=Homo sapiens GN=HADH PE=1 SV=3 - [HCDH_HUMAN]	8.53658	9.55	1	1	1	4	1.23439e+07	314	34.2719	8.85107
P61088	Ubiquitin-conjugating enzyme E2 N OS=Homo sapiens GN=UBE2N PE=1 SV=1 - [UBE2N_HUMAN]	8.4956	31.58	1	2	2	2	2.24619e+07	152	17.127	6.56592
P40763	Signal transducer and activator of transcription 3 OS=Homo sapiens GN=STAT3 PE=1 SV=2 - [STAT3_HUMAN]	8.4834	7.53	1	3	3	4	4.99423e+06	770	88.0114	6.30322
P12235	ADP/ATP translocase 1 OS=Homo sapiens GN=SLC25A4 PE=1 SV=4 - [ADT1_HUMAN]	8.47996	11.41	2	2	3	3	4.01217e+07	298	33.0432	9.75928
P23526	Adenosylhomocysteinase OS=Homo sapiens GN=AHCY PE=1 SV=4 - [SAHH_HUMAN]	8.4614	7.41	1	2	2	2	1.8374e+07	432	47.6852	6.34131
P18124	60S ribosomal protein L7 OS=Homo sapiens GN=RPL7 PE=1 SV=1 - [RL7_HUMAN]	8.42644	17.34	1	3	3	3	1.53395e+07	248	29.2072	10.6528
Q9UHG3	Prenylcysteine oxidase 1 OS=Homo sapiens GN=PCYOX1 PE=1 SV=3 - [PCYOX_HUMAN]	8.42241	8.12	1	2	2	2	1.51715e+07	505	56.6037	6.17627
Q15113	Procollagen C-endopeptidase enhancer 1 OS=Homo sapiens GN=PCOLCE PE=1 SV=2 - [PCOC1_HUMAN]	8.41657	9.35	1	2	2	2	3.77075e+07	449	47.942	7.43018
Q14019	Coactosin-like protein OS=Homo sapiens GN=COTL1 PE=1 SV=3 - [COTL1_HUMAN]	8.39441	11.27	1	1	1	2	7.92002e+06	142	15.935	5.66846
Q8TDQ7	Glucosamine-6-phosphate isomerase 2 OS=Homo sapiens GN=GNPDA2 PE=1 SV=1 - [GNPI2_HUMAN]	8.36319	16.67	1	2	2	2	1.03593e+07	276	31.0646	6.94678
Q99439	Calponin-2 OS=Homo sapiens GN=CNN2 PE=1 SV=4 - [CNN2_HUMAN]	8.35424	5.5	1	1	1	2	6.44743e+07	309	33.6753	7.32764
P09471	Guanine nucleotide-binding protein G(o) subunit alpha OS=Homo sapiens GN=GNAO1 PE=1 SV=4 - [GNAO_HUMAN]	8.29672	9.6	1	2	2	2	3.29778e+07	354	40.0249	5.52881
Q15257	Serine/threonine-protein phosphatase 2A activator OS=Homo sapiens GN=PTPA PE=1 SV=3 - [PTPA_HUMAN]	8.29503	10.89	1	2	2	2	1.39976e+07	358	40.6414	5.93506
Q9Y3B8	Oligoribonuclease, mitochondrial OS=Homo sapiens GN=REXO2 PE=1 SV=3 - [ORN_HUMAN]	8.24904	7.59	1	1	1	2	7.96736e+06	237	26.8156	6.87354
P61457	Pterin-4-alpha-carbinolamine dehydratase OS=Homo sapiens GN=PCBD1 PE=1 SV=2 - [PHS_HUMAN]	8.18223	15.38	1	1	1	2	5.95942e+06	104	11.992	6.80029
P10155	60 kDa SS-A/Ro ribonucleoprotein OS=Homo sapiens GN=TROVE2 PE=1 SV=2 - [RO60_HUMAN]	8.16713	7.25	1	2	2	2	1.45473e+07	538	60.6312	8.03076
P36542	ATP synthase subunit gamma, mitochondrial OS=Homo sapiens GN=ATP5C1 PE=1 SV=1 - [ATPG_HUMAN]	8.16464	14.43	1	2	2	3	2.65477e+07	298	32.9753	9.21729
P35237	Serpin B6 OS=Homo sapiens GN=SERPINB6 PE=1 SV=3 - [SPB6_HUMAN]	8.09942	14.1	1	3	3	4	4.07496e+07	376	42.5941	5.2749
P50570	Dynamin-2 OS=Homo sapiens GN=DNM2 PE=1 SV=2 - [DYN2_HUMAN]	8.07992	3.91	2	2	2	2	8.26874e+06	870	98.0032	7.44482
P32455	Guanylate-binding protein 1 OS=Homo sapiens GN=GBP1 PE=1 SV=2 - [GBP1_HUMAN]	8.07262	7.09	2	1	2	2	1.54539e+07	592	67.8877	6.31592
Q14203	Dynactin subunit 1 OS=Homo sapiens GN=DCTN1 PE=1 SV=3 - [DCTN1_HUMAN]	8.07059	3.29	1	2	2	2	1.30551e+07	1278	141.607	5.80811
P41091	Eukaryotic translation initiation factor 2 subunit 3 OS=Homo sapiens GN=EIF2S3 PE=1 SV=3 - [IF2G_HUMAN]	8.07026	11.23	2	2	2	2	1.09934e+07	472	51.0772	8.39697
Q9BSJ8	Extended synaptotagmin-1 OS=Homo sapiens GN=ESYT1 PE=1 SV=1 - [ESYT1_HUMAN]	8.04805	7.43	1	4	4	4	5.25468e+06	1104	122.78	5.8335
Q13162	Peroxiredoxin-4 OS=Homo sapiens GN=PRDX4 PE=1 SV=1 - [PRDX4_HUMAN]	8.04739	16.24	2	3	3	3	35761995	271	30.5208	6.29053
P50148	Guanine nucleotide-binding protein G(q) subunit alpha OS=Homo sapiens GN=GNAQ PE=1 SV=4 - [GNAQ_HUMAN]	8.03093	5.29	1	1	1	2	1.02472e+07	359	42.1153	5.68115
Q12797	Aspartyl/asparaginyl beta-hydroxylase OS=Homo sapiens GN=ASPH PE=1 SV=3 - [ASPH_HUMAN]	7.99197	7.78	1	3	3	3	1.36076e+07	758	85.8095	5.0083
P27487	Dipeptidyl peptidase 4 OS=Homo sapiens GN=DPP4 PE=1 SV=2 - [DPP4_HUMAN]	7.95596	2.74	1	1	1	3	4.2436e+06	766	88.2225	6.03662
O14818	Proteasome subunit alpha type-7 OS=Homo sapiens GN=PSMA7 PE=1 SV=1 - [PSA7_HUMAN]	7.91267	14.52	2	2	2	2	4.06172e+07	248	27.8696	8.45557
O95810	Caveolae-associated protein 2 OS=Homo sapiens GN=CAVIN2 PE=1 SV=3 - [CAVN2_HUMAN]	7.87466	7.76	1	2	2	2	2.41898e+07	425	47.1446	5.21143
P20810	Calpastatin OS=Homo sapiens GN=CAST PE=1 SV=4 - [ICAL_HUMAN]	7.8684	4.52	1	2	2	2	1.57101e+07	708	76.5263	5.07178
O60716	Catenin delta-1 OS=Homo sapiens GN=CTNND1 PE=1 SV=1 - [CTND1_HUMAN]	7.86389	3.51	1	2	2	2	7.45722e+06	968	108.103	6.22705
P13796	Plastin-2 OS=Homo sapiens GN=LCP1 PE=1 SV=6 - [PLSL_HUMAN]	7.8311	8.61	1	1	4	4	2.23479e+07	627	70.2439	5.42725
P51858	Hepatoma-derived growth factor OS=Homo sapiens GN=HDGF PE=1 SV=1 - [HDGF_HUMAN]	7.83055	18.33	1	2	2	2	2.3749e+07	240	26.7719	4.729
P51149	Ras-related protein Rab-7a OS=Homo sapiens GN=RAB7A PE=1 SV=1 - [RAB7A_HUMAN]	7.8283	13.04	1	2	2	2	2.19791e+07	207	23.4748	6.69775
P43686	26S proteasome regulatory subunit 6B OS=Homo sapiens GN=PSMC4 PE=1 SV=2 - [PRS6B_HUMAN]	7.8104	12.2	1	2	2	5	6.2071e+06	418	47.3365	5.21143
Q99460	26S proteasome non-ATPase regulatory subunit 1 OS=Homo sapiens GN=PSMD1 PE=1 SV=2 - [PSMD1_HUMAN]	7.80274	3.99	1	2	2	2	5.14092e+06	953	105.769	5.38916
P49591	Serine--tRNA ligase, cytoplasmic OS=Homo sapiens GN=SARS PE=1 SV=3 - [SYSC_HUMAN]	7.76829	8.56	1	2	2	2	1.21639e+07	514	58.7401	6.43018
Q15293	Reticulocalbin-1 OS=Homo sapiens GN=RCN1 PE=1 SV=1 - [RCN1_HUMAN]	7.7372	8.46	1	2	2	2	3.46439e+07	331	38.8662	4.99561
P02765	Alpha-2-HS-glycoprotein OS=Homo sapiens GN=AHSG PE=1 SV=1 - [FETUA_HUMAN]	7.73247	16.62	1	2	2	2	1.06867e+07	367	39.2997	5.71924
P19367	Hexokinase-1 OS=Homo sapiens GN=HK1 PE=1 SV=3 - [HXK1_HUMAN]	7.70332	3.16	1	2	2	2	7.0661e+06	917	102.42	6.80029
Q9Y625	Glypican-6 OS=Homo sapiens GN=GPC6 PE=1 SV=1 - [GPC6_HUMAN]	7.6576	5.95	1	2	2	2	3.08842e+07	555	62.6949	5.41455
Q13740	CD166 antigen OS=Homo sapiens GN=ALCAM PE=1 SV=2 - [CD166_HUMAN]	7.62637	7.72	1	2	2	2	1.35014e+07	583	65.0611	6.25244
P46952	3-hydroxyanthranilate 3,4-dioxygenase OS=Homo sapiens GN=HAAO PE=1 SV=2 - [3HAO_HUMAN]	7.60902	25.17	1	3	3	3	4.70143e+06	286	32.5355	5.88428
P49821	NADH dehydrogenase [ubiquinone] flavoprotein 1, mitochondrial OS=Homo sapiens GN=NDUFV1 PE=1 SV=4 - [NDUV1_HUMAN]	7.60085	5.82	1	1	1	2	7900220	464	50.7848	8.20654
O95837	Guanine nucleotide-binding protein subunit alpha-14 OS=Homo sapiens GN=GNA14 PE=1 SV=1 - [GNA14_HUMAN]	7.60051	5.35	2	1	1	2	1.01138e+07	355	41.5442	6.07471
Q9H9B4	Sideroflexin-1 OS=Homo sapiens GN=SFXN1 PE=1 SV=4 - [SFXN1_HUMAN]	7.57504	10.56	1	1	1	2	2589932	322	35.5963	9.0708
P51991	Heterogeneous nuclear ribonucleoprotein A3 OS=Homo sapiens GN=HNRNPA3 PE=1 SV=2 - [ROA3_HUMAN]	7.55731	8.2	1	2	2	2	3.89126e+07	378	39.5706	9.01221
Q9BR76	Coronin-1B OS=Homo sapiens GN=CORO1B PE=1 SV=1 - [COR1B_HUMAN]	7.54603	7.98	1	3	3	3	1.67158e+07	489	54.2003	5.88428
P50995	Annexin A11 OS=Homo sapiens GN=ANXA11 PE=1 SV=1 - [ANX11_HUMAN]	7.53458	5.35	1	2	2	2	3.79598e+07	505	54.3551	7.6499
P48059	LIM and senescent cell antigen-like-containing domain protein 1 OS=Homo sapiens GN=LIMS1 PE=1 SV=4 - [LIMS1_HUMAN]	7.50681	8.62	1	2	2	2	1.35133e+07	325	37.2258	8.04541
O95425	Supervillin OS=Homo sapiens GN=SVIL PE=1 SV=2 - [SVIL_HUMAN]	7.49269	1.99	1	2	2	2	6.8973e+06	2214	247.593	6.97607
P21397	Amine oxidase [flavin-containing] A OS=Homo sapiens GN=MAOA PE=1 SV=1 - [AOFA_HUMAN]	7.4606	3.8	1	1	1	1	1.54978e+07	527	59.6435	7.85498
P33176	Kinesin-1 heavy chain OS=Homo sapiens GN=KIF5B PE=1 SV=1 - [KINH_HUMAN]	7.42785	3.63	3	2	2	2	9.72818e+06	963	109.617	6.50732
Q8NBF2	NHL repeat-containing protein 2 OS=Homo sapiens GN=NHLRC2 PE=1 SV=1 - [NHLC2_HUMAN]	7.42069	7.99	1	2	2	2	7.16498e+06	726	79.3935	5.5542
P35527	Keratin, type I cytoskeletal 9 OS=Homo sapiens GN=KRT9 PE=1 SV=3 - [K1C9_HUMAN]	7.36308	8.67	1	2	2	2	1.88662e+07	623	62.0268	5.23682
Q07021	Complement component 1 Q subcomponent-binding protein, mitochondrial OS=Homo sapiens GN=C1QBP PE=1 SV=1 - [C1QBP_HUMAN]	7.36019	15.6	1	3	3	3	7.50987e+06	282	31.3426	4.84326
O75915	PRA1 family protein 3 OS=Homo sapiens GN=ARL6IP5 PE=1 SV=1 - [PRAF3_HUMAN]	7.33258	15.96	1	2	2	2	2.45079e+07	188	21.6004	9.77393
P20674	Cytochrome c oxidase subunit 5A, mitochondrial OS=Homo sapiens GN=COX5A PE=1 SV=2 - [COX5A_HUMAN]	7.29171	30.67	1	2	2	2	1.70495e+07	150	16.7517	6.78564
P29972	Aquaporin-1 OS=Homo sapiens GN=AQP1 PE=1 SV=3 - [AQP1_HUMAN]	7.28509	7.43	1	1	1	2	7.27785e+07	269	28.5081	7.41553
Q01082	Spectrin beta chain, non-erythrocytic 1 OS=Homo sapiens GN=SPTBN1 PE=1 SV=2 - [SPTB2_HUMAN]	7.27058	1.52	1	2	2	3	3.92903e+06	2364	274.439	5.56689
P49721	Proteasome subunit beta type-2 OS=Homo sapiens GN=PSMB2 PE=1 SV=1 - [PSB2_HUMAN]	7.24125	16.92	1	2	2	2	1.32825e+07	201	22.8217	7.02002
Q9NZL9	Methionine adenosyltransferase 2 subunit beta OS=Homo sapiens GN=MAT2B PE=1 SV=1 - [MAT2B_HUMAN]	7.24026	7.49	1	1	1	1		334	37.5282	7.35693
Q02218	2-oxoglutarate dehydrogenase, mitochondrial OS=Homo sapiens GN=OGDH PE=1 SV=3 - [ODO1_HUMAN]	7.1932	1.37	1	1	1	3	1.06866e+07	1023	115.861	6.85889
Q9UQ80	Proliferation-associated protein 2G4 OS=Homo sapiens GN=PA2G4 PE=1 SV=3 - [PA2G4_HUMAN]	7.13445	10.91	1	2	2	2	9.11878e+06	394	43.7592	6.55127
O75340	Programmed cell death protein 6 OS=Homo sapiens GN=PDCD6 PE=1 SV=1 - [PDCD6_HUMAN]	7.10885	12.57	1	2	2	2	2.10358e+07	191	21.8548	5.40186
Q15847	Adipogenesis regulatory factor OS=Homo sapiens GN=ADIRF PE=1 SV=1 - [ADIRF_HUMAN]	7.08268	40.79	1	1	1	1	3.10872e+07	76	7.84997	5.31299
O94979	Protein transport protein Sec31A OS=Homo sapiens GN=SEC31A PE=1 SV=3 - [SC31A_HUMAN]	7.08214	2.95	1	1	1	2	1.42477e+07	1220	132.931	6.88818
Q9H0B8	Cysteine-rich secretory protein LCCL domain-containing 2 OS=Homo sapiens GN=CRISPLD2 PE=2 SV=1 - [CRLD2_HUMAN]	7.07654	4.63	1	1	1	1	1.52701e+07	497	55.8831	8.01611
P28066	Proteasome subunit alpha type-5 OS=Homo sapiens GN=PSMA5 PE=1 SV=3 - [PSA5_HUMAN]	7.04929	14.11	1	2	2	2	1.93847e+07	241	26.3942	4.79248
P62714	Serine/threonine-protein phosphatase 2A catalytic subunit beta isoform OS=Homo sapiens GN=PPP2CB PE=1 SV=1 - [PP2AB_HUMAN]	7.03959	8.09	2	1	1	1	30995156	309	35.5523	5.42725
Q32P51	Heterogeneous nuclear ribonucleoprotein A1-like 2 OS=Homo sapiens GN=HNRNPA1L2 PE=2 SV=2 - [RA1L2_HUMAN]	7.01187	9.69	2	2	2	2	3.44417e+07	320	34.2043	8.99756
P55084	Trifunctional enzyme subunit beta, mitochondrial OS=Homo sapiens GN=HADHB PE=1 SV=3 - [ECHB_HUMAN]	6.98916	3.38	1	1	1	2	1.28452e+07	474	51.2615	9.40771
Q9BXX0	EMILIN-2 OS=Homo sapiens GN=EMILIN2 PE=1 SV=3 - [EMIL2_HUMAN]	6.95775	2.85	1	2	2	2	2.06032e+07	1053	115.615	6.45557
P55209	Nucleosome assembly protein 1-like 1 OS=Homo sapiens GN=NAP1L1 PE=1 SV=1 - [NP1L1_HUMAN]	6.9561	9.97	1	3	3	3	1.34314e+07	391	45.3459	4.4624
P62701	40S ribosomal protein S4, X isoform OS=Homo sapiens GN=RPS4X PE=1 SV=2 - [RS4X_HUMAN]	6.93191	8.75	1	2	2	2	2.15998e+07	263	29.5791	10.1548
P56134	ATP synthase subunit f, mitochondrial OS=Homo sapiens GN=ATP5J2 PE=1 SV=3 - [ATPK_HUMAN]	6.91171	25.53	1	2	2	2	1.51433e+07	94	10.9107	9.67139
Q15274	Nicotinate-nucleotide pyrophosphorylase [carboxylating] OS=Homo sapiens GN=QPRT PE=1 SV=3 - [NADC_HUMAN]	6.91171	13.47	1	1	1	1	1.34193e+07	297	30.8261	6.21436
Q13561	Dynactin subunit 2 OS=Homo sapiens GN=DCTN2 PE=1 SV=4 - [DCTN2_HUMAN]	6.89501	8.73	1	2	2	2	2.01052e+07	401	44.2039	5.21143
O14983	Sarcoplasmic/endoplasmic reticulum calcium ATPase 1 OS=Homo sapiens GN=ATP2A1 PE=1 SV=1 - [AT2A1_HUMAN]	6.88495	3.8	2	2	2	2	1.41419e+07	1001	110.182	5.16064
Q02818	Nucleobindin-1 OS=Homo sapiens GN=NUCB1 PE=1 SV=4 - [NUCB1_HUMAN]	6.88276	8.89	1	2	2	2	7.63585e+06	461	53.8463	5.24951
P78417	Glutathione S-transferase omega-1 OS=Homo sapiens GN=GSTO1 PE=1 SV=2 - [GSTO1_HUMAN]	6.80682	18.67	1	2	2	2	2.17545e+07	241	27.548	6.59521
O95433	Activator of 90 kDa heat shock protein ATPase homolog 1 OS=Homo sapiens GN=AHSA1 PE=1 SV=1 - [AHSA1_HUMAN]	6.78165	6.51	1	1	1	1	1.47704e+07	338	38.2503	5.52881
P10301	Ras-related protein R-Ras OS=Homo sapiens GN=RRAS PE=1 SV=1 - [RRAS_HUMAN]	6.77589	17.43	1	2	2	2	2.25899e+07	218	23.4659	6.93213
Q99714	3-hydroxyacyl-CoA dehydrogenase type-2 OS=Homo sapiens GN=HSD17B10 PE=1 SV=3 - [HCD2_HUMAN]	6.76887	9.96	1	1	1	1	1.08426e+07	261	26.9061	7.78174
P63173	60S ribosomal protein L38 OS=Homo sapiens GN=RPL38 PE=1 SV=2 - [RL38_HUMAN]	6.73326	32.86	1	2	2	2	1.80492e+07	70	8.21273	10.0962
O43169	Cytochrome b5 type B OS=Homo sapiens GN=CYB5B PE=1 SV=2 - [CYB5B_HUMAN]	6.70199	23.29	1	1	1	1	3.22589e+07	146	16.322	4.97021
P62081	40S ribosomal protein S7 OS=Homo sapiens GN=RPS7 PE=1 SV=1 - [RS7_HUMAN]	6.6824	17.01	1	2	2	2	4.08033e+07	194	22.1133	10.0962
P08134	Rho-related GTP-binding protein RhoC OS=Homo sapiens GN=RHOC PE=1 SV=1 - [RHOC_HUMAN]	6.68227	19.69	1	1	2	2	2.47785e+07	193	21.9923	6.58057
P20618	Proteasome subunit beta type-1 OS=Homo sapiens GN=PSMB1 PE=1 SV=2 - [PSB1_HUMAN]	6.64533	19.09	1	2	2	2	7.65412e+06	241	26.4724	8.1333
O43237	Cytoplasmic dynein 1 light intermediate chain 2 OS=Homo sapiens GN=DYNC1LI2 PE=1 SV=1 - [DC1L2_HUMAN]	6.59503	11.38	1	2	2	3	3.45986e+06	492	54.0655	6.37939
Q12965	Unconventional myosin-Ie OS=Homo sapiens GN=MYO1E PE=1 SV=2 - [MYO1E_HUMAN]	6.57907	2.53	2	2	2	2	9.42308e+06	1108	126.982	8.92432
P61353	60S ribosomal protein L27 OS=Homo sapiens GN=RPL27 PE=1 SV=2 - [RL27_HUMAN]	6.55423	15.44	1	1	1	2	24520135	136	15.7877	10.5649
O75390	Citrate synthase, mitochondrial OS=Homo sapiens GN=CS PE=1 SV=2 - [CISY_HUMAN]	6.54993	9.87	1	2	2	2	1.07852e+07	466	51.6795	8.32373
P30050	60S ribosomal protein L12 OS=Homo sapiens GN=RPL12 PE=1 SV=1 - [RL12_HUMAN]	6.50802	18.79	1	2	2	2	1.72463e+07	165	17.8075	9.42236
P32456	Guanylate-binding protein 2 OS=Homo sapiens GN=GBP2 PE=1 SV=3 - [GBP2_HUMAN]	6.50528	7.45	1	1	2	2	1.22612e+07	591	67.1664	5.70654
O75131	Copine-3 OS=Homo sapiens GN=CPNE3 PE=1 SV=1 - [CPNE3_HUMAN]	6.5009	12.29	8	3	3	3	1.17342e+07	537	60.0921	5.84619
P29966	Myristoylated alanine-rich C-kinase substrate OS=Homo sapiens GN=MARCKS PE=1 SV=4 - [MARCS_HUMAN]	6.49444	9.64	1	1	1	1	7.76844e+07	332	31.5359	4.44971
P30740	Leukocyte elastase inhibitor OS=Homo sapiens GN=SERPINB1 PE=1 SV=1 - [ILEU_HUMAN]	6.47044	7.92	1	2	2	2	9.11895e+06	379	42.7147	6.27783
Q15435	Protein phosphatase 1 regulatory subunit 7 OS=Homo sapiens GN=PPP1R7 PE=1 SV=1 - [PP1R7_HUMAN]	6.46166	5	1	1	1	2	1.02228e+07	360	41.5385	4.90674
P48739	Phosphatidylinositol transfer protein beta isoform OS=Homo sapiens GN=PITPNB PE=1 SV=2 - [PIPNB_HUMAN]	6.45025	12.92	1	2	2	2	1.21725e+07	271	31.5199	6.87354
P0C0S5	Histone H2A.Z OS=Homo sapiens GN=H2AFZ PE=1 SV=2 - [H2AZ_HUMAN]	6.43898	28.13	2	1	2	2	6.1014e+06	128	13.5446	10.5796
P20908	Collagen alpha-1(V) chain OS=Homo sapiens GN=COL5A1 PE=1 SV=3 - [CO5A1_HUMAN]	6.42154	1.74	1	2	2	2	1.77185e+07	1838	183.447	5.05908
Q02153	Guanylate cyclase soluble subunit beta-1 OS=Homo sapiens GN=GUCY1B3 PE=1 SV=1 - [GCYB1_HUMAN]	6.39423	4.04	1	2	2	2	6.89802e+06	619	70.4696	5.35107
Q15233	Non-POU domain-containing octamer-binding protein OS=Homo sapiens GN=NONO PE=1 SV=4 - [NONO_HUMAN]	6.38103	4.88	1	1	1	2	1.11074e+07	471	54.1973	8.95361
Q969X5	Endoplasmic reticulum-Golgi intermediate compartment protein 1 OS=Homo sapiens GN=ERGIC1 PE=1 SV=1 - [ERGI1_HUMAN]	6.35923	8.28	1	1	1	1	9.95249e+06	290	32.5715	7.06396
O43390	Heterogeneous nuclear ribonucleoprotein R OS=Homo sapiens GN=HNRNPR PE=1 SV=1 - [HNRPR_HUMAN]	6.34295	6.79	1	3	3	3	1.36851e+07	633	70.8993	8.1333
Q14643	Inositol 1,4,5-trisphosphate receptor type 1 OS=Homo sapiens GN=ITPR1 PE=1 SV=3 - [ITPR1_HUMAN]	6.3081	0.73	1	1	1	1	1.12658e+07	2758	313.729	6.03662
Q9BT78	COP9 signalosome complex subunit 4 OS=Homo sapiens GN=COPS4 PE=1 SV=1 - [CSN4_HUMAN]	6.27689	4.93	1	1	1	2	4.74882e+06	406	46.2397	5.8335
P43034	Platelet-activating factor acetylhydrolase IB subunit alpha OS=Homo sapiens GN=PAFAH1B1 PE=1 SV=2 - [LIS1_HUMAN]	6.23352	6.59	1	2	2	2	1.10934e+07	410	46.6082	7.37158
Q99436	Proteasome subunit beta type-7 OS=Homo sapiens GN=PSMB7 PE=1 SV=1 - [PSB7_HUMAN]	6.19825	16.97	1	2	2	2	7.13479e+06	277	29.9462	7.6792
P15502	Elastin OS=Homo sapiens GN=ELN PE=1 SV=3 - [ELN_HUMAN]	6.19548	10.69	1	2	2	2	1.15064e+07	786	68.4265	10.4038
Q9ULC3	Ras-related protein Rab-23 OS=Homo sapiens GN=RAB23 PE=1 SV=1 - [RAB23_HUMAN]	6.17763	18.57	1	3	3	3	2.34252e+07	237	26.6425	6.59521
Q15811	Intersectin-1 OS=Homo sapiens GN=ITSN1 PE=1 SV=3 - [ITSN1_HUMAN]	6.17616	1.34	1	1	1	1	2.34854e+07	1721	195.3	7.76709
O95816	BAG family molecular chaperone regulator 2 OS=Homo sapiens GN=BAG2 PE=1 SV=1 - [BAG2_HUMAN]	6.17486	13.27	1	2	2	2	1.35227e+07	211	23.7572	6.69775
P13804	Electron transfer flavoprotein subunit alpha, mitochondrial OS=Homo sapiens GN=ETFA PE=1 SV=1 - [ETFA_HUMAN]	6.14737	8.11	1	2	2	2	3.34725e+06	333	35.0576	8.38232
P54136	Arginine--tRNA ligase, cytoplasmic OS=Homo sapiens GN=RARS PE=1 SV=2 - [SYRC_HUMAN]	6.14415	5.3	1	2	2	2	6.2223e+06	660	75.3309	6.68311
P61026	Ras-related protein Rab-10 OS=Homo sapiens GN=RAB10 PE=1 SV=1 - [RAB10_HUMAN]	6.11092	11	5	1	2	2	2.60054e+07	200	22.5266	8.38232
Q9UJ70	N-acetyl-D-glucosamine kinase OS=Homo sapiens GN=NAGK PE=1 SV=4 - [NAGK_HUMAN]	6.07169	10.76	1	2	2	2	1.93728e+07	344	37.3519	6.23975
P47756	F-actin-capping protein subunit beta OS=Homo sapiens GN=CAPZB PE=1 SV=4 - [CAPZB_HUMAN]	6.05882	14.08	1	2	2	5	1.98658e+07	277	31.3308	5.59229
P78527	DNA-dependent protein kinase catalytic subunit OS=Homo sapiens GN=PRKDC PE=1 SV=3 - [PRKDC_HUMAN]	6.04926	0.75	1	2	2	2	2.45111e+06	4128	468.788	7.12256
Q9P0V9	Septin-10 OS=Homo sapiens GN=SEPT10 PE=1 SV=2 - [SEP10_HUMAN]	5.98654	9.69	1	1	2	2	2.80423e+07	454	52.5596	6.80029
P23396	40S ribosomal protein S3 OS=Homo sapiens GN=RPS3 PE=1 SV=2 - [RS3_HUMAN]	5.97446	11.11	1	2	2	2	3.45386e+07	243	26.6714	9.65674
Q9Y2H1	Serine/threonine-protein kinase 38-like OS=Homo sapiens GN=STK38L PE=1 SV=3 - [ST38L_HUMAN]	5.93091	6.47	1	1	1	1	3.63846e+06	464	53.9684	6.81494
P50213	Isocitrate dehydrogenase [NAD] subunit alpha, mitochondrial OS=Homo sapiens GN=IDH3A PE=1 SV=1 - [IDH3A_HUMAN]	5.89613	6.28	1	1	1	1	1.71238e+07	366	39.5661	6.91748
Q9NTJ5	Phosphatidylinositide phosphatase SAC1 OS=Homo sapiens GN=SACM1L PE=1 SV=2 - [SAC1_HUMAN]	5.83916	4.43	1	1	1	1	7.07701e+06	587	66.924	7.12256
Q6DKJ4	Nucleoredoxin OS=Homo sapiens GN=NXN PE=1 SV=2 - [NXN_HUMAN]	5.82886	4.6	1	1	1	2	4.12872e+06	435	48.3616	4.97021
P05997	Collagen alpha-2(V) chain OS=Homo sapiens GN=COL5A2 PE=1 SV=3 - [CO5A2_HUMAN]	5.82353	1.33	1	1	1	1	67364970	1499	144.821	6.45557
Q9BWD1	Acetyl-CoA acetyltransferase, cytosolic OS=Homo sapiens GN=ACAT2 PE=1 SV=2 - [THIC_HUMAN]	5.81704	6.8	1	1	1	1	2.43122e+07	397	41.3244	6.91748
P23381	Tryptophan--tRNA ligase, cytoplasmic OS=Homo sapiens GN=WARS PE=1 SV=2 - [SYWC_HUMAN]	5.80548	7.43	1	2	2	2	2.29385e+07	471	53.1316	6.22705
O15173	Membrane-associated progesterone receptor component 2 OS=Homo sapiens GN=PGRMC2 PE=1 SV=1 - [PGRC2_HUMAN]	5.79723	9.87	1	2	2	2	1.33374e+07	223	23.8037	4.88135
Q04637	Eukaryotic translation initiation factor 4 gamma 1 OS=Homo sapiens GN=EIF4G1 PE=1 SV=4 - [IF4G1_HUMAN]	5.75732	1.25	1	1	1	1	2.77286e+06	1599	175.382	5.32568
Q9Y5S2	Serine/threonine-protein kinase MRCK beta OS=Homo sapiens GN=CDC42BPB PE=1 SV=2 - [MRCKB_HUMAN]	5.72492	1.4	1	1	1	1	3.02129e+06	1711	194.193	6.3667
Q9NQW7	Xaa-Pro aminopeptidase 1 OS=Homo sapiens GN=XPNPEP1 PE=1 SV=3 - [XPP1_HUMAN]	5.70418	4.49	1	2	2	2	4.94499e+06	623	69.8732	5.66846
P54727	UV excision repair protein RAD23 homolog B OS=Homo sapiens GN=RAD23B PE=1 SV=1 - [RD23B_HUMAN]	5.70377	4.65	1	1	1	1	2.54303e+07	409	43.1446	4.84326
Q99961	Endophilin-A2 OS=Homo sapiens GN=SH3GL1 PE=1 SV=1 - [SH3G1_HUMAN]	5.69206	8.97	1	1	1	1	5.87317e+06	368	41.464	5.42725
Q96P70	Importin-9 OS=Homo sapiens GN=IPO9 PE=1 SV=3 - [IPO9_HUMAN]	5.68067	2.69	1	1	1	2	4.70283e+06	1041	115.889	4.80518
Q8NCW5	NAD(P)H-hydrate epimerase OS=Homo sapiens GN=NAXE PE=1 SV=2 - [NNRE_HUMAN]	5.66979	12.85	1	2	2	2	1.62302e+07	288	31.6542	7.66455
Q9H9Q2	COP9 signalosome complex subunit 7b OS=Homo sapiens GN=COPS7B PE=1 SV=1 - [CSN7B_HUMAN]	5.64954	6.82	1	1	1	2	3.81448e+06	264	29.6034	6.15088
Q08209	Serine/threonine-protein phosphatase 2B catalytic subunit alpha isoform OS=Homo sapiens GN=PPP3CA PE=1 SV=1 - [PP2BA_HUMAN]	5.63483	6.72	3	2	2	2	9.23638e+06	521	58.6503	5.85889
P27695	DNA-(apurinic or apyrimidinic site) lyase OS=Homo sapiens GN=APEX1 PE=1 SV=2 - [APEX1_HUMAN]	5.63346	5.35	1	1	1	1	1.47513e+07	318	35.5322	8.11865
Q8NBX0	Saccharopine dehydrogenase-like oxidoreductase OS=Homo sapiens GN=SCCPDH PE=1 SV=1 - [SCPDL_HUMAN]	5.63138	6.76	1	1	1	1	1.23774e+06	429	47.1215	9.14404
P14868	Aspartate--tRNA ligase, cytoplasmic OS=Homo sapiens GN=DARS PE=1 SV=2 - [SYDC_HUMAN]	5.63014	6.99	1	2	2	2	1.47246e+07	501	57.1	6.55127
Q99719	Septin-5 OS=Homo sapiens GN=SEPT5 PE=1 SV=1 - [SEPT5_HUMAN]	5.59549	8.4	1	2	2	2	1.30884e+07	369	42.7497	6.66846
Q00169	Phosphatidylinositol transfer protein alpha isoform OS=Homo sapiens GN=PITPNA PE=1 SV=2 - [PIPNA_HUMAN]	5.57715	8.52	1	1	1	2	1.00068e+07	270	31.786	6.55127
Q13423	NAD(P) transhydrogenase, mitochondrial OS=Homo sapiens GN=NNT PE=1 SV=3 - [NNTM_HUMAN]	5.57382	1.84	1	1	1	1	1.5007e+07	1086	113.823	8.08936
O75382	Tripartite motif-containing protein 3 OS=Homo sapiens GN=TRIM3 PE=1 SV=2 - [TRIM3_HUMAN]	5.52743	2.96	1	1	1	1	3.81582e+06	744	80.779	7.82568
Q14103	Heterogeneous nuclear ribonucleoprotein D0 OS=Homo sapiens GN=HNRNPD PE=1 SV=1 - [HNRPD_HUMAN]	5.5257	6.2	2	2	2	2	3.01668e+07	355	38.4103	7.81104
P54577	Tyrosine--tRNA ligase, cytoplasmic OS=Homo sapiens GN=YARS PE=1 SV=4 - [SYYC_HUMAN]	5.5052	4.55	1	1	1	1	7.77237e+06	528	59.1061	7.04932
Q7L576	Cytoplasmic FMR1-interacting protein 1 OS=Homo sapiens GN=CYFIP1 PE=1 SV=1 - [CYFP1_HUMAN]	5.47395	2	1	2	2	2	5.22407e+06	1253	145.089	6.90283
P28072	Proteasome subunit beta type-6 OS=Homo sapiens GN=PSMB6 PE=1 SV=4 - [PSB6_HUMAN]	5.45646	16.32	1	1	1	1	30535271	239	25.3414	4.91943
Q96BM9	ADP-ribosylation factor-like protein 8A OS=Homo sapiens GN=ARL8A PE=1 SV=1 - [ARL8A_HUMAN]	5.4478	12.37	2	1	1	1	1.32143e+07	186	21.402	7.76709
P13693	Translationally-controlled tumor protein OS=Homo sapiens GN=TPT1 PE=1 SV=1 - [TCTP_HUMAN]	5.44016	20.35	1	2	2	2	11102390	172	19.5826	4.93213
P61106	Ras-related protein Rab-14 OS=Homo sapiens GN=RAB14 PE=1 SV=4 - [RAB14_HUMAN]	5.41273	13.95	1	1	1	1	3.39022e+07	215	23.8819	6.21436
P39023	60S ribosomal protein L3 OS=Homo sapiens GN=RPL3 PE=1 SV=2 - [RL3_HUMAN]	5.38425	5.46	1	1	1	1	1.90116e+07	403	46.0798	10.1841
Q9NTK5	Obg-like ATPase 1 OS=Homo sapiens GN=OLA1 PE=1 SV=2 - [OLA1_HUMAN]	5.37198	3.79	1	1	1	1	1.15825e+07	396	44.7153	7.81104
Q9P2E9	Ribosome-binding protein 1 OS=Homo sapiens GN=RRBP1 PE=1 SV=4 - [RRBP1_HUMAN]	5.37116	2.06	1	1	1	1	16528868	1410	152.381	8.60205
O15145	Actin-related protein 2/3 complex subunit 3 OS=Homo sapiens GN=ARPC3 PE=1 SV=3 - [ARPC3_HUMAN]	5.32606	13.48	1	2	2	2	2.0119e+07	178	20.5334	8.5874
P46977	Dolichyl-diphosphooligosaccharide--protein glycosyltransferase subunit STT3A OS=Homo sapiens GN=STT3A PE=1 SV=2 - [STT3A_HUMAN]	5.31803	2.7	1	1	1	1	5.07827e+06	705	80.4768	8.07471
P31930	Cytochrome b-c1 complex subunit 1, mitochondrial OS=Homo sapiens GN=UQCRC1 PE=1 SV=3 - [QCR1_HUMAN]	5.291	8.54	1	2	2	2	2.11892e+07	480	52.6124	6.3667
O60936	Nucleolar protein 3 OS=Homo sapiens GN=NOL3 PE=1 SV=2 - [NOL3_HUMAN]	5.26593	9.13	1	1	1	1	3.77734e+06	208	22.6157	4.18311
P59998	Actin-related protein 2/3 complex subunit 4 OS=Homo sapiens GN=ARPC4 PE=1 SV=3 - [ARPC4_HUMAN]	5.24991	11.31	1	2	2	2	4.68196e+07	168	19.6543	8.42627
P42765	3-ketoacyl-CoA thiolase, mitochondrial OS=Homo sapiens GN=ACAA2 PE=1 SV=2 - [THIM_HUMAN]	5.24915	6.55	1	1	1	1	8.09459e+06	397	41.8976	8.08936
Q9UFN0	Protein NipSnap homolog 3A OS=Homo sapiens GN=NIPSNAP3A PE=1 SV=2 - [NPS3A_HUMAN]	5.23163	7.29	1	1	1	1	1.48256e+07	247	28.4485	9.15869
O00410	Importin-5 OS=Homo sapiens GN=IPO5 PE=1 SV=4 - [IPO5_HUMAN]	5.18402	1.82	1	1	1	1	1.78315e+07	1097	123.55	4.94482
P02652	Apolipoprotein A-II OS=Homo sapiens GN=APOA2 PE=1 SV=1 - [APOA2_HUMAN]	5.18389	42	1	2	2	2	6.15888e+06	100	11.1679	6.62451
O43852	Calumenin OS=Homo sapiens GN=CALU PE=1 SV=2 - [CALU_HUMAN]	5.16917	7.62	1	1	1	1	5.8207e+07	315	37.0835	4.64014
P11413	Glucose-6-phosphate 1-dehydrogenase OS=Homo sapiens GN=G6PD PE=1 SV=4 - [G6PD_HUMAN]	5.16448	5.05	1	2	2	2	9.46982e+06	515	59.219	6.84424
P11940	Polyadenylate-binding protein 1 OS=Homo sapiens GN=PABPC1 PE=1 SV=2 - [PABP1_HUMAN]	5.16193	3.77	2	1	1	1	1.37276e+06	636	70.6259	9.49561
Q5EB52	Mesoderm-specific transcript homolog protein OS=Homo sapiens GN=MEST PE=2 SV=2 - [MEST_HUMAN]	5.15377	5.37	1	1	1	1	3660589	335	38.8055	9.74463
O43813	LanC-like protein 1 OS=Homo sapiens GN=LANCL1 PE=1 SV=1 - [LANC1_HUMAN]	5.12946	5.51	1	1	1	1	2.02149e+07	399	45.2536	7.75244
P61221	ATP-binding cassette sub-family E member 1 OS=Homo sapiens GN=ABCE1 PE=1 SV=1 - [ABCE1_HUMAN]	5.12763	2.84	1	1	1	1	7143871	599	67.271	8.33838
P35268	60S ribosomal protein L22 OS=Homo sapiens GN=RPL22 PE=1 SV=2 - [RL22_HUMAN]	5.10623	20.31	1	1	1	1	1.45429e+07	128	14.7778	9.18799
Q96S86	Hyaluronan and proteoglycan link protein 3 OS=Homo sapiens GN=HAPLN3 PE=2 SV=1 - [HPLN3_HUMAN]	5.0782	7.5	1	1	1	1	1.04042e+07	360	40.8684	6.52197
P62314	Small nuclear ribonucleoprotein Sm D1 OS=Homo sapiens GN=SNRPD1 PE=1 SV=1 - [SMD1_HUMAN]	5.07601	16.81	1	1	1	3	1.00666e+07	119	13.2734	11.561
P55290	Cadherin-13 OS=Homo sapiens GN=CDH13 PE=1 SV=1 - [CAD13_HUMAN]	5.06467	3.23	1	1	1	1	1.50554e+07	713	78.2379	4.98291
O15372	Eukaryotic translation initiation factor 3 subunit H OS=Homo sapiens GN=EIF3H PE=1 SV=1 - [EIF3H_HUMAN]	5.02152	7.1	1	1	1	1	9.12436e+06	352	39.9051	6.53662
O75643	U5 small nuclear ribonucleoprotein 200 kDa helicase OS=Homo sapiens GN=SNRNP200 PE=1 SV=2 - [U520_HUMAN]	5.00154	1.59	1	2	2	2	1.46424e+06	2136	244.353	6.06201
P49411	Elongation factor Tu, mitochondrial OS=Homo sapiens GN=TUFM PE=1 SV=2 - [EFTU_HUMAN]	4.99673	4.2	1	1	1	1	2.60317e+07	452	49.5102	7.60596
P21926	CD9 antigen OS=Homo sapiens GN=CD9 PE=1 SV=4 - [CD9_HUMAN]	4.98998	10.96	1	1	1	1	2.82503e+07	228	25.399	7.15186
P20073	Annexin A7 OS=Homo sapiens GN=ANXA7 PE=1 SV=3 - [ANXA7_HUMAN]	4.96689	3.28	1	1	1	1	2.36692e+07	488	52.7058	5.68115
P15170	Eukaryotic peptide chain release factor GTP-binding subunit ERF3A OS=Homo sapiens GN=GSPT1 PE=1 SV=1 - [ERF3A_HUMAN]	4.96037	3.21	2	1	1	1	2.5152e+06	499	55.7203	5.61768
Q99471	Prefoldin subunit 5 OS=Homo sapiens GN=PFDN5 PE=1 SV=2 - [PFD5_HUMAN]	4.95755	11.69	1	1	1	1	8.20139e+06	154	17.317	6.32861
Q96S97	Myeloid-associated differentiation marker OS=Homo sapiens GN=MYADM PE=1 SV=2 - [MYADM_HUMAN]	4.93051	10.25	1	2	2	2	2.08055e+07	322	35.2503	8.14795
Q5SSJ5	Heterochromatin protein 1-binding protein 3 OS=Homo sapiens GN=HP1BP3 PE=1 SV=1 - [HP1B3_HUMAN]	4.92483	4.88	1	1	1	1	2.92539e+06	553	61.1693	9.67139
Q9Y5X1	Sorting nexin-9 OS=Homo sapiens GN=SNX9 PE=1 SV=1 - [SNX9_HUMAN]	4.90964	2.86	1	1	1	1	1.00775e+07	595	66.5496	5.57959
Q9UHL4	Dipeptidyl peptidase 2 OS=Homo sapiens GN=DPP7 PE=1 SV=3 - [DPP2_HUMAN]	4.90762	4.07	1	1	1	1	2.28845e+06	492	54.3072	6.31592
P51636	Caveolin-2 OS=Homo sapiens GN=CAV2 PE=1 SV=2 - [CAV2_HUMAN]	4.89888	11.11	1	1	1	1	2.44856e+07	162	18.2792	5.2749
O95379	Tumor necrosis factor alpha-induced protein 8 OS=Homo sapiens GN=TNFAIP8 PE=1 SV=1 - [TFIP8_HUMAN]	4.89123	10.1	1	1	1	1	6.67637e+06	198	22.9889	7.92822
Q9UNZ2	NSFL1 cofactor p47 OS=Homo sapiens GN=NSFL1C PE=1 SV=2 - [NSF1C_HUMAN]	4.88682	6.22	1	1	1	1	2.15886e+07	370	40.5483	5.09717
Q07507	Dermatopontin OS=Homo sapiens GN=DPT PE=1 SV=2 - [DERM_HUMAN]	4.88401	8.46	1	1	1	1	4.31236e+07	201	23.9888	4.81787
Q16543	Hsp90 co-chaperone Cdc37 OS=Homo sapiens GN=CDC37 PE=1 SV=1 - [CDC37_HUMAN]	4.88058	5.56	1	1	1	1	1.90537e+07	378	44.44	5.24951
P02747	Complement C1q subcomponent subunit C OS=Homo sapiens GN=C1QC PE=1 SV=3 - [C1QC_HUMAN]	4.86941	7.35	1	1	1	1	7.49201e+07	245	25.7571	8.41162
Q96FW1	Ubiquitin thioesterase OTUB1 OS=Homo sapiens GN=OTUB1 PE=1 SV=2 - [OTUB1_HUMAN]	4.84455	5.54	1	1	1	1	1.68438e+07	271	31.2644	4.94482
Q15631	Translin OS=Homo sapiens GN=TSN PE=1 SV=1 - [TSN_HUMAN]	4.83848	8.77	1	1	1	1	1.87592e+07	228	26.1668	6.44287
Q9NWV4	UPF0587 protein C1orf123 OS=Homo sapiens GN=C1orf123 PE=1 SV=1 - [CA123_HUMAN]	4.83465	14.37	1	1	1	1	1.91539e+07	160	18.0368	5.0083
Q5XKE5	Keratin, type II cytoskeletal 79 OS=Homo sapiens GN=KRT79 PE=1 SV=2 - [K2C79_HUMAN]	4.82212	4.3	9	2	2	2	2.67621e+07	535	57.8002	7.1958
P52272	Heterogeneous nuclear ribonucleoprotein M OS=Homo sapiens GN=HNRNPM PE=1 SV=3 - [HNRPM_HUMAN]	4.8195	2.74	1	2	2	2	1.36443e+07	730	77.4643	8.70459
Q9H4A6	Golgi phosphoprotein 3 OS=Homo sapiens GN=GOLPH3 PE=1 SV=1 - [GOLP3_HUMAN]	4.81161	12.42	2	2	2	2	1.49349e+06	298	33.7895	6.44287
O75339	Cartilage intermediate layer protein 1 OS=Homo sapiens GN=CILP PE=1 SV=4 - [CILP1_HUMAN]	4.80744	1.69	1	1	1	1	5.15502e+06	1184	132.48	8.41162
P05386	60S acidic ribosomal protein P1 OS=Homo sapiens GN=RPLP1 PE=1 SV=1 - [RLA1_HUMAN]	4.79826	37.72	1	1	1	2	1.41674e+07	114	11.5067	4.32275
Q9UBI6	Guanine nucleotide-binding protein G(I)/G(S)/G(O) subunit gamma-12 OS=Homo sapiens GN=GNG12 PE=1 SV=3 - [GBG12_HUMAN]	4.78576	22.22	1	1	1	1	1.47466e+08	72	8.00117	8.96826
O95394	Phosphoacetylglucosamine mutase OS=Homo sapiens GN=PGM3 PE=1 SV=1 - [AGM1_HUMAN]	4.7832	6.83	1	1	1	1	7.83276e+06	542	59.8143	6.25244
Q5T4S7	E3 ubiquitin-protein ligase UBR4 OS=Homo sapiens GN=UBR4 PE=1 SV=1 - [UBR4_HUMAN]	4.71069	0.46	1	1	1	1	4.96855e+06	5183	573.476	6.03662
Q9UBT2	SUMO-activating enzyme subunit 2 OS=Homo sapiens GN=UBA2 PE=1 SV=2 - [SAE2_HUMAN]	4.71027	3.75	1	1	1	1	8.50543e+06	640	71.1792	5.2876
Q70UQ0	Inhibitor of nuclear factor kappa-B kinase-interacting protein OS=Homo sapiens GN=IKBIP PE=1 SV=1 - [IKIP_HUMAN]	4.69798	6	1	1	1	1	3.51183e+06	350	39.285	9.17334
Q8IWE2	Protein NOXP20 OS=Homo sapiens GN=FAM114A1 PE=1 SV=2 - [NXP20_HUMAN]	4.69606	2.66	1	1	1	1		563	60.7041	4.67822
P00488	Coagulation factor XIII A chain OS=Homo sapiens GN=F13A1 PE=1 SV=4 - [F13A_HUMAN]	4.68272	2.32	1	1	1	1	1.09857e+07	732	83.2146	6.0874
P13807	Glycogen [starch] synthase, muscle OS=Homo sapiens GN=GYS1 PE=1 SV=2 - [GYS1_HUMAN]	4.67213	3.26	1	1	1	1	1.10573e+07	737	83.7325	6.17627
Q8TD55	Pleckstrin homology domain-containing family O member 2 OS=Homo sapiens GN=PLEKHO2 PE=1 SV=1 - [PKHO2_HUMAN]	4.66809	4.69	1	1	1	1	4.30592e+06	490	53.3171	5.42725
P31040	Succinate dehydrogenase [ubiquinone] flavoprotein subunit, mitochondrial OS=Homo sapiens GN=SDHA PE=1 SV=2 - [SDHA_HUMAN]	4.66081	2.11	1	1	1	1	1.0495e+07	664	72.6453	7.38623
P62826	GTP-binding nuclear protein Ran OS=Homo sapiens GN=RAN PE=1 SV=3 - [RAN_HUMAN]	4.62109	6.48	1	1	1	1	6.47863e+07	216	24.4076	7.48877
O00499	Myc box-dependent-interacting protein 1 OS=Homo sapiens GN=BIN1 PE=1 SV=1 - [BIN1_HUMAN]	4.60818	3.37	1	1	1	1	9.06142e+06	593	64.6594	5.05908
Q8N684	Cleavage and polyadenylation specificity factor subunit 7 OS=Homo sapiens GN=CPSF7 PE=1 SV=1 - [CPSF7_HUMAN]	4.59352	5.31	1	1	1	1	1.59913e+06	471	52.0183	8.00146
P62879	Guanine nucleotide-binding protein G(I)/G(S)/G(T) subunit beta-2 OS=Homo sapiens GN=GNB2 PE=1 SV=3 - [GBB2_HUMAN]	4.58881	5.59	1	1	1	1	2.45743e+07	340	37.3071	5.99854
Q9Y371	Endophilin-B1 OS=Homo sapiens GN=SH3GLB1 PE=1 SV=1 - [SHLB1_HUMAN]	4.54135	4.11	1	1	1	1	7.58607e+06	365	40.7708	6.03662
Q63HR2	Tensin-2 OS=Homo sapiens GN=TNS2 PE=1 SV=2 - [TNS2_HUMAN]	4.53802	1.85	1	1	1	1	6.22176e+06	1409	152.485	8.35303
O75534	Cold shock domain-containing protein E1 OS=Homo sapiens GN=CSDE1 PE=1 SV=2 - [CSDE1_HUMAN]	4.53231	2.88	1	1	1	1		798	88.8289	6.25244
Q96HD1	Cysteine-rich with EGF-like domain protein 1 OS=Homo sapiens GN=CRELD1 PE=1 SV=3 - [CREL1_HUMAN]	4.52647	3.81	1	1	1	1	4.21146e+06	420	45.4088	4.86865
P01111	GTPase NRas OS=Homo sapiens GN=NRAS PE=1 SV=1 - [RASN_HUMAN]	4.51097	13.23	3	1	1	1	2.32616e+07	189	21.2155	5.17334
Q12929	Epidermal growth factor receptor kinase substrate 8 OS=Homo sapiens GN=EPS8 PE=1 SV=1 - [EPS8_HUMAN]	4.50642	2.31	1	1	1	1	5.23314e+06	822	91.8244	7.50342
Q9H444	Charged multivesicular body protein 4b OS=Homo sapiens GN=CHMP4B PE=1 SV=1 - [CHM4B_HUMAN]	4.5056	12.05	1	1	1	1	2.76444e+07	224	24.9346	4.81787
Q8N3D4	EH domain-binding protein 1-like protein 1 OS=Homo sapiens GN=EHBP1L1 PE=1 SV=2 - [EH1L1_HUMAN]	4.49833	0.98	1	1	1	1	5.35675e+06	1523	161.756	4.83057
P50990	T-complex protein 1 subunit theta OS=Homo sapiens GN=CCT8 PE=1 SV=4 - [TCPQ_HUMAN]	4.43025	4.38	1	2	2	2	2.9892e+07	548	59.5825	5.60498
P52306	Rap1 GTPase-GDP dissociation stimulator 1 OS=Homo sapiens GN=RAP1GDS1 PE=1 SV=3 - [GDS1_HUMAN]	4.42867	3.13	1	1	1	1	3.54553e+06	607	66.2745	5.31299
Q02790	Peptidyl-prolyl cis-trans isomerase FKBP4 OS=Homo sapiens GN=FKBP4 PE=1 SV=3 - [FKBP4_HUMAN]	4.41356	3.7	1	1	1	1	1.32646e+07	459	51.7721	5.42725
O43598	2'-deoxynucleoside 5'-phosphate N-hydrolase 1 OS=Homo sapiens GN=DNPH1 PE=1 SV=1 - [DNPH1_HUMAN]	4.36109	18.97	1	1	1	2	7.58062e+06	174	19.0966	5.04639
Q96F85	CB1 cannabinoid receptor-interacting protein 1 OS=Homo sapiens GN=CNRIP1 PE=1 SV=1 - [CNRP1_HUMAN]	4.34268	14.02	1	1	1	1	5.92198e+06	164	18.6366	7.94287
Q14739	Lamin-B receptor OS=Homo sapiens GN=LBR PE=1 SV=2 - [LBR_HUMAN]	4.32625	3.09	1	1	1	1	7.71017e+06	615	70.658	9.36377
P54819	Adenylate kinase 2, mitochondrial OS=Homo sapiens GN=AK2 PE=1 SV=2 - [KAD2_HUMAN]	4.31675	10.46	1	1	1	1	3.1806e+06	239	26.4608	7.81104
Q9P035	Very-long-chain (3R)-3-hydroxyacyl-CoA dehydratase 3 OS=Homo sapiens GN=HACD3 PE=1 SV=2 - [HACD3_HUMAN]	4.31657	5.8	1	1	1	1	6.00754e+06	362	43.1316	8.93896
Q9H8Y8	Golgi reassembly-stacking protein 2 OS=Homo sapiens GN=GORASP2 PE=1 SV=3 - [GORS2_HUMAN]	4.31065	5.31	1	1	1	1	8.65639e+06	452	47.116	4.81787
P47897	Glutamine--tRNA ligase OS=Homo sapiens GN=QARS PE=1 SV=1 - [SYQ_HUMAN]	4.30101	2.97	1	1	1	1	4.48926e+06	775	87.7429	7.15186
P62888	60S ribosomal protein L30 OS=Homo sapiens GN=RPL30 PE=1 SV=2 - [RL30_HUMAN]	4.29825	13.91	1	1	1	1	2.09176e+07	115	12.7757	9.62744
Q06124	Tyrosine-protein phosphatase non-receptor type 11 OS=Homo sapiens GN=PTPN11 PE=1 SV=2 - [PTN11_HUMAN]	4.29097	3.02	1	1	1	1	23248685	597	68.3933	7.29834
Q9H0N0	Ras-related protein Rab-6C OS=Homo sapiens GN=RAB6C PE=1 SV=2 - [RAB6C_HUMAN]	4.28834	8.66	1	1	1	1	1.89012e+07	254	28.3374	7.7085
Q9Y5Z4	Heme-binding protein 2 OS=Homo sapiens GN=HEBP2 PE=1 SV=1 - [HEBP2_HUMAN]	4.27198	6.34	1	1	1	1	1.00845e+07	205	22.8612	4.62744
Q9H0W9	Ester hydrolase C11orf54 OS=Homo sapiens GN=C11orf54 PE=1 SV=1 - [CK054_HUMAN]	4.2503	5.4	1	1	1	1	8.54458e+06	315	35.0946	6.69775
P62829	60S ribosomal protein L23 OS=Homo sapiens GN=RPL23 PE=1 SV=1 - [RL23_HUMAN]	4.24566	14.29	1	1	1	1	2.83982e+07	140	14.8561	10.5063
Q9P2J5	Leucine--tRNA ligase, cytoplasmic OS=Homo sapiens GN=LARS PE=1 SV=2 - [SYLC_HUMAN]	4.22374	1.7	1	1	1	1	8.31451e+06	1176	134.379	7.29834
O60237	Protein phosphatase 1 regulatory subunit 12B OS=Homo sapiens GN=PPP1R12B PE=1 SV=2 - [MYPT2_HUMAN]	4.2114	1.22	1	1	1	1	28972270	982	110.337	5.66846
P42167	Lamina-associated polypeptide 2, isoforms beta/gamma OS=Homo sapiens GN=TMPO PE=1 SV=2 - [LAP2B_HUMAN]	4.20456	5.07	2	1	1	1	1.11407e+07	454	50.6395	9.37842
P26640	Valine--tRNA ligase OS=Homo sapiens GN=VARS PE=1 SV=4 - [SYVC_HUMAN]	4.18597	2.85	1	1	1	2	2.4331e+06	1264	140.387	7.59131
P80723	Brain acid soluble protein 1 OS=Homo sapiens GN=BASP1 PE=1 SV=2 - [BASP1_HUMAN]	4.15253	12.33	1	1	1	1	4.93945e+06	227	22.68	4.62744
Q05397	Focal adhesion kinase 1 OS=Homo sapiens GN=PTK2 PE=1 SV=2 - [FAK1_HUMAN]	4.1444	2.76	1	1	1	1	1.02424e+07	1052	119.157	6.62451
P07858	Cathepsin B OS=Homo sapiens GN=CTSB PE=1 SV=3 - [CATB_HUMAN]	4.11216	5.31	1	1	1	1	1.61254e+07	339	37.7968	6.30322
P68400	Casein kinase II subunit alpha OS=Homo sapiens GN=CSNK2A1 PE=1 SV=1 - [CSK21_HUMAN]	4.10223	3.84	2	1	1	1		391	45.1148	7.73779
P11279	Lysosome-associated membrane glycoprotein 1 OS=Homo sapiens GN=LAMP1 PE=1 SV=3 - [LAMP1_HUMAN]	4.0986	3.84	1	1	1	1	7.11948e+06	417	44.8538	8.74854
Q1KMD3	Heterogeneous nuclear ribonucleoprotein U-like protein 2 OS=Homo sapiens GN=HNRNPUL2 PE=1 SV=1 - [HNRL2_HUMAN]	4.09133	2.95	1	1	1	1	6.5491e+06	747	85.0522	4.90674
O75506	Heat shock factor-binding protein 1 OS=Homo sapiens GN=HSBP1 PE=1 SV=1 - [HSBP1_HUMAN]	4.05845	25	1	1	1	1	2.85777e+06	76	8.53818	4.36084
Q7L1Q6	Basic leucine zipper and W2 domain-containing protein 1 OS=Homo sapiens GN=BZW1 PE=1 SV=1 - [BZW1_HUMAN]	4.04965	6.21	1	1	1	1	9872911	419	48.0127	5.92236
O60763	General vesicular transport factor p115 OS=Homo sapiens GN=USO1 PE=1 SV=2 - [USO1_HUMAN]	4.04107	1.25	1	1	1	1	9.6166e+06	962	107.828	4.90674
P55327	Tumor protein D52 OS=Homo sapiens GN=TPD52 PE=1 SV=2 - [TPD52_HUMAN]	4.03916	6.7	1	1	1	1	8129745	224	24.3122	4.83057
Q5VYK3	Proteasome-associated protein ECM29 homolog OS=Homo sapiens GN=ECM29 PE=1 SV=2 - [ECM29_HUMAN]	4.03716	1.3	1	1	1	1		1845	204.16	7.12256
Q14011	Cold-inducible RNA-binding protein OS=Homo sapiens GN=CIRBP PE=1 SV=1 - [CIRBP_HUMAN]	4.0358	12.21	1	1	1	1	9.8537e+06	172	18.6367	9.51025
P12081	Histidine--tRNA ligase, cytoplasmic OS=Homo sapiens GN=HARS PE=1 SV=2 - [SYHC_HUMAN]	4.0256	4.91	1	1	1	1	6.82201e+06	509	57.3742	5.88428
Q14166	Tubulin--tyrosine ligase-like protein 12 OS=Homo sapiens GN=TTLL12 PE=1 SV=2 - [TTL12_HUMAN]	4.02389	3.11	1	1	1	1	2.6219e+06	644	74.356	5.52881
P05023	Sodium/potassium-transporting ATPase subunit alpha-1 OS=Homo sapiens GN=ATP1A1 PE=1 SV=1 - [AT1A1_HUMAN]	4.01804	2.44	1	1	1	1	1.16951e+07	1023	112.824	5.49072
P54687	Branched-chain-amino-acid aminotransferase, cytosolic OS=Homo sapiens GN=BCAT1 PE=1 SV=3 - [BCAT1_HUMAN]	3.98524	5.18	1	1	1	1	9.12411e+06	386	42.9385	5.30029
Q9BRG1	Vacuolar protein-sorting-associated protein 25 OS=Homo sapiens GN=VPS25 PE=1 SV=1 - [VPS25_HUMAN]	3.97918	8.52	1	1	1	1	7.55179e+06	176	20.7345	6.34131
Q8NC51	Plasminogen activator inhibitor 1 RNA-binding protein OS=Homo sapiens GN=SERBP1 PE=1 SV=2 - [PAIRB_HUMAN]	3.95123	3.92	1	1	1	1	1.76486e+07	408	44.9385	8.646
Q9UKG1	DCC-interacting protein 13-alpha OS=Homo sapiens GN=APPL1 PE=1 SV=1 - [DP13A_HUMAN]	3.9453	2.12	1	1	1	1	7.3018e+06	709	79.6136	5.41455
O15460	Prolyl 4-hydroxylase subunit alpha-2 OS=Homo sapiens GN=P4HA2 PE=1 SV=1 - [P4HA2_HUMAN]	3.94098	3.55	1	1	1	1	2.56967e+06	535	60.8636	5.70654
P08574	Cytochrome c1, heme protein, mitochondrial OS=Homo sapiens GN=CYC1 PE=1 SV=3 - [CY1_HUMAN]	3.9263	7.38	1	1	1	1	1.46455e+07	325	35.399	8.99756
Q08397	Lysyl oxidase homolog 1 OS=Homo sapiens GN=LOXL1 PE=1 SV=2 - [LOXL1_HUMAN]	3.89663	8.36	1	2	2	2	1.75756e+07	574	63.0706	7.51807
P49354	Protein farnesyltransferase/geranylgeranyltransferase type-1 subunit alpha OS=Homo sapiens GN=FNTA PE=1 SV=1 - [FNTA_HUMAN]	3.89313	4.75	1	1	1	1	7.53285e+06	379	44.3811	5.08447
P54578	Ubiquitin carboxyl-terminal hydrolase 14 OS=Homo sapiens GN=USP14 PE=1 SV=3 - [UBP14_HUMAN]	3.8528	10.73	1	2	2	2	1.01144e+07	494	56.033	5.30029
P49257	Protein ERGIC-53 OS=Homo sapiens GN=LMAN1 PE=1 SV=2 - [LMAN1_HUMAN]	3.8346	5.49	1	1	1	1	2.02439e+07	510	57.513	6.771
P61970	Nuclear transport factor 2 OS=Homo sapiens GN=NUTF2 PE=1 SV=1 - [NTF2_HUMAN]	3.82201	39.37	1	2	2	2	20368514	127	14.469	5.37646
O00507	Probable ubiquitin carboxyl-terminal hydrolase FAF-Y OS=Homo sapiens GN=USP9Y PE=2 SV=2 - [USP9Y_HUMAN]	3.81456	0.82	2	1	1	1	2.30268e+06	2555	290.891	5.85889
Q13724	Mannosyl-oligosaccharide glucosidase OS=Homo sapiens GN=MOGS PE=1 SV=5 - [MOGS_HUMAN]	3.80817	2.15	1	1	1	1	9.16351e+06	837	91.8606	8.89502
Q8IZP2	Putative protein FAM10A4 OS=Homo sapiens GN=ST13P4 PE=5 SV=1 - [ST134_HUMAN]	3.80277	5.83	2	1	1	1	2.49795e+07	240	27.3897	5.08447
P53990	IST1 homolog OS=Homo sapiens GN=IST1 PE=1 SV=1 - [IST1_HUMAN]	3.79545	5.22	1	1	1	1	4.91728e+06	364	39.7255	5.35107
Q8TCD5	5'(3')-deoxyribonucleotidase, cytosolic type OS=Homo sapiens GN=NT5C PE=1 SV=2 - [NT5C_HUMAN]	3.78199	12.44	1	1	1	1	6.61425e+06	201	23.3681	6.63916
P46109	Crk-like protein OS=Homo sapiens GN=CRKL PE=1 SV=1 - [CRKL_HUMAN]	3.77853	5.61	1	1	1	1	4.89995e+06	303	33.7559	6.7417
P09960	Leukotriene A-4 hydrolase OS=Homo sapiens GN=LTA4H PE=1 SV=2 - [LKHA4_HUMAN]	3.77293	2.78	1	1	1	1	2.50733e+07	611	69.2412	6.17627
Q92629	Delta-sarcoglycan OS=Homo sapiens GN=SGCD PE=1 SV=2 - [SGCD_HUMAN]	3.76605	4.84	1	1	1	1	4.58383e+07	289	32.0509	9.11475
O95967	EGF-containing fibulin-like extracellular matrix protein 2 OS=Homo sapiens GN=EFEMP2 PE=1 SV=3 - [FBLN4_HUMAN]	3.76057	5.64	1	1	1	1	4.31079e+07	443	49.3723	4.94482
Q9Y6G9	Cytoplasmic dynein 1 light intermediate chain 1 OS=Homo sapiens GN=DYNC1LI1 PE=1 SV=3 - [DC1L1_HUMAN]	3.76048	3.63	1	1	1	1	1.52104e+06	523	56.544	6.41748
P38606	V-type proton ATPase catalytic subunit A OS=Homo sapiens GN=ATP6V1A PE=1 SV=2 - [VATA_HUMAN]	3.75124	2.92	1	1	1	1	4.40834e+06	617	68.2605	5.51611
O75323	Protein NipSnap homolog 2 OS=Homo sapiens GN=NIPSNAP2 PE=1 SV=1 - [NIPS2_HUMAN]	3.74595	6.99	1	1	1	1	4.1036e+06	286	33.7212	9.36377
P49902	Cytosolic purine 5'-nucleotidase OS=Homo sapiens GN=NT5C2 PE=1 SV=1 - [5NTC_HUMAN]	3.74352	3.21	1	1	1	1	4784820	561	64.9283	6.13818
P05091	Aldehyde dehydrogenase, mitochondrial OS=Homo sapiens GN=ALDH2 PE=1 SV=2 - [ALDH2_HUMAN]	3.73877	3.29	1	1	1	1	9.71999e+06	517	56.3456	7.04932
P02749	Beta-2-glycoprotein 1 OS=Homo sapiens GN=APOH PE=1 SV=3 - [APOH_HUMAN]	3.72738	4.93	1	1	1	1	5.73766e+07	345	38.2727	7.97217
P35442	Thrombospondin-2 OS=Homo sapiens GN=THBS2 PE=1 SV=2 - [TSP2_HUMAN]	3.72226	1.71	1	1	1	1	5.22477e+06	1172	129.908	4.83057
Q92973	Transportin-1 OS=Homo sapiens GN=TNPO1 PE=1 SV=2 - [TNPO1_HUMAN]	3.71955	2.23	1	1	1	1	4.54686e+06	898	102.289	4.98291
Q9HA64	Ketosamine-3-kinase OS=Homo sapiens GN=FN3KRP PE=1 SV=2 - [KT3K_HUMAN]	3.69108	3.88	1	1	1	1		309	34.3902	7.32764
Q96IZ0	PRKC apoptosis WT1 regulator protein OS=Homo sapiens GN=PAWR PE=1 SV=1 - [PAWR_HUMAN]	3.68597	5	1	1	1	1	2.00719e+07	340	36.5454	5.41455
P17980	26S proteasome regulatory subunit 6A OS=Homo sapiens GN=PSMC3 PE=1 SV=3 - [PRS6A_HUMAN]	3.68126	4.1	1	1	1	1	9.67796e+06	439	49.1725	5.23682
Q9Y646	Carboxypeptidase Q OS=Homo sapiens GN=CPQ PE=1 SV=1 - [CBPQ_HUMAN]	3.67586	4.66	1	1	1	1	9.94728e+06	472	51.8545	6.17627
P51571	Translocon-associated protein subunit delta OS=Homo sapiens GN=SSR4 PE=1 SV=1 - [SSRD_HUMAN]	3.67227	10.98	1	1	1	1	2.48941e+07	173	18.9866	6.15088
P01031	Complement C5 OS=Homo sapiens GN=C5 PE=1 SV=4 - [CO5_HUMAN]	3.65515	1.55	1	1	1	1	5.15038e+06	1676	188.186	6.52197
O75094	Slit homolog 3 protein OS=Homo sapiens GN=SLIT3 PE=2 SV=3 - [SLIT3_HUMAN]	3.64889	1.25	1	1	1	1	5.08979e+06	1523	167.604	7.6499
P80303	Nucleobindin-2 OS=Homo sapiens GN=NUCB2 PE=1 SV=2 - [NUCB2_HUMAN]	3.63897	5	1	1	1	1	5.15362e+06	420	50.1643	5.12256
Q9BTT0	Acidic leucine-rich nuclear phosphoprotein 32 family member E OS=Homo sapiens GN=ANP32E PE=1 SV=1 - [AN32E_HUMAN]	3.63359	7.09	1	1	1	1	1.09679e+07	268	30.6738	3.85303
Q9C005	Protein dpy-30 homolog OS=Homo sapiens GN=DPY30 PE=1 SV=1 - [DPY30_HUMAN]	3.6098	16.16	1	1	1	1	2.39058e+06	99	11.2428	4.88135
P14324	Farnesyl pyrophosphate synthase OS=Homo sapiens GN=FDPS PE=1 SV=4 - [FPPS_HUMAN]	3.60796	2.86	1	1	1	1	1.29899e+07	419	48.2446	6.15088
Q9UJZ1	Stomatin-like protein 2, mitochondrial OS=Homo sapiens GN=STOML2 PE=1 SV=1 - [STML2_HUMAN]	3.60429	4.21	1	1	1	1	5.26394e+06	356	38.5102	7.38623
Q14161	ARF GTPase-activating protein GIT2 OS=Homo sapiens GN=GIT2 PE=1 SV=2 - [GIT2_HUMAN]	3.60066	2.37	1	1	1	1	2.33336e+06	759	84.4902	7.2251
Q6NUK1	Calcium-binding mitochondrial carrier protein SCaMC-1 OS=Homo sapiens GN=SLC25A24 PE=1 SV=2 - [SCMC1_HUMAN]	3.59067	3.35	1	1	1	1	1.95688e+06	477	53.3203	6.32861
P60900	Proteasome subunit alpha type-6 OS=Homo sapiens GN=PSMA6 PE=1 SV=1 - [PSA6_HUMAN]	3.58994	4.88	1	1	1	1	2.03004e+07	246	27.3818	6.75635
Q03252	Lamin-B2 OS=Homo sapiens GN=LMNB2 PE=1 SV=4 - [LMNB2_HUMAN]	3.56405	2.1	1	1	1	1	12200454	620	69.9057	5.59229
Q8N8S7	Protein enabled homolog OS=Homo sapiens GN=ENAH PE=1 SV=2 - [ENAH_HUMAN]	3.55895	4.74	1	1	1	1	7.92359e+06	591	66.4699	6.93213
P54920	Alpha-soluble NSF attachment protein OS=Homo sapiens GN=NAPA PE=1 SV=3 - [SNAA_HUMAN]	3.55481	3.73	2	1	1	1	4.23714e+06	295	33.2113	5.36377
O43488	Aflatoxin B1 aldehyde reductase member 2 OS=Homo sapiens GN=AKR7A2 PE=1 SV=3 - [ARK72_HUMAN]	3.54106	5.29	1	1	1	1	1.65054e+07	359	39.5637	7.1665
Q86VW0	SEC14 domain and spectrin repeat-containing protein 1 OS=Homo sapiens GN=SESTD1 PE=1 SV=2 - [SESD1_HUMAN]	3.53617	4.17	1	1	1	1	3.09421e+06	696	79.2983	5.09717
O15260	Surfeit locus protein 4 OS=Homo sapiens GN=SURF4 PE=1 SV=3 - [SURF4_HUMAN]	3.52997	5.95	1	1	1	1	3.6232e+06	269	30.3738	7.78174
P04004	Vitronectin OS=Homo sapiens GN=VTN PE=1 SV=1 - [VTNC_HUMAN]	3.52925	3.14	1	1	1	1	1.39542e+07	478	54.2712	5.79541
Q53GQ0	Very-long-chain 3-oxoacyl-CoA reductase OS=Homo sapiens GN=HSD17B12 PE=1 SV=2 - [DHB12_HUMAN]	3.52075	4.81	1	1	1	1	6.74269e+06	312	34.3022	9.31982
P50479	PDZ and LIM domain protein 4 OS=Homo sapiens GN=PDLIM4 PE=1 SV=2 - [PDLI4_HUMAN]	3.51612	9.39	1	1	1	1	9223853	330	35.3757	7.91357
P67809	Nuclease-sensitive element-binding protein 1 OS=Homo sapiens GN=YBX1 PE=1 SV=3 - [YBOX1_HUMAN]	3.50207	5.25	3	1	1	1	2.81943e+07	324	35.9027	9.87646
P61769	Beta-2-microglobulin OS=Homo sapiens GN=B2M PE=1 SV=1 - [B2MG_HUMAN]	3.49957	18.49	1	1	1	1	1.46062e+07	119	13.7059	6.52197
P42126	Enoyl-CoA delta isomerase 1, mitochondrial OS=Homo sapiens GN=ECI1 PE=1 SV=1 - [ECI1_HUMAN]	3.48743	4.3	1	1	1	1	6.98738e+06	302	32.7952	8.54346
P00736	Complement C1r subcomponent OS=Homo sapiens GN=C1R PE=1 SV=2 - [C1R_HUMAN]	3.47747	3.69	1	1	1	1	9.64343e+06	705	80.0668	6.21436
O14936	Peripheral plasma membrane protein CASK OS=Homo sapiens GN=CASK PE=1 SV=3 - [CSKP_HUMAN]	3.47059	3.02	1	1	1	1	7.35764e+06	926	105.056	6.43018
P26639	Threonine--tRNA ligase, cytoplasmic OS=Homo sapiens GN=TARS PE=1 SV=3 - [SYTC_HUMAN]	3.46295	3.04	1	1	1	1		723	83.3819	6.66846
Q9Y285	Phenylalanine--tRNA ligase alpha subunit OS=Homo sapiens GN=FARSA PE=1 SV=3 - [SYFA_HUMAN]	3.45577	2.76	1	1	1	1	4.22983e+06	508	57.5275	7.79639
P09871	Complement C1s subcomponent OS=Homo sapiens GN=C1S PE=1 SV=1 - [C1S_HUMAN]	3.4505	2.33	1	1	1	1	5.77815e+06	688	76.6348	4.95752
Q00005	Serine/threonine-protein phosphatase 2A 55 kDa regulatory subunit B beta isoform OS=Homo sapiens GN=PPP2R2B PE=1 SV=1 - [2ABB_HUMAN]	3.44384	3.16	3	1	1	1	7.17939e+06	443	51.6776	6.44287
Q15286	Ras-related protein Rab-35 OS=Homo sapiens GN=RAB35 PE=1 SV=1 - [RAB35_HUMAN]	3.43415	14.43	5	1	2	2	1.56754e+07	201	23.0108	8.29443
P62277	40S ribosomal protein S13 OS=Homo sapiens GN=RPS13 PE=1 SV=2 - [RS13_HUMAN]	3.42969	17.88	1	2	2	2	2.62367e+07	151	17.2117	10.5356
P06748	Nucleophosmin OS=Homo sapiens GN=NPM1 PE=1 SV=2 - [NPM_HUMAN]	3.42445	4.76	1	1	1	1	7.21422e+06	294	32.5548	4.77979
P46782	40S ribosomal protein S5 OS=Homo sapiens GN=RPS5 PE=1 SV=4 - [RS5_HUMAN]	3.42263	7.35	1	1	1	1	5.81503e+06	204	22.8621	9.71533
Q8NF91	Nesprin-1 OS=Homo sapiens GN=SYNE1 PE=1 SV=4 - [SYNE1_HUMAN]	3.40827	0.28	1	1	1	1	2.19223e+06	8797	1010.46	5.52881
O75746	Calcium-binding mitochondrial carrier protein Aralar1 OS=Homo sapiens GN=SLC25A12 PE=1 SV=2 - [CMC1_HUMAN]	3.3981	3.54	1	1	1	1	3.12926e+06	678	74.7149	8.38232
P39019	40S ribosomal protein S19 OS=Homo sapiens GN=RPS19 PE=1 SV=2 - [RS19_HUMAN]	3.38514	8.97	1	1	1	1	3.83504e+07	145	16.0505	10.3159
O75396	Vesicle-trafficking protein SEC22b OS=Homo sapiens GN=SEC22B PE=1 SV=4 - [SC22B_HUMAN]	3.3834	6.51	1	1	1	1	3.22284e+07	215	24.5775	6.91748
Q16630	Cleavage and polyadenylation specificity factor subunit 6 OS=Homo sapiens GN=CPSF6 PE=1 SV=2 - [CPSF6_HUMAN]	3.3532	4.54	1	1	1	1	2.34008e+06	551	59.1734	7.15186
O75844	CAAX prenyl protease 1 homolog OS=Homo sapiens GN=ZMPSTE24 PE=1 SV=2 - [FACE1_HUMAN]	3.34891	3.37	1	1	1	1	2.57337e+06	475	54.7775	7.48877
Q14624	Inter-alpha-trypsin inhibitor heavy chain H4 OS=Homo sapiens GN=ITIH4 PE=1 SV=4 - [ITIH4_HUMAN]	3.34855	2.8	1	1	1	1	799194	930	103.293	6.97607
Q14247	Src substrate cortactin OS=Homo sapiens GN=CTTN PE=1 SV=2 - [SRC8_HUMAN]	3.34018	2.55	1	1	1	1	7.85519e+06	550	61.5485	5.40186
P50914	60S ribosomal protein L14 OS=Homo sapiens GN=RPL14 PE=1 SV=4 - [RL14_HUMAN]	3.34014	5.58	1	1	1	1	47781621	215	23.417	10.9312
P17174	Aspartate aminotransferase, cytoplasmic OS=Homo sapiens GN=GOT1 PE=1 SV=3 - [AATC_HUMAN]	3.33529	4.84	1	1	1	1	2.27595e+06	413	46.2185	7.00537
Q15165	Serum paraoxonase/arylesterase 2 OS=Homo sapiens GN=PON2 PE=1 SV=3 - [PON2_HUMAN]	3.32653	9.32	1	1	1	1	4.54301e+06	354	39.3723	5.60498
P61758	Prefoldin subunit 3 OS=Homo sapiens GN=VBP1 PE=1 SV=3 - [PFD3_HUMAN]	3.3214	6.6	1	1	1	1	4.18489e+06	197	22.6434	7.10791
P62249	40S ribosomal protein S16 OS=Homo sapiens GN=RPS16 PE=1 SV=2 - [RS16_HUMAN]	3.30338	6.85	1	1	1	1	2.2255e+07	146	16.435	10.2134
P00352	Retinal dehydrogenase 1 OS=Homo sapiens GN=ALDH1A1 PE=1 SV=2 - [AL1A1_HUMAN]	3.30087	2.59	1	1	1	1	9.63438e+06	501	54.827	6.72705
Q13409	Cytoplasmic dynein 1 intermediate chain 2 OS=Homo sapiens GN=DYNC1I2 PE=1 SV=3 - [DC1I2_HUMAN]	3.29705	5.8	1	2	2	2	2.1417e+07	638	71.4121	5.19873
Q16560	U11/U12 small nuclear ribonucleoprotein 35 kDa protein OS=Homo sapiens GN=SNRNP35 PE=1 SV=1 - [U1SBP_HUMAN]	3.27913	9.35	1	1	1	1	2.15799e+07	246	29.4324	9.86182
P21912	Succinate dehydrogenase [ubiquinone] iron-sulfur subunit, mitochondrial OS=Homo sapiens GN=SDHB PE=1 SV=3 - [SDHB_HUMAN]	3.27465	5	1	1	1	1	7.95185e+06	280	31.6088	8.76318
O14880	Microsomal glutathione S-transferase 3 OS=Homo sapiens GN=MGST3 PE=1 SV=1 - [MGST3_HUMAN]	3.27454	9.21	1	1	1	1	2.31572e+07	152	16.5056	9.37842
P63092	Guanine nucleotide-binding protein G(s) subunit alpha isoforms short OS=Homo sapiens GN=GNAS PE=1 SV=1 - [GNAS2_HUMAN]	3.27213	6.85	2	1	1	1	4.98109e+06	394	45.6359	5.8208
P53004	Biliverdin reductase A OS=Homo sapiens GN=BLVRA PE=1 SV=2 - [BIEA_HUMAN]	3.26682	5.74	1	1	1	1	1.14406e+07	296	33.4073	6.44287
Q15691	Microtubule-associated protein RP/EB family member 1 OS=Homo sapiens GN=MAPRE1 PE=1 SV=3 - [MARE1_HUMAN]	3.25486	4.48	1	1	1	1	3.469e+07	268	29.9802	5.13525
Q99523	Sortilin OS=Homo sapiens GN=SORT1 PE=1 SV=3 - [SORT_HUMAN]	3.25382	1.81	1	1	1	1	5.2682e+06	831	92.0095	5.74463
Q96KP4	Cytosolic non-specific dipeptidase OS=Homo sapiens GN=CNDP2 PE=1 SV=2 - [CNDP2_HUMAN]	3.25062	4.42	1	1	1	1	11161096	475	52.8449	5.97314
P11177	Pyruvate dehydrogenase E1 component subunit beta, mitochondrial OS=Homo sapiens GN=PDHB PE=1 SV=3 - [ODPB_HUMAN]	3.243	4.46	1	1	1	1	1.30346e+07	359	39.208	6.65381
P36405	ADP-ribosylation factor-like protein 3 OS=Homo sapiens GN=ARL3 PE=1 SV=2 - [ARL3_HUMAN]	3.2148	9.89	1	1	1	1	5.58279e+06	182	20.4428	7.23975
Q9Y3I0	tRNA-splicing ligase RtcB homolog OS=Homo sapiens GN=RTCB PE=1 SV=1 - [RTCB_HUMAN]	3.21041	5.94	1	1	1	1	1.87329e+07	505	55.1749	7.2251
Q96JB5	CDK5 regulatory subunit-associated protein 3 OS=Homo sapiens GN=CDK5RAP3 PE=1 SV=2 - [CK5P3_HUMAN]	3.20867	2.77	1	1	1	1	3.8448e+06	506	56.885	4.75439
Q07020	60S ribosomal protein L18 OS=Homo sapiens GN=RPL18 PE=1 SV=2 - [RL18_HUMAN]	3.20314	6.91	1	1	1	1	15065855	188	21.6211	11.7222
P48681	Nestin OS=Homo sapiens GN=NES PE=1 SV=2 - [NEST_HUMAN]	3.1942	0.68	1	1	1	1	8.64155e+06	1621	177.332	4.36084
P02730	Band 3 anion transport protein OS=Homo sapiens GN=SLC4A1 PE=1 SV=3 - [B3AT_HUMAN]	3.18463	1.43	1	1	1	1	8.91452e+06	911	101.727	5.18604
P46783	40S ribosomal protein S10 OS=Homo sapiens GN=RPS10 PE=1 SV=1 - [RS10_HUMAN]	3.17654	5.45	1	1	1	1	2.70761e+07	165	18.8859	10.1548
Q9NZ08	Endoplasmic reticulum aminopeptidase 1 OS=Homo sapiens GN=ERAP1 PE=1 SV=3 - [ERAP1_HUMAN]	3.16885	2.34	1	1	1	1	9.50893e+06	941	107.166	6.45557
Q09013	Myotonin-protein kinase OS=Homo sapiens GN=DMPK PE=1 SV=3 - [DMPK_HUMAN]	3.16621	2.38	1	1	1	1	3688536	629	69.3413	5.021
Q9NY33	Dipeptidyl peptidase 3 OS=Homo sapiens GN=DPP3 PE=1 SV=2 - [DPP3_HUMAN]	3.16514	2.85	1	1	1	1	3.32858e+06	737	82.5378	5.09717
O75531	Barrier-to-autointegration factor OS=Homo sapiens GN=BANF1 PE=1 SV=1 - [BAF_HUMAN]	3.15184	26.97	1	1	1	1	1.95083e+07	89	10.052	6.0874
Q9NW15	Anoctamin-10 OS=Homo sapiens GN=ANO10 PE=1 SV=2 - [ANO10_HUMAN]	3.14773	3.94	1	1	1	1	2.96149e+06	660	76.2798	7.40088
O94874	E3 UFM1-protein ligase 1 OS=Homo sapiens GN=UFL1 PE=1 SV=2 - [UFL1_HUMAN]	3.14214	2.52	1	1	1	1	3.31135e+06	794	89.5398	6.78564
Q15046	Lysine--tRNA ligase OS=Homo sapiens GN=KARS PE=1 SV=3 - [SYK_HUMAN]	3.13172	1.84	1	1	1	1	3.8227e+06	597	68.0046	6.354
P02746	Complement C1q subcomponent subunit B OS=Homo sapiens GN=C1QB PE=1 SV=3 - [C1QB_HUMAN]	3.12258	5.53	1	1	1	1	3.14011e+07	253	26.7045	8.63135
P61513	60S ribosomal protein L37a OS=Homo sapiens GN=RPL37A PE=1 SV=2 - [RL37A_HUMAN]	3.12172	19.57	1	1	1	1	2.00459e+07	92	10.2685	10.4331
Q9BR39	Junctophilin-2 OS=Homo sapiens GN=JPH2 PE=1 SV=2 - [JPH2_HUMAN]	3.12123	2.3	1	1	1	1	1.32775e+07	696	74.1763	8.71924
O60504	Vinexin OS=Homo sapiens GN=SORBS3 PE=1 SV=2 - [VINEX_HUMAN]	3.10345	6.11	1	1	1	1	4.86594e+07	671	75.2949	9.45166
Q96AG4	Leucine-rich repeat-containing protein 59 OS=Homo sapiens GN=LRRC59 PE=1 SV=1 - [LRC59_HUMAN]	3.10109	3.91	1	1	1	1	1.15788e+07	307	34.9089	9.56885
P08603	Complement factor H OS=Homo sapiens GN=CFH PE=1 SV=4 - [CFAH_HUMAN]	3.10034	3.17	1	2	2	2	16138056	1231	139.005	6.60986
Q9H3U1	Protein unc-45 homolog A OS=Homo sapiens GN=UNC45A PE=1 SV=1 - [UN45A_HUMAN]	3.09594	2.12	1	1	1	1	1.80447e+06	944	103.011	6.07471
P62750	60S ribosomal protein L23a OS=Homo sapiens GN=RPL23A PE=1 SV=1 - [RL23A_HUMAN]	3.08525	8.33	1	1	1	1	2.71893e+07	156	17.6841	10.4478
Q8N1B4	Vacuolar protein sorting-associated protein 52 homolog OS=Homo sapiens GN=VPS52 PE=1 SV=1 - [VPS52_HUMAN]	3.08401	3.73	1	1	1	2	991479	723	82.1696	5.98584
P38646	Stress-70 protein, mitochondrial OS=Homo sapiens GN=HSPA9 PE=1 SV=2 - [GRP75_HUMAN]	3.07968	1.77	1	1	1	1	1.08514e+07	679	73.6348	6.16357
O95278	Laforin OS=Homo sapiens GN=EPM2A PE=1 SV=2 - [EPM2A_HUMAN]	3.07856	12.39	1	1	1	1	4.44383e+06	331	37.1334	6.65381
O94919	Endonuclease domain-containing 1 protein OS=Homo sapiens GN=ENDOD1 PE=1 SV=2 - [ENDD1_HUMAN]	3.07215	6.6	1	1	1	1	1.19494e+07	500	54.9813	5.70654
Q92905	COP9 signalosome complex subunit 5 OS=Homo sapiens GN=COPS5 PE=1 SV=4 - [CSN5_HUMAN]	3.05635	5.69	1	1	1	1	1.73268e+07	334	37.5547	6.53662
P30038	Delta-1-pyrroline-5-carboxylate dehydrogenase, mitochondrial OS=Homo sapiens GN=ALDH4A1 PE=1 SV=3 - [AL4A1_HUMAN]	3.05135	3.2	1	1	1	1	512211	563	61.6806	8.07471
P24752	Acetyl-CoA acetyltransferase, mitochondrial OS=Homo sapiens GN=ACAT1 PE=1 SV=1 - [THIL_HUMAN]	3.02955	3.98	1	1	1	1	4406337	427	45.1706	8.85107
P24043	Laminin subunit alpha-2 OS=Homo sapiens GN=LAMA2 PE=1 SV=4 - [LAMA2_HUMAN]	3.02188	0.7	1	1	1	1	2.37329e+06	3122	343.684	6.40479
P28331	NADH-ubiquinone oxidoreductase 75 kDa subunit, mitochondrial OS=Homo sapiens GN=NDUFS1 PE=1 SV=3 - [NDUS1_HUMAN]	2.995	3.58	1	1	1	1	2.80571e+06	727	79.4165	6.22705
P43307	Translocon-associated protein subunit alpha OS=Homo sapiens GN=SSR1 PE=1 SV=3 - [SSRA_HUMAN]	2.97562	5.24	1	1	1	1	7.39066e+06	286	32.2153	4.48779
P53621	Coatomer subunit alpha OS=Homo sapiens GN=COPA PE=1 SV=2 - [COPA_HUMAN]	2.97361	1.8	1	1	1	1	1.10487e+07	1224	138.258	7.66455
P00505	Aspartate aminotransferase, mitochondrial OS=Homo sapiens GN=GOT2 PE=1 SV=3 - [AATM_HUMAN]	2.94691	3.49	1	1	1	1	20973804	430	47.4873	9.01221
O00148	ATP-dependent RNA helicase DDX39A OS=Homo sapiens GN=DDX39A PE=1 SV=2 - [DX39A_HUMAN]	2.94533	3.28	2	1	1	1	1.74533e+07	427	49.098	5.68115
Q8NDH3	Probable aminopeptidase NPEPL1 OS=Homo sapiens GN=NPEPL1 PE=1 SV=3 - [PEPL1_HUMAN]	2.94473	4.4	1	1	1	1	2.63096e+06	523	55.8255	6.87354
P00367	Glutamate dehydrogenase 1, mitochondrial OS=Homo sapiens GN=GLUD1 PE=1 SV=2 - [DHE3_HUMAN]	2.9379	2.87	1	1	1	1	2.94286e+07	558	61.3592	7.79639
Q96BJ3	Axin interactor, dorsalization-associated protein OS=Homo sapiens GN=AIDA PE=1 SV=1 - [AIDA_HUMAN]	2.93605	7.19	1	1	1	2	3.18468e+06	306	35.0013	6.55127
P10253	Lysosomal alpha-glucosidase OS=Homo sapiens GN=GAA PE=1 SV=4 - [LYAG_HUMAN]	2.93383	2.84	1	1	1	2	3.69956e+06	952	105.257	5.99854
P00568	Adenylate kinase isoenzyme 1 OS=Homo sapiens GN=AK1 PE=1 SV=3 - [KAD1_HUMAN]	2.93108	7.22	1	1	1	1	5.44073e+06	194	21.6213	8.63135
O75781	Paralemmin-1 OS=Homo sapiens GN=PALM PE=1 SV=2 - [PALM_HUMAN]	2.92689	5.68	1	1	1	1	3.76831e+06	387	42.0502	4.99561
Q13185	Chromobox protein homolog 3 OS=Homo sapiens GN=CBX3 PE=1 SV=4 - [CBX3_HUMAN]	2.92289	15.85	1	1	1	1	7.16029e+06	183	20.7984	5.32568
Q08380	Galectin-3-binding protein OS=Homo sapiens GN=LGALS3BP PE=1 SV=1 - [LG3BP_HUMAN]	2.92058	3.42	1	1	1	1	2.14826e+07	585	65.2893	5.2749
P31948	Stress-induced-phosphoprotein 1 OS=Homo sapiens GN=STIP1 PE=1 SV=1 - [STIP1_HUMAN]	2.91607	2.39	1	1	1	1	23212951	543	62.5994	6.80029
Q9UNH7	Sorting nexin-6 OS=Homo sapiens GN=SNX6 PE=1 SV=1 - [SNX6_HUMAN]	2.90749	2.71	1	1	1	1	7162936	406	46.6198	6.16357
O00303	Eukaryotic translation initiation factor 3 subunit F OS=Homo sapiens GN=EIF3F PE=1 SV=1 - [EIF3F_HUMAN]	2.90741	5.32	1	1	1	1	2.37466e+06	357	37.5402	5.45264
Q9BVC6	Transmembrane protein 109 OS=Homo sapiens GN=TMEM109 PE=1 SV=1 - [TM109_HUMAN]	2.89621	4.94	1	1	1	1	9.36694e+07	243	26.1936	10.4771
Q96EM0	Trans-3-hydroxy-L-proline dehydratase OS=Homo sapiens GN=L3HYPDH PE=1 SV=2 - [T3HPD_HUMAN]	2.89537	3.95	1	1	1	1	4.09154e+06	354	38.1134	6.68311
P25789	Proteasome subunit alpha type-4 OS=Homo sapiens GN=PSMA4 PE=1 SV=1 - [PSA4_HUMAN]	2.89425	3.83	1	1	1	1	2.78718e+07	261	29.4652	7.72314
Q99733	Nucleosome assembly protein 1-like 4 OS=Homo sapiens GN=NAP1L4 PE=1 SV=1 - [NP1L4_HUMAN]	2.88118	8.53	1	2	2	2	1.78201e+07	375	42.7969	4.69092
Q10588	ADP-ribosyl cyclase/cyclic ADP-ribose hydrolase 2 OS=Homo sapiens GN=BST1 PE=1 SV=2 - [BST1_HUMAN]	2.86265	4.09	1	1	1	1	2.52895e+07	318	35.7011	7.79639
Q9H2S6	Tenomodulin OS=Homo sapiens GN=TNMD PE=1 SV=1 - [TNMD_HUMAN]	2.85639	3.47	1	1	1	1	13076291	317	37.1062	5.18604
Q9UHY7	Enolase-phosphatase E1 OS=Homo sapiens GN=ENOPH1 PE=1 SV=1 - [ENOPH_HUMAN]	2.85396	8.43	1	1	1	1	8.72533e+06	261	28.9145	4.77979
O00469	Procollagen-lysine,2-oxoglutarate 5-dioxygenase 2 OS=Homo sapiens GN=PLOD2 PE=1 SV=2 - [PLOD2_HUMAN]	2.8357	3.12	1	1	1	1	4.0278e+06	737	84.6316	6.7124
Q96AY3	Peptidyl-prolyl cis-trans isomerase FKBP10 OS=Homo sapiens GN=FKBP10 PE=1 SV=1 - [FKB10_HUMAN]	2.82332	2.06	1	1	1	1	1.48029e+07	582	64.2042	5.61768
Q9Y295	Developmentally-regulated GTP-binding protein 1 OS=Homo sapiens GN=DRG1 PE=1 SV=1 - [DRG1_HUMAN]	2.81846	8.17	1	1	1	1		367	40.5168	8.89502
Q07075	Glutamyl aminopeptidase OS=Homo sapiens GN=ENPEP PE=1 SV=3 - [AMPE_HUMAN]	2.80328	1.25	1	1	1	1	6.09748e+06	957	109.176	5.46533
P43487	Ran-specific GTPase-activating protein OS=Homo sapiens GN=RANBP1 PE=1 SV=1 - [RANG_HUMAN]	2.76997	5.47	1	1	1	1	2.112e+07	201	23.2956	5.2876
P07902	Galactose-1-phosphate uridylyltransferase OS=Homo sapiens GN=GALT PE=1 SV=3 - [GALT_HUMAN]	2.76287	6.86	1	1	1	1	2.31417e+06	379	43.3356	6.99072
O94826	Mitochondrial import receptor subunit TOM70 OS=Homo sapiens GN=TOMM70 PE=1 SV=1 - [TOM70_HUMAN]	2.7514	2.96	1	1	1	1	1.69184e+06	608	67.412	7.12256
Q9Y5L0	Transportin-3 OS=Homo sapiens GN=TNPO3 PE=1 SV=3 - [TNPO3_HUMAN]	2.74807	2.71	1	1	1	1	2.38366e+06	923	104.136	5.56689
P27658	Collagen alpha-1(VIII) chain OS=Homo sapiens GN=COL8A1 PE=1 SV=2 - [CO8A1_HUMAN]	2.74622	1.34	1	1	1	1	1.36167e+07	744	73.3171	9.61279
Q8NI22	Multiple coagulation factor deficiency protein 2 OS=Homo sapiens GN=MCFD2 PE=1 SV=1 - [MCFD2_HUMAN]	2.7278	16.44	1	1	1	1	1.6655e+06	146	16.3798	4.62744
O94832	Unconventional myosin-Id OS=Homo sapiens GN=MYO1D PE=1 SV=2 - [MYO1D_HUMAN]	2.725	2.78	1	1	1	1	4448263	1006	116.129	9.39307
P62745	Rho-related GTP-binding protein RhoB OS=Homo sapiens GN=RHOB PE=1 SV=1 - [RHOB_HUMAN]	2.71319	12.24	1	1	1	1	1.12794e+06	196	22.1091	5.23682
O94925	Glutaminase kidney isoform, mitochondrial OS=Homo sapiens GN=GLS PE=1 SV=1 - [GLSK_HUMAN]	2.7015	3.14	1	1	1	1	2346372	669	73.4139	7.76709
O00487	26S proteasome non-ATPase regulatory subunit 14 OS=Homo sapiens GN=PSMD14 PE=1 SV=1 - [PSDE_HUMAN]	2.7006	10.97	1	1	1	1	6.28829e+06	310	34.5546	6.52197
Q9Y4J8	Dystrobrevin alpha OS=Homo sapiens GN=DTNA PE=1 SV=2 - [DTNA_HUMAN]	2.67993	1.88	1	1	1	1	9725734	743	83.8479	6.88818
Q8TF72	Protein Shroom3 OS=Homo sapiens GN=SHROOM3 PE=1 SV=2 - [SHRM3_HUMAN]	2.6796	1.2	1	1	1	1	1.66253e+06	1996	216.724	7.79639
Q9UNM6	26S proteasome non-ATPase regulatory subunit 13 OS=Homo sapiens GN=PSMD13 PE=1 SV=2 - [PSD13_HUMAN]	2.67789	5.85	1	1	1	1	4.64608e+06	376	42.9181	5.80811
Q7Z3B1	Neuronal growth regulator 1 OS=Homo sapiens GN=NEGR1 PE=1 SV=3 - [NEGR1_HUMAN]	2.67754	3.67	1	1	1	1	1.5429e+07	354	38.6943	6.21436
P18621	60S ribosomal protein L17 OS=Homo sapiens GN=RPL17 PE=1 SV=3 - [RL17_HUMAN]	2.67096	8.7	1	1	1	1	36029891	184	21.3833	10.1694
O14579	Coatomer subunit epsilon OS=Homo sapiens GN=COPE PE=1 SV=3 - [COPE_HUMAN]	2.66167	8.44	1	1	1	1	2.3247e+06	308	34.4603	5.12256
Q9UPQ0	LIM and calponin homology domains-containing protein 1 OS=Homo sapiens GN=LIMCH1 PE=1 SV=4 - [LIMC1_HUMAN]	2.66075	1.48	1	1	1	1	1.75824e+06	1083	121.792	6.46826
P22234	Multifunctional protein ADE2 OS=Homo sapiens GN=PAICS PE=1 SV=3 - [PUR6_HUMAN]	2.64771	4.71	1	1	1	1	1.11901e+07	425	47.0491	7.2251
P21964	Catechol O-methyltransferase OS=Homo sapiens GN=COMT PE=1 SV=2 - [COMT_HUMAN]	2.63863	10.33	1	1	1	1	5.28227e+07	271	30.0176	5.46533
Q15366	Poly(rC)-binding protein 2 OS=Homo sapiens GN=PCBP2 PE=1 SV=1 - [PCBP2_HUMAN]	2.63388	3.56	1	1	1	1	2.12995e+07	365	38.5556	6.78564
Q9Y2Z0	Protein SGT1 homolog OS=Homo sapiens GN=SUGT1 PE=1 SV=3 - [SGT1_HUMAN]	2.63028	6.3	1	1	1	1	5.57422e+06	365	40.9985	5.16064
P11166	Solute carrier family 2, facilitated glucose transporter member 1 OS=Homo sapiens GN=SLC2A1 PE=1 SV=2 - [GTR1_HUMAN]	2.62869	1.63	1	1	1	1	8.65067e+06	492	54.0485	8.71924
P62847	40S ribosomal protein S24 OS=Homo sapiens GN=RPS24 PE=1 SV=1 - [RS24_HUMAN]	2.6128	9.02	1	1	1	1	5.52146e+06	133	15.4134	10.7847
Q9NP72	Ras-related protein Rab-18 OS=Homo sapiens GN=RAB18 PE=1 SV=1 - [RAB18_HUMAN]	2.59019	7.28	1	1	1	1	9.80309e+06	206	22.9626	5.23682
P51452	Dual specificity protein phosphatase 3 OS=Homo sapiens GN=DUSP3 PE=1 SV=1 - [DUS3_HUMAN]	2.58418	7.57	1	1	1	1		185	20.4653	7.79639
Q5EBL4	RILP-like protein 1 OS=Homo sapiens GN=RILPL1 PE=1 SV=1 - [RIPL1_HUMAN]	2.57384	5.71	1	1	1	1	990463	403	47.079	5.21143
Q5VT25	Serine/threonine-protein kinase MRCK alpha OS=Homo sapiens GN=CDC42BPA PE=1 SV=1 - [MRCKA_HUMAN]	2.5608	0.75	1	1	1	1	1.713e+06	1732	197.182	6.58057
Q9Y4E1	WASH complex subunit 2C OS=Homo sapiens GN=WASHC2C PE=1 SV=3 - [WAC2C_HUMAN]	2.5575	1.67	2	1	1	1	1.73107e+06	1318	144.581	4.79248
P49841	Glycogen synthase kinase-3 beta OS=Homo sapiens GN=GSK3B PE=1 SV=2 - [GSK3B_HUMAN]	2.5575	6.9	1	1	1	1	5.48963e+06	420	46.7149	8.77783
P14174	Macrophage migration inhibitory factor OS=Homo sapiens GN=MIF PE=1 SV=4 - [MIF_HUMAN]	2.53865	7.83	1	1	1	1	1.67409e+08	115	12.4682	7.88428
P00846	ATP synthase subunit a OS=Homo sapiens GN=MT-ATP6 PE=1 SV=1 - [ATP6_HUMAN]	2.52852	4.42	1	1	1	1	1.79281e+07	226	24.8009	10.0962
Q6UXB8	Peptidase inhibitor 16 OS=Homo sapiens GN=PI16 PE=1 SV=1 - [PI16_HUMAN]	2.51481	2.16	1	1	1	1	9.19151e+06	463	49.4395	5.38916
Q8IVN8	Somatomedin-B and thrombospondin type-1 domain-containing protein OS=Homo sapiens GN=SBSPON PE=1 SV=2 - [SBSPO_HUMAN]	2.51113	5.68	1	1	1	1	9.93436e+06	264	29.5905	7.50342
Q15365	Poly(rC)-binding protein 1 OS=Homo sapiens GN=PCBP1 PE=1 SV=2 - [PCBP1_HUMAN]	2.49382	3.65	1	1	1	1	48159091	356	37.4739	7.09326
Q9UL15	BAG family molecular chaperone regulator 5 OS=Homo sapiens GN=BAG5 PE=1 SV=1 - [BAG5_HUMAN]	2.46949	5.15	1	1	1	1	1.86943e+06	447	51.1677	6.04932
Q9UJY1	Heat shock protein beta-8 OS=Homo sapiens GN=HSPB8 PE=1 SV=1 - [HSPB8_HUMAN]	2.46868	13.27	1	1	1	1		196	21.5906	5.12256
P19525	Interferon-induced, double-stranded RNA-activated protein kinase OS=Homo sapiens GN=EIF2AK2 PE=1 SV=2 - [E2AK2_HUMAN]	2.46739	2.18	1	1	1	1	2.42755e+06	551	62.0556	8.39697
Q6P2Q9	Pre-mRNA-processing-splicing factor 8 OS=Homo sapiens GN=PRPF8 PE=1 SV=2 - [PRP8_HUMAN]	2.46324	1.03	1	1	1	1	2.20268e+06	2335	273.427	8.83643
O75569	Interferon-inducible double-stranded RNA-dependent protein kinase activator A OS=Homo sapiens GN=PRKRA PE=1 SV=1 - [PRKRA_HUMAN]	2.44517	6.07	1	1	1	1	3388054	313	34.3825	8.41162
Q9Y2D5	A-kinase anchor protein 2 OS=Homo sapiens GN=AKAP2 PE=1 SV=3 - [AKAP2_HUMAN]	2.44071	1.16	1	1	1	1	1.06253e+07	859	94.6028	5.10986
Q96IU4	Protein ABHD14B OS=Homo sapiens GN=ABHD14B PE=1 SV=1 - [ABHEB_HUMAN]	2.43571	6.67	1	1	1	1	1.14504e+07	210	22.3316	6.40479
Q12906	Interleukin enhancer-binding factor 3 OS=Homo sapiens GN=ILF3 PE=1 SV=3 - [ILF3_HUMAN]	2.42639	3.47	1	1	1	1	1.13348e+07	894	95.2791	8.76318
P53396	ATP-citrate synthase OS=Homo sapiens GN=ACLY PE=1 SV=3 - [ACLY_HUMAN]	2.41399	1.45	1	1	1	1	8552992	1101	120.762	7.32764
P00403	Cytochrome c oxidase subunit 2 OS=Homo sapiens GN=MT-CO2 PE=1 SV=1 - [COX2_HUMAN]	2.40442	4.41	1	1	1	1	3.15655e+07	227	25.5482	4.81787
Q16531	DNA damage-binding protein 1 OS=Homo sapiens GN=DDB1 PE=1 SV=1 - [DDB1_HUMAN]	2.39957	2.28	1	1	1	1	3.87744e+06	1140	126.887	5.26221
P12270	Nucleoprotein TPR OS=Homo sapiens GN=TPR PE=1 SV=3 - [TPR_HUMAN]	2.39526	0.76	1	1	1	1	2.05289e+06	2363	267.131	5.021
P61201	COP9 signalosome complex subunit 2 OS=Homo sapiens GN=COPS2 PE=1 SV=1 - [CSN2_HUMAN]	2.38864	5.64	1	1	1	1	945522	443	51.5641	5.52881
Q92882	Osteoclast-stimulating factor 1 OS=Homo sapiens GN=OSTF1 PE=1 SV=2 - [OSTF1_HUMAN]	2.37708	11.68	1	1	1	1	9.4147e+06	214	23.7719	5.68115
P30049	ATP synthase subunit delta, mitochondrial OS=Homo sapiens GN=ATP5D PE=1 SV=2 - [ATPD_HUMAN]	2.37525	8.33	1	1	1	1	680064	168	17.4792	5.49072
P62269	40S ribosomal protein S18 OS=Homo sapiens GN=RPS18 PE=1 SV=3 - [RS18_HUMAN]	2.36922	5.26	1	1	1	1	3.23717e+07	152	17.7079	10.9897
P10606	Cytochrome c oxidase subunit 5B, mitochondrial OS=Homo sapiens GN=COX5B PE=1 SV=2 - [COX5B_HUMAN]	2.36307	15.5	1	1	1	1		129	13.6869	8.80713
Q8IW45	ATP-dependent (S)-NAD(P)H-hydrate dehydratase OS=Homo sapiens GN=NAXD PE=1 SV=1 - [NNRD_HUMAN]	2.34721	7.2	1	1	1	1	5.86324e+06	347	36.5532	8.06006
P37235	Hippocalcin-like protein 1 OS=Homo sapiens GN=HPCAL1 PE=1 SV=3 - [HPCL1_HUMAN]	2.34693	4.15	3	1	1	1	1.56032e+07	193	22.299	5.35107
Q8N474	Secreted frizzled-related protein 1 OS=Homo sapiens GN=SFRP1 PE=1 SV=1 - [SFRP1_HUMAN]	2.33494	5.1	1	1	1	1	8421182	314	35.3621	8.85107
Q66K74	Microtubule-associated protein 1S OS=Homo sapiens GN=MAP1S PE=1 SV=2 - [MAP1S_HUMAN]	2.33294	2.27	1	1	1	1	1.37633e+06	1059	112.142	7.29834
Q8WXC6	COP9 signalosome complex subunit 9 OS=Homo sapiens GN=COPS9 PE=1 SV=3 - [CSN9_HUMAN]	2.32956	35.09	1	1	1	1	2.94203e+06	57	6.20676	3.82764
P61803	Dolichyl-diphosphooligosaccharide--protein glycosyltransferase subunit DAD1 OS=Homo sapiens GN=DAD1 PE=1 SV=3 - [DAD1_HUMAN]	2.27211	10.62	1	1	1	1	2.29001e+07	113	12.4886	7.07861
P62330	ADP-ribosylation factor 6 OS=Homo sapiens GN=ARF6 PE=1 SV=2 - [ARF6_HUMAN]	2.23772	15.43	1	1	1	1	4828582	175	20.0694	8.95361
P07741	Adenine phosphoribosyltransferase OS=Homo sapiens GN=APRT PE=1 SV=2 - [APT_HUMAN]	2.20761	7.22	1	1	1	1	9.00787e+06	180	19.5954	6.02393
Q9UHB6	LIM domain and actin-binding protein 1 OS=Homo sapiens GN=LIMA1 PE=1 SV=1 - [LIMA1_HUMAN]	2.20683	2.9	1	1	1	1		759	85.1734	6.84424
P84103	Serine/arginine-rich splicing factor 3 OS=Homo sapiens GN=SRSF3 PE=1 SV=1 - [SRSF3_HUMAN]	2.20047	8.54	2	1	1	1	18317915	164	19.3179	11.6489
Q15393	Splicing factor 3B subunit 3 OS=Homo sapiens GN=SF3B3 PE=1 SV=4 - [SF3B3_HUMAN]	2.19265	1.97	1	1	1	1	4.09999e+07	1217	135.492	5.26221
Q96M27	Protein PRRC1 OS=Homo sapiens GN=PRRC1 PE=1 SV=1 - [PRRC1_HUMAN]	2.18805	3.82	1	1	1	1	2.69439e+06	445	46.6718	5.8335
P68402	Platelet-activating factor acetylhydrolase IB subunit beta OS=Homo sapiens GN=PAFAH1B2 PE=1 SV=1 - [PA1B2_HUMAN]	2.16986	8.3	1	1	1	1	1.47303e+07	229	25.5531	5.92236
O75351	Vacuolar protein sorting-associated protein 4B OS=Homo sapiens GN=VPS4B PE=1 SV=2 - [VPS4B_HUMAN]	2.14815	4.28	1	1	1	1	1.11519e+07	444	49.2715	7.2251
Q02543	60S ribosomal protein L18a OS=Homo sapiens GN=RPL18A PE=1 SV=2 - [RL18A_HUMAN]	2.13666	3.98	1	1	1	1	8.56784e+06	176	20.7489	10.7114
Q92625	Ankyrin repeat and SAM domain-containing protein 1A OS=Homo sapiens GN=ANKS1A PE=1 SV=4 - [ANS1A_HUMAN]	2.1332	1.85	1	1	1	1	2.50168e+06	1134	123.032	6.37939
Q16891	MICOS complex subunit MIC60 OS=Homo sapiens GN=IMMT PE=1 SV=1 - [MIC60_HUMAN]	2.13173	1.85	1	1	1	1	9.66734e+06	758	83.6264	6.48096
Q00325	Phosphate carrier protein, mitochondrial OS=Homo sapiens GN=SLC25A3 PE=1 SV=2 - [MPCP_HUMAN]	2.1249	2.21	1	1	1	1	6.17614e+06	362	40.0687	9.37842
Q9Y2J8	Protein-arginine deiminase type-2 OS=Homo sapiens GN=PADI2 PE=1 SV=2 - [PADI2_HUMAN]	2.12375	1.5	1	1	1	1	1.09813e+07	665	75.5153	5.59229
Q5JUR7	Testis-expressed protein 30 OS=Homo sapiens GN=TEX30 PE=2 SV=1 - [TEX30_HUMAN]	2.09697	3.96	1	1	1	1	2.84952e+06	227	25.5681	8.66064
Q12816	Trophinin OS=Homo sapiens GN=TRO PE=1 SV=3 - [TROP_HUMAN]	2.08537	1.4	1	1	1	1	2.96629e+07	1431	143.628	9.02686
P55010	Eukaryotic translation initiation factor 5 OS=Homo sapiens GN=EIF5 PE=1 SV=2 - [IF5_HUMAN]	2.0818	2.09	1	1	1	1	4.47403e+06	431	49.1918	5.57959
Q16563	Synaptophysin-like protein 1 OS=Homo sapiens GN=SYPL1 PE=1 SV=1 - [SYPL1_HUMAN]	2.0412	4.25	1	1	1	1	2.46457e+07	259	28.5467	8.42627
B2RXH8	Heterogeneous nuclear ribonucleoprotein C-like 2 OS=Homo sapiens GN=HNRNPCL2 PE=1 SV=1 - [HNRC2_HUMAN]	2.03762	4.1	4	1	1	1	2.77942e+07	293	32.0528	5.43994
P37837	Transaldolase OS=Homo sapiens GN=TALDO1 PE=1 SV=2 - [TALDO_HUMAN]	2.01841	3.26	1	1	1	1	1.78497e+07	337	37.5165	6.81494
A0FGR8	Extended synaptotagmin-2 OS=Homo sapiens GN=ESYT2 PE=1 SV=1 - [ESYT2_HUMAN]	1.99769	1.41	1	1	1	1	6.31365e+06	921	102.294	9.26123
P35222	Catenin beta-1 OS=Homo sapiens GN=CTNNB1 PE=1 SV=1 - [CTNB1_HUMAN]	1.94205	1.79	1	1	1	1	7.74351e+06	781	85.4422	5.85889
Q9NRP0	Oligosaccharyltransferase complex subunit OSTC OS=Homo sapiens GN=OSTC PE=1 SV=1 - [OSTC_HUMAN]	1.88557	8.05	1	1	1	1	8.60906e+06	149	16.8178	9.12939
P50895	Basal cell adhesion molecule OS=Homo sapiens GN=BCAM PE=1 SV=2 - [BCAM_HUMAN]	1.86803	5.89	1	2	2	2	14886035	628	67.3626	5.80811
P07093	Glia-derived nexin OS=Homo sapiens GN=SERPINE2 PE=1 SV=1 - [GDN_HUMAN]	1.86387	3.02	1	1	1	1	2.42057e+07	398	43.9742	9.29053
Q16401	26S proteasome non-ATPase regulatory subunit 5 OS=Homo sapiens GN=PSMD5 PE=1 SV=3 - [PSMD5_HUMAN]	1.84566	4.17	1	1	1	1	1.40439e+06	504	56.1604	5.47803
Q12792	Twinfilin-1 OS=Homo sapiens GN=TWF1 PE=1 SV=3 - [TWF1_HUMAN]	1.83786	3.71	1	1	1	1	437724	350	40.2577	6.96143
P24539	ATP synthase F(0) complex subunit B1, mitochondrial OS=Homo sapiens GN=ATP5F1 PE=1 SV=2 - [AT5F1_HUMAN]	1.792	5.86	1	1	1	1	3.83013e+06	256	28.8903	9.36377
Q9C0B7	Transport and Golgi organization protein 6 homolog OS=Homo sapiens GN=TANGO6 PE=1 SV=2 - [TNG6_HUMAN]	1.76488	1.1	1	1	1	1	2.44597e+07	1094	120.671	6.11279
Q7Z2K8	G protein-regulated inducer of neurite outgrowth 1 OS=Homo sapiens GN=GPRIN1 PE=1 SV=2 - [GRIN1_HUMAN]	1.74442	1.59	1	1	1	1	2.40595e+07	1008	102.336	8.06006
Q8NC56	LEM domain-containing protein 2 OS=Homo sapiens GN=LEMD2 PE=1 SV=1 - [LEMD2_HUMAN]	1.68607	3.38	1	1	1	1	4.58426e+07	503	56.9395	8.99756
P54886	Delta-1-pyrroline-5-carboxylate synthase OS=Homo sapiens GN=ALDH18A1 PE=1 SV=2 - [P5CS_HUMAN]	1.65528	3.02	1	1	1	1	595943	795	87.2475	7.12256
A0M8Q6	Immunoglobulin lambda constant 7 OS=Homo sapiens GN=IGLC7 PE=1 SV=3 - [IGLC7_HUMAN]	1.64971	14.15	7	1	1	1	95718515	106	11.2466	8.29443
Q9H467	CUE domain-containing protein 2 OS=Homo sapiens GN=CUEDC2 PE=1 SV=1 - [CUED2_HUMAN]	1.63435	4.88	1	1	1	1	5.7857e+06	287	31.9891	4.80518
Q9HC35	Echinoderm microtubule-associated protein-like 4 OS=Homo sapiens GN=EML4 PE=1 SV=3 - [EMAL4_HUMAN]	1.60944	3.87	1	2	2	3	5.41383e+06	981	108.848	6.40479
O60516	Eukaryotic translation initiation factor 4E-binding protein 3 OS=Homo sapiens GN=EIF4EBP3 PE=1 SV=1 - [4EBP3_HUMAN]	0	22	1	1	1	1		100	10.8663	4.4751
O43741	5'-AMP-activated protein kinase subunit beta-2 OS=Homo sapiens GN=PRKAB2 PE=1 SV=1 - [AAKB2_HUMAN]	0	11.03	1	1	1	1	1.97551e+07	272	30.2832	6.45557
P11310	Medium-chain specific acyl-CoA dehydrogenase, mitochondrial OS=Homo sapiens GN=ACADM PE=1 SV=1 - [ACADM_HUMAN]	0	7.36	1	1	1	1		421	46.5586	8.36768
Q05901	Neuronal acetylcholine receptor subunit beta-3 OS=Homo sapiens GN=CHRNB3 PE=2 SV=2 - [ACHB3_HUMAN]	0	7.42	1	1	1	1		458	52.6947	8.104
Q08AH1	Acyl-coenzyme A synthetase ACSM1, mitochondrial OS=Homo sapiens GN=ACSM1 PE=1 SV=1 - [ACSM1_HUMAN]	0	3.99	1	1	1	1		577	65.2314	8.27979
P39687	Acidic leucine-rich nuclear phosphoprotein 32 family member A OS=Homo sapiens GN=ANP32A PE=1 SV=1 - [AN32A_HUMAN]	0	11.65	1	1	1	2	2.30242e+06	249	28.5683	4.09424
O43747	AP-1 complex subunit gamma-1 OS=Homo sapiens GN=AP1G1 PE=1 SV=5 - [AP1G1_HUMAN]	0	2.19	1	1	1	1	737139	822	91.2931	6.80029
Q06481	Amyloid-like protein 2 OS=Homo sapiens GN=APLP2 PE=1 SV=2 - [APLP2_HUMAN]	0	2.49	1	1	1	1		763	86.9002	4.79248
Q9H1I8	Activating signal cointegrator 1 complex subunit 2 OS=Homo sapiens GN=ASCC2 PE=1 SV=3 - [ASCC2_HUMAN]	0	3.43	1	1	1	1	1.00576e+06	757	86.3063	5.16064
O75947	ATP synthase subunit d, mitochondrial OS=Homo sapiens GN=ATP5H PE=1 SV=3 - [ATP5H_HUMAN]	0	8.7	1	1	1	1	1.52068e+06	161	18.4795	5.30029
Q04656	Copper-transporting ATPase 1 OS=Homo sapiens GN=ATP7A PE=1 SV=3 - [ATP7A_HUMAN]	0	2.67	1	1	1	1	1.36058e+07	1500	163.27	6.23975
Q9Y2A9	N-acetyllactosaminide beta-1,3-N-acetylglucosaminyltransferase 3 OS=Homo sapiens GN=B3GNT3 PE=1 SV=2 - [B3GN3_HUMAN]	0	7.26	1	1	1	1		372	42.5069	8.67529
Q96PG8	Bcl-2-binding component 3 OS=Homo sapiens GN=BBC3 PE=2 SV=2 - [BBC3B_HUMAN]	0	8.81	1	1	1	1		261	26.4817	11.9712
Q5VW32	BRO1 domain-containing protein BROX OS=Homo sapiens GN=BROX PE=1 SV=1 - [BROX_HUMAN]	0	6.08	1	1	1	1	2.22231e+06	411	46.4467	7.6499
Q9NPB3	Calcium-binding protein 2 OS=Homo sapiens GN=CABP2 PE=1 SV=4 - [CABP2_HUMAN]	0	12.73	1	1	1	1		220	24.4661	4.70361
P56202	Cathepsin W OS=Homo sapiens GN=CTSW PE=1 SV=2 - [CATW_HUMAN]	0	5.05	1	1	1	2		376	42.0931	7.41553
P83916	Chromobox protein homolog 1 OS=Homo sapiens GN=CBX1 PE=1 SV=1 - [CBX1_HUMAN]	0	15.68	1	1	1	1	5.09792e+06	185	21.4046	4.93213
Q8N5R6	Coiled-coil domain-containing protein 33 OS=Homo sapiens GN=CCDC33 PE=1 SV=3 - [CCD33_HUMAN]	0	3.13	1	1	1	1	173767	958	107.149	6.771
Q99467	CD180 antigen OS=Homo sapiens GN=CD180 PE=1 SV=2 - [CD180_HUMAN]	0	6.51	1	1	1	1	4.73112e+07	661	74.1319	6.43018
P21554	Cannabinoid receptor 1 OS=Homo sapiens GN=CNR1 PE=1 SV=1 - [CNR1_HUMAN]	0	4.87	1	1	1	1		472	52.8234	8.1626
Q99627	COP9 signalosome complex subunit 8 OS=Homo sapiens GN=COPS8 PE=1 SV=1 - [CSN8_HUMAN]	0	14.35	1	1	1	1		209	23.211	5.37646
Q9UJV9	Probable ATP-dependent RNA helicase DDX41 OS=Homo sapiens GN=DDX41 PE=1 SV=2 - [DDX41_HUMAN]	0	3.86	1	1	1	1	122252	622	69.793	6.84424
Q5H9U9	Probable ATP-dependent RNA helicase DDX60-like OS=Homo sapiens GN=DDX60L PE=2 SV=2 - [DDX6L_HUMAN]	0	0.7	1	1	1	1	122444	1706	197.547	8.29443
Q96KP1	Exocyst complex component 2 OS=Homo sapiens GN=EXOC2 PE=1 SV=1 - [EXOC2_HUMAN]	0	3.46	1	1	1	1		924	104	6.90283
Q9NYQ8	Protocadherin Fat 2 OS=Homo sapiens GN=FAT2 PE=1 SV=2 - [FAT2_HUMAN]	0	0.64	1	1	1	1		4349	479.018	5.16064
Q9UKT7	F-box/LRR-repeat protein 3 OS=Homo sapiens GN=FBXL3 PE=1 SV=1 - [FBXL3_HUMAN]	0	10.28	1	1	1	1	1.22441e+07	428	48.6757	6.88818
Q8NEE6	F-box/LRR-repeat protein 13 OS=Homo sapiens GN=FBXL13 PE=2 SV=3 - [FXL13_HUMAN]	0	4.22	1	1	1	1		735	83.869	8.71924
Q9HC38	Glyoxalase domain-containing protein 4 OS=Homo sapiens GN=GLOD4 PE=1 SV=1 - [GLOD4_HUMAN]	0	4.15	1	1	1	1	1.72774e+07	313	34.7713	5.60498
P62993	Growth factor receptor-bound protein 2 OS=Homo sapiens GN=GRB2 PE=1 SV=1 - [GRB2_HUMAN]	0	13.36	1	1	1	1		217	25.1904	6.31592
P39086	Glutamate receptor ionotropic, kainate 1 OS=Homo sapiens GN=GRIK1 PE=1 SV=1 - [GRIK1_HUMAN]	0	3.27	1	1	1	2	466748	918	103.914	7.07861
P13716	Delta-aminolevulinic acid dehydratase OS=Homo sapiens GN=ALAD PE=1 SV=1 - [HEM2_HUMAN]	0	11.52	1	1	1	2	5.55849e+06	330	36.2714	6.78564
Q92826	Homeobox protein Hox-B13 OS=Homo sapiens GN=HOXB13 PE=1 SV=2 - [HXB13_HUMAN]	0	12.68	1	1	1	1		284	30.6562	8.99756
P32927	Cytokine receptor common subunit beta OS=Homo sapiens GN=CSF2RB PE=1 SV=2 - [IL3RB_HUMAN]	0	4.12	1	1	1	1	1.22754e+06	897	97.2745	5.51611
O60674	Tyrosine-protein kinase JAK2 OS=Homo sapiens GN=JAK2 PE=1 SV=2 - [JAK2_HUMAN]	0	3.89	1	1	1	2	752353	1132	130.59	7.21045
Q9UQF2	C-Jun-amino-terminal kinase-interacting protein 1 OS=Homo sapiens GN=MAPK8IP1 PE=1 SV=1 - [JIP1_HUMAN]	0	4.22	1	1	1	1	3.00451e+07	711	77.4761	4.98291
Q6ZU52	Uncharacterized protein KIAA0408 OS=Homo sapiens GN=KIAA0408 PE=1 SV=1 - [K0408_HUMAN]	0	6.05	1	1	1	1	32993.8	694	79.1128	8.35303
P08727	Keratin, type I cytoskeletal 19 OS=Homo sapiens GN=KRT19 PE=1 SV=4 - [K1C19_HUMAN]	0	3.25	1	1	1	1	1.29723e+06	400	44.0791	5.13525
P31323	cAMP-dependent protein kinase type II-beta regulatory subunit OS=Homo sapiens GN=PRKAR2B PE=1 SV=3 - [KAP3_HUMAN]	0	7.42	1	1	1	2		418	46.2729	4.91943
Q9ULH0	Kinase D-interacting substrate of 220 kDa OS=Homo sapiens GN=KIDINS220 PE=1 SV=3 - [KDIS_HUMAN]	0	2.09	1	1	1	1		1771	196.419	6.62451
Q9NQT8	Kinesin-like protein KIF13B OS=Homo sapiens GN=KIF13B PE=1 SV=2 - [KI13B_HUMAN]	0	1.31	1	1	1	1	134898	1826	202.663	5.88428
Q92615	La-related protein 4B OS=Homo sapiens GN=LARP4B PE=1 SV=3 - [LAR4B_HUMAN]	0	4.2	1	1	1	1	4.83337e+06	738	80.5026	6.91748
Q9NZR2	Low-density lipoprotein receptor-related protein 1B OS=Homo sapiens GN=LRP1B PE=1 SV=2 - [LRP1B_HUMAN]	0	0.65	1	1	1	1		4599	515.159	5.30029
Q9NS15	Latent-transforming growth factor beta-binding protein 3 OS=Homo sapiens GN=LTBP3 PE=1 SV=4 - [LTBP3_HUMAN]	0	1.84	1	1	1	1		1303	139.267	6.07471
P21941	Cartilage matrix protein OS=Homo sapiens GN=MATN1 PE=1 SV=1 - [MATN1_HUMAN]	0	4.44	1	1	1	1		496	53.6666	7.69385
P21741	Midkine OS=Homo sapiens GN=MDK PE=1 SV=1 - [MK_HUMAN]	0	13.29	1	1	1	1		143	15.575	9.78857
Q02809	Procollagen-lysine,2-oxoglutarate 5-dioxygenase 1 OS=Homo sapiens GN=PLOD1 PE=1 SV=2 - [PLOD1_HUMAN]	0	2.48	1	1	1	1	80203202	727	83.4974	6.94678
Q6ZV29	Patatin-like phospholipase domain-containing protein 7 OS=Homo sapiens GN=PNPLA7 PE=1 SV=3 - [PLPL7_HUMAN]	0	2.13	1	1	1	1		1317	145.641	7.73779
P50897	Palmitoyl-protein thioesterase 1 OS=Homo sapiens GN=PPT1 PE=1 SV=1 - [PPT1_HUMAN]	0	12.09	1	1	1	1		306	34.1713	6.52197
O60831	PRA1 family protein 2 OS=Homo sapiens GN=PRAF2 PE=1 SV=1 - [PRAF2_HUMAN]	0	10.11	1	1	1	1	2.88222e+06	178	19.2455	9.18799
Q9UIG5	Psoriasis susceptibility 1 candidate gene 1 protein OS=Homo sapiens GN=PSORS1C1 PE=2 SV=2 - [PS1C1_HUMAN]	0	14.47	1	1	1	2		152	16.5692	6.41748
O00231	26S proteasome non-ATPase regulatory subunit 11 OS=Homo sapiens GN=PSMD11 PE=1 SV=3 - [PSD11_HUMAN]	0	3.08	1	1	1	1	1.07869e+06	422	47.434	6.48096
Q9H3S7	Tyrosine-protein phosphatase non-receptor type 23 OS=Homo sapiens GN=PTPN23 PE=1 SV=1 - [PTN23_HUMAN]	0	3	1	2	2	2	684058	1636	178.861	6.91748
Q9Y5P3	Retinoic acid-induced protein 2 OS=Homo sapiens GN=RAI2 PE=1 SV=2 - [RAI2_HUMAN]	0	8.68	1	1	1	2		530	57.144	5.26221
P62491	Ras-related protein Rab-11A OS=Homo sapiens GN=RAB11A PE=1 SV=3 - [RB11A_HUMAN]	0	13.43	1	1	1	1	1.01536e+06	216	24.3784	6.56592
P98179	RNA-binding protein 3 OS=Homo sapiens GN=RBM3 PE=1 SV=1 - [RBM3_HUMAN]	0	20.38	1	1	1	2	1.36576e+07	157	17.16	8.90967
P78509	Reelin OS=Homo sapiens GN=RELN PE=1 SV=3 - [RELN_HUMAN]	0	1.21	1	1	1	1		3460	388.137	5.88428
Q52LW3	Rho GTPase-activating protein 29 OS=Homo sapiens GN=ARHGAP29 PE=1 SV=2 - [RHG29_HUMAN]	0	3.17	1	1	1	1		1261	141.974	6.7417
P62913	60S ribosomal protein L11 OS=Homo sapiens GN=RPL11 PE=1 SV=2 - [RL11_HUMAN]	0	12.36	1	1	1	1	1.2282e+07	178	20.2396	9.59814
Q96TC7	Regulator of microtubule dynamics protein 3 OS=Homo sapiens GN=RMDN3 PE=1 SV=2 - [RMD3_HUMAN]	0	4.89	1	1	1	2	943621	470	52.086	5.09717
Q13464	Rho-associated protein kinase 1 OS=Homo sapiens GN=ROCK1 PE=1 SV=1 - [ROCK1_HUMAN]	0	1.85	1	1	1	1	625438	1354	158.076	5.89697
Q9BUI4	DNA-directed RNA polymerase III subunit RPC3 OS=Homo sapiens GN=POLR3C PE=1 SV=1 - [RPC3_HUMAN]	0	5.62	1	1	1	1		534	60.5732	7.31299
P62854	40S ribosomal protein S26 OS=Homo sapiens GN=RPS26 PE=1 SV=3 - [RS26_HUMAN]	0	13.04	1	1	1	1	2.17458e+07	115	13.0071	11.0044
P21817	Ryanodine receptor 1 OS=Homo sapiens GN=RYR1 PE=1 SV=3 - [RYR1_HUMAN]	0	0.14	1	1	1	5	1.43295e+06	5038	564.815	5.30029
P06703	Protein S100-A6 OS=Homo sapiens GN=S100A6 PE=1 SV=1 - [S10A6_HUMAN]	0	30	1	1	1	1		90	10.1733	5.47803
Q9BXA9	Sal-like protein 3 OS=Homo sapiens GN=SALL3 PE=1 SV=2 - [SALL3_HUMAN]	0	2.85	1	1	1	1		1300	135.26	6.99072
Q9H299	SH3 domain-binding glutamic acid-rich-like protein 3 OS=Homo sapiens GN=SH3BGRL3 PE=1 SV=1 - [SH3L3_HUMAN]	0	35.48	1	1	1	1	5.05051e+06	93	10.4313	4.93213
Q92185	Alpha-N-acetylneuraminide alpha-2,8-sialyltransferase OS=Homo sapiens GN=ST8SIA1 PE=1 SV=1 - [SIA8A_HUMAN]	0	3.09	2	1	1	1	2866381	356	40.4923	9.29053
Q9Y336	Sialic acid-binding Ig-like lectin 9 OS=Homo sapiens GN=SIGLEC9 PE=1 SV=2 - [SIGL9_HUMAN]	0	3.24	1	1	1	1	5.6622e+06	463	50.05	7.25439
P62318	Small nuclear ribonucleoprotein Sm D3 OS=Homo sapiens GN=SNRPD3 PE=1 SV=1 - [SMD3_HUMAN]	0	16.67	1	1	1	1	480458	126	13.9073	10.3159
Q6GMV2	SET and MYND domain-containing protein 5 OS=Homo sapiens GN=SMYD5 PE=1 SV=2 - [SMYD5_HUMAN]	0	5.02	1	1	1	1	1.00259e+06	418	47.3099	5.04639
Q96DI7	U5 small nuclear ribonucleoprotein 40 kDa protein OS=Homo sapiens GN=SNRNP40 PE=1 SV=1 - [SNR40_HUMAN]	0	10.36	1	1	1	1	216432	357	39.2857	8.104
P29508	Serpin B3 OS=Homo sapiens GN=SERPINB3 PE=1 SV=2 - [SPB3_HUMAN]	0	11.03	1	1	1	1	4.40262e+06	390	44.5365	6.81494
O76094	Signal recognition particle subunit SRP72 OS=Homo sapiens GN=SRP72 PE=1 SV=3 - [SRP72_HUMAN]	0	2.83	1	1	1	1	1.85216e+06	671	74.56	9.26123
Q9Y6E0	Serine/threonine-protein kinase 24 OS=Homo sapiens GN=STK24 PE=1 SV=1 - [STK24_HUMAN]	0	7	1	1	1	1	977025	443	49.2773	5.69385
P49589	Cysteine--tRNA ligase, cytoplasmic OS=Homo sapiens GN=CARS PE=1 SV=3 - [SYCC_HUMAN]	0	3.07	1	1	1	1	892495	748	85.4192	6.75635
Q6PIF2	Synaptonemal complex central element protein 2 OS=Homo sapiens GN=SYCE2 PE=1 SV=2 - [SYCE2_HUMAN]	0	11.01	1	1	1	1	191976	218	24.6742	5.8335
Q9UKN8	General transcription factor 3C polypeptide 4 OS=Homo sapiens GN=GTF3C4 PE=1 SV=2 - [TF3C4_HUMAN]	0	2.31	1	1	1	1		822	91.9235	6.65381
Q8TBC4	NEDD8-activating enzyme E1 catalytic subunit OS=Homo sapiens GN=UBA3 PE=1 SV=2 - [UBA3_HUMAN]	0	6.48	1	1	1	1	5.23885e+06	463	51.8193	5.45264
Q9BSL1	Ubiquitin-associated domain-containing protein 1 OS=Homo sapiens GN=UBAC1 PE=1 SV=1 - [UBAC1_HUMAN]	0	6.42	1	1	1	1	1.69904e+06	405	45.31	4.91943
O95185	Netrin receptor UNC5C OS=Homo sapiens GN=UNC5C PE=2 SV=2 - [UNC5C_HUMAN]	0	1.93	1	1	1	1	283003	931	103.08	6.1001
P46937	Transcriptional coactivator YAP1 OS=Homo sapiens GN=YAP1 PE=1 SV=2 - [YAP1_HUMAN]	0	3.17	1	1	1	1	1.9902e+07	504	54.4275	5.17334
Q9H5J0	Zinc finger and BTB domain-containing protein 3 OS=Homo sapiens GN=ZBTB3 PE=1 SV=1 - [ZBTB3_HUMAN]	0	8.54	1	1	1	1		574	61.7887	5.61768
Q8TAU3	Zinc finger protein 417 OS=Homo sapiens GN=ZNF417 PE=1 SV=2 - [ZN417_HUMAN]	0	4.7	2	1	1	1		575	65.6909	9.05615
O75541	Zinc finger protein 821 OS=Homo sapiens GN=ZNF821 PE=1 SV=3 - [ZN821_HUMAN]	0	5.1	1	1	1	1		412	46.7642	6.55127
O43149	Zinc finger ZZ-type and EF-hand domain-containing protein 1 OS=Homo sapiens GN=ZZEF1 PE=1 SV=6 - [ZZEF1_HUMAN]	0	1.42	1	1	1	1		2961	330.864	5.94775
