# Supplementary material for: Insights into Biomechanical and Proteomic Characteristics of Small Diameter Vascular Grafts Utilizing the Human Umbilical Artery
Source: Biomedicines. 2020 Aug 10;8(8):280. doi: 10.3390/biomedicines8080280 (PMC7460081; doi:10.3390/biomedicines8080280)
Supplement: Supplementary file 1 [file biomedicines-08-00280-s001.zip › Supplementary files/Table S6_Decel hUA sample 1.xlsx]

## Sheet: Sheet1
Accession	Description	Score	Coverage	# Proteins	# Unique Peptides	# Peptides	# PSMs	Area	# AAs	MW [kDa]	calc. pI
P62736	Actin, aortic smooth muscle OS=Homo sapiens GN=ACTA2 PE=1 SV=1 - [ACTA_HUMAN]	5114.31	63.13	2	11	18	1735	51977479503	377	41.9818	5.38916
P21333	Filamin-A OS=Homo sapiens GN=FLNA PE=1 SV=4 - [FLNA_HUMAN]	1644.47	48.09	1	68	71	531	4.29833e+09	2647	280.564	6.06201
P60709	Actin, cytoplasmic 1 OS=Homo sapiens GN=ACTB PE=1 SV=1 - [ACTB_HUMAN]	1354.83	56.8	3	8	16	543	23283998792	375	41.7097	5.47803
P12111	Collagen alpha-3(VI) chain OS=Homo sapiens GN=COL6A3 PE=1 SV=5 - [CO6A3_HUMAN]	1283.65	37.05	1	68	68	344	3.23301e+09	3177	343.457	6.68311
Q562R1	Beta-actin-like protein 2 OS=Homo sapiens GN=ACTBL2 PE=1 SV=2 - [ACTBL_HUMAN]	969.583	18.35	1	2	7	383	1.61673e+10	376	41.976	5.59229
P98160	Basement membrane-specific heparan sulfate proteoglycan core protein OS=Homo sapiens GN=HSPG2 PE=1 SV=4 - [PGBM_HUMAN]	890.725	39.92	1	75	75	212	1.14171e+09	4391	468.532	6.50732
A5A3E0	POTE ankyrin domain family member F OS=Homo sapiens GN=POTEF PE=1 SV=2 - [POTEF_HUMAN]	873.192	6.7	3	1	4	255	1.61459e+10	1075	121.367	6.20166
P35749	Myosin-11 OS=Homo sapiens GN=MYH11 PE=1 SV=3 - [MYH11_HUMAN]	799.531	31.59	1	46	53	183	2.42405e+09	1972	227.199	5.50342
P02751	Fibronectin OS=Homo sapiens GN=FN1 PE=1 SV=4 - [FINC_HUMAN]	524.972	37.51	1	53	53	122	1.223e+09	2386	262.46	5.70654
P12109	Collagen alpha-1(VI) chain OS=Homo sapiens GN=COL6A1 PE=1 SV=3 - [CO6A1_HUMAN]	477.045	35.6	1	18	18	161	3.11454e+09	1028	108.462	5.42725
P17661	Desmin OS=Homo sapiens GN=DES PE=1 SV=3 - [DESM_HUMAN]	451.977	50.64	1	17	18	160	3.21024e+09	470	53.5032	5.2749
P35579	Myosin-9 OS=Homo sapiens GN=MYH9 PE=1 SV=4 - [MYH9_HUMAN]	396.741	28.62	2	33	39	90	1.55403e+09	1960	226.392	5.60498
Q14315	Filamin-C OS=Homo sapiens GN=FLNC PE=1 SV=3 - [FLNC_HUMAN]	365.878	36.37	1	44	47	84	7.86851e+08	2725	290.841	5.97314
P08670	Vimentin OS=Homo sapiens GN=VIM PE=1 SV=4 - [VIME_HUMAN]	338.248	33.48	2	12	13	127	2.93176e+09	466	53.6191	5.12256
Q9Y490	Talin-1 OS=Homo sapiens GN=TLN1 PE=1 SV=3 - [TLN1_HUMAN]	313.704	38.8	1	43	45	77	1.21726e+08	2541	269.599	6.07471
P35580	Myosin-10 OS=Homo sapiens GN=MYH10 PE=1 SV=3 - [MYH10_HUMAN]	301.901	26.42	1	27	34	68	1.25974e+09	1976	228.858	5.5415
P12110	Collagen alpha-2(VI) chain OS=Homo sapiens GN=COL6A2 PE=1 SV=4 - [CO6A2_HUMAN]	290.695	21.79	1	12	12	71	2.12272e+09	1019	108.512	6.21436
Q14204	Cytoplasmic dynein 1 heavy chain 1 OS=Homo sapiens GN=DYNC1H1 PE=1 SV=5 - [DYHC1_HUMAN]	261.797	21.78	1	60	60	72	5.14711e+07	4646	532.072	6.40479
P46940	Ras GTPase-activating-like protein IQGAP1 OS=Homo sapiens GN=IQGAP1 PE=1 SV=1 - [IQGA1_HUMAN]	242.29	42.61	1	39	39	53	1.82251e+08	1657	189.134	6.48096
Q15149	Plectin OS=Homo sapiens GN=PLEC PE=1 SV=3 - [PLEC_HUMAN]	238.079	18.62	1	48	50	61	6.54611e+07	4684	531.466	5.96045
Q71U36	Tubulin alpha-1A chain OS=Homo sapiens GN=TUBA1A PE=1 SV=1 - [TBA1A_HUMAN]	218.983	59.65	3	7	14	53	1.62558e+09	451	50.1036	5.05908
P21980	Protein-glutamine gamma-glutamyltransferase 2 OS=Homo sapiens GN=TGM2 PE=1 SV=2 - [TGM2_HUMAN]	200.341	47.45	1	17	17	53	7.76994e+08	687	77.2797	5.22412
O15061	Synemin OS=Homo sapiens GN=SYNM PE=1 SV=2 - [SYNEM_HUMAN]	196.758	37.25	1	32	32	46	2.41125e+08	1565	172.663	5.16064
P07437	Tubulin beta chain OS=Homo sapiens GN=TUBB PE=1 SV=2 - [TBB5_HUMAN]	189.652	66.67	3	4	17	49	1.58602e+09	444	49.639	4.89404
P68371	Tubulin beta-4B chain OS=Homo sapiens GN=TUBB4B PE=1 SV=1 - [TBB4B_HUMAN]	178.497	63.82	4	3	16	43	1.49284e+09	445	49.799	4.89404
O15230	Laminin subunit alpha-5 OS=Homo sapiens GN=LAMA5 PE=1 SV=8 - [LAMA5_HUMAN]	176.435	14.05	2	26	26	38	1.13512e+08	3695	399.479	7.02002
Q15063	Periostin OS=Homo sapiens GN=POSTN PE=1 SV=2 - [POSTN_HUMAN]	174.463	42.22	1	19	19	45	2.76441e+08	836	93.2553	7.53271
P20774	Mimecan OS=Homo sapiens GN=OGN PE=1 SV=1 - [MIME_HUMAN]	169.998	30.2	1	7	7	38	1.24836e+09	298	33.9009	5.63037
Q13885	Tubulin beta-2A chain OS=Homo sapiens GN=TUBB2A PE=1 SV=1 - [TBB2A_HUMAN]	161.333	63.82	2	6	16	40	1.58602e+09	445	49.875	4.89404
P68366	Tubulin alpha-4A chain OS=Homo sapiens GN=TUBA4A PE=1 SV=1 - [TBA4A_HUMAN]	158.81	37.95	2	3	10	37	1.39525e+09	448	49.8924	5.05908
P68104	Elongation factor 1-alpha 1 OS=Homo sapiens GN=EEF1A1 PE=1 SV=1 - [EF1A1_HUMAN]	158.779	45.67	3	10	10	34	5.79305e+08	462	50.1091	9.01221
Q16363	Laminin subunit alpha-4 OS=Homo sapiens GN=LAMA4 PE=1 SV=4 - [LAMA4_HUMAN]	154.898	15.74	1	19	19	38	1.77421e+08	1823	202.397	6.27783
P12814	Alpha-actinin-1 OS=Homo sapiens GN=ACTN1 PE=1 SV=2 - [ACTN1_HUMAN]	154.198	37.22	2	15	26	42	2.78553e+08	892	102.993	5.41455
Q00610	Clathrin heavy chain 1 OS=Homo sapiens GN=CLTC PE=1 SV=5 - [CLH1_HUMAN]	148.796	27.1	2	26	26	36	9.32584e+07	1675	191.493	5.69385
P21810	Biglycan OS=Homo sapiens GN=BGN PE=1 SV=2 - [PGS1_HUMAN]	146.144	38.86	1	9	9	37	6.61198e+08	368	41.6275	7.51807
Q99715	Collagen alpha-1(XII) chain OS=Homo sapiens GN=COL12A1 PE=1 SV=2 - [COCA1_HUMAN]	144.991	18.48	1	30	30	38	1.16382e+08	3063	332.941	5.52881
P04406	Glyceraldehyde-3-phosphate dehydrogenase OS=Homo sapiens GN=GAPDH PE=1 SV=3 - [G3P_HUMAN]	144.969	51.94	1	8	8	34	1.02024e+09	335	36.0304	8.45557
O43707	Alpha-actinin-4 OS=Homo sapiens GN=ACTN4 PE=1 SV=2 - [ACTN4_HUMAN]	139.007	38.86	2	15	24	37	2.64218e+08	911	104.788	5.43994
P55268	Laminin subunit beta-2 OS=Homo sapiens GN=LAMB2 PE=1 SV=2 - [LAMB2_HUMAN]	137.991	16.3	1	17	17	32	4.21137e+08	1798	195.854	6.52197
P39060	Collagen alpha-1(XVIII) chain OS=Homo sapiens GN=COL18A1 PE=1 SV=5 - [COIA1_HUMAN]	137.311	14.2	1	12	12	28	4.01576e+08	1754	178.077	6.01123
P14543	Nidogen-1 OS=Homo sapiens GN=NID1 PE=1 SV=3 - [NID1_HUMAN]	135.84	38.17	1	22	23	38	3.90367e+08	1247	136.291	5.2876
P06733	Alpha-enolase OS=Homo sapiens GN=ENO1 PE=1 SV=2 - [ENOA_HUMAN]	134.922	46.31	3	11	11	32	4.83165e+08	434	47.1393	7.38623
P04792	Heat shock protein beta-1 OS=Homo sapiens GN=HSPB1 PE=1 SV=2 - [HSPB1_HUMAN]	130.852	61.95	1	7	7	29	1.71196e+09	205	22.7685	6.40479
Q05707	Collagen alpha-1(XIV) chain OS=Homo sapiens GN=COL14A1 PE=1 SV=3 - [COEA1_HUMAN]	130.671	25.56	1	24	24	33	1.69949e+08	1796	193.394	5.30029
P24821	Tenascin OS=Homo sapiens GN=TNC PE=1 SV=3 - [TENA_HUMAN]	130.642	22.85	1	24	24	32	1.03542e+08	2201	240.7	4.89404
P51911	Calponin-1 OS=Homo sapiens GN=CNN1 PE=1 SV=2 - [CNN1_HUMAN]	127.955	54.21	1	9	9	27	1.66315e+09	297	33.1496	9.0708
O75083	WD repeat-containing protein 1 OS=Homo sapiens GN=WDR1 PE=1 SV=4 - [WDR1_HUMAN]	124.847	48.51	1	14	14	27	3.84928e+08	606	66.1519	6.65381
Q9NZN4	EH domain-containing protein 2 OS=Homo sapiens GN=EHD2 PE=1 SV=2 - [EHD2_HUMAN]	122.633	50.09	1	15	15	30	1.95807e+08	543	61.1227	6.45557
P11532	Dystrophin OS=Homo sapiens GN=DMD PE=1 SV=3 - [DMD_HUMAN]	114.736	13.87	1	28	28	31	1.10377e+08	3685	426.484	5.88428
P69905	Hemoglobin subunit alpha OS=Homo sapiens GN=HBA1 PE=1 SV=2 - [HBA_HUMAN]	114.509	57.75	1	6	6	31	2.17341e+09	142	15.2479	8.67529
O00159	Unconventional myosin-Ic OS=Homo sapiens GN=MYO1C PE=1 SV=4 - [MYO1C_HUMAN]	113.991	30.2	1	21	21	29	1.12522e+08	1063	121.606	9.40771
Q9HBL0	Tensin-1 OS=Homo sapiens GN=TNS1 PE=1 SV=2 - [TENS1_HUMAN]	113.88	23.34	1	18	18	26	1.55432e+08	1735	185.586	7.75244
P07942	Laminin subunit beta-1 OS=Homo sapiens GN=LAMB1 PE=1 SV=2 - [LAMB1_HUMAN]	111.079	16.91	1	15	15	28	1.52705e+08	1786	197.909	4.94482
P14618	Pyruvate kinase PKM OS=Homo sapiens GN=PKM PE=1 SV=4 - [KPYM_HUMAN]	110.578	40.87	1	13	13	25	3.03771e+08	531	57.9	7.84033
P08123	Collagen alpha-2(I) chain OS=Homo sapiens GN=COL1A2 PE=1 SV=7 - [CO1A2_HUMAN]	109.924	8.71	1	8	8	53	5.79505e+07	1366	129.235	8.95361
P07585	Decorin OS=Homo sapiens GN=DCN PE=1 SV=1 - [PGS2_HUMAN]	109.042	31.48	1	8	8	33	1.55883e+09	359	39.7218	8.54346
P13611	Versican core protein OS=Homo sapiens GN=VCAN PE=1 SV=3 - [CSPG2_HUMAN]	106.722	5.54	1	9	9	25	1.27051e+09	3396	372.59	4.51318
P50454	Serpin H1 OS=Homo sapiens GN=SERPINH1 PE=1 SV=2 - [SERPH_HUMAN]	106.526	45.69	1	13	13	23	1.76888e+08	418	46.4112	8.68994
Q15582	Transforming growth factor-beta-induced protein ig-h3 OS=Homo sapiens GN=TGFBI PE=1 SV=1 - [BGH3_HUMAN]	106.038	36.02	1	12	12	26	1.0284e+08	683	74.634	7.7085
P11047	Laminin subunit gamma-1 OS=Homo sapiens GN=LAMC1 PE=1 SV=3 - [LAMC1_HUMAN]	105.406	15.41	1	16	16	27	2.58313e+08	1609	177.489	5.12256
Q09666	Neuroblast differentiation-associated protein AHNAK OS=Homo sapiens GN=AHNAK PE=1 SV=2 - [AHNK_HUMAN]	101.199	12.29	1	24	24	25	7.21414e+07	5890	628.699	6.15088
P02452	Collagen alpha-1(I) chain OS=Homo sapiens GN=COL1A1 PE=1 SV=5 - [CO1A1_HUMAN]	92.9796	7.04	1	8	8	55	1.32598e+07	1464	138.857	5.79541
P54652	Heat shock-related 70 kDa protein 2 OS=Homo sapiens GN=HSPA2 PE=1 SV=1 - [HSP72_HUMAN]	90.5668	38.65	2	10	14	26	2.39876e+08	639	69.9779	5.74463
P18206	Vinculin OS=Homo sapiens GN=VCL PE=1 SV=4 - [VINC_HUMAN]	88.2898	19.49	1	11	11	19	7.14185e+07	1134	123.722	5.65576
O75369	Filamin-B OS=Homo sapiens GN=FLNB PE=1 SV=2 - [FLNB_HUMAN]	88.1886	12.87	1	14	17	26	7.14287e+08	2602	277.99	5.73193
Q9BUF5	Tubulin beta-6 chain OS=Homo sapiens GN=TUBB6 PE=1 SV=1 - [TBB6_HUMAN]	84.9891	52.91	2	8	13	23	7.80236e+08	446	49.825	4.88135
P51884	Lumican OS=Homo sapiens GN=LUM PE=1 SV=2 - [LUM_HUMAN]	82.7011	28.99	1	6	6	21	6.75219e+08	338	38.4048	6.60986
Q8WX93	Palladin OS=Homo sapiens GN=PALLD PE=1 SV=3 - [PALLD_HUMAN]	81.5607	14.32	1	9	9	21	2.36609e+08	1383	150.47	7.09326
Q9NR12	PDZ and LIM domain protein 7 OS=Homo sapiens GN=PDLIM7 PE=1 SV=1 - [PDLI7_HUMAN]	79.2958	31.73	1	8	8	19	3.47301e+08	457	49.8126	8.41162
Q93052	Lipoma-preferred partner OS=Homo sapiens GN=LPP PE=1 SV=1 - [LPP_HUMAN]	78.8331	43.63	1	10	10	18	2.80297e+08	612	65.7038	7.37158
Q9BX66	Sorbin and SH3 domain-containing protein 1 OS=Homo sapiens GN=SORBS1 PE=1 SV=3 - [SRBS1_HUMAN]	78.1404	16.64	1	12	12	20	1.0485e+08	1292	142.426	6.84424
Q01813	ATP-dependent 6-phosphofructokinase, platelet type OS=Homo sapiens GN=PFKP PE=1 SV=2 - [PFKAP_HUMAN]	77.6088	31.63	1	14	15	20	1.22056e+08	784	85.5415	7.54736
P13639	Elongation factor 2 OS=Homo sapiens GN=EEF2 PE=1 SV=4 - [EF2_HUMAN]	76.5493	24.36	1	13	13	18	3.00293e+07	858	95.277	6.82959
P02675	Fibrinogen beta chain OS=Homo sapiens GN=FGB PE=1 SV=2 - [FIBB_HUMAN]	74.9019	37.07	1	11	11	18	2.96312e+08	491	55.8923	8.26514
P11216	Glycogen phosphorylase, brain form OS=Homo sapiens GN=PYGB PE=1 SV=5 - [PYGB_HUMAN]	74.7429	25.39	3	15	15	20	7.89824e+07	843	96.6345	6.85889
Q15124	Phosphoglucomutase-like protein 5 OS=Homo sapiens GN=PGM5 PE=1 SV=2 - [PGM5_HUMAN]	72.944	24.69	1	8	8	16	1.93035e+08	567	62.1857	7.21045
Q15746	Myosin light chain kinase, smooth muscle OS=Homo sapiens GN=MYLK PE=1 SV=4 - [MYLK_HUMAN]	70.7607	10.87	1	12	12	21	1.65276e+08	1914	210.583	6.15088
P05783	Keratin, type I cytoskeletal 18 OS=Homo sapiens GN=KRT18 PE=1 SV=2 - [K1C18_HUMAN]	66.1008	40	1	9	9	15	2.38123e+08	430	48.0285	5.45264
Q16555	Dihydropyrimidinase-related protein 2 OS=Homo sapiens GN=DPYSL2 PE=1 SV=1 - [DPYL2_HUMAN]	66.0366	43.36	1	12	13	17	8.67533e+07	572	62.2546	6.37939
P55083	Microfibril-associated glycoprotein 4 OS=Homo sapiens GN=MFAP4 PE=1 SV=2 - [MFAP4_HUMAN]	63.814	30.98	1	3	3	15	4.44827e+08	255	28.6299	5.63037
P02679	Fibrinogen gamma chain OS=Homo sapiens GN=FGG PE=1 SV=3 - [FIBG_HUMAN]	62.5265	32.45	1	7	7	15	3.27396e+08	453	51.4789	5.61768
P17655	Calpain-2 catalytic subunit OS=Homo sapiens GN=CAPN2 PE=1 SV=6 - [CAN2_HUMAN]	60.6149	28	1	9	9	13	4.30592e+07	700	79.9448	4.98291
Q14195	Dihydropyrimidinase-related protein 3 OS=Homo sapiens GN=DPYSL3 PE=1 SV=1 - [DPYL3_HUMAN]	59.5482	44.21	1	11	12	18	2.06613e+08	570	61.9241	6.49365
P02511	Alpha-crystallin B chain OS=Homo sapiens GN=CRYAB PE=1 SV=2 - [CRYAB_HUMAN]	58.2744	42.86	1	4	4	11	2.17062e+08	175	20.1464	7.32764
P04844	Dolichyl-diphosphooligosaccharide--protein glycosyltransferase subunit 2 OS=Homo sapiens GN=RPN2 PE=1 SV=3 - [RPN2_HUMAN]	57.9914	41.2	1	12	12	15	4.22963e+07	631	69.241	5.69385
P23142	Fibulin-1 OS=Homo sapiens GN=FBLN1 PE=1 SV=4 - [FBLN1_HUMAN]	57.4692	15.65	1	6	6	12	6.86304e+08	703	77.1624	5.22412
P51888	Prolargin OS=Homo sapiens GN=PRELP PE=1 SV=1 - [PRELP_HUMAN]	56.9779	21.47	1	6	6	16	6.45312e+08	382	43.7822	9.37842
Q9GZM7	Tubulointerstitial nephritis antigen-like OS=Homo sapiens GN=TINAGL1 PE=1 SV=1 - [TINAL_HUMAN]	55.7851	44.75	1	10	10	15	1.62791e+08	467	52.353	6.99072
P06396	Gelsolin OS=Homo sapiens GN=GSN PE=1 SV=1 - [GELS_HUMAN]	55.4663	24.04	1	8	8	14	1.39316e+08	782	85.6442	6.27783
P25705	ATP synthase subunit alpha, mitochondrial OS=Homo sapiens GN=ATP5A1 PE=1 SV=1 - [ATPA_HUMAN]	54.9755	25.5	1	8	8	12	1.00575e+08	553	59.7136	9.12939
O43294	Transforming growth factor beta-1-induced transcript 1 protein OS=Homo sapiens GN=TGFB1I1 PE=1 SV=2 - [TGFI1_HUMAN]	54.8467	37.96	1	9	9	15	9.60139e+07	461	49.7818	7.03467
P07996	Thrombospondin-1 OS=Homo sapiens GN=THBS1 PE=1 SV=2 - [TSP1_HUMAN]	52.4146	15.9	2	11	13	17	1.53997e+08	1170	129.3	4.94482
P55072	Transitional endoplasmic reticulum ATPase OS=Homo sapiens GN=VCP PE=1 SV=4 - [TERA_HUMAN]	52.3774	20.84	1	9	9	14	3.3927e+07	806	89.2657	5.26221
Q99832	T-complex protein 1 subunit eta OS=Homo sapiens GN=CCT7 PE=1 SV=2 - [TCPH_HUMAN]	52.3172	32.23	1	9	9	13	4.39415e+07	543	59.3289	7.6499
P58107	Epiplakin OS=Homo sapiens GN=EPPK1 PE=1 SV=2 - [EPIPL_HUMAN]	51.2562	15.54	1	6	8	11	5.34128e+07	5090	555.279	5.60498
P08572	Collagen alpha-2(IV) chain OS=Homo sapiens GN=COL4A2 PE=1 SV=4 - [CO4A2_HUMAN]	50.8741	8.7	1	7	7	17	4.76778e+08	1712	167.449	8.66064
Q16853	Membrane primary amine oxidase OS=Homo sapiens GN=AOC3 PE=1 SV=3 - [AOC3_HUMAN]	50.5545	15.6	1	7	7	11	6.35792e+07	763	84.5683	6.52197
P05787	Keratin, type II cytoskeletal 8 OS=Homo sapiens GN=KRT8 PE=1 SV=7 - [K2C8_HUMAN]	50.044	37.47	1	10	10	14	1.69452e+08	483	53.6711	5.59229
P35555	Fibrillin-1 OS=Homo sapiens GN=FBN1 PE=1 SV=3 - [FBN1_HUMAN]	49.6745	4.49	1	6	7	13	1.52472e+08	2871	312.022	4.93213
P11142	Heat shock cognate 71 kDa protein OS=Homo sapiens GN=HSPA8 PE=1 SV=1 - [HSP7C_HUMAN]	49.2088	26.32	2	5	9	13	1.88235e+08	646	70.8542	5.51611
Q14112	Nidogen-2 OS=Homo sapiens GN=NID2 PE=1 SV=3 - [NID2_HUMAN]	48.1637	10.11	1	6	7	12	1.41924e+08	1375	151.158	5.2876
P04275	von Willebrand factor OS=Homo sapiens GN=VWF PE=1 SV=4 - [VWF_HUMAN]	48.1332	6.36	1	11	11	13	2.56366e+07	2813	309.058	5.47803
P30837	Aldehyde dehydrogenase X, mitochondrial OS=Homo sapiens GN=ALDH1B1 PE=1 SV=3 - [AL1B1_HUMAN]	47.7329	25.53	1	9	9	12	8.89173e+07	517	57.1702	6.80029
Q9BZQ8	Protein Niban OS=Homo sapiens GN=FAM129A PE=1 SV=1 - [NIBAN_HUMAN]	45.6592	16.38	1	8	8	11	1.63449e+08	928	103.07	4.77979
Q96AC1	Fermitin family homolog 2 OS=Homo sapiens GN=FERMT2 PE=1 SV=1 - [FERM2_HUMAN]	45.6587	20	2	7	7	12	3.66261e+07	680	77.8106	6.69775
P16112	Aggrecan core protein OS=Homo sapiens GN=ACAN PE=1 SV=2 - [PGCA_HUMAN]	44.6274	7.66	1	9	9	11	1.09626e+08	2415	250.04	4.18311
Q6NZI2	Caveolae-associated protein 1 OS=Homo sapiens GN=CAVIN1 PE=1 SV=1 - [CAVN1_HUMAN]	44.2343	20	1	5	5	11	3.90759e+08	390	43.4498	5.60498
P21399	Cytoplasmic aconitate hydratase OS=Homo sapiens GN=ACO1 PE=1 SV=3 - [ACOC_HUMAN]	43.6373	20.92	1	9	9	10	3.42678e+07	889	98.3366	6.68311
P48735	Isocitrate dehydrogenase [NADP], mitochondrial OS=Homo sapiens GN=IDH2 PE=1 SV=2 - [IDHP_HUMAN]	43.0972	31.64	1	11	11	12	7.67872e+07	452	50.8769	8.68994
Q14697	Neutral alpha-glucosidase AB OS=Homo sapiens GN=GANAB PE=1 SV=3 - [GANAB_HUMAN]	42.5526	22.67	1	9	9	10	5.70372e+07	944	106.807	6.13818
P46821	Microtubule-associated protein 1B OS=Homo sapiens GN=MAP1B PE=1 SV=2 - [MAP1B_HUMAN]	41.7844	8.23	1	9	9	11	2.7657e+07	2468	270.468	4.80518
P13645	Keratin, type I cytoskeletal 10 OS=Homo sapiens GN=KRT10 PE=1 SV=6 - [K1C10_HUMAN]	40.997	19.52	1	6	6	10	1.54639e+07	584	58.7917	5.21143
P02462	Collagen alpha-1(IV) chain OS=Homo sapiens GN=COL4A1 PE=1 SV=3 - [CO4A1_HUMAN]	40.8948	5.15	1	4	4	12	4.73907e+08	1669	160.514	8.27979
P07900	Heat shock protein HSP 90-alpha OS=Homo sapiens GN=HSP90AA1 PE=1 SV=5 - [HS90A_HUMAN]	40.5801	19.4	5	4	9	12	9.00895e+07	732	84.6067	5.021
P35573	Glycogen debranching enzyme OS=Homo sapiens GN=AGL PE=1 SV=3 - [GDE_HUMAN]	40.5739	12.53	1	10	10	11	1.54268e+07	1532	174.652	6.75635
P08238	Heat shock protein HSP 90-beta OS=Homo sapiens GN=HSP90AB1 PE=1 SV=4 - [HS90B_HUMAN]	40.5574	24.31	6	6	11	12	9.00895e+07	724	83.2121	5.03369
Q9ULV4	Coronin-1C OS=Homo sapiens GN=CORO1C PE=1 SV=1 - [COR1C_HUMAN]	40.1836	23.63	1	6	6	11	2.01647e+08	474	53.2151	7.07861
P27797	Calreticulin OS=Homo sapiens GN=CALR PE=1 SV=1 - [CALR_HUMAN]	39.7742	33.09	1	6	6	9	3.65665e+07	417	48.1118	4.43701
P50395	Rab GDP dissociation inhibitor beta OS=Homo sapiens GN=GDI2 PE=1 SV=2 - [GDIB_HUMAN]	39.2654	19.78	1	3	6	8	2.00049e+07	445	50.6309	6.46826
Q6PCB0	von Willebrand factor A domain-containing protein 1 OS=Homo sapiens GN=VWA1 PE=1 SV=1 - [VWA1_HUMAN]	39.1823	18.88	1	4	4	8	3.12677e+07	445	46.7753	7.6792
Q04446	1,4-alpha-glucan-branching enzyme OS=Homo sapiens GN=GBE1 PE=1 SV=3 - [GLGB_HUMAN]	38.6228	21.08	1	7	7	8	3.39156e+07	702	80.4226	6.31592
P47755	F-actin-capping protein subunit alpha-2 OS=Homo sapiens GN=CAPZA2 PE=1 SV=3 - [CAZA2_HUMAN]	38.2552	40.21	2	7	7	9	7.46294e+07	286	32.9286	5.84619
Q9UMS6	Synaptopodin-2 OS=Homo sapiens GN=SYNPO2 PE=1 SV=2 - [SYNP2_HUMAN]	37.5568	16.19	1	10	10	12	1.46465e+08	1093	117.441	8.57275
O15144	Actin-related protein 2/3 complex subunit 2 OS=Homo sapiens GN=ARPC2 PE=1 SV=1 - [ARPC2_HUMAN]	37.3177	31	1	4	4	8	3.13588e+07	300	34.3115	7.35693
P02545	Prelamin-A/C OS=Homo sapiens GN=LMNA PE=1 SV=1 - [LMNA_HUMAN]	37.034	19.28	1	6	6	10	2.15698e+08	664	74.0947	7.02002
P40227	T-complex protein 1 subunit zeta OS=Homo sapiens GN=CCT6A PE=1 SV=3 - [TCPZ_HUMAN]	36.7576	21.85	1	6	6	9	2.96062e+07	531	57.9876	6.68311
Q9H4M9	EH domain-containing protein 1 OS=Homo sapiens GN=EHD1 PE=1 SV=2 - [EHD1_HUMAN]	36.1927	38.2	1	6	11	11	5.05745e+07	534	60.5887	6.82959
P23528	Cofilin-1 OS=Homo sapiens GN=CFL1 PE=1 SV=3 - [COF1_HUMAN]	35.2244	35.54	2	5	5	8	8.40294e+07	166	18.4907	8.08936
P00338	L-lactate dehydrogenase A chain OS=Homo sapiens GN=LDHA PE=1 SV=2 - [LDHA_HUMAN]	34.715	41.87	2	8	8	11	5.086e+07	332	36.6654	8.26514
Q15019	Septin-2 OS=Homo sapiens GN=SEPT2 PE=1 SV=1 - [SEPT2_HUMAN]	34.6511	31.3	1	6	6	7	6.3134e+07	361	41.4613	6.59521
P13010	X-ray repair cross-complementing protein 5 OS=Homo sapiens GN=XRCC5 PE=1 SV=3 - [XRCC5_HUMAN]	34.5203	28.28	1	8	8	9	1.30092e+07	732	82.6523	5.80811
P30153	Serine/threonine-protein phosphatase 2A 65 kDa regulatory subunit A alpha isoform OS=Homo sapiens GN=PPP2R1A PE=1 SV=4 - [2AAA_HUMAN]	34.4038	20.37	2	7	7	8	2.19965e+07	589	65.2669	5.10986
P39023	60S ribosomal protein L3 OS=Homo sapiens GN=RPL3 PE=1 SV=2 - [RL3_HUMAN]	34.1699	22.58	1	5	5	8	4.49456e+07	403	46.0798	10.1841
P61224	Ras-related protein Rap-1b OS=Homo sapiens GN=RAP1B PE=1 SV=1 - [RAP1B_HUMAN]	33.948	41.85	3	4	4	7	7.12159e+07	184	20.8116	5.78271
P24844	Myosin regulatory light polypeptide 9 OS=Homo sapiens GN=MYL9 PE=1 SV=4 - [MYL9_HUMAN]	33.921	32.56	1	1	3	6	9.48455e+07	172	19.8144	4.91943
P04843	Dolichyl-diphosphooligosaccharide--protein glycosyltransferase subunit 1 OS=Homo sapiens GN=RPN1 PE=1 SV=1 - [RPN1_HUMAN]	33.7593	23.72	1	9	9	9	3.12522e+07	607	68.5268	6.37939
O00339	Matrilin-2 OS=Homo sapiens GN=MATN2 PE=1 SV=4 - [MATN2_HUMAN]	33.7562	14.12	1	8	8	9	5.79038e+07	956	106.767	6.26514
P19105	Myosin regulatory light chain 12A OS=Homo sapiens GN=MYL12A PE=1 SV=2 - [ML12A_HUMAN]	33.646	45.03	2	3	5	7	6.51132e+07	171	19.7815	4.80518
Q9NZM1	Myoferlin OS=Homo sapiens GN=MYOF PE=1 SV=1 - [MYOF_HUMAN]	33.589	6.5	1	9	9	9	2.04489e+07	2061	234.561	6.17627
P84243	Histone H3.3 OS=Homo sapiens GN=H3F3A PE=1 SV=2 - [H33_HUMAN]	33.0478	23.53	1	1	1	6	5.63564e+08	136	15.3185	11.2681
Q14847	LIM and SH3 domain protein 1 OS=Homo sapiens GN=LASP1 PE=1 SV=2 - [LASP1_HUMAN]	32.8831	32.95	1	5	5	6	1.29799e+08	261	29.6982	7.04932
P60981	Destrin OS=Homo sapiens GN=DSTN PE=1 SV=3 - [DEST_HUMAN]	32.4754	35.15	1	4	4	8	1.882e+08	165	18.4935	7.85498
P35609	Alpha-actinin-2 OS=Homo sapiens GN=ACTN2 PE=1 SV=1 - [ACTN2_HUMAN]	32.1991	15.1	2	1	9	13	1.82784e+08	894	103.788	5.45264
P31150	Rab GDP dissociation inhibitor alpha OS=Homo sapiens GN=GDI1 PE=1 SV=2 - [GDIA_HUMAN]	30.7042	19.02	1	2	5	6	1.94838e+07	447	50.5501	5.13525
P84077	ADP-ribosylation factor 1 OS=Homo sapiens GN=ARF1 PE=1 SV=2 - [ARF1_HUMAN]	30.6905	50.28	3	3	5	7	8.77926e+07	181	20.6837	6.80029
Q01995	Transgelin OS=Homo sapiens GN=TAGLN PE=1 SV=4 - [TAGL_HUMAN]	30.6538	25.37	1	4	4	8	3.85231e+08	201	22.5964	8.83643
Q12805	EGF-containing fibulin-like extracellular matrix protein 1 OS=Homo sapiens GN=EFEMP1 PE=1 SV=2 - [FBLN3_HUMAN]	30.5368	10.95	1	3	3	8	1.37253e+08	493	54.6042	5.07178
P39656	Dolichyl-diphosphooligosaccharide--protein glycosyltransferase 48 kDa subunit OS=Homo sapiens GN=DDOST PE=1 SV=4 - [OST48_HUMAN]	30.5073	17.32	1	4	4	8	1.6479e+07	456	50.769	6.55127
P10768	S-formylglutathione hydrolase OS=Homo sapiens GN=ESD PE=1 SV=2 - [ESTD_HUMAN]	30.4742	42.91	1	6	6	8	2.90981e+07	282	31.4425	7.02002
P30041	Peroxiredoxin-6 OS=Homo sapiens GN=PRDX6 PE=1 SV=3 - [PRDX6_HUMAN]	30.3272	38.39	1	6	6	8	7.45112e+07	224	25.0192	6.37939
P40939	Trifunctional enzyme subunit alpha, mitochondrial OS=Homo sapiens GN=HADHA PE=1 SV=2 - [ECHA_HUMAN]	29.9277	16.38	1	6	6	7	3.6013e+07	763	82.9469	9.0415
Q13418	Integrin-linked protein kinase OS=Homo sapiens GN=ILK PE=1 SV=2 - [ILK_HUMAN]	29.5311	33.19	1	8	8	8	1.02369e+08	452	51.3859	8.07471
P22314	Ubiquitin-like modifier-activating enzyme 1 OS=Homo sapiens GN=UBA1 PE=1 SV=3 - [UBA1_HUMAN]	29.0574	13.42	1	7	7	7	1.31787e+07	1058	117.774	5.75732
P12277	Creatine kinase B-type OS=Homo sapiens GN=CKB PE=1 SV=1 - [KCRB_HUMAN]	28.1845	30.97	1	6	6	7	3.37013e+07	381	42.6173	5.59229
P40261	Nicotinamide N-methyltransferase OS=Homo sapiens GN=NNMT PE=1 SV=1 - [NNMT_HUMAN]	28.0136	31.06	1	5	5	6	4.76006e+07	264	29.5551	5.74463
P07384	Calpain-1 catalytic subunit OS=Homo sapiens GN=CAPN1 PE=1 SV=1 - [CAN1_HUMAN]	27.8919	22.41	1	8	8	10	5.12685e+07	714	81.8382	5.66846
Q16777	Histone H2A type 2-C OS=Homo sapiens GN=HIST2H2AC PE=1 SV=4 - [H2A2C_HUMAN]	27.8523	37.21	2	1	2	6	7.39601e+07	129	13.9798	10.9019
Q9UGT4	Sushi domain-containing protein 2 OS=Homo sapiens GN=SUSD2 PE=1 SV=1 - [SUSD2_HUMAN]	27.5376	16.42	1	6	6	7	3.03924e+07	822	90.1497	6.27783
Q15417	Calponin-3 OS=Homo sapiens GN=CNN3 PE=1 SV=1 - [CNN3_HUMAN]	27.4752	15.5	1	4	4	7	2.72172e+07	329	36.3908	6.04932
P27824	Calnexin OS=Homo sapiens GN=CANX PE=1 SV=2 - [CALX_HUMAN]	27.4254	15.54	1	6	6	7	5.34609e+07	592	67.5259	4.60205
P61158	Actin-related protein 3 OS=Homo sapiens GN=ACTR3 PE=1 SV=3 - [ARP3_HUMAN]	27.1053	38.04	3	8	8	12	1.0641e+08	418	47.341	5.88428
Q86VP6	Cullin-associated NEDD8-dissociated protein 1 OS=Homo sapiens GN=CAND1 PE=1 SV=2 - [CAND1_HUMAN]	26.9366	11.71	1	8	8	9	2.19501e+07	1230	136.289	5.78271
P48643	T-complex protein 1 subunit epsilon OS=Homo sapiens GN=CCT5 PE=1 SV=1 - [TCPE_HUMAN]	26.9077	26.25	1	6	6	6	2.72456e+07	541	59.6328	5.65576
P23634	Plasma membrane calcium-transporting ATPase 4 OS=Homo sapiens GN=ATP2B4 PE=1 SV=2 - [AT2B4_HUMAN]	26.8539	6.04	3	4	4	6	2.1674e+07	1241	137.833	6.59521
Q9NZN3	EH domain-containing protein 3 OS=Homo sapiens GN=EHD3 PE=1 SV=2 - [EHD3_HUMAN]	26.7895	24.86	2	3	8	8	4.40867e+07	535	60.8487	6.56592
Q9BTV4	Transmembrane protein 43 OS=Homo sapiens GN=TMEM43 PE=1 SV=1 - [TMM43_HUMAN]	26.5139	25	1	5	5	7	5.40925e+07	400	44.8472	8.1333
Q14767	Latent-transforming growth factor beta-binding protein 2 OS=Homo sapiens GN=LTBP2 PE=1 SV=3 - [LTBP2_HUMAN]	26.4686	6.32	1	4	4	10	5.0184e+07	1821	194.923	5.18604
P18085	ADP-ribosylation factor 4 OS=Homo sapiens GN=ARF4 PE=1 SV=3 - [ARF4_HUMAN]	26.4164	31.67	1	2	4	6	7.06082e+07	180	20.4977	7.13721
P17987	T-complex protein 1 subunit alpha OS=Homo sapiens GN=TCP1 PE=1 SV=1 - [TCPA_HUMAN]	26.1172	25	1	7	7	10	22815766	556	60.3056	6.11279
O60701	UDP-glucose 6-dehydrogenase OS=Homo sapiens GN=UGDH PE=1 SV=1 - [UGDH_HUMAN]	25.9882	22.87	1	6	6	7	3.20146e+07	494	54.9893	7.12256
P53618	Coatomer subunit beta OS=Homo sapiens GN=COPB1 PE=1 SV=3 - [COPB_HUMAN]	25.4763	9.86	1	5	5	6	1.62196e+07	953	107.074	6.04932
Q63ZY3	KN motif and ankyrin repeat domain-containing protein 2 OS=Homo sapiens GN=KANK2 PE=1 SV=1 - [KANK2_HUMAN]	25.2586	9.75	1	5	5	7	1.7352e+07	851	91.1179	5.63037
P12236	ADP/ATP translocase 3 OS=Homo sapiens GN=SLC25A6 PE=1 SV=4 - [ADT3_HUMAN]	25.1447	25.5	2	1	5	7	7.8543e+07	298	32.8452	9.74463
P20908	Collagen alpha-1(V) chain OS=Homo sapiens GN=COL5A1 PE=1 SV=3 - [CO5A1_HUMAN]	25.1315	5.55	1	6	6	7	5.49303e+07	1838	183.447	5.05908
P08237	ATP-dependent 6-phosphofructokinase, muscle type OS=Homo sapiens GN=PFKM PE=1 SV=2 - [PFKAM_HUMAN]	24.9793	16.28	1	6	7	7	3.08548e+07	780	85.1284	7.98682
Q16881	Thioredoxin reductase 1, cytoplasmic OS=Homo sapiens GN=TXNRD1 PE=1 SV=3 - [TRXR1_HUMAN]	24.9113	11.56	1	3	3	5	1.73516e+07	649	70.8622	7.38623
P09382	Galectin-1 OS=Homo sapiens GN=LGALS1 PE=1 SV=2 - [LEG1_HUMAN]	24.4123	31.11	1	2	2	6	1.61014e+08	135	14.7062	5.50342
Q9UBX5	Fibulin-5 OS=Homo sapiens GN=FBLN5 PE=1 SV=1 - [FBLN5_HUMAN]	24.4011	11.16	1	4	4	8	2.52964e+08	448	50.1467	4.729
P12235	ADP/ATP translocase 1 OS=Homo sapiens GN=SLC25A4 PE=1 SV=4 - [ADT1_HUMAN]	24.3589	25.5	2	2	5	7	7.33729e+07	298	33.0432	9.75928
P01024	Complement C3 OS=Homo sapiens GN=C3 PE=1 SV=2 - [CO3_HUMAN]	24.1127	4.33	1	4	4	7	7.73229e+07	1663	187.03	6.40479
P04899	Guanine nucleotide-binding protein G(i) subunit alpha-2 OS=Homo sapiens GN=GNAI2 PE=1 SV=3 - [GNAI2_HUMAN]	23.8276	19.72	2	3	4	6	3.37175e+07	355	40.4251	5.5415
Q71DI3	Histone H3.2 OS=Homo sapiens GN=HIST2H3A PE=1 SV=3 - [H32_HUMAN]	23.6551	23.53	1	1	1	5	1.03361e+08	136	15.3785	11.2681
P36578	60S ribosomal protein L4 OS=Homo sapiens GN=RPL4 PE=1 SV=5 - [RL4_HUMAN]	23.6326	16.16	1	5	5	5	5.28149e+07	427	47.6674	11.063
P14625	Endoplasmin OS=Homo sapiens GN=HSP90B1 PE=1 SV=1 - [ENPL_HUMAN]	23.5496	6.72	1	3	3	6	1.82328e+07	803	92.4113	4.84326
Q8WUM4	Programmed cell death 6-interacting protein OS=Homo sapiens GN=PDCD6IP PE=1 SV=1 - [PDC6I_HUMAN]	23.4409	9.68	1	5	5	6	1.84305e+07	868	95.9631	6.52197
P21291	Cysteine and glycine-rich protein 1 OS=Homo sapiens GN=CSRP1 PE=1 SV=3 - [CSRP1_HUMAN]	23.4047	36.79	1	4	4	7	5.06562e+08	193	20.5538	8.57275
Q07960	Rho GTPase-activating protein 1 OS=Homo sapiens GN=ARHGAP1 PE=1 SV=1 - [RHG01_HUMAN]	23.2667	25.51	1	6	6	6	2.68156e+07	439	50.4042	6.29053
P02671	Fibrinogen alpha chain OS=Homo sapiens GN=FGA PE=1 SV=2 - [FIBA_HUMAN]	23.1703	7.85	1	5	5	7	9.16017e+07	866	94.9144	6.01123
P08133	Annexin A6 OS=Homo sapiens GN=ANXA6 PE=1 SV=3 - [ANXA6_HUMAN]	22.9247	17.24	1	7	7	7	2.0384e+07	673	75.8256	5.60498
P35232	Prohibitin OS=Homo sapiens GN=PHB PE=1 SV=1 - [PHB_HUMAN]	22.7563	34.93	1	5	5	6	1.42162e+07	272	29.7859	5.75732
O43491	Band 4.1-like protein 2 OS=Homo sapiens GN=EPB41L2 PE=1 SV=1 - [E41L2_HUMAN]	22.6313	9.35	1	5	5	5	1.96246e+07	1005	112.519	5.43994
Q92626	Peroxidasin homolog OS=Homo sapiens GN=PXDN PE=1 SV=2 - [PXDN_HUMAN]	22.5893	8.05	1	6	6	6	1.8421e+07	1479	165.17	7.1665
P35556	Fibrillin-2 OS=Homo sapiens GN=FBN2 PE=1 SV=3 - [FBN2_HUMAN]	22.3338	2.71	1	4	5	6	4.44998e+07	2912	314.558	4.85596
P49327	Fatty acid synthase OS=Homo sapiens GN=FASN PE=1 SV=3 - [FAS_HUMAN]	22.3221	3.66	1	4	4	5	1.00487e+07	2511	273.254	6.44287
Q96KK5	Histone H2A type 1-H OS=Homo sapiens GN=HIST1H2AH PE=1 SV=3 - [H2A1H_HUMAN]	22.2875	37.5	10	1	2	5	6.34363e+07	128	13.8978	10.8872
Q15942	Zyxin OS=Homo sapiens GN=ZYX PE=1 SV=1 - [ZYX_HUMAN]	22.201	11.54	1	3	3	4	5.61712e+07	572	61.2382	6.66846
Q99829	Copine-1 OS=Homo sapiens GN=CPNE1 PE=1 SV=1 - [CPNE1_HUMAN]	21.9433	13.22	1	3	3	4	9.49156e+06	537	59.0215	5.8335
P68871	Hemoglobin subunit beta OS=Homo sapiens GN=HBB PE=1 SV=2 - [HBB_HUMAN]	21.9098	30.61	3	2	3	7	1.68437e+09	147	15.9883	7.28369
P04083	Annexin A1 OS=Homo sapiens GN=ANXA1 PE=1 SV=2 - [ANXA1_HUMAN]	21.8716	21.39	1	5	5	5	2.36806e+07	346	38.69	7.02002
P13861	cAMP-dependent protein kinase type II-alpha regulatory subunit OS=Homo sapiens GN=PRKAR2A PE=1 SV=2 - [KAP2_HUMAN]	21.8466	16.83	2	4	4	6	1.77418e+07	404	45.49	5.07178
P78371	T-complex protein 1 subunit beta OS=Homo sapiens GN=CCT2 PE=1 SV=4 - [TCPB_HUMAN]	21.8309	19.81	1	5	5	5	1.44687e+07	535	57.4521	6.45557
Q01518	Adenylyl cyclase-associated protein 1 OS=Homo sapiens GN=CAP1 PE=1 SV=5 - [CAP1_HUMAN]	21.6949	11.58	1	4	4	6	1.20964e+07	475	51.8687	8.06006
Q9UPN3	Microtubule-actin cross-linking factor 1, isoforms 1/2/3/5 OS=Homo sapiens GN=MACF1 PE=1 SV=4 - [MACF1_HUMAN]	21.614	1.96	1	6	6	6	7.35866e+06	7388	837.787	5.38916
Q07507	Dermatopontin OS=Homo sapiens GN=DPT PE=1 SV=2 - [DERM_HUMAN]	21.5777	52.74	1	5	5	8	1.09977e+08	201	23.9888	4.81787
P05556	Integrin beta-1 OS=Homo sapiens GN=ITGB1 PE=1 SV=2 - [ITB1_HUMAN]	21.5749	8.27	1	4	4	5	7.94824e+07	798	88.357	5.38916
O94875	Sorbin and SH3 domain-containing protein 2 OS=Homo sapiens GN=SORBS2 PE=1 SV=3 - [SRBS2_HUMAN]	21.5293	5.09	1	4	4	7	5.49703e+07	1100	124.03	8.30908
P00558	Phosphoglycerate kinase 1 OS=Homo sapiens GN=PGK1 PE=1 SV=3 - [PGK1_HUMAN]	21.2484	19.42	1	5	5	6	4.85154e+07	417	44.5861	8.104
O14558	Heat shock protein beta-6 OS=Homo sapiens GN=HSPB6 PE=1 SV=2 - [HSPB6_HUMAN]	20.9205	30.63	1	2	2	4	6.96975e+07	160	17.125	6.40479
P52209	6-phosphogluconate dehydrogenase, decarboxylating OS=Homo sapiens GN=PGD PE=1 SV=3 - [6PGD_HUMAN]	20.8947	17.18	1	5	5	5	8.53405e+06	483	53.106	7.2251
P53814	Smoothelin OS=Homo sapiens GN=SMTN PE=1 SV=7 - [SMTN_HUMAN]	20.8769	7.2	1	4	4	5	2.12533e+07	917	98.9982	9.0708
P09211	Glutathione S-transferase P OS=Homo sapiens GN=GSTP1 PE=1 SV=2 - [GSTP1_HUMAN]	20.7483	33.33	1	4	4	5	5.04269e+07	210	23.341	5.64307
P05141	ADP/ATP translocase 2 OS=Homo sapiens GN=SLC25A5 PE=1 SV=7 - [ADT2_HUMAN]	20.7393	16.44	2	1	4	6	8.3171e+07	298	32.8312	9.68604
P69891	Hemoglobin subunit gamma-1 OS=Homo sapiens GN=HBG1 PE=1 SV=2 - [HBG1_HUMAN]	20.6644	19.73	3	1	2	7	2.5571e+09	147	16.1303	7.1958
Q8N2S1	Latent-transforming growth factor beta-binding protein 4 OS=Homo sapiens GN=LTBP4 PE=1 SV=2 - [LTBP4_HUMAN]	20.5513	3.69	1	3	3	4	6.73677e+07	1624	173.32	5.42725
Q9HCB6	Spondin-1 OS=Homo sapiens GN=SPON1 PE=1 SV=2 - [SPON1_HUMAN]	20.3216	14.5	1	7	7	7	1.09716e+08	807	90.9136	6.11279
Q8N3V7	Synaptopodin OS=Homo sapiens GN=SYNPO PE=1 SV=2 - [SYNPO_HUMAN]	20.3201	9.58	1	4	4	4	3.96282e+07	929	99.4021	8.71924
P62805	Histone H4 OS=Homo sapiens GN=HIST1H4A PE=1 SV=2 - [H4_HUMAN]	20.2308	20.39	1	3	3	6	3.12086e+08	103	11.3604	11.356
P34931	Heat shock 70 kDa protein 1-like OS=Homo sapiens GN=HSPA1L PE=1 SV=2 - [HS71L_HUMAN]	19.9209	7.96	2	0	3	5	1.21318e+08	641	70.3313	6.02393
Q99497	Protein/nucleic acid deglycase DJ-1 OS=Homo sapiens GN=PARK7 PE=1 SV=2 - [PARK7_HUMAN]	19.7292	43.39	1	4	4	5	4.58264e+07	189	19.8785	6.78564
Q99798	Aconitate hydratase, mitochondrial OS=Homo sapiens GN=ACO2 PE=1 SV=2 - [ACON_HUMAN]	19.3758	11.03	1	4	4	4	1.74429e+07	780	85.3719	7.60596
Q92499	ATP-dependent RNA helicase DDX1 OS=Homo sapiens GN=DDX1 PE=1 SV=2 - [DDX1_HUMAN]	19.285	12.57	1	5	5	6	1.09252e+07	740	82.3798	7.2251
Q8IUX7	Adipocyte enhancer-binding protein 1 OS=Homo sapiens GN=AEBP1 PE=1 SV=1 - [AEBP1_HUMAN]	19.1054	5.44	1	4	4	4	4.3148e+07	1158	130.847	5.10986
P05388	60S acidic ribosomal protein P0 OS=Homo sapiens GN=RPLP0 PE=1 SV=1 - [RLA0_HUMAN]	19.0452	29.97	2	5	5	5	2.7391e+07	317	34.2518	5.97314
O14980	Exportin-1 OS=Homo sapiens GN=XPO1 PE=1 SV=1 - [XPO1_HUMAN]	19.0396	9.06	1	5	5	5	1.30529e+07	1071	123.306	6.06201
P17812	CTP synthase 1 OS=Homo sapiens GN=CTPS1 PE=1 SV=2 - [PYRG1_HUMAN]	19.0052	5.75	1	2	2	4	2.17269e+07	591	66.648	6.45557
P68431	Histone H3.1 OS=Homo sapiens GN=HIST1H3A PE=1 SV=2 - [H31_HUMAN]	18.8471	23.53	1	1	1	4	1.03941e+08	136	15.3945	11.1216
P21266	Glutathione S-transferase Mu 3 OS=Homo sapiens GN=GSTM3 PE=1 SV=3 - [GSTM3_HUMAN]	18.8167	20.89	1	4	4	5	1.47686e+07	225	26.5421	5.5415
Q9BXN1	Asporin OS=Homo sapiens GN=ASPN PE=1 SV=2 - [ASPN_HUMAN]	18.6998	24.74	1	5	5	5	5.82397e+07	380	43.3893	7.07861
P63010	AP-2 complex subunit beta OS=Homo sapiens GN=AP2B1 PE=1 SV=1 - [AP2B1_HUMAN]	18.6205	6.62	1	2	3	4	2.38132e+07	937	104.486	5.37646
Q07065	Cytoskeleton-associated protein 4 OS=Homo sapiens GN=CKAP4 PE=1 SV=2 - [CKAP4_HUMAN]	18.5174	13.12	1	5	5	5	2.79544e+07	602	65.9827	5.92236
P55060	Exportin-2 OS=Homo sapiens GN=CSE1L PE=1 SV=3 - [XPO2_HUMAN]	18.2759	7	1	3	3	5	4.41807e+06	971	110.346	5.77002
P98095	Fibulin-2 OS=Homo sapiens GN=FBLN2 PE=1 SV=2 - [FBLN2_HUMAN]	18.1665	3.29	1	3	3	5	1.02144e+08	1184	126.489	4.81787
Q92599	Septin-8 OS=Homo sapiens GN=SEPT8 PE=1 SV=4 - [SEPT8_HUMAN]	18.0267	15.11	2	3	4	5	1.61195e+07	483	55.7211	6.27783
P59998	Actin-related protein 2/3 complex subunit 4 OS=Homo sapiens GN=ARPC4 PE=1 SV=3 - [ARPC4_HUMAN]	17.9363	44.05	1	5	5	5	3.15755e+07	168	19.6543	8.42627
P13489	Ribonuclease inhibitor OS=Homo sapiens GN=RNH1 PE=1 SV=2 - [RINI_HUMAN]	17.859	22.34	1	5	5	6	3.74446e+07	461	49.9411	4.81787
Q13557	Calcium/calmodulin-dependent protein kinase type II subunit delta OS=Homo sapiens GN=CAMK2D PE=1 SV=3 - [KCC2D_HUMAN]	17.831	17.64	3	3	5	5	2.85622e+07	499	56.3336	7.25439
O43175	D-3-phosphoglycerate dehydrogenase OS=Homo sapiens GN=PHGDH PE=1 SV=4 - [SERA_HUMAN]	17.7607	14.45	1	4	4	5	1.58461e+07	533	56.6144	6.7124
P37802	Transgelin-2 OS=Homo sapiens GN=TAGLN2 PE=1 SV=3 - [TAGL2_HUMAN]	17.7475	33.67	1	4	4	5	3.10339e+07	199	22.3772	8.25049
Q7Z7G0	Target of Nesh-SH3 OS=Homo sapiens GN=ABI3BP PE=1 SV=1 - [TARSH_HUMAN]	17.3988	6.14	1	3	3	4	1.64593e+07	1075	118.569	9.43701
Q9UH99	SUN domain-containing protein 2 OS=Homo sapiens GN=SUN2 PE=1 SV=3 - [SUN2_HUMAN]	17.3397	8.79	1	3	3	4	1.01179e+07	717	80.2616	6.72705
Q7KZF4	Staphylococcal nuclease domain-containing protein 1 OS=Homo sapiens GN=SND1 PE=1 SV=1 - [SND1_HUMAN]	17.2511	8.24	1	3	3	3	1.16379e+07	910	101.934	7.1665
P08567	Pleckstrin OS=Homo sapiens GN=PLEK PE=1 SV=3 - [PLEK_HUMAN]	17.1659	7.43	1	2	2	3	1.16271e+07	350	40.0994	8.27979
Q9Y6C2	EMILIN-1 OS=Homo sapiens GN=EMILIN1 PE=1 SV=3 - [EMIL1_HUMAN]	17.0983	5.12	1	3	3	5	5.49328e+07	1016	106.63	5.17334
Q9NZU5	LIM and cysteine-rich domains protein 1 OS=Homo sapiens GN=LMCD1 PE=1 SV=1 - [LMCD1_HUMAN]	16.8718	16.99	1	4	4	5	7.81379e+07	365	40.8061	7.92822
Q9BR76	Coronin-1B OS=Homo sapiens GN=CORO1B PE=1 SV=1 - [COR1B_HUMAN]	16.8243	17.59	1	4	4	4	1.86015e+07	489	54.2003	5.88428
P61978	Heterogeneous nuclear ribonucleoprotein K OS=Homo sapiens GN=HNRNPK PE=1 SV=1 - [HNRPK_HUMAN]	16.797	15.12	1	4	4	4	2.60354e+07	463	50.9444	5.5415
P56199	Integrin alpha-1 OS=Homo sapiens GN=ITGA1 PE=1 SV=2 - [ITA1_HUMAN]	16.7908	7.55	1	4	4	4	3.96873e+07	1179	130.765	6.29053
P55786	Puromycin-sensitive aminopeptidase OS=Homo sapiens GN=NPEPPS PE=1 SV=2 - [PSA_HUMAN]	16.7543	9.47	1	4	4	4	2.02791e+07	919	103.211	5.71924
P32969	60S ribosomal protein L9 OS=Homo sapiens GN=RPL9 PE=1 SV=1 - [RL9_HUMAN]	16.7133	40.63	1	4	4	4	2.98169e+07	192	21.8498	9.94971
Q6DD88	Atlastin-3 OS=Homo sapiens GN=ATL3 PE=1 SV=1 - [ATLA3_HUMAN]	16.3781	12.38	1	3	3	4	3.94928e+07	541	60.5034	5.65576
P21964	Catechol O-methyltransferase OS=Homo sapiens GN=COMT PE=1 SV=2 - [COMT_HUMAN]	16.2545	29.15	1	4	4	4	1.60449e+07	271	30.0176	5.46533
P45880	Voltage-dependent anion-selective channel protein 2 OS=Homo sapiens GN=VDAC2 PE=1 SV=2 - [VDAC2_HUMAN]	16.1433	33.33	1	6	6	6	5.63127e+07	294	31.5465	7.56201
P19367	Hexokinase-1 OS=Homo sapiens GN=HK1 PE=1 SV=3 - [HXK1_HUMAN]	16.1022	4.47	1	3	3	4	1.17209e+07	917	102.42	6.80029
P60660	Myosin light polypeptide 6 OS=Homo sapiens GN=MYL6 PE=1 SV=2 - [MYL6_HUMAN]	15.8555	37.09	1	3	3	4	2.31713e+08	151	16.9191	4.65283
P60953	Cell division control protein 42 homolog OS=Homo sapiens GN=CDC42 PE=1 SV=2 - [CDC42_HUMAN]	15.83	15.71	1	2	2	4	2.12858e+07	191	21.245	6.55127
Q16181	Septin-7 OS=Homo sapiens GN=SEPT7 PE=1 SV=2 - [SEPT7_HUMAN]	15.5995	7.32	2	1	2	4	6.33508e+07	437	50.648	8.63135
Q9Y4J8	Dystrobrevin alpha OS=Homo sapiens GN=DTNA PE=1 SV=2 - [DTNA_HUMAN]	15.5015	8.75	2	4	4	4	1.19375e+07	743	83.8479	6.88818
Q14980	Nuclear mitotic apparatus protein 1 OS=Homo sapiens GN=NUMA1 PE=1 SV=2 - [NUMA1_HUMAN]	15.4979	3.22	1	3	3	3	8.94788e+06	2115	238.115	5.78271
Q9Y678	Coatomer subunit gamma-1 OS=Homo sapiens GN=COPG1 PE=1 SV=1 - [COPG1_HUMAN]	15.4367	8.24	2	4	4	4	9.71969e+06	874	97.6555	5.46533
Q00839	Heterogeneous nuclear ribonucleoprotein U OS=Homo sapiens GN=HNRNPU PE=1 SV=6 - [HNRPU_HUMAN]	15.4316	9.33	1	4	4	4	5.30777e+07	825	90.528	5.99854
P49368	T-complex protein 1 subunit gamma OS=Homo sapiens GN=CCT3 PE=1 SV=4 - [TCPG_HUMAN]	15.408	13.03	1	5	5	5	2.4042e+07	545	60.4953	6.49365
P18124	60S ribosomal protein L7 OS=Homo sapiens GN=RPL7 PE=1 SV=1 - [RL7_HUMAN]	15.2907	21.37	1	4	4	4	3.02281e+07	248	29.2072	10.6528
P04004	Vitronectin OS=Homo sapiens GN=VTN PE=1 SV=1 - [VTNC_HUMAN]	15.1761	3.14	1	1	1	4	1.08006e+09	478	54.2712	5.79541
P35442	Thrombospondin-2 OS=Homo sapiens GN=THBS2 PE=1 SV=2 - [TSP2_HUMAN]	14.9242	6.4	2	3	5	5	2.45315e+07	1172	129.908	4.83057
P05997	Collagen alpha-2(V) chain OS=Homo sapiens GN=COL5A2 PE=1 SV=3 - [CO5A2_HUMAN]	14.7814	1.33	1	1	1	3	2.49323e+08	1499	144.821	6.45557
P07814	Bifunctional glutamate/proline--tRNA ligase OS=Homo sapiens GN=EPRS PE=1 SV=5 - [SYEP_HUMAN]	14.616	3.51	1	3	3	4	4.58864e+06	1512	170.483	7.32764
P08754	Guanine nucleotide-binding protein G(k) subunit alpha OS=Homo sapiens GN=GNAI3 PE=1 SV=3 - [GNAI3_HUMAN]	14.2304	8.47	2	1	2	4	2.01112e+07	354	40.5063	5.69385
Q8N436	Inactive carboxypeptidase-like protein X2 OS=Homo sapiens GN=CPXM2 PE=2 SV=3 - [CPXM2_HUMAN]	14.2156	10.05	1	4	4	4	1.70305e+07	756	85.8159	6.87354
P40763	Signal transducer and activator of transcription 3 OS=Homo sapiens GN=STAT3 PE=1 SV=2 - [STAT3_HUMAN]	14.0491	7.53	1	4	4	5	3.51209e+06	770	88.0114	6.30322
P22695	Cytochrome b-c1 complex subunit 2, mitochondrial OS=Homo sapiens GN=UQCRC2 PE=1 SV=3 - [QCR2_HUMAN]	13.7991	15.89	1	3	3	3	2.35259e+07	453	48.4129	8.63135
P55084	Trifunctional enzyme subunit beta, mitochondrial OS=Homo sapiens GN=HADHB PE=1 SV=3 - [ECHB_HUMAN]	13.7505	8.86	1	2	2	3	1.55442e+07	474	51.2615	9.40771
Q16647	Prostacyclin synthase OS=Homo sapiens GN=PTGIS PE=1 SV=1 - [PTGIS_HUMAN]	13.7492	6.8	1	2	2	3	1.31346e+07	500	57.0678	7.31299
Q14643	Inositol 1,4,5-trisphosphate receptor type 1 OS=Homo sapiens GN=ITPR1 PE=1 SV=3 - [ITPR1_HUMAN]	13.5493	1.38	1	2	2	3	7.44872e+06	2758	313.729	6.03662
Q13425	Beta-2-syntrophin OS=Homo sapiens GN=SNTB2 PE=1 SV=1 - [SNTB2_HUMAN]	13.4948	12.22	1	4	4	4	5.10963e+07	540	57.913	8.82178
P17858	ATP-dependent 6-phosphofructokinase, liver type OS=Homo sapiens GN=PFKL PE=1 SV=6 - [PFKAL_HUMAN]	13.4874	7.31	1	2	3	3	3.78649e+07	780	84.9642	7.50342
Q15436	Protein transport protein Sec23A OS=Homo sapiens GN=SEC23A PE=1 SV=2 - [SC23A_HUMAN]	13.425	9.28	2	4	4	4	1.73968e+07	765	86.1053	7.07861
Q00341	Vigilin OS=Homo sapiens GN=HDLBP PE=1 SV=2 - [VIGLN_HUMAN]	13.292	4.57	1	3	3	3	7.17547e+06	1268	141.368	6.87354
P61019	Ras-related protein Rab-2A OS=Homo sapiens GN=RAB2A PE=1 SV=1 - [RAB2A_HUMAN]	13.2452	26.42	2	4	4	4	2.00886e+07	212	23.5308	6.53662
P50570	Dynamin-2 OS=Homo sapiens GN=DNM2 PE=1 SV=2 - [DYN2_HUMAN]	13.1797	5.63	2	3	3	3	9.7756e+06	870	98.0032	7.44482
Q13555	Calcium/calmodulin-dependent protein kinase type II subunit gamma OS=Homo sapiens GN=CAMK2G PE=1 SV=3 - [KCC2G_HUMAN]	13.0638	11.65	3	2	4	4	2.49966e+07	558	62.5697	7.82568
P62258	14-3-3 protein epsilon OS=Homo sapiens GN=YWHAE PE=1 SV=1 - [1433E_HUMAN]	13.0185	11.37	3	1	2	3	2.69906e+07	255	29.1554	4.7417
Q10567	AP-1 complex subunit beta-1 OS=Homo sapiens GN=AP1B1 PE=1 SV=2 - [AP1B1_HUMAN]	13.0111	8.01	1	2	3	4	9.44927e+06	949	104.57	5.05908
Q12965	Unconventional myosin-Ie OS=Homo sapiens GN=MYO1E PE=1 SV=2 - [MYO1E_HUMAN]	13.011	4.96	2	3	3	3	9.65667e+06	1108	126.982	8.92432
Q16658	Fascin OS=Homo sapiens GN=FSCN1 PE=1 SV=3 - [FSCN1_HUMAN]	12.9533	8.52	1	2	2	3	1.61486e+07	493	54.4961	7.23975
Q96HC4	PDZ and LIM domain protein 5 OS=Homo sapiens GN=PDLIM5 PE=1 SV=5 - [PDLI5_HUMAN]	12.9438	16.78	1	5	5	5	4.51877e+07	596	63.9045	8.20654
P41250	Glycine--tRNA ligase OS=Homo sapiens GN=GARS PE=1 SV=3 - [GARS_HUMAN]	12.894	8.12	1	3	3	3	8.13177e+06	739	83.1126	7.03467
Q9UHD8	Septin-9 OS=Homo sapiens GN=SEPT9 PE=1 SV=2 - [SEPT9_HUMAN]	12.8382	7.68	1	3	3	3	1.8299e+07	586	65.3608	8.96826
P63104	14-3-3 protein zeta/delta OS=Homo sapiens GN=YWHAZ PE=1 SV=1 - [1433Z_HUMAN]	12.7627	11.84	3	1	2	3	3.25746e+07	245	27.7277	4.79248
P49753	Acyl-coenzyme A thioesterase 2, mitochondrial OS=Homo sapiens GN=ACOT2 PE=1 SV=6 - [ACOT2_HUMAN]	12.688	14.29	1	1	3	3	9.45924e+06	483	53.1847	8.47021
P43243	Matrin-3 OS=Homo sapiens GN=MATR3 PE=1 SV=2 - [MATR3_HUMAN]	12.6155	7.08	1	3	3	3	8.86092e+06	847	94.5648	6.25244
P61247	40S ribosomal protein S3a OS=Homo sapiens GN=RPS3A PE=1 SV=2 - [RS3A_HUMAN]	12.5766	11.74	1	2	2	3	3.71724e+07	264	29.9257	9.72998
P00734	Prothrombin OS=Homo sapiens GN=F2 PE=1 SV=2 - [THRB_HUMAN]	12.4904	2.57	1	2	2	3	9.92585e+07	622	69.9921	5.89697
P15880	40S ribosomal protein S2 OS=Homo sapiens GN=RPS2 PE=1 SV=2 - [RS2_HUMAN]	12.4398	14.68	1	3	3	3	3.35346e+07	293	31.3046	10.2427
P61163	Alpha-centractin OS=Homo sapiens GN=ACTR1A PE=1 SV=1 - [ACTZ_HUMAN]	12.4365	15.43	1	2	3	3	2.13853e+07	376	42.5869	6.63916
P10809	60 kDa heat shock protein, mitochondrial OS=Homo sapiens GN=HSPD1 PE=1 SV=2 - [CH60_HUMAN]	12.4096	8.55	1	3	3	3	3.3535e+06	573	61.0164	5.87158
P10155	60 kDa SS-A/Ro ribonucleoprotein OS=Homo sapiens GN=TROVE2 PE=1 SV=2 - [RO60_HUMAN]	12.3639	12.08	1	4	4	4	1.32718e+07	538	60.6312	8.03076
Q13976	cGMP-dependent protein kinase 1 OS=Homo sapiens GN=PRKG1 PE=1 SV=3 - [KGP1_HUMAN]	12.2087	6.41	1	3	3	3	1.37199e+07	671	76.316	6.03662
Q99623	Prohibitin-2 OS=Homo sapiens GN=PHB2 PE=1 SV=2 - [PHB2_HUMAN]	12.0673	16.39	1	3	3	4	2.33924e+07	299	33.2759	9.83252
Q05682	Caldesmon OS=Homo sapiens GN=CALD1 PE=1 SV=3 - [CALD1_HUMAN]	11.9052	5.8	1	3	3	3	4.84085e+07	793	93.1754	5.65576
P39059	Collagen alpha-1(XV) chain OS=Homo sapiens GN=COL15A1 PE=1 SV=2 - [COFA1_HUMAN]	11.8921	3.96	1	3	3	3	2.43199e+07	1388	141.632	4.99561
P16615	Sarcoplasmic/endoplasmic reticulum calcium ATPase 2 OS=Homo sapiens GN=ATP2A2 PE=1 SV=1 - [AT2A2_HUMAN]	11.8855	4.7	2	2	2	2	1.62164e+07	1042	114.683	5.33838
Q92616	eIF-2-alpha kinase activator GCN1 OS=Homo sapiens GN=GCN1 PE=1 SV=6 - [GCN1_HUMAN]	11.8561	1.91	1	3	3	4	4.71237e+06	2671	292.572	7.47412
Q13423	NAD(P) transhydrogenase, mitochondrial OS=Homo sapiens GN=NNT PE=1 SV=3 - [NNTM_HUMAN]	11.7866	5.62	1	3	3	3	1.18603e+07	1086	113.823	8.08936
P07355	Annexin A2 OS=Homo sapiens GN=ANXA2 PE=1 SV=2 - [ANXA2_HUMAN]	11.7666	11.8	2	2	2	2	8.07922e+06	339	38.5798	7.75244
P21796	Voltage-dependent anion-selective channel protein 1 OS=Homo sapiens GN=VDAC1 PE=1 SV=2 - [VDAC1_HUMAN]	11.7434	15.55	1	2	3	4	2.18506e+07	283	30.7536	8.54346
P61586	Transforming protein RhoA OS=Homo sapiens GN=RHOA PE=1 SV=1 - [RHOA_HUMAN]	11.7372	19.69	1	1	2	4	3.58066e+07	193	21.7541	6.1001
P62937	Peptidyl-prolyl cis-trans isomerase A OS=Homo sapiens GN=PPIA PE=1 SV=2 - [PPIA_HUMAN]	11.732	28.48	1	3	3	3	2.94447e+07	165	18.0009	7.81104
P07737	Profilin-1 OS=Homo sapiens GN=PFN1 PE=1 SV=2 - [PROF1_HUMAN]	11.7067	21.43	1	2	2	3	3.56235e+07	140	15.0446	8.26514
P50990	T-complex protein 1 subunit theta OS=Homo sapiens GN=CCT8 PE=1 SV=4 - [TCPQ_HUMAN]	11.5171	10.22	1	4	4	4	2.14828e+07	548	59.5825	5.60498
O75367	Core histone macro-H2A.1 OS=Homo sapiens GN=H2AFY PE=1 SV=4 - [H2AY_HUMAN]	11.4816	20.43	2	4	4	4	1.94431e+07	372	39.5925	9.78857
P47897	Glutamine--tRNA ligase OS=Homo sapiens GN=QARS PE=1 SV=1 - [SYQ_HUMAN]	11.4653	8.26	1	2	2	3	4.63715e+06	775	87.7429	7.15186
O95425	Supervillin OS=Homo sapiens GN=SVIL PE=1 SV=2 - [SVIL_HUMAN]	11.4189	2.85	1	3	3	3	9.17048e+06	2214	247.593	6.97607
Q16643	Drebrin OS=Homo sapiens GN=DBN1 PE=1 SV=4 - [DREB_HUMAN]	11.3926	7.24	1	3	3	3	2.534e+07	649	71.3854	4.44971
P61221	ATP-binding cassette sub-family E member 1 OS=Homo sapiens GN=ABCE1 PE=1 SV=1 - [ABCE1_HUMAN]	11.3616	8.85	1	2	2	2	1.19428e+07	599	67.271	8.33838
Q02878	60S ribosomal protein L6 OS=Homo sapiens GN=RPL6 PE=1 SV=3 - [RL6_HUMAN]	11.3123	14.58	1	3	3	4	1.90399e+07	288	32.7076	10.5796
Q06828	Fibromodulin OS=Homo sapiens GN=FMOD PE=1 SV=2 - [FMOD_HUMAN]	11.2881	13.3	1	3	3	3	2.18226e+07	376	43.1515	6.03662
Q3SY69	Mitochondrial 10-formyltetrahydrofolate dehydrogenase OS=Homo sapiens GN=ALDH1L2 PE=1 SV=2 - [AL1L2_HUMAN]	11.2368	5.42	1	2	2	3	4.07247e+06	923	101.681	6.52197
Q9Y2H1	Serine/threonine-protein kinase 38-like OS=Homo sapiens GN=STK38L PE=1 SV=3 - [ST38L_HUMAN]	11.2288	10.34	1	2	2	2	1.0856e+07	464	53.9684	6.81494
P19823	Inter-alpha-trypsin inhibitor heavy chain H2 OS=Homo sapiens GN=ITIH2 PE=1 SV=2 - [ITIH2_HUMAN]	11.163	6.77	1	3	3	3	5.92587e+07	946	106.397	6.85889
P62081	40S ribosomal protein S7 OS=Homo sapiens GN=RPS7 PE=1 SV=1 - [RS7_HUMAN]	11.1034	17.01	1	2	2	3	2.04111e+07	194	22.1133	10.0962
O94905	Erlin-2 OS=Homo sapiens GN=ERLIN2 PE=1 SV=1 - [ERLN2_HUMAN]	10.9284	14.45	2	3	3	3	1.34855e+07	339	37.8155	5.61768
Q9Y240	C-type lectin domain family 11 member A OS=Homo sapiens GN=CLEC11A PE=1 SV=1 - [CLC11_HUMAN]	10.793	8.67	1	2	2	3	2.01554e+07	323	35.6725	5.16064
Q08431	Lactadherin OS=Homo sapiens GN=MFGE8 PE=1 SV=2 - [MFGM_HUMAN]	10.7828	14.73	1	3	3	3	1.13613e+07	387	43.0955	8.14795
Q9Y277	Voltage-dependent anion-selective channel protein 3 OS=Homo sapiens GN=VDAC3 PE=1 SV=1 - [VDAC3_HUMAN]	10.724	14.84	1	2	3	5	1.41708e+07	283	30.6393	8.66064
Q8TDZ2	[F-actin]-monooxygenase MICAL1 OS=Homo sapiens GN=MICAL1 PE=1 SV=2 - [MICA1_HUMAN]	10.699	4.78	1	2	2	2	1.20334e+07	1067	117.801	6.40479
P52272	Heterogeneous nuclear ribonucleoprotein M OS=Homo sapiens GN=HNRNPM PE=1 SV=3 - [HNRPM_HUMAN]	10.574	7.26	1	3	3	3	1.61733e+07	730	77.4643	8.70459
Q14141	Septin-6 OS=Homo sapiens GN=SEPT6 PE=1 SV=4 - [SEPT6_HUMAN]	10.4973	14.06	2	2	3	4	2.13584e+07	434	49.6853	6.66846
Q16891	MICOS complex subunit MIC60 OS=Homo sapiens GN=IMMT PE=1 SV=1 - [MIC60_HUMAN]	10.4892	7.52	1	3	3	3	9.46319e+06	758	83.6264	6.48096
P33176	Kinesin-1 heavy chain OS=Homo sapiens GN=KIF5B PE=1 SV=1 - [KINH_HUMAN]	10.4874	3.63	3	2	2	3	1.21524e+07	963	109.617	6.50732
Q08397	Lysyl oxidase homolog 1 OS=Homo sapiens GN=LOXL1 PE=1 SV=2 - [LOXL1_HUMAN]	10.394	12.54	1	3	3	3	1.67688e+07	574	63.0706	7.51807
O95782	AP-2 complex subunit alpha-1 OS=Homo sapiens GN=AP2A1 PE=1 SV=3 - [AP2A1_HUMAN]	10.391	5.83	1	2	3	4	1.12344e+07	977	107.478	7.03467
P46782	40S ribosomal protein S5 OS=Homo sapiens GN=RPS5 PE=1 SV=4 - [RS5_HUMAN]	10.3384	23.53	1	3	3	3	1.00609e+07	204	22.8621	9.71533
P02647	Apolipoprotein A-I OS=Homo sapiens GN=APOA1 PE=1 SV=1 - [APOA1_HUMAN]	10.3051	5.99	1	1	1	3	1.98525e+08	267	30.7589	5.75732
P61160	Actin-related protein 2 OS=Homo sapiens GN=ACTR2 PE=1 SV=1 - [ARP2_HUMAN]	10.2885	7.36	1	2	2	3	4.25268e+07	394	44.7322	6.7417
P50479	PDZ and LIM domain protein 4 OS=Homo sapiens GN=PDLIM4 PE=1 SV=2 - [PDLI4_HUMAN]	10.2705	11.82	1	2	2	3	1.0571e+07	330	35.3757	7.91357
Q99460	26S proteasome non-ATPase regulatory subunit 1 OS=Homo sapiens GN=PSMD1 PE=1 SV=2 - [PSMD1_HUMAN]	10.2522	3.99	1	2	2	2	6.13029e+06	953	105.769	5.38916
O95373	Importin-7 OS=Homo sapiens GN=IPO7 PE=1 SV=1 - [IPO7_HUMAN]	10.2126	3.66	1	2	2	2	3.97004e+06	1038	119.44	4.81787
O00410	Importin-5 OS=Homo sapiens GN=IPO5 PE=1 SV=4 - [IPO5_HUMAN]	10.0854	4.92	1	3	3	3	9.42473e+06	1097	123.55	4.94482
Q9UDY4	DnaJ homolog subfamily B member 4 OS=Homo sapiens GN=DNAJB4 PE=1 SV=1 - [DNJB4_HUMAN]	10.0333	11.87	1	3	3	3	2.07488e+07	337	37.7831	8.49951
P29536	Leiomodin-1 OS=Homo sapiens GN=LMOD1 PE=1 SV=3 - [LMOD1_HUMAN]	10.0256	6.67	1	3	3	3	3.76413e+07	600	66.9889	9.33447
P10301	Ras-related protein R-Ras OS=Homo sapiens GN=RRAS PE=1 SV=1 - [RRAS_HUMAN]	10.016	24.77	2	3	3	3	3.39434e+07	218	23.4659	6.93213
O14579	Coatomer subunit epsilon OS=Homo sapiens GN=COPE PE=1 SV=3 - [COPE_HUMAN]	10.0069	22.4	1	2	2	2	7.38067e+06	308	34.4603	5.12256
Q8IVN8	Somatomedin-B and thrombospondin type-1 domain-containing protein OS=Homo sapiens GN=SBSPON PE=1 SV=2 - [SBSPO_HUMAN]	9.90939	17.42	1	3	3	3	16511906	264	29.5905	7.50342
Q96S97	Myeloid-associated differentiation marker OS=Homo sapiens GN=MYADM PE=1 SV=2 - [MYADM_HUMAN]	9.87077	7.14	1	1	1	2	6.36267e+07	322	35.2503	8.14795
Q15404	Ras suppressor protein 1 OS=Homo sapiens GN=RSU1 PE=1 SV=3 - [RSU1_HUMAN]	9.77708	18.05	1	2	2	2	1.3748e+07	277	31.5207	8.646
Q13813	Spectrin alpha chain, non-erythrocytic 1 OS=Homo sapiens GN=SPTAN1 PE=1 SV=3 - [SPTN1_HUMAN]	9.75998	1.7	1	2	2	2	5.23245e+06	2472	284.364	5.35107
O15523	ATP-dependent RNA helicase DDX3Y OS=Homo sapiens GN=DDX3Y PE=1 SV=2 - [DDX3Y_HUMAN]	9.71978	6.82	1	1	3	3	3.64065e+06	660	73.1081	7.54736
Q9P035	Very-long-chain (3R)-3-hydroxyacyl-CoA dehydratase 3 OS=Homo sapiens GN=HACD3 PE=1 SV=2 - [HACD3_HUMAN]	9.63271	11.88	1	2	2	2	5.70943e+06	362	43.1316	8.93896
P27105	Erythrocyte band 7 integral membrane protein OS=Homo sapiens GN=STOM PE=1 SV=3 - [STOM_HUMAN]	9.61177	12.5	1	2	2	3	7.27903e+06	288	31.7107	7.88428
O00571	ATP-dependent RNA helicase DDX3X OS=Homo sapiens GN=DDX3X PE=1 SV=3 - [DDX3X_HUMAN]	9.61014	6.8	1	1	3	3	4.36304e+06	662	73.198	7.18115
Q12905	Interleukin enhancer-binding factor 2 OS=Homo sapiens GN=ILF2 PE=1 SV=2 - [ILF2_HUMAN]	9.43805	10	1	2	2	2	9.40151e+06	390	43.0352	5.26221
P12956	X-ray repair cross-complementing protein 6 OS=Homo sapiens GN=XRCC6 PE=1 SV=2 - [XRCC6_HUMAN]	9.38825	4.93	1	2	2	3	4.51595e+06	609	69.7991	6.63916
P02461	Collagen alpha-1(III) chain OS=Homo sapiens GN=COL3A1 PE=1 SV=4 - [CO3A1_HUMAN]	9.31727	2.05	1	2	2	5	642517	1466	138.479	6.60986
Q7L576	Cytoplasmic FMR1-interacting protein 1 OS=Homo sapiens GN=CYFIP1 PE=1 SV=1 - [CYFP1_HUMAN]	9.26478	3.03	2	3	3	3	6.34726e+06	1253	145.089	6.90283
P36955	Pigment epithelium-derived factor OS=Homo sapiens GN=SERPINF1 PE=1 SV=4 - [PEDF_HUMAN]	9.25774	9.33	1	4	4	4	1.14197e+08	418	46.2833	6.37939
Q02218	2-oxoglutarate dehydrogenase, mitochondrial OS=Homo sapiens GN=OGDH PE=1 SV=3 - [ODO1_HUMAN]	9.25324	2.64	2	2	2	3	1.16823e+07	1023	115.861	6.85889
Q9P2J5	Leucine--tRNA ligase, cytoplasmic OS=Homo sapiens GN=LARS PE=1 SV=2 - [SYLC_HUMAN]	9.24932	3.91	1	2	2	2	6.19383e+06	1176	134.379	7.29834
Q03135	Caveolin-1 OS=Homo sapiens GN=CAV1 PE=1 SV=4 - [CAV1_HUMAN]	9.21543	11.8	1	1	1	2	3.91596e+08	178	20.4585	6.02393
Q96QK1	Vacuolar protein sorting-associated protein 35 OS=Homo sapiens GN=VPS35 PE=1 SV=2 - [VPS35_HUMAN]	9.18192	4.15	1	2	2	2	1.07997e+07	796	91.6489	5.49072
Q9ULC3	Ras-related protein Rab-23 OS=Homo sapiens GN=RAB23 PE=1 SV=1 - [RAB23_HUMAN]	9.14278	17.72	1	3	3	3	2.01429e+07	237	26.6425	6.59521
P09543	2',3'-cyclic-nucleotide 3'-phosphodiesterase OS=Homo sapiens GN=CNP PE=1 SV=2 - [CN37_HUMAN]	9.13113	11.4	1	2	2	2	6.31389e+06	421	47.5487	9.0708
P50991	T-complex protein 1 subunit delta OS=Homo sapiens GN=CCT4 PE=1 SV=4 - [TCPD_HUMAN]	9.11403	7.24	1	2	2	3	1.52772e+07	539	57.8878	7.82568
Q13642	Four and a half LIM domains protein 1 OS=Homo sapiens GN=FHL1 PE=1 SV=4 - [FHL1_HUMAN]	9.01012	11.76	1	3	3	3	7.18415e+07	323	36.2386	8.96826
Q13148	TAR DNA-binding protein 43 OS=Homo sapiens GN=TARDBP PE=1 SV=1 - [TADBP_HUMAN]	8.96916	11.59	1	2	2	2	1.07929e+07	414	44.7113	6.18896
Q86TX2	Acyl-coenzyme A thioesterase 1 OS=Homo sapiens GN=ACOT1 PE=1 SV=1 - [ACOT1_HUMAN]	8.89145	17.58	1	1	3	4	9.56161e+06	421	46.2481	7.34229
O75874	Isocitrate dehydrogenase [NADP] cytoplasmic OS=Homo sapiens GN=IDH1 PE=1 SV=2 - [IDHC_HUMAN]	8.81356	8.45	1	3	3	3	1.69487e+07	414	46.6295	7.00537
O95747	Serine/threonine-protein kinase OSR1 OS=Homo sapiens GN=OXSR1 PE=1 SV=1 - [OXSR1_HUMAN]	8.80741	6.83	1	2	2	2	1.0464e+07	527	57.9861	6.43018
Q92743	Serine protease HTRA1 OS=Homo sapiens GN=HTRA1 PE=1 SV=1 - [HTRA1_HUMAN]	8.80324	8.54	1	2	2	2	1.9413e+07	480	51.2546	7.82568
O15145	Actin-related protein 2/3 complex subunit 3 OS=Homo sapiens GN=ARPC3 PE=1 SV=3 - [ARPC3_HUMAN]	8.75753	17.42	1	3	3	3	2.40772e+07	178	20.5334	8.5874
O95967	EGF-containing fibulin-like extracellular matrix protein 2 OS=Homo sapiens GN=EFEMP2 PE=1 SV=3 - [FBLN4_HUMAN]	8.69013	5.64	1	1	1	2	4.76204e+07	443	49.3723	4.94482
P31946	14-3-3 protein beta/alpha OS=Homo sapiens GN=YWHAB PE=1 SV=3 - [1433B_HUMAN]	8.66464	12.2	3	1	2	2	2.38378e+07	246	28.0648	4.83057
Q15365	Poly(rC)-binding protein 1 OS=Homo sapiens GN=PCBP1 PE=1 SV=2 - [PCBP1_HUMAN]	8.65389	18.26	1	3	3	3	1.84556e+07	356	37.4739	7.09326
P52597	Heterogeneous nuclear ribonucleoprotein F OS=Homo sapiens GN=HNRNPF PE=1 SV=3 - [HNRPF_HUMAN]	8.63774	10.36	1	2	2	2	1.18621e+07	415	45.6429	5.57959
P26640	Valine--tRNA ligase OS=Homo sapiens GN=VARS PE=1 SV=4 - [SYVC_HUMAN]	8.59618	4.11	1	2	2	3	2.23305e+06	1264	140.387	7.59131
P13674	Prolyl 4-hydroxylase subunit alpha-1 OS=Homo sapiens GN=P4HA1 PE=1 SV=2 - [P4HA1_HUMAN]	8.58946	9.93	1	2	2	2	7.55291e+06	534	61.011	6.01123
Q14974	Importin subunit beta-1 OS=Homo sapiens GN=KPNB1 PE=1 SV=2 - [IMB1_HUMAN]	8.57385	3.88	1	2	2	2	6.40064e+06	876	97.108	4.77979
O60814	Histone H2B type 1-K OS=Homo sapiens GN=HIST1H2BK PE=1 SV=3 - [H2B1K_HUMAN]	8.52063	11.9	14	1	1	2	2.04073e+08	126	13.8816	10.3159
P63244	Receptor of activated protein C kinase 1 OS=Homo sapiens GN=RACK1 PE=1 SV=3 - [RACK1_HUMAN]	8.48899	15.14	1	2	2	2	1.91311e+07	317	35.0546	7.69385
O00264	Membrane-associated progesterone receptor component 1 OS=Homo sapiens GN=PGRMC1 PE=1 SV=3 - [PGRC1_HUMAN]	8.44224	23.08	1	2	2	2	1.41065e+07	195	21.6578	4.70361
Q9Y4F1	FERM, ARHGEF and pleckstrin domain-containing protein 1 OS=Homo sapiens GN=FARP1 PE=1 SV=1 - [FARP1_HUMAN]	8.43243	6.7	1	3	3	4	1.0418e+07	1045	118.559	8.14795
P08865	40S ribosomal protein SA OS=Homo sapiens GN=RPSA PE=1 SV=4 - [RSSA_HUMAN]	8.34071	14.24	1	2	2	2	1.6948e+07	295	32.8334	4.86865
Q5SSJ5	Heterochromatin protein 1-binding protein 3 OS=Homo sapiens GN=HP1BP3 PE=1 SV=1 - [HP1B3_HUMAN]	8.30805	4.88	1	1	1	2	1.95524e+07	553	61.1693	9.67139
Q5EB52	Mesoderm-specific transcript homolog protein OS=Homo sapiens GN=MEST PE=2 SV=2 - [MEST_HUMAN]	8.25831	11.04	1	2	2	2	8.30019e+06	335	38.8055	9.74463
P51571	Translocon-associated protein subunit delta OS=Homo sapiens GN=SSR4 PE=1 SV=1 - [SSRD_HUMAN]	8.22918	17.34	1	2	2	2	19073619	173	18.9866	6.15088
P36542	ATP synthase subunit gamma, mitochondrial OS=Homo sapiens GN=ATP5C1 PE=1 SV=1 - [ATPG_HUMAN]	8.18747	14.43	1	2	2	3	2.79084e+07	298	32.9753	9.21729
P26038	Moesin OS=Homo sapiens GN=MSN PE=1 SV=3 - [MOES_HUMAN]	8.17556	7.45	1	2	2	2	1.70975e+07	577	67.7778	6.40479
P04264	Keratin, type II cytoskeletal 1 OS=Homo sapiens GN=KRT1 PE=1 SV=6 - [K2C1_HUMAN]	8.15859	4.35	1	2	2	2	2.75416e+07	644	65.999	8.11865
P62701	40S ribosomal protein S4, X isoform OS=Homo sapiens GN=RPS4X PE=1 SV=2 - [RS4X_HUMAN]	8.13093	11.41	1	2	2	2	1.78041e+07	263	29.5791	10.1548
P21926	CD9 antigen OS=Homo sapiens GN=CD9 PE=1 SV=4 - [CD9_HUMAN]	8.12392	10.96	1	1	1	2	1.72219e+07	228	25.399	7.15186
P51149	Ras-related protein Rab-7a OS=Homo sapiens GN=RAB7A PE=1 SV=1 - [RAB7A_HUMAN]	8.11295	13.04	1	2	2	2	1.46576e+07	207	23.4748	6.69775
P23396	40S ribosomal protein S3 OS=Homo sapiens GN=RPS3 PE=1 SV=2 - [RS3_HUMAN]	8.08471	15.23	1	3	3	3	3.09514e+07	243	26.6714	9.65674
Q99439	Calponin-2 OS=Homo sapiens GN=CNN2 PE=1 SV=4 - [CNN2_HUMAN]	8.08021	10.68	1	2	2	2	3.95081e+07	309	33.6753	7.32764
O75955	Flotillin-1 OS=Homo sapiens GN=FLOT1 PE=1 SV=3 - [FLOT1_HUMAN]	8.03368	7.03	1	2	2	2	7.21401e+06	427	47.3256	7.48877
P30050	60S ribosomal protein L12 OS=Homo sapiens GN=RPL12 PE=1 SV=1 - [RL12_HUMAN]	8.00006	18.79	1	2	2	2	2.39775e+07	165	17.8075	9.42236
O60884	DnaJ homolog subfamily A member 2 OS=Homo sapiens GN=DNAJA2 PE=1 SV=1 - [DNJA2_HUMAN]	7.87507	14.08	1	2	2	2	7.60428e+06	412	45.7166	6.48096
Q15907	Ras-related protein Rab-11B OS=Homo sapiens GN=RAB11B PE=1 SV=4 - [RB11B_HUMAN]	7.8166	16.51	1	1	2	2	7.59963e+06	218	24.4735	5.93506
Q8N335	Glycerol-3-phosphate dehydrogenase 1-like protein OS=Homo sapiens GN=GPD1L PE=1 SV=1 - [GPD1L_HUMAN]	7.81078	9.12	1	1	1	1	1.58599e+07	351	38.3939	7.02002
P0DMV9	Heat shock 70 kDa protein 1B OS=Homo sapiens GN=HSPA1B PE=1 SV=1 - [HS71B_HUMAN]	7.80483	7.96	1	1	3	3	2.29962e+07	641	70.009	5.65576
O60716	Catenin delta-1 OS=Homo sapiens GN=CTNND1 PE=1 SV=1 - [CTND1_HUMAN]	7.69895	3.51	1	2	2	2	9.71993e+06	968	108.103	6.22705
P23381	Tryptophan--tRNA ligase, cytoplasmic OS=Homo sapiens GN=WARS PE=1 SV=2 - [SYWC_HUMAN]	7.6924	7.43	1	2	2	2	1.08673e+07	471	53.1316	6.22705
Q5VYK3	Proteasome-associated protein ECM29 homolog OS=Homo sapiens GN=ECM29 PE=1 SV=2 - [ECM29_HUMAN]	7.63024	1.3	1	1	1	2	3.63564e+06	1845	204.16	7.12256
P53621	Coatomer subunit alpha OS=Homo sapiens GN=COPA PE=1 SV=2 - [COPA_HUMAN]	7.61597	4.58	1	3	3	3	1.43209e+07	1224	138.258	7.66455
P54136	Arginine--tRNA ligase, cytoplasmic OS=Homo sapiens GN=RARS PE=1 SV=2 - [SYRC_HUMAN]	7.61206	5.3	1	2	2	2	7.72743e+06	660	75.3309	6.68311
P10909	Clusterin OS=Homo sapiens GN=CLU PE=1 SV=1 - [CLUS_HUMAN]	7.59061	6.46	1	2	2	2	1.60505e+07	449	52.461	6.26514
P31146	Coronin-1A OS=Homo sapiens GN=CORO1A PE=1 SV=4 - [COR1A_HUMAN]	7.58598	7.38	1	1	1	2		461	50.9938	6.68311
P28300	Protein-lysine 6-oxidase OS=Homo sapiens GN=LOX PE=1 SV=2 - [LYOX_HUMAN]	7.52166	12.47	1	2	2	2	3.64407e+07	417	46.9145	8.08936
P14868	Aspartate--tRNA ligase, cytoplasmic OS=Homo sapiens GN=DARS PE=1 SV=2 - [SYDC_HUMAN]	7.51142	6.19	1	2	2	2	2.18304e+07	501	57.1	6.55127
P61020	Ras-related protein Rab-5B OS=Homo sapiens GN=RAB5B PE=1 SV=1 - [RAB5B_HUMAN]	7.49475	18.14	3	3	3	3	1.69742e+07	215	23.6919	8.1333
P0CG39	POTE ankyrin domain family member J OS=Homo sapiens GN=POTEJ PE=3 SV=1 - [POTEJ_HUMAN]	7.43688	5.39	2	1	3	4	1.16572e+07	1038	117.315	5.97314
P42025	Beta-centractin OS=Homo sapiens GN=ACTR1B PE=1 SV=1 - [ACTY_HUMAN]	7.43513	11.44	1	1	2	2	1.17821e+07	376	42.2667	6.40479
P27348	14-3-3 protein theta OS=Homo sapiens GN=YWHAQ PE=1 SV=1 - [1433T_HUMAN]	7.43464	11.84	3	1	2	2	2.5202e+07	245	27.7468	4.77979
P49419	Alpha-aminoadipic semialdehyde dehydrogenase OS=Homo sapiens GN=ALDH7A1 PE=1 SV=5 - [AL7A1_HUMAN]	7.42633	9.46	1	2	2	2	1.03727e+07	539	58.4501	7.98682
P43686	26S proteasome regulatory subunit 6B OS=Homo sapiens GN=PSMC4 PE=1 SV=2 - [PRS6B_HUMAN]	7.42128	4.31	1	1	1	2	8.63626e+06	418	47.3365	5.21143
Q08499	cAMP-specific 3',5'-cyclic phosphodiesterase 4D OS=Homo sapiens GN=PDE4D PE=1 SV=2 - [PDE4D_HUMAN]	7.33029	5.93	1	2	2	2	5.46276e+06	809	91.0579	5.5415
O95837	Guanine nucleotide-binding protein subunit alpha-14 OS=Homo sapiens GN=GNA14 PE=1 SV=1 - [GNA14_HUMAN]	7.1896	5.35	2	1	1	2	9.27658e+06	355	41.5442	6.07471
Q8NBF2	NHL repeat-containing protein 2 OS=Homo sapiens GN=NHLRC2 PE=1 SV=1 - [NHLC2_HUMAN]	7.12662	7.99	1	2	2	2	6.51406e+06	726	79.3935	5.5542
P51991	Heterogeneous nuclear ribonucleoprotein A3 OS=Homo sapiens GN=HNRNPA3 PE=1 SV=2 - [ROA3_HUMAN]	7.10994	8.2	1	2	2	2	2.03343e+07	378	39.5706	9.01221
Q92747	Actin-related protein 2/3 complex subunit 1A OS=Homo sapiens GN=ARPC1A PE=2 SV=2 - [ARC1A_HUMAN]	7.09604	9.19	1	2	2	2	17196418	370	41.5427	8.17725
P49755	Transmembrane emp24 domain-containing protein 10 OS=Homo sapiens GN=TMED10 PE=1 SV=2 - [TMEDA_HUMAN]	7.05127	12.33	1	2	2	2	1.49756e+07	219	24.96	7.44482
P63173	60S ribosomal protein L38 OS=Homo sapiens GN=RPL38 PE=1 SV=2 - [RL38_HUMAN]	6.99136	32.86	1	2	2	2	2.07749e+07	70	8.21273	10.0962
Q92597	Protein NDRG1 OS=Homo sapiens GN=NDRG1 PE=1 SV=1 - [NDRG1_HUMAN]	6.97112	8.63	1	1	1	1	1.1309e+07	394	42.8077	5.8208
P36871	Phosphoglucomutase-1 OS=Homo sapiens GN=PGM1 PE=1 SV=3 - [PGM1_HUMAN]	6.89436	8.01	1	2	2	2	5.22356e+06	562	61.4105	6.75635
P15502	Elastin OS=Homo sapiens GN=ELN PE=1 SV=3 - [ELN_HUMAN]	6.88932	10.69	1	2	2	2	2.66139e+07	786	68.4265	10.4038
P56134	ATP synthase subunit f, mitochondrial OS=Homo sapiens GN=ATP5J2 PE=1 SV=3 - [ATPK_HUMAN]	6.84921	25.53	1	2	2	2	1.81865e+07	94	10.9107	9.67139
P55795	Heterogeneous nuclear ribonucleoprotein H2 OS=Homo sapiens GN=HNRNPH2 PE=1 SV=1 - [HNRH2_HUMAN]	6.83539	9.58	1	2	2	2	2.315e+07	449	49.2323	6.30322
P02649	Apolipoprotein E OS=Homo sapiens GN=APOE PE=1 SV=1 - [APOE_HUMAN]	6.80497	3.79	1	1	1	2	1.08151e+08	317	36.1318	5.73193
P63092	Guanine nucleotide-binding protein G(s) subunit alpha isoforms short OS=Homo sapiens GN=GNAS PE=1 SV=1 - [GNAS2_HUMAN]	6.80351	9.39	2	2	2	2	1.17114e+07	394	45.6359	5.8208
O95433	Activator of 90 kDa heat shock protein ATPase homolog 1 OS=Homo sapiens GN=AHSA1 PE=1 SV=1 - [AHSA1_HUMAN]	6.73888	6.51	1	1	1	1	1.64474e+07	338	38.2503	5.52881
P62847	40S ribosomal protein S24 OS=Homo sapiens GN=RPS24 PE=1 SV=1 - [RS24_HUMAN]	6.72418	20.3	1	2	2	2	1.87609e+07	133	15.4134	10.7847
P54577	Tyrosine--tRNA ligase, cytoplasmic OS=Homo sapiens GN=YARS PE=1 SV=4 - [SYYC_HUMAN]	6.71776	4.55	1	1	1	1	8419521	528	59.1061	7.04932
Q96RF0	Sorting nexin-18 OS=Homo sapiens GN=SNX18 PE=1 SV=2 - [SNX18_HUMAN]	6.70743	4.46	1	1	1	1	6.99642e+06	628	68.8512	5.68115
P78527	DNA-dependent protein kinase catalytic subunit OS=Homo sapiens GN=PRKDC PE=1 SV=3 - [PRKDC_HUMAN]	6.70345	1.24	1	3	3	3	2.89502e+06	4128	468.788	7.12256
Q16401	26S proteasome non-ATPase regulatory subunit 5 OS=Homo sapiens GN=PSMD5 PE=1 SV=3 - [PSMD5_HUMAN]	6.65221	4.17	1	1	1	2	2.36264e+06	504	56.1604	5.47803
O95816	BAG family molecular chaperone regulator 2 OS=Homo sapiens GN=BAG2 PE=1 SV=1 - [BAG2_HUMAN]	6.64931	13.27	1	2	2	2	1.52561e+07	211	23.7572	6.69775
Q66K74	Microtubule-associated protein 1S OS=Homo sapiens GN=MAP1S PE=1 SV=2 - [MAP1S_HUMAN]	6.63862	6.23	1	2	2	2	4.82398e+06	1059	112.142	7.29834
P00403	Cytochrome c oxidase subunit 2 OS=Homo sapiens GN=MT-CO2 PE=1 SV=1 - [COX2_HUMAN]	6.60315	13.22	1	2	2	2	1.87634e+07	227	25.5482	4.81787
P83731	60S ribosomal protein L24 OS=Homo sapiens GN=RPL24 PE=1 SV=1 - [RL24_HUMAN]	6.52686	14.01	1	2	2	2	2.40576e+07	157	17.7679	11.2534
O94973	AP-2 complex subunit alpha-2 OS=Homo sapiens GN=AP2A2 PE=1 SV=2 - [AP2A2_HUMAN]	6.50924	4.37	1	1	2	3	9.30635e+06	939	103.895	6.96143
Q9Y4G6	Talin-2 OS=Homo sapiens GN=TLN2 PE=1 SV=4 - [TLN2_HUMAN]	6.45061	2.08	1	1	3	3	2.78857e+07	2542	271.443	5.56689
P21589	5'-nucleotidase OS=Homo sapiens GN=NT5E PE=1 SV=1 - [5NTD_HUMAN]	6.37755	4.7	1	1	1	1	1.13731e+07	574	63.3275	7.03467
O75131	Copine-3 OS=Homo sapiens GN=CPNE3 PE=1 SV=1 - [CPNE3_HUMAN]	6.37065	5.96	8	2	2	2	6.24884e+06	537	60.0921	5.84619
Q9UGI8	Testin OS=Homo sapiens GN=TES PE=1 SV=1 - [TES_HUMAN]	6.3454	7.6	1	2	2	2	3.27182e+07	421	47.9639	7.6792
O94901	SUN domain-containing protein 1 OS=Homo sapiens GN=SUN1 PE=1 SV=3 - [SUN1_HUMAN]	6.32887	2.96	1	1	1	1	1.07245e+07	812	90.0073	7.07861
P62263	40S ribosomal protein S14 OS=Homo sapiens GN=RPS14 PE=1 SV=3 - [RS14_HUMAN]	6.3185	40.4	1	2	2	2	1.81097e+07	151	16.2625	10.0522
P14324	Farnesyl pyrophosphate synthase OS=Homo sapiens GN=FDPS PE=1 SV=4 - [FPPS_HUMAN]	6.30824	7.16	1	2	2	2	1.65291e+07	419	48.2446	6.15088
P00966	Argininosuccinate synthase OS=Homo sapiens GN=ASS1 PE=1 SV=2 - [ASSY_HUMAN]	6.20154	4.85	1	1	1	2	2.1696e+07	412	46.501	8.01611
P02768	Serum albumin OS=Homo sapiens GN=ALB PE=1 SV=2 - [ALBU_HUMAN]	6.19972	5.09	1	2	2	2	4.61517e+07	609	69.3215	6.27783
P62826	GTP-binding nuclear protein Ran OS=Homo sapiens GN=RAN PE=1 SV=3 - [RAN_HUMAN]	6.19849	12.5	1	2	2	2	5.09118e+07	216	24.4076	7.48877
O95810	Caveolae-associated protein 2 OS=Homo sapiens GN=CAVIN2 PE=1 SV=3 - [CAVN2_HUMAN]	6.16879	7.76	1	2	2	2	1.89246e+07	425	47.1446	5.21143
P08648	Integrin alpha-5 OS=Homo sapiens GN=ITGA5 PE=1 SV=2 - [ITA5_HUMAN]	6.13386	2.67	1	2	2	2	1.89709e+07	1049	114.465	5.77002
P43121	Cell surface glycoprotein MUC18 OS=Homo sapiens GN=MCAM PE=1 SV=2 - [MUC18_HUMAN]	6.07544	4.33	1	1	1	1	1.50823e+07	646	71.5626	5.75732
Q9Y5X1	Sorting nexin-9 OS=Homo sapiens GN=SNX9 PE=1 SV=1 - [SNX9_HUMAN]	6.01508	2.86	1	1	1	1	1.14314e+07	595	66.5496	5.57959
Q9Y5S2	Serine/threonine-protein kinase MRCK beta OS=Homo sapiens GN=CDC42BPB PE=1 SV=2 - [MRCKB_HUMAN]	6.01132	1.4	1	1	1	1	1.93464e+06	1711	194.193	6.3667
Q5XKE5	Keratin, type II cytoskeletal 79 OS=Homo sapiens GN=KRT79 PE=1 SV=2 - [K2C79_HUMAN]	6.00081	4.3	9	2	2	2	2.69756e+07	535	57.8002	7.1958
P10644	cAMP-dependent protein kinase type I-alpha regulatory subunit OS=Homo sapiens GN=PRKAR1A PE=1 SV=1 - [KAP0_HUMAN]	5.99641	6.3	1	1	1	1	8.33e+06	381	42.955	5.35107
P00387	NADH-cytochrome b5 reductase 3 OS=Homo sapiens GN=CYB5R3 PE=1 SV=3 - [NB5R3_HUMAN]	5.94618	5.98	1	1	1	1	1.9164e+07	301	34.2127	7.59131
Q14BN4	Sarcolemmal membrane-associated protein OS=Homo sapiens GN=SLMAP PE=1 SV=1 - [SLMAP_HUMAN]	5.93585	3.38	1	2	2	2	3.36964e+07	828	95.1396	5.46533
P62244	40S ribosomal protein S15a OS=Homo sapiens GN=RPS15A PE=1 SV=2 - [RS15A_HUMAN]	5.8746	15.38	1	1	1	1	2.49609e+07	130	14.83	10.1255
P49588	Alanine--tRNA ligase, cytoplasmic OS=Homo sapiens GN=AARS PE=1 SV=2 - [SYAC_HUMAN]	5.86733	4.86	1	2	2	2	4.23067e+06	968	106.743	5.52881
P14866	Heterogeneous nuclear ribonucleoprotein L OS=Homo sapiens GN=HNRNPL PE=1 SV=2 - [HNRPL_HUMAN]	5.84615	5.43	1	1	1	1	1.55963e+07	589	64.0924	8.22119
P29972	Aquaporin-1 OS=Homo sapiens GN=AQP1 PE=1 SV=3 - [AQP1_HUMAN]	5.83287	7.43	1	1	1	2	7.71301e+07	269	28.5081	7.41553
Q16851	UTP--glucose-1-phosphate uridylyltransferase OS=Homo sapiens GN=UGP2 PE=1 SV=5 - [UGPA_HUMAN]	5.80991	3.54	1	1	1	1	1.90061e+07	508	56.9047	8.14795
P45974	Ubiquitin carboxyl-terminal hydrolase 5 OS=Homo sapiens GN=USP5 PE=1 SV=2 - [UBP5_HUMAN]	5.77348	3.03	1	1	1	1	1.14928e+07	858	95.7253	5.03369
Q14766	Latent-transforming growth factor beta-binding protein 1 OS=Homo sapiens GN=LTBP1 PE=1 SV=4 - [LTBP1_HUMAN]	5.75911	2.61	1	2	2	2	2.03172e+07	1721	186.673	5.96045
P0C0S5	Histone H2A.Z OS=Homo sapiens GN=H2AFZ PE=1 SV=2 - [H2AZ_HUMAN]	5.75543	22.66	2	1	1	1	9.08533e+06	128	13.5446	10.5796
P62714	Serine/threonine-protein phosphatase 2A catalytic subunit beta isoform OS=Homo sapiens GN=PPP2CB PE=1 SV=1 - [PP2AB_HUMAN]	5.69253	8.09	2	1	1	1	1.41147e+07	309	35.5523	5.42725
P23526	Adenosylhomocysteinase OS=Homo sapiens GN=AHCY PE=1 SV=4 - [SAHH_HUMAN]	5.66097	4.86	1	1	1	1		432	47.6852	6.34131
P13807	Glycogen [starch] synthase, muscle OS=Homo sapiens GN=GYS1 PE=1 SV=2 - [GYS1_HUMAN]	5.64828	3.26	1	1	1	1	1.0043e+07	737	83.7325	6.17627
Q68CZ2	Tensin-3 OS=Homo sapiens GN=TNS3 PE=1 SV=2 - [TENS3_HUMAN]	5.626	2.01	1	1	1	1	1.01167e+07	1445	155.169	6.81494
P17612	cAMP-dependent protein kinase catalytic subunit alpha OS=Homo sapiens GN=PRKACA PE=1 SV=2 - [KAPCA_HUMAN]	5.60322	6.84	2	1	1	1	10000114	351	40.564	8.79248
O00303	Eukaryotic translation initiation factor 3 subunit F OS=Homo sapiens GN=EIF3F PE=1 SV=1 - [EIF3F_HUMAN]	5.57019	5.32	1	1	1	2	1.56491e+06	357	37.5402	5.45264
P46977	Dolichyl-diphosphooligosaccharide--protein glycosyltransferase subunit STT3A OS=Homo sapiens GN=STT3A PE=1 SV=2 - [STT3A_HUMAN]	5.55775	2.7	1	1	1	1	1.08044e+07	705	80.4768	8.07471
O43813	LanC-like protein 1 OS=Homo sapiens GN=LANCL1 PE=1 SV=1 - [LANC1_HUMAN]	5.52536	5.51	1	1	1	1	12536666	399	45.2536	7.75244
P20700	Lamin-B1 OS=Homo sapiens GN=LMNB1 PE=1 SV=2 - [LMNB1_HUMAN]	5.51376	4.1	1	1	1	1	8.52222e+06	586	66.3676	5.16064
Q9NVE7	Pantothenate kinase 4 OS=Homo sapiens GN=PANK4 PE=1 SV=1 - [PANK4_HUMAN]	5.50624	5.43	1	2	2	2	7.34268e+06	773	85.937	6.27783
Q12797	Aspartyl/asparaginyl beta-hydroxylase OS=Homo sapiens GN=ASPH PE=1 SV=3 - [ASPH_HUMAN]	5.48915	2.64	1	1	1	1	1.7575e+07	758	85.8095	5.0083
Q02952	A-kinase anchor protein 12 OS=Homo sapiens GN=AKAP12 PE=1 SV=4 - [AKA12_HUMAN]	5.47874	2.58	1	2	2	2	1.71044e+07	1782	191.367	4.41162
Q6DKJ4	Nucleoredoxin OS=Homo sapiens GN=NXN PE=1 SV=2 - [NXN_HUMAN]	5.44263	4.6	1	1	1	2	3.33198e+06	435	48.3616	4.97021
P62191	26S proteasome regulatory subunit 4 OS=Homo sapiens GN=PSMC1 PE=1 SV=1 - [PRS4_HUMAN]	5.4346	4.77	1	1	1	1	1.86191e+07	440	49.1537	6.21436
P60033	CD81 antigen OS=Homo sapiens GN=CD81 PE=1 SV=1 - [CD81_HUMAN]	5.42095	15.25	1	2	2	2	28012786	236	25.7921	5.2876
P08727	Keratin, type I cytoskeletal 19 OS=Homo sapiens GN=KRT19 PE=1 SV=4 - [K1C19_HUMAN]	5.40932	5.75	1	1	1	1	4.89767e+06	400	44.0791	5.13525
Q04760	Lactoylglutathione lyase OS=Homo sapiens GN=GLO1 PE=1 SV=4 - [LGUL_HUMAN]	5.30183	16.3	1	2	2	2	1.92262e+07	184	20.7642	5.31299
P08708	40S ribosomal protein S17 OS=Homo sapiens GN=RPS17 PE=1 SV=2 - [RS17_HUMAN]	5.28036	16.3	1	1	1	2	1.91254e+07	135	15.5404	9.84717
P09486	SPARC OS=Homo sapiens GN=SPARC PE=1 SV=1 - [SPRC_HUMAN]	5.26694	11.22	1	1	1	1	1.04567e+07	303	34.6097	4.84326
P27695	DNA-(apurinic or apyrimidinic site) lyase OS=Homo sapiens GN=APEX1 PE=1 SV=2 - [APEX1_HUMAN]	5.23473	5.35	1	1	1	1	1.04729e+07	318	35.5322	8.11865
P62269	40S ribosomal protein S18 OS=Homo sapiens GN=RPS18 PE=1 SV=3 - [RS18_HUMAN]	5.18233	11.18	1	2	2	2	3.19564e+07	152	17.7079	10.9897
P49411	Elongation factor Tu, mitochondrial OS=Homo sapiens GN=TUFM PE=1 SV=2 - [EFTU_HUMAN]	5.15891	4.2	1	1	1	1	3.2428e+07	452	49.5102	7.60596
Q9H0U4	Ras-related protein Rab-1B OS=Homo sapiens GN=RAB1B PE=1 SV=1 - [RAB1B_HUMAN]	5.15832	17.41	3	2	2	2	3.947e+07	201	22.1572	5.73193
P32455	Guanylate-binding protein 1 OS=Homo sapiens GN=GBP1 PE=1 SV=2 - [GBP1_HUMAN]	5.09326	7.09	3	2	2	2	1.18557e+07	592	67.8877	6.31592
Q9BXX0	EMILIN-2 OS=Homo sapiens GN=EMILIN2 PE=1 SV=3 - [EMIL2_HUMAN]	5.08518	2.09	1	1	1	1	1.52345e+07	1053	115.615	6.45557
Q9UL25	Ras-related protein Rab-21 OS=Homo sapiens GN=RAB21 PE=1 SV=3 - [RAB21_HUMAN]	5.07648	7.56	1	1	1	1	16301994	225	24.3323	7.94287
P62277	40S ribosomal protein S13 OS=Homo sapiens GN=RPS13 PE=1 SV=2 - [RS13_HUMAN]	5.06519	17.88	1	2	2	2	3.02533e+07	151	17.2117	10.5356
O75915	PRA1 family protein 3 OS=Homo sapiens GN=ARL6IP5 PE=1 SV=1 - [PRAF3_HUMAN]	5.064	10.11	1	1	1	1	1.01622e+07	188	21.6004	9.77393
P28161	Glutathione S-transferase Mu 2 OS=Homo sapiens GN=GSTM2 PE=1 SV=2 - [GSTM2_HUMAN]	5.02286	7.8	1	1	1	1	6.10399e+06	218	25.728	6.3667
Q9NVA2	Septin-11 OS=Homo sapiens GN=SEPT11 PE=1 SV=3 - [SEP11_HUMAN]	5.0227	7.69	2	1	2	3	2.42749e+07	429	49.3672	6.81494
Q9P2R7	Succinate--CoA ligase [ADP-forming] subunit beta, mitochondrial OS=Homo sapiens GN=SUCLA2 PE=1 SV=3 - [SUCB1_HUMAN]	5.00665	5.62	1	1	1	1	13038640	463	50.2852	7.41553
Q969X5	Endoplasmic reticulum-Golgi intermediate compartment protein 1 OS=Homo sapiens GN=ERGIC1 PE=1 SV=1 - [ERGI1_HUMAN]	4.93167	8.28	1	1	1	1	11807225	290	32.5715	7.06396
P26599	Polypyrimidine tract-binding protein 1 OS=Homo sapiens GN=PTBP1 PE=1 SV=1 - [PTBP1_HUMAN]	4.91593	3.77	1	1	1	1	8.44898e+06	531	57.1856	9.17334
P09488	Glutathione S-transferase Mu 1 OS=Homo sapiens GN=GSTM1 PE=1 SV=3 - [GSTM1_HUMAN]	4.90474	7.8	3	1	1	1	1.20149e+07	218	25.6951	6.69775
Q9HDC9	Adipocyte plasma membrane-associated protein OS=Homo sapiens GN=APMAP PE=1 SV=2 - [APMAP_HUMAN]	4.82767	6.49	1	1	1	1	1.11949e+07	416	46.4509	6.16357
Q9P0K7	Ankycorbin OS=Homo sapiens GN=RAI14 PE=1 SV=2 - [RAI14_HUMAN]	4.80497	3.06	1	1	1	1	4.39812e+06	980	109.973	6.21436
Q1KMD3	Heterogeneous nuclear ribonucleoprotein U-like protein 2 OS=Homo sapiens GN=HNRNPUL2 PE=1 SV=1 - [HNRL2_HUMAN]	4.79308	2.95	1	1	1	1	2.33002e+07	747	85.0522	4.90674
P84098	60S ribosomal protein L19 OS=Homo sapiens GN=RPL19 PE=1 SV=1 - [RL19_HUMAN]	4.79023	8.67	1	1	1	1	4.28867e+07	196	23.4512	11.4731
P07237	Protein disulfide-isomerase OS=Homo sapiens GN=P4HB PE=1 SV=3 - [PDIA1_HUMAN]	4.7671	5.91	1	1	1	1	6.85073e+06	508	57.0807	4.86865
P53004	Biliverdin reductase A OS=Homo sapiens GN=BLVRA PE=1 SV=2 - [BIEA_HUMAN]	4.73637	5.74	1	1	1	1	9.71881e+06	296	33.4073	6.44287
O43741	5'-AMP-activated protein kinase subunit beta-2 OS=Homo sapiens GN=PRKAB2 PE=1 SV=1 - [AAKB2_HUMAN]	4.71042	11.03	1	1	1	1	1.21632e+07	272	30.2832	6.45557
Q99719	Septin-5 OS=Homo sapiens GN=SEPT5 PE=1 SV=1 - [SEPT5_HUMAN]	4.69174	9.49	1	1	1	2	4.82707e+06	369	42.7497	6.66846
P31939	Bifunctional purine biosynthesis protein PURH OS=Homo sapiens GN=ATIC PE=1 SV=3 - [PUR9_HUMAN]	4.66396	4.22	1	1	1	1	4.83738e+06	592	64.5753	6.7124
P15170	Eukaryotic peptide chain release factor GTP-binding subunit ERF3A OS=Homo sapiens GN=GSPT1 PE=1 SV=1 - [ERF3A_HUMAN]	4.65639	3.21	2	1	1	1	1.49898e+06	499	55.7203	5.61768
P62140	Serine/threonine-protein phosphatase PP1-beta catalytic subunit OS=Homo sapiens GN=PPP1CB PE=1 SV=3 - [PP1B_HUMAN]	4.64066	11.01	3	2	2	2	1.19703e+07	327	37.1626	6.18896
A6NHL2	Tubulin alpha chain-like 3 OS=Homo sapiens GN=TUBAL3 PE=1 SV=2 - [TBAL3_HUMAN]	4.62617	3.81	1	1	1	1	6.88493e+06	446	49.8767	6.04932
P05198	Eukaryotic translation initiation factor 2 subunit 1 OS=Homo sapiens GN=EIF2S1 PE=1 SV=3 - [IF2A_HUMAN]	4.61067	4.76	1	1	1	1	4.71697e+06	315	36.0894	5.08447
O14974	Protein phosphatase 1 regulatory subunit 12A OS=Homo sapiens GN=PPP1R12A PE=1 SV=1 - [MYPT1_HUMAN]	4.60502	2.14	1	1	1	1	7.39659e+06	1030	115.211	5.40186
P62829	60S ribosomal protein L23 OS=Homo sapiens GN=RPL23 PE=1 SV=1 - [RL23_HUMAN]	4.59243	14.29	1	1	1	1	3.15663e+07	140	14.8561	10.5063
P18621	60S ribosomal protein L17 OS=Homo sapiens GN=RPL17 PE=1 SV=3 - [RL17_HUMAN]	4.58929	8.7	1	1	1	1	5.25369e+07	184	21.3833	10.1694
Q8NBX0	Saccharopine dehydrogenase-like oxidoreductase OS=Homo sapiens GN=SCCPDH PE=1 SV=1 - [SCPDL_HUMAN]	4.58695	6.76	1	1	1	1	2.11294e+06	429	47.1215	9.14404
P12259	Coagulation factor V OS=Homo sapiens GN=F5 PE=1 SV=4 - [FA5_HUMAN]	4.58454	0.76	1	1	1	1	1.87859e+07	2224	251.546	6.04932
Q96KP4	Cytosolic non-specific dipeptidase OS=Homo sapiens GN=CNDP2 PE=1 SV=2 - [CNDP2_HUMAN]	4.56058	6.74	1	2	2	2	1.26095e+07	475	52.8449	5.97314
Q12929	Epidermal growth factor receptor kinase substrate 8 OS=Homo sapiens GN=EPS8 PE=1 SV=1 - [EPS8_HUMAN]	4.54232	2.31	1	1	1	1	4.57516e+06	822	91.8244	7.50342
Q96TA1	Niban-like protein 1 OS=Homo sapiens GN=FAM129B PE=1 SV=3 - [NIBL1_HUMAN]	4.51735	3.49	1	1	1	1	5.43679e+06	746	84.0847	6.18896
P25067	Collagen alpha-2(VIII) chain OS=Homo sapiens GN=COL8A2 PE=1 SV=2 - [CO8A2_HUMAN]	4.51526	4.98	1	1	1	1	13274998	703	67.2023	8.98291
P01861	Immunoglobulin heavy constant gamma 4 OS=Homo sapiens GN=IGHG4 PE=1 SV=1 - [IGHG4_HUMAN]	4.50863	4.89	4	1	1	1	1.34549e+07	327	35.9179	7.35693
O00468	Agrin OS=Homo sapiens GN=AGRN PE=1 SV=5 - [AGRIN_HUMAN]	4.47082	0.77	1	1	1	1	1.0618e+07	2067	217.092	6.39209
P00488	Coagulation factor XIII A chain OS=Homo sapiens GN=F13A1 PE=1 SV=4 - [F13A_HUMAN]	4.46914	2.32	1	1	1	1	1.04676e+07	732	83.2146	6.0874
P06756	Integrin alpha-V OS=Homo sapiens GN=ITGAV PE=1 SV=2 - [ITAV_HUMAN]	4.46871	2.48	1	1	1	1	6.75279e+06	1048	115.964	5.68115
P48047	ATP synthase subunit O, mitochondrial OS=Homo sapiens GN=ATP5O PE=1 SV=1 - [ATPO_HUMAN]	4.45254	7.98	1	1	1	1	6.11443e+06	213	23.2627	9.96436
P50213	Isocitrate dehydrogenase [NAD] subunit alpha, mitochondrial OS=Homo sapiens GN=IDH3A PE=1 SV=1 - [IDH3A_HUMAN]	4.43802	6.28	1	1	1	1	1.7083e+07	366	39.5661	6.91748
P31040	Succinate dehydrogenase [ubiquinone] flavoprotein subunit, mitochondrial OS=Homo sapiens GN=SDHA PE=1 SV=2 - [SDHA_HUMAN]	4.43781	2.11	1	1	1	1	3.87471e+06	664	72.6453	7.38623
P61513	60S ribosomal protein L37a OS=Homo sapiens GN=RPL37A PE=1 SV=2 - [RL37A_HUMAN]	4.43293	19.57	1	1	1	1	4.57657e+07	92	10.2685	10.4331
P63172	Dynein light chain Tctex-type 1 OS=Homo sapiens GN=DYNLT1 PE=1 SV=1 - [DYLT1_HUMAN]	4.42605	15.93	1	1	1	1	7.61747e+06	113	12.444	5.08447
P51636	Caveolin-2 OS=Homo sapiens GN=CAV2 PE=1 SV=2 - [CAV2_HUMAN]	4.41736	11.11	1	1	1	1	4.10742e+07	162	18.2792	5.2749
P01111	GTPase NRas OS=Homo sapiens GN=NRAS PE=1 SV=1 - [RASN_HUMAN]	4.38494	13.23	3	1	1	1	2.35889e+07	189	21.2155	5.17334
Q92625	Ankyrin repeat and SAM domain-containing protein 1A OS=Homo sapiens GN=ANKS1A PE=1 SV=4 - [ANS1A_HUMAN]	4.37907	1.85	1	1	1	1	1.45006e+06	1134	123.032	6.37939
Q9NR31	GTP-binding protein SAR1a OS=Homo sapiens GN=SAR1A PE=1 SV=1 - [SAR1A_HUMAN]	4.32026	11.62	1	1	1	1	1.46457e+07	198	22.3525	6.68311
Q08AM6	Protein VAC14 homolog OS=Homo sapiens GN=VAC14 PE=1 SV=1 - [VAC14_HUMAN]	4.24695	2.94	1	1	1	1	5.62947e+06	782	87.9167	6.12549
Q13492	Phosphatidylinositol-binding clathrin assembly protein OS=Homo sapiens GN=PICALM PE=1 SV=2 - [PICAL_HUMAN]	4.24489	4.14	1	1	1	1	1.2242e+07	652	70.71	7.89893
P27816	Microtubule-associated protein 4 OS=Homo sapiens GN=MAP4 PE=1 SV=3 - [MAP4_HUMAN]	4.24306	1.82	1	1	1	2	2.69696e+06	1152	120.93	5.42725
Q9NVD7	Alpha-parvin OS=Homo sapiens GN=PARVA PE=1 SV=1 - [PARVA_HUMAN]	4.24206	3.76	1	1	1	1	1.45984e+07	372	42.2174	5.94775
Q5T4S7	E3 ubiquitin-protein ligase UBR4 OS=Homo sapiens GN=UBR4 PE=1 SV=1 - [UBR4_HUMAN]	4.23991	0.46	1	1	1	1	5.5567e+06	5183	573.476	6.03662
P62491	Ras-related protein Rab-11A OS=Homo sapiens GN=RAB11A PE=1 SV=3 - [RB11A_HUMAN]	4.22454	20.37	1	1	2	2	5.83011e+06	216	24.3784	6.56592
P08134	Rho-related GTP-binding protein RhoC OS=Homo sapiens GN=RHOC PE=1 SV=1 - [RHOC_HUMAN]	4.22293	19.69	1	1	2	2	2.47611e+07	193	21.9923	6.58057
Q15113	Procollagen C-endopeptidase enhancer 1 OS=Homo sapiens GN=PCOLCE PE=1 SV=2 - [PCOC1_HUMAN]	4.20827	5.79	1	1	1	1	3.38749e+07	449	47.942	7.43018
O15460	Prolyl 4-hydroxylase subunit alpha-2 OS=Homo sapiens GN=P4HA2 PE=1 SV=1 - [P4HA2_HUMAN]	4.19893	7.66	1	2	2	2	5.381e+06	535	60.8636	5.70654
P0CG48	Polyubiquitin-C OS=Homo sapiens GN=UBC PE=1 SV=3 - [UBC_HUMAN]	4.18308	21.02	4	1	1	1		685	76.9915	7.66455
P11586	C-1-tetrahydrofolate synthase, cytoplasmic OS=Homo sapiens GN=MTHFD1 PE=1 SV=3 - [C1TC_HUMAN]	4.16231	4.49	1	1	1	1	4.3812e+06	935	101.495	7.29834
P43307	Translocon-associated protein subunit alpha OS=Homo sapiens GN=SSR1 PE=1 SV=3 - [SSRA_HUMAN]	4.14071	5.24	1	1	1	1	8.30445e+06	286	32.2153	4.48779
Q53H12	Acylglycerol kinase, mitochondrial OS=Homo sapiens GN=AGK PE=1 SV=2 - [AGK_HUMAN]	4.11098	5.92	1	1	1	1	1.00081e+07	422	47.1074	8.08936
P35527	Keratin, type I cytoskeletal 9 OS=Homo sapiens GN=KRT9 PE=1 SV=3 - [K1C9_HUMAN]	4.09054	4.01	1	1	1	1	1.23759e+07	623	62.0268	5.23682
Q53GG5	PDZ and LIM domain protein 3 OS=Homo sapiens GN=PDLIM3 PE=1 SV=1 - [PDLI3_HUMAN]	4.02928	4.12	1	1	1	1	35204662	364	39.2074	6.88818
P10253	Lysosomal alpha-glucosidase OS=Homo sapiens GN=GAA PE=1 SV=4 - [LYAG_HUMAN]	4.01924	2.84	1	1	1	1	5.72913e+06	952	105.257	5.99854
P32119	Peroxiredoxin-2 OS=Homo sapiens GN=PRDX2 PE=1 SV=5 - [PRDX2_HUMAN]	4.01893	9.09	1	1	1	1	1.47029e+07	198	21.8782	5.97314
P62873	Guanine nucleotide-binding protein G(I)/G(S)/G(T) subunit beta-1 OS=Homo sapiens GN=GNB1 PE=1 SV=3 - [GBB1_HUMAN]	4.00148	6.76	2	1	1	1	2.72193e+06	340	37.353	5.99854
Q9Y4K0	Lysyl oxidase homolog 2 OS=Homo sapiens GN=LOXL2 PE=1 SV=1 - [LOXL2_HUMAN]	3.99118	2.58	1	1	1	1	5.12836e+06	774	86.6683	6.37939
Q6NUK1	Calcium-binding mitochondrial carrier protein SCaMC-1 OS=Homo sapiens GN=SLC25A24 PE=1 SV=2 - [SCMC1_HUMAN]	3.98912	3.35	1	1	1	1	3.06359e+06	477	53.3203	6.32861
P02774	Vitamin D-binding protein OS=Homo sapiens GN=GC PE=1 SV=1 - [VTDB_HUMAN]	3.98239	4.64	1	1	1	1	2.53334e+07	474	52.929	5.5415
Q07866	Kinesin light chain 1 OS=Homo sapiens GN=KLC1 PE=1 SV=2 - [KLC1_HUMAN]	3.96508	2.62	1	1	1	1	5.32775e+06	573	65.2689	6.20166
O00507	Probable ubiquitin carboxyl-terminal hydrolase FAF-Y OS=Homo sapiens GN=USP9Y PE=2 SV=2 - [USP9Y_HUMAN]	3.95747	0.82	2	1	1	1	1.32722e+06	2555	290.891	5.85889
P68402	Platelet-activating factor acetylhydrolase IB subunit beta OS=Homo sapiens GN=PAFAH1B2 PE=1 SV=1 - [PA1B2_HUMAN]	3.95135	10.48	1	1	1	1	2.13997e+06	229	25.5531	5.92236
Q16527	Cysteine and glycine-rich protein 2 OS=Homo sapiens GN=CSRP2 PE=1 SV=3 - [CSRP2_HUMAN]	3.92848	8.81	1	1	1	1	4.36757e+07	193	20.9399	8.6167
O95394	Phosphoacetylglucosamine mutase OS=Homo sapiens GN=PGM3 PE=1 SV=1 - [AGM1_HUMAN]	3.89221	6.83	1	1	1	1	1.22823e+07	542	59.8143	6.25244
P01009	Alpha-1-antitrypsin OS=Homo sapiens GN=SERPINA1 PE=1 SV=3 - [A1AT_HUMAN]	3.88265	4.31	1	1	1	1	9.73611e+06	418	46.707	5.59229
Q8NF91	Nesprin-1 OS=Homo sapiens GN=SYNE1 PE=1 SV=4 - [SYNE1_HUMAN]	3.87138	0.28	1	1	1	1	3.50919e+06	8797	1010.46	5.52881
P23246	Splicing factor, proline- and glutamine-rich OS=Homo sapiens GN=SFPQ PE=1 SV=2 - [SFPQ_HUMAN]	3.85808	3.25	1	1	1	1	8.18338e+06	707	76.1016	9.43701
Q9H0N0	Ras-related protein Rab-6C OS=Homo sapiens GN=RAB6C PE=1 SV=2 - [RAB6C_HUMAN]	3.83499	8.66	1	1	1	1	1.60731e+07	254	28.3374	7.7085
P08263	Glutathione S-transferase A1 OS=Homo sapiens GN=GSTA1 PE=1 SV=3 - [GSTA1_HUMAN]	3.83157	5.86	3	1	1	1	1.42211e+07	222	25.6147	8.88037
P62899	60S ribosomal protein L31 OS=Homo sapiens GN=RPL31 PE=1 SV=1 - [RL31_HUMAN]	3.82538	11.2	1	1	1	1	7.63757e+07	125	14.4539	10.5356
P61006	Ras-related protein Rab-8A OS=Homo sapiens GN=RAB8A PE=1 SV=1 - [RAB8A_HUMAN]	3.81963	6.76	1	1	1	1	7.81527e+06	207	23.6532	9.0708
Q9Y2A7	Nck-associated protein 1 OS=Homo sapiens GN=NCKAP1 PE=1 SV=1 - [NCKP1_HUMAN]	3.81244	2.66	1	1	1	1	1.74656e+06	1128	128.707	6.62451
Q14258	E3 ubiquitin/ISG15 ligase TRIM25 OS=Homo sapiens GN=TRIM25 PE=1 SV=2 - [TRI25_HUMAN]	3.7931	2.86	1	1	1	1	1.69044e+06	630	70.9277	8.08936
Q6P2Q9	Pre-mRNA-processing-splicing factor 8 OS=Homo sapiens GN=PRPF8 PE=1 SV=2 - [PRP8_HUMAN]	3.7855	1.03	1	1	1	1	2362696	2335	273.427	8.83643
P38606	V-type proton ATPase catalytic subunit A OS=Homo sapiens GN=ATP6V1A PE=1 SV=2 - [VATA_HUMAN]	3.76891	2.92	1	1	1	1	3.35565e+06	617	68.2605	5.51611
O14880	Microsomal glutathione S-transferase 3 OS=Homo sapiens GN=MGST3 PE=1 SV=1 - [MGST3_HUMAN]	3.74845	8.55	1	1	1	1	6.55039e+06	152	16.5056	9.37842
P50995	Annexin A11 OS=Homo sapiens GN=ANXA11 PE=1 SV=1 - [ANX11_HUMAN]	3.74212	2.18	1	1	1	1	1.71806e+07	505	54.3551	7.6499
O94808	Glutamine--fructose-6-phosphate aminotransferase [isomerizing] 2 OS=Homo sapiens GN=GFPT2 PE=1 SV=3 - [GFPT2_HUMAN]	3.72465	3.23	2	1	1	1	1.53072e+06	682	76.8818	7.37158
O75340	Programmed cell death protein 6 OS=Homo sapiens GN=PDCD6 PE=1 SV=1 - [PDCD6_HUMAN]	3.71475	6.81	1	1	1	1	1.17093e+07	191	21.8548	5.40186
Q9UBI6	Guanine nucleotide-binding protein G(I)/G(S)/G(O) subunit gamma-12 OS=Homo sapiens GN=GNG12 PE=1 SV=3 - [GBG12_HUMAN]	3.71094	22.22	1	1	1	1	2.25163e+07	72	8.00117	8.96826
Q9UJY1	Heat shock protein beta-8 OS=Homo sapiens GN=HSPB8 PE=1 SV=1 - [HSPB8_HUMAN]	3.7058	13.27	1	1	1	1	6.66451e+06	196	21.5906	5.12256
O00429	Dynamin-1-like protein OS=Homo sapiens GN=DNM1L PE=1 SV=2 - [DNM1L_HUMAN]	3.69635	3.8	1	1	1	1	3.24634e+06	736	81.8261	6.81494
O15260	Surfeit locus protein 4 OS=Homo sapiens GN=SURF4 PE=1 SV=3 - [SURF4_HUMAN]	3.69167	5.95	1	1	1	1	5.69403e+06	269	30.3738	7.78174
Q92973	Transportin-1 OS=Homo sapiens GN=TNPO1 PE=1 SV=2 - [TNPO1_HUMAN]	3.68309	2.23	1	1	1	1	4.63828e+06	898	102.289	4.98291
Q02809	Procollagen-lysine,2-oxoglutarate 5-dioxygenase 1 OS=Homo sapiens GN=PLOD1 PE=1 SV=2 - [PLOD1_HUMAN]	3.67202	2.48	1	1	1	1	1.98029e+07	727	83.4974	6.94678
P61313	60S ribosomal protein L15 OS=Homo sapiens GN=RPL15 PE=1 SV=2 - [RL15_HUMAN]	3.66806	5.88	1	1	1	1	1.38801e+07	204	24.1311	11.6196
Q9NW15	Anoctamin-10 OS=Homo sapiens GN=ANO10 PE=1 SV=2 - [ANO10_HUMAN]	3.65786	3.94	1	1	1	1	4.04934e+06	660	76.2798	7.40088
P25391	Laminin subunit alpha-1 OS=Homo sapiens GN=LAMA1 PE=1 SV=2 - [LAMA1_HUMAN]	3.63216	0.78	1	1	1	1	8.34302e+06	3075	336.867	6.354
Q15435	Protein phosphatase 1 regulatory subunit 7 OS=Homo sapiens GN=PPP1R7 PE=1 SV=1 - [PP1R7_HUMAN]	3.63215	5	1	1	1	1	3.25134e+06	360	41.5385	4.90674
Q07020	60S ribosomal protein L18 OS=Homo sapiens GN=RPL18 PE=1 SV=2 - [RL18_HUMAN]	3.62968	6.91	1	1	1	1	4.45058e+07	188	21.6211	11.7222
P49747	Cartilage oligomeric matrix protein OS=Homo sapiens GN=COMP PE=1 SV=2 - [COMP_HUMAN]	3.62964	2.64	1	1	1	1	13878273	757	82.8076	4.60205
Q9BZG1	Ras-related protein Rab-34 OS=Homo sapiens GN=RAB34 PE=1 SV=1 - [RAB34_HUMAN]	3.62922	5.79	1	1	1	1	5.60566e+06	259	29.0259	7.88428
Q06033	Inter-alpha-trypsin inhibitor heavy chain H3 OS=Homo sapiens GN=ITIH3 PE=1 SV=2 - [ITIH3_HUMAN]	3.62565	1.35	1	1	1	1	2.13866e+07	890	99.7865	5.74463
P61026	Ras-related protein Rab-10 OS=Homo sapiens GN=RAB10 PE=1 SV=1 - [RAB10_HUMAN]	3.62274	5.5	1	1	1	1	2.65297e+07	200	22.5266	8.38232
P46952	3-hydroxyanthranilate 3,4-dioxygenase OS=Homo sapiens GN=HAAO PE=1 SV=2 - [3HAO_HUMAN]	3.60799	17.83	1	2	2	2	7.96523e+06	286	32.5355	5.88428
P46939	Utrophin OS=Homo sapiens GN=UTRN PE=1 SV=2 - [UTRO_HUMAN]	3.59972	0.82	1	1	1	1	4.12531e+06	3433	394.22	5.32568
Q9Y371	Endophilin-B1 OS=Homo sapiens GN=SH3GLB1 PE=1 SV=1 - [SHLB1_HUMAN]	3.59944	4.11	1	1	1	1	5.56178e+06	365	40.7708	6.03662
P31949	Protein S100-A11 OS=Homo sapiens GN=S100A11 PE=1 SV=2 - [S10AB_HUMAN]	3.59191	15.24	1	1	1	1	2.0504e+07	105	11.7328	7.12256
P48444	Coatomer subunit delta OS=Homo sapiens GN=ARCN1 PE=1 SV=1 - [COPD_HUMAN]	3.54134	2.35	1	1	1	1	6.53895e+06	511	57.1741	6.21436
Q08209	Serine/threonine-protein phosphatase 2B catalytic subunit alpha isoform OS=Homo sapiens GN=PPP3CA PE=1 SV=1 - [PP2BA_HUMAN]	3.53694	4.8	2	1	1	1	4.1978e+06	521	58.6503	5.85889
P05091	Aldehyde dehydrogenase, mitochondrial OS=Homo sapiens GN=ALDH2 PE=1 SV=2 - [ALDH2_HUMAN]	3.52483	3.29	1	1	1	1	5964949	517	56.3456	7.04932
Q5VT25	Serine/threonine-protein kinase MRCK alpha OS=Homo sapiens GN=CDC42BPA PE=1 SV=1 - [MRCKA_HUMAN]	3.50089	1.21	1	1	1	1	3.06827e+06	1732	197.182	6.58057
Q9Y3A5	Ribosome maturation protein SBDS OS=Homo sapiens GN=SBDS PE=1 SV=4 - [SBDS_HUMAN]	3.4881	6.8	1	1	1	1		250	28.7453	8.74854
Q9Y3I0	tRNA-splicing ligase RtcB homolog OS=Homo sapiens GN=RTCB PE=1 SV=1 - [RTCB_HUMAN]	3.48729	5.94	1	1	1	1	1.76368e+07	505	55.1749	7.2251
Q8N8S7	Protein enabled homolog OS=Homo sapiens GN=ENAH PE=1 SV=2 - [ENAH_HUMAN]	3.48574	4.74	1	1	1	1	7.0835e+06	591	66.4699	6.93213
Q15165	Serum paraoxonase/arylesterase 2 OS=Homo sapiens GN=PON2 PE=1 SV=3 - [PON2_HUMAN]	3.48193	9.32	1	1	1	1	4.63427e+06	354	39.3723	5.60498
O00469	Procollagen-lysine,2-oxoglutarate 5-dioxygenase 2 OS=Homo sapiens GN=PLOD2 PE=1 SV=2 - [PLOD2_HUMAN]	3.47275	3.12	1	1	1	1	2.50109e+06	737	84.6316	6.7124
Q02153	Guanylate cyclase soluble subunit beta-1 OS=Homo sapiens GN=GUCY1B3 PE=1 SV=1 - [GCYB1_HUMAN]	3.45762	1.94	1	1	1	1	5.59954e+06	619	70.4696	5.35107
Q96S86	Hyaluronan and proteoglycan link protein 3 OS=Homo sapiens GN=HAPLN3 PE=2 SV=1 - [HPLN3_HUMAN]	3.45494	7.5	1	1	1	1	9.02435e+06	360	40.8684	6.52197
O00151	PDZ and LIM domain protein 1 OS=Homo sapiens GN=PDLIM1 PE=1 SV=4 - [PDLI1_HUMAN]	3.37282	5.17	1	1	1	1	1.1008e+07	329	36.049	7.02002
Q0ZGT2	Nexilin OS=Homo sapiens GN=NEXN PE=1 SV=1 - [NEXN_HUMAN]	3.34941	4.3	1	1	1	1	1.13391e+07	675	80.6087	5.32568
P09471	Guanine nucleotide-binding protein G(o) subunit alpha OS=Homo sapiens GN=GNAO1 PE=1 SV=4 - [GNAO_HUMAN]	3.34934	4.24	1	1	1	1		354	40.0249	5.52881
Q14152	Eukaryotic translation initiation factor 3 subunit A OS=Homo sapiens GN=EIF3A PE=1 SV=1 - [EIF3A_HUMAN]	3.34072	1.09	1	1	1	1	4.86522e+06	1382	166.468	6.78564
Q9UJZ1	Stomatin-like protein 2, mitochondrial OS=Homo sapiens GN=STOML2 PE=1 SV=1 - [STML2_HUMAN]	3.34031	12.64	1	2	2	2	2.76055e+06	356	38.5102	7.38623
P63000	Ras-related C3 botulinum toxin substrate 1 OS=Homo sapiens GN=RAC1 PE=1 SV=1 - [RAC1_HUMAN]	3.30691	7.29	1	1	1	1	2.02474e+07	192	21.4362	8.49951
Q15121	Astrocytic phosphoprotein PEA-15 OS=Homo sapiens GN=PEA15 PE=1 SV=2 - [PEA15_HUMAN]	3.28543	14.62	1	1	1	1	1.40257e+07	130	15.0308	5.021
P61981	14-3-3 protein gamma OS=Homo sapiens GN=YWHAG PE=1 SV=2 - [1433G_HUMAN]	3.27828	11.74	3	1	2	2	2.44693e+07	247	28.2849	4.89404
P30520	Adenylosuccinate synthetase isozyme 2 OS=Homo sapiens GN=ADSS PE=1 SV=3 - [PURA2_HUMAN]	3.26111	3.29	1	1	1	1	4485458	456	50.0658	6.55127
P61803	Dolichyl-diphosphooligosaccharide--protein glycosyltransferase subunit DAD1 OS=Homo sapiens GN=DAD1 PE=1 SV=3 - [DAD1_HUMAN]	3.24913	10.62	1	1	1	1	1.50775e+07	113	12.4886	7.07861
P56192	Methionine--tRNA ligase, cytoplasmic OS=Homo sapiens GN=MARS PE=1 SV=2 - [SYMC_HUMAN]	3.23327	3.11	1	1	1	1	4.14653e+06	900	101.052	6.16357
P52943	Cysteine-rich protein 2 OS=Homo sapiens GN=CRIP2 PE=1 SV=1 - [CRIP2_HUMAN]	3.23248	15.38	1	1	1	1	1.02633e+08	208	22.478	8.71924
P62249	40S ribosomal protein S16 OS=Homo sapiens GN=RPS16 PE=1 SV=2 - [RS16_HUMAN]	3.23148	6.85	1	1	1	1	4.70326e+07	146	16.435	10.2134
P04632	Calpain small subunit 1 OS=Homo sapiens GN=CAPNS1 PE=1 SV=1 - [CPNS1_HUMAN]	3.20667	8.58	1	1	1	1	3.5894e+06	268	28.2977	5.19873
Q9NQW7	Xaa-Pro aminopeptidase 1 OS=Homo sapiens GN=XPNPEP1 PE=1 SV=3 - [XPP1_HUMAN]	3.20158	2.25	1	1	1	1	6.92684e+06	623	69.8732	5.66846
Q9P0S9	Transmembrane protein 14C OS=Homo sapiens GN=TMEM14C PE=1 SV=1 - [TM14C_HUMAN]	3.19096	25.89	1	1	1	1	4.77333e+06	112	11.557	9.87646
P24043	Laminin subunit alpha-2 OS=Homo sapiens GN=LAMA2 PE=1 SV=4 - [LAMA2_HUMAN]	3.18203	1.28	1	2	2	2	4.19452e+06	3122	343.684	6.40479
O60763	General vesicular transport factor p115 OS=Homo sapiens GN=USO1 PE=1 SV=2 - [USO1_HUMAN]	3.17584	1.25	1	1	1	1	9.558e+06	962	107.828	4.90674
Q8TAT6	Nuclear protein localization protein 4 homolog OS=Homo sapiens GN=NPLOC4 PE=1 SV=3 - [NPL4_HUMAN]	3.16393	2.3	1	1	1	1	4.94011e+06	608	68.0769	6.37939
Q14161	ARF GTPase-activating protein GIT2 OS=Homo sapiens GN=GIT2 PE=1 SV=2 - [GIT2_HUMAN]	3.15111	2.37	1	1	1	1	6.89735e+06	759	84.4902	7.2251
P23141	Liver carboxylesterase 1 OS=Homo sapiens GN=CES1 PE=1 SV=2 - [EST1_HUMAN]	3.13127	3	1	1	1	1	2.91399e+06	567	62.4812	6.59521
Q9NYU2	UDP-glucose:glycoprotein glucosyltransferase 1 OS=Homo sapiens GN=UGGT1 PE=1 SV=3 - [UGGG1_HUMAN]	3.09868	1.61	1	1	1	1	3.77305e+06	1555	177.078	5.63037
O60313	Dynamin-like 120 kDa protein, mitochondrial OS=Homo sapiens GN=OPA1 PE=1 SV=3 - [OPA1_HUMAN]	3.06371	2.92	1	1	1	1	2.44055e+06	960	111.561	7.86963
O94826	Mitochondrial import receptor subunit TOM70 OS=Homo sapiens GN=TOMM70 PE=1 SV=1 - [TOM70_HUMAN]	3.05801	2.96	1	1	1	1	2.63734e+06	608	67.412	7.12256
O75844	CAAX prenyl protease 1 homolog OS=Homo sapiens GN=ZMPSTE24 PE=1 SV=2 - [FACE1_HUMAN]	3.05221	3.37	1	1	1	1	3.09875e+06	475	54.7775	7.48877
P27658	Collagen alpha-1(VIII) chain OS=Homo sapiens GN=COL8A1 PE=1 SV=2 - [CO8A1_HUMAN]	3.05138	1.34	1	1	1	1	1.86748e+07	744	73.3171	9.61279
Q6IBS0	Twinfilin-2 OS=Homo sapiens GN=TWF2 PE=1 SV=2 - [TWF2_HUMAN]	3.0475	6.88	1	1	1	1	1.88994e+06	349	39.5233	6.84424
Q8N0U8	Vitamin K epoxide reductase complex subunit 1-like protein 1 OS=Homo sapiens GN=VKORC1L1 PE=1 SV=2 - [VKORL_HUMAN]	3.03072	6.25	1	1	1	1	5.18086e+06	176	19.8227	9.12939
P62913	60S ribosomal protein L11 OS=Homo sapiens GN=RPL11 PE=1 SV=2 - [RL11_HUMAN]	3.02042	7.87	1	1	1	1	43796460	178	20.2396	9.59814
P07954	Fumarate hydratase, mitochondrial OS=Homo sapiens GN=FH PE=1 SV=3 - [FUMH_HUMAN]	3.00788	4.12	1	1	1	1	4.75767e+06	510	54.6022	8.76318
P0C0L4	Complement C4-A OS=Homo sapiens GN=C4A PE=1 SV=2 - [CO4A_HUMAN]	3.00292	2.01	2	2	2	2	1.61547e+07	1744	192.664	7.07861
Q9BQE5	Apolipoprotein L2 OS=Homo sapiens GN=APOL2 PE=1 SV=1 - [APOL2_HUMAN]	2.98219	7.72	1	1	1	1	3.09907e+06	337	37.0694	6.7417
O75396	Vesicle-trafficking protein SEC22b OS=Homo sapiens GN=SEC22B PE=1 SV=4 - [SC22B_HUMAN]	2.97382	6.51	1	1	1	1	20187407	215	24.5775	6.91748
Q14894	Ketimine reductase mu-crystallin OS=Homo sapiens GN=CRYM PE=1 SV=1 - [CRYM_HUMAN]	2.95771	6.69	1	1	1	1	771653	314	33.7544	5.13525
Q99943	1-acyl-sn-glycerol-3-phosphate acyltransferase alpha OS=Homo sapiens GN=AGPAT1 PE=1 SV=2 - [PLCA_HUMAN]	2.95723	7.42	1	1	1	1	2.5852e+06	283	31.6957	9.37842
Q9H2S6	Tenomodulin OS=Homo sapiens GN=TNMD PE=1 SV=1 - [TNMD_HUMAN]	2.94908	3.47	1	1	1	1	19922728	317	37.1062	5.18604
P05543	Thyroxine-binding globulin OS=Homo sapiens GN=SERPINA7 PE=1 SV=2 - [THBG_HUMAN]	2.90584	2.41	1	1	1	1	6.89719e+06	415	46.2946	6.30322
Q00005	Serine/threonine-protein phosphatase 2A 55 kDa regulatory subunit B beta isoform OS=Homo sapiens GN=PPP2R2B PE=1 SV=1 - [2ABB_HUMAN]	2.88936	3.16	3	1	1	1	2.90947e+06	443	51.6776	6.44287
Q9Y5P4	Collagen type IV alpha-3-binding protein OS=Homo sapiens GN=COL4A3BP PE=1 SV=1 - [C43BP_HUMAN]	2.86999	4.49	1	1	1	1		624	70.7907	5.47803
Q14764	Major vault protein OS=Homo sapiens GN=MVP PE=1 SV=4 - [MVP_HUMAN]	2.86132	3.25	1	1	1	1	8.88739e+06	893	99.2659	5.47803
P22352	Glutathione peroxidase 3 OS=Homo sapiens GN=GPX3 PE=1 SV=2 - [GPX3_HUMAN]	2.85567	5.31	1	1	1	1	1.56652e+07	226	25.5369	8.1333
Q68EM7	Rho GTPase-activating protein 17 OS=Homo sapiens GN=ARHGAP17 PE=1 SV=1 - [RHG17_HUMAN]	2.80184	2.72	1	1	1	1	2.95224e+06	881	95.3773	7.62061
P46783	40S ribosomal protein S10 OS=Homo sapiens GN=RPS10 PE=1 SV=1 - [RS10_HUMAN]	2.76976	5.45	1	1	1	1	7.25435e+06	165	18.8859	10.1548
O95299	NADH dehydrogenase [ubiquinone] 1 alpha subcomplex subunit 10, mitochondrial OS=Homo sapiens GN=NDUFA10 PE=1 SV=1 - [NDUAA_HUMAN]	2.76131	6.2	1	1	1	1	1.00496e+07	355	40.7249	8.48486
Q9GZS3	WD repeat-containing protein 61 OS=Homo sapiens GN=WDR61 PE=1 SV=1 - [WDR61_HUMAN]	2.73749	6.56	1	1	1	1		305	33.5598	5.46533
Q14728	Major facilitator superfamily domain-containing protein 10 OS=Homo sapiens GN=MFSD10 PE=1 SV=1 - [MFS10_HUMAN]	2.71859	2.86	1	1	1	1	2.02532e+06	455	48.3079	9.59814
Q9H4A6	Golgi phosphoprotein 3 OS=Homo sapiens GN=GOLPH3 PE=1 SV=1 - [GOLP3_HUMAN]	2.71776	8.05	1	1	1	1	2.55081e+06	298	33.7895	6.44287
O76094	Signal recognition particle subunit SRP72 OS=Homo sapiens GN=SRP72 PE=1 SV=3 - [SRP72_HUMAN]	2.71434	2.83	1	1	1	1	2.00666e+06	671	74.56	9.26123
P51610	Host cell factor 1 OS=Homo sapiens GN=HCFC1 PE=1 SV=2 - [HCFC1_HUMAN]	2.70344	1.33	1	1	1	1	3.98347e+06	2035	208.602	7.45947
Q15691	Microtubule-associated protein RP/EB family member 1 OS=Homo sapiens GN=MAPRE1 PE=1 SV=3 - [MARE1_HUMAN]	2.70035	4.48	1	1	1	1	5.3817e+06	268	29.9802	5.13525
O75781	Paralemmin-1 OS=Homo sapiens GN=PALM PE=1 SV=2 - [PALM_HUMAN]	2.69315	5.68	1	1	1	1	2.65835e+06	387	42.0502	4.99561
O75746	Calcium-binding mitochondrial carrier protein Aralar1 OS=Homo sapiens GN=SLC25A12 PE=1 SV=2 - [CMC1_HUMAN]	2.66846	3.54	1	1	1	1	4.20292e+06	678	74.7149	8.38232
Q9UNP9	Peptidyl-prolyl cis-trans isomerase E OS=Homo sapiens GN=PPIE PE=1 SV=1 - [PPIE_HUMAN]	2.65524	2.99	1	1	1	1	29220428	301	33.4096	5.60498
O75533	Splicing factor 3B subunit 1 OS=Homo sapiens GN=SF3B1 PE=1 SV=3 - [SF3B1_HUMAN]	2.64259	1.92	1	1	1	1	3.24695e+06	1304	145.738	7.09326
Q7Z3E5	LisH domain-containing protein ARMC9 OS=Homo sapiens GN=ARMC9 PE=1 SV=2 - [ARMC9_HUMAN]	2.63153	3.18	1	1	1	1		817	91.704	6.20166
P62330	ADP-ribosylation factor 6 OS=Homo sapiens GN=ARF6 PE=1 SV=2 - [ARF6_HUMAN]	2.62911	15.43	1	1	1	1	4244223	175	20.0694	8.95361
P62906	60S ribosomal protein L10a OS=Homo sapiens GN=RPL10A PE=1 SV=2 - [RL10A_HUMAN]	2.6022	5.99	1	1	1	1	1.54353e+07	217	24.8155	9.93506
P11177	Pyruvate dehydrogenase E1 component subunit beta, mitochondrial OS=Homo sapiens GN=PDHB PE=1 SV=3 - [ODPB_HUMAN]	2.57924	4.46	1	1	1	1	9.13263e+06	359	39.208	6.65381
Q93062	RNA-binding protein with multiple splicing OS=Homo sapiens GN=RBPMS PE=1 SV=1 - [RBPMS_HUMAN]	2.57392	5.1	1	1	1	1	1.13892e+07	196	21.7882	8.07471
P15311	Ezrin OS=Homo sapiens GN=EZR PE=1 SV=4 - [EZRI_HUMAN]	2.5567	2.9	1	1	1	1	6.23918e+06	586	69.3697	6.26514
O43236	Septin-4 OS=Homo sapiens GN=SEPT4 PE=1 SV=1 - [SEPT4_HUMAN]	2.55392	3.56	1	1	1	1	2.78588e+06	478	55.0636	6.11279
P50914	60S ribosomal protein L14 OS=Homo sapiens GN=RPL14 PE=1 SV=4 - [RL14_HUMAN]	2.54915	5.58	1	1	1	1	6.11636e+07	215	23.417	10.9312
Q15366	Poly(rC)-binding protein 2 OS=Homo sapiens GN=PCBP2 PE=1 SV=1 - [PCBP2_HUMAN]	2.52227	3.56	1	1	1	1	1.52792e+07	365	38.5556	6.78564
Q00325	Phosphate carrier protein, mitochondrial OS=Homo sapiens GN=SLC25A3 PE=1 SV=2 - [MPCP_HUMAN]	2.5128	3.04	1	1	1	1	8.56446e+06	362	40.0687	9.37842
P11166	Solute carrier family 2, facilitated glucose transporter member 1 OS=Homo sapiens GN=SLC2A1 PE=1 SV=2 - [GTR1_HUMAN]	2.48723	1.63	1	1	1	1	6.20397e+06	492	54.0485	8.71924
P62753	40S ribosomal protein S6 OS=Homo sapiens GN=RPS6 PE=1 SV=1 - [RS6_HUMAN]	2.48694	4.82	1	1	1	1	5.01473e+07	249	28.663	10.8433
P62266	40S ribosomal protein S23 OS=Homo sapiens GN=RPS23 PE=1 SV=3 - [RS23_HUMAN]	2.48593	7.69	1	1	1	1	2.57851e+07	143	15.7977	10.4917
P62241	40S ribosomal protein S8 OS=Homo sapiens GN=RPS8 PE=1 SV=2 - [RS8_HUMAN]	2.47854	6.25	1	1	1	1	4.104e+07	208	24.1902	10.3159
Q9NRP0	Oligosaccharyltransferase complex subunit OSTC OS=Homo sapiens GN=OSTC PE=1 SV=1 - [OSTC_HUMAN]	2.45972	8.05	1	1	1	1	1.49044e+07	149	16.8178	9.12939
Q4ZHG4	Fibronectin type III domain-containing protein 1 OS=Homo sapiens GN=FNDC1 PE=2 SV=4 - [FNDC1_HUMAN]	2.43162	1.53	1	1	1	2	3.19447e+06	1894	205.433	9.31982
P67936	Tropomyosin alpha-4 chain OS=Homo sapiens GN=TPM4 PE=1 SV=3 - [TPM4_HUMAN]	2.41636	4.03	2	1	1	1	43059264	248	28.5045	4.69092
Q9Y3Z3	Deoxynucleoside triphosphate triphosphohydrolase SAMHD1 OS=Homo sapiens GN=SAMHD1 PE=1 SV=2 - [SAMH1_HUMAN]	2.34205	2.4	1	1	1	1	1.06392e+06	626	72.1548	7.13721
Q9Y3U8	60S ribosomal protein L36 OS=Homo sapiens GN=RPL36 PE=1 SV=3 - [RL36_HUMAN]	2.32278	10.48	1	1	1	1	1.26273e+07	105	12.2459	11.5903
P00568	Adenylate kinase isoenzyme 1 OS=Homo sapiens GN=AK1 PE=1 SV=3 - [KAD1_HUMAN]	2.31513	7.22	1	1	1	1	4.99046e+06	194	21.6213	8.63135
O75382	Tripartite motif-containing protein 3 OS=Homo sapiens GN=TRIM3 PE=1 SV=2 - [TRIM3_HUMAN]	2.31338	2.96	1	2	2	2	2.3613e+06	744	80.779	7.82568
P04075	Fructose-bisphosphate aldolase A OS=Homo sapiens GN=ALDOA PE=1 SV=2 - [ALDOA_HUMAN]	2.31224	4.95	1	1	1	1	1.60748e+07	364	39.3953	8.08936
P53992	Protein transport protein Sec24C OS=Homo sapiens GN=SEC24C PE=1 SV=3 - [SC24C_HUMAN]	2.30207	1.65	1	1	1	1	2.64513e+06	1094	118.249	7.06396
Q9BSJ8	Extended synaptotagmin-1 OS=Homo sapiens GN=ESYT1 PE=1 SV=1 - [ESYT1_HUMAN]	2.29759	4.17	1	2	2	2	2.72826e+06	1104	122.78	5.8335
P19525	Interferon-induced, double-stranded RNA-activated protein kinase OS=Homo sapiens GN=EIF2AK2 PE=1 SV=2 - [E2AK2_HUMAN]	2.28999	2.18	1	1	1	1	3.25752e+06	551	62.0556	8.39697
P30038	Delta-1-pyrroline-5-carboxylate dehydrogenase, mitochondrial OS=Homo sapiens GN=ALDH4A1 PE=1 SV=3 - [AL4A1_HUMAN]	2.28916	3.2	1	1	1	1	644075	563	61.6806	8.07471
Q02978	Mitochondrial 2-oxoglutarate/malate carrier protein OS=Homo sapiens GN=SLC25A11 PE=1 SV=3 - [M2OM_HUMAN]	2.26423	5.1	1	1	1	1	9.51329e+06	314	34.0399	9.90576
Q9H8Y8	Golgi reassembly-stacking protein 2 OS=Homo sapiens GN=GORASP2 PE=1 SV=3 - [GORS2_HUMAN]	2.25317	5.31	1	1	1	1	4.56837e+06	452	47.116	4.81787
Q13151	Heterogeneous nuclear ribonucleoprotein A0 OS=Homo sapiens GN=HNRNPA0 PE=1 SV=1 - [ROA0_HUMAN]	2.24491	5.25	1	1	1	1	1.22079e+07	305	30.8218	9.29053
Q9UHB9	Signal recognition particle subunit SRP68 OS=Homo sapiens GN=SRP68 PE=1 SV=2 - [SRP68_HUMAN]	2.22903	2.39	1	1	1	1	2.10809e+06	627	70.6856	8.55811
Q9BVC6	Transmembrane protein 109 OS=Homo sapiens GN=TMEM109 PE=1 SV=1 - [TM109_HUMAN]	2.22304	4.94	1	1	1	1	3.81564e+07	243	26.1936	10.4771
Q92629	Delta-sarcoglycan OS=Homo sapiens GN=SGCD PE=1 SV=2 - [SGCD_HUMAN]	2.21098	5.54	1	1	1	1	2.12785e+07	289	32.0509	9.11475
Q7L1Q6	Basic leucine zipper and W2 domain-containing protein 1 OS=Homo sapiens GN=BZW1 PE=1 SV=1 - [BZW1_HUMAN]	2.20244	6.21	1	1	1	1	3.10614e+06	419	48.0127	5.92236
P31930	Cytochrome b-c1 complex subunit 1, mitochondrial OS=Homo sapiens GN=UQCRC1 PE=1 SV=3 - [QCR1_HUMAN]	2.18736	4.38	1	1	1	1	1.22308e+07	480	52.6124	6.3667
O75569	Interferon-inducible double-stranded RNA-dependent protein kinase activator A OS=Homo sapiens GN=PRKRA PE=1 SV=1 - [PRKRA_HUMAN]	2.1622	6.07	1	1	1	1	5.27224e+06	313	34.3825	8.41162
Q9UKG1	DCC-interacting protein 13-alpha OS=Homo sapiens GN=APPL1 PE=1 SV=1 - [DP13A_HUMAN]	2.15935	3.53	1	1	1	1	2.00464e+06	709	79.6136	5.41455
P63241	Eukaryotic translation initiation factor 5A-1 OS=Homo sapiens GN=EIF5A PE=1 SV=2 - [IF5A1_HUMAN]	2.15901	15.58	2	1	1	1	3.11785e+06	154	16.8214	5.23682
Q02543	60S ribosomal protein L18a OS=Homo sapiens GN=RPL18A PE=1 SV=2 - [RL18A_HUMAN]	2.12005	3.98	1	1	1	1	1.3315e+07	176	20.7489	10.7114
O00487	26S proteasome non-ATPase regulatory subunit 14 OS=Homo sapiens GN=PSMD14 PE=1 SV=1 - [PSDE_HUMAN]	2.1149	10.97	1	1	1	1	1.05531e+07	310	34.5546	6.52197
P49821	NADH dehydrogenase [ubiquinone] flavoprotein 1, mitochondrial OS=Homo sapiens GN=NDUFV1 PE=1 SV=4 - [NDUV1_HUMAN]	2.06137	5.82	1	1	1	1	9233982	464	50.7848	8.20654
P09622	Dihydrolipoyl dehydrogenase, mitochondrial OS=Homo sapiens GN=DLD PE=1 SV=2 - [DLDH_HUMAN]	2.04408	3.73	1	1	1	1	2.13274e+07	509	54.143	7.85498
P40879	Chloride anion exchanger OS=Homo sapiens GN=SLC26A3 PE=1 SV=1 - [S26A3_HUMAN]	2.00986	1.44	1	1	1	1	3.22861e+07	764	84.4512	8.68994
P35221	Catenin alpha-1 OS=Homo sapiens GN=CTNNA1 PE=1 SV=1 - [CTNA1_HUMAN]	1.91642	0.99	2	1	1	1	8.25604e+06	906	100.009	6.29053
Q14203	Dynactin subunit 1 OS=Homo sapiens GN=DCTN1 PE=1 SV=3 - [DCTN1_HUMAN]	1.90874	1.33	1	1	1	1	7.58347e+06	1278	141.607	5.80811
P02748	Complement component C9 OS=Homo sapiens GN=C9 PE=1 SV=2 - [CO9_HUMAN]	1.82402	2.15	1	1	1	1	1.11875e+07	559	63.1327	5.59229
Q16563	Synaptophysin-like protein 1 OS=Homo sapiens GN=SYPL1 PE=1 SV=1 - [SYPL1_HUMAN]	1.76342	4.25	1	1	1	1	1.26719e+07	259	28.5467	8.42627
O75643	U5 small nuclear ribonucleoprotein 200 kDa helicase OS=Homo sapiens GN=SNRNP200 PE=1 SV=2 - [U520_HUMAN]	1.75421	0.75	1	1	1	1	8.80726e+06	2136	244.353	6.06201
O94985	Calsyntenin-1 OS=Homo sapiens GN=CLSTN1 PE=1 SV=1 - [CSTN1_HUMAN]	1.70586	1.83	1	1	1	1		981	109.724	4.90674
Q9C0B7	Transport and Golgi organization protein 6 homolog OS=Homo sapiens GN=TANGO6 PE=1 SV=2 - [TNG6_HUMAN]	1.63655	1.1	1	1	1	1	18803660	1094	120.671	6.11279
O60831	PRA1 family protein 2 OS=Homo sapiens GN=PRAF2 PE=1 SV=1 - [PRAF2_HUMAN]	1.62796	10.11	1	1	1	1	5.25606e+06	178	19.2455	9.18799
P08195	4F2 cell-surface antigen heavy chain OS=Homo sapiens GN=SLC3A2 PE=1 SV=3 - [4F2_HUMAN]	0	5.4	1	1	1	2	1.79958e+07	630	67.9517	5.0083
Q04771	Activin receptor type-1 OS=Homo sapiens GN=ACVR1 PE=1 SV=1 - [ACVR1_HUMAN]	0	6.68	1	1	1	1		509	57.1157	7.32764
Q5VW22	Arf-GAP with GTPase, ANK repeat and PH domain-containing protein 6 OS=Homo sapiens GN=AGAP6 PE=2 SV=1 - [AGAP6_HUMAN]	0	6.18	2	1	1	1	1.2894e+06	663	73.08	6.85889
Q5JTC6	APC membrane recruitment protein 1 OS=Homo sapiens GN=AMER1 PE=1 SV=2 - [AMER1_HUMAN]	0	3	1	1	1	1	4.83215e+08	1135	123.952	4.84326
Q9UKP4	A disintegrin and metalloproteinase with thrombospondin motifs 7 OS=Homo sapiens GN=ADAMTS7 PE=1 SV=2 - [ATS7_HUMAN]	0	1.25	1	1	1	1	146472	1686	183.977	6.20166
P50895	Basal cell adhesion molecule OS=Homo sapiens GN=BCAM PE=1 SV=2 - [BCAM_HUMAN]	0	3.82	1	1	1	1		628	67.3626	5.80811
P47756	F-actin-capping protein subunit beta OS=Homo sapiens GN=CAPZB PE=1 SV=4 - [CAPZB_HUMAN]	0	9.03	1	1	1	1	803845	277	31.3308	5.59229
P56202	Cathepsin W OS=Homo sapiens GN=CTSW PE=1 SV=2 - [CATW_HUMAN]	0	5.05	1	1	1	2		376	42.0931	7.41553
P24941	Cyclin-dependent kinase 2 OS=Homo sapiens GN=CDK2 PE=1 SV=2 - [CDK2_HUMAN]	0	8.39	1	1	1	1		298	33.908	8.67529
Q8N960	Centrosomal protein of 120 kDa OS=Homo sapiens GN=CEP120 PE=1 SV=2 - [CE120_HUMAN]	0	2.94	1	1	1	1	6.34309e+06	986	112.57	6.25244
Q96L11	LLLL and CFNLAS motif-containing protein 1 OS=Homo sapiens GN=LLCFC1 PE=2 SV=1 - [LCFC1_HUMAN]	0	24.59	1	1	1	1	5.79688e+07	122	13.5177	6.354
Q7Z7A1	Centriolin OS=Homo sapiens GN=CNTRL PE=1 SV=2 - [CNTRL_HUMAN]	0	1.68	1	1	1	1	1.34203e+07	2325	268.72	5.5542
Q9NQ79	Cartilage acidic protein 1 OS=Homo sapiens GN=CRTAC1 PE=1 SV=2 - [CRAC1_HUMAN]	0	4.99	1	1	1	1	2.48449e+06	661	71.3758	5.12256
Q05048	Cleavage stimulation factor subunit 1 OS=Homo sapiens GN=CSTF1 PE=1 SV=1 - [CSTF1_HUMAN]	0	6.5	1	1	1	1		431	48.3267	6.58057
Q08345	Epithelial discoidin domain-containing receptor 1 OS=Homo sapiens GN=DDR1 PE=1 SV=1 - [DDR1_HUMAN]	0	3.83	1	1	1	1		913	101.063	6.82959
Q9Y485	DmX-like protein 1 OS=Homo sapiens GN=DMXL1 PE=1 SV=3 - [DMXL1_HUMAN]	0	0.63	1	1	1	1	4.62248e+06	3027	337.625	6.34131
O75521	Enoyl-CoA delta isomerase 2, mitochondrial OS=Homo sapiens GN=ECI2 PE=1 SV=4 - [ECI2_HUMAN]	0	5.84	1	1	1	1	2.3571e+07	394	43.5574	8.99756
P26641	Elongation factor 1-gamma OS=Homo sapiens GN=EEF1G PE=1 SV=3 - [EF1G_HUMAN]	0	9.15	1	1	1	1	1.14183e+07	437	50.0871	6.66846
P55884	Eukaryotic translation initiation factor 3 subunit B OS=Homo sapiens GN=EIF3B PE=1 SV=3 - [EIF3B_HUMAN]	0	3.44	1	1	1	1	4.62888e+06	814	92.4238	4.99561
O95278	Laforin OS=Homo sapiens GN=EPM2A PE=1 SV=2 - [EPM2A_HUMAN]	0	12.39	1	1	1	1	3182175	331	37.1334	6.65381
Q8N612	FTS and Hook-interacting protein OS=Homo sapiens GN=FAM160A2 PE=1 SV=3 - [F16A2_HUMAN]	0	2.57	1	1	1	1		972	105.502	6.771
Q8NFZ0	F-box DNA helicase 1 OS=Homo sapiens GN=FBXO18 PE=1 SV=2 - [FBH1_HUMAN]	0	4.22	1	1	1	1	592057	1043	117.611	8.25049
P02765	Alpha-2-HS-glycoprotein OS=Homo sapiens GN=AHSG PE=1 SV=1 - [FETUA_HUMAN]	0	7.9	1	1	1	1	4.57654e+06	367	39.2997	5.71924
Q3T906	N-acetylglucosamine-1-phosphotransferase subunits alpha/beta OS=Homo sapiens GN=GNPTAB PE=1 SV=1 - [GNPTA_HUMAN]	0	1.75	1	1	1	7	888872	1256	143.531	7.1665
P41091	Eukaryotic translation initiation factor 2 subunit 3 OS=Homo sapiens GN=EIF2S3 PE=1 SV=3 - [IF2G_HUMAN]	0	5.93	2	1	1	1	2.32821e+06	472	51.0772	8.39697
Q15056	Eukaryotic translation initiation factor 4H OS=Homo sapiens GN=EIF4H PE=1 SV=5 - [IF4H_HUMAN]	0	11.69	1	1	1	1	7.58459e+06	248	27.3684	7.2251
Q96P70	Importin-9 OS=Homo sapiens GN=IPO9 PE=1 SV=3 - [IPO9_HUMAN]	0	2.69	1	1	1	1	798891	1041	115.889	4.80518
Q14624	Inter-alpha-trypsin inhibitor heavy chain H4 OS=Homo sapiens GN=ITIH4 PE=1 SV=4 - [ITIH4_HUMAN]	0	1.18	1	1	1	1	3.85198e+07	930	103.293	6.97607
Q9BY66	Lysine-specific demethylase 5D OS=Homo sapiens GN=KDM5D PE=1 SV=2 - [KDM5D_HUMAN]	0	2.27	1	1	1	1		1539	173.962	5.84619
Q6ZMT4	Lysine-specific demethylase 7A OS=Homo sapiens GN=KDM7A PE=1 SV=2 - [KDM7A_HUMAN]	0	2.98	1	1	1	2		941	106.489	8.06006
Q9UK32	Ribosomal protein S6 kinase alpha-6 OS=Homo sapiens GN=RPS6KA6 PE=1 SV=1 - [KS6A6_HUMAN]	0	3.76	1	1	1	1		745	83.8185	6.34131
Q8IYG6	Leucine-rich repeat-containing protein 56 OS=Homo sapiens GN=LRRC56 PE=2 SV=1 - [LRC56_HUMAN]	0	4.8	1	1	1	1		542	58.6973	7.89893
Q07954	Prolow-density lipoprotein receptor-related protein 1 OS=Homo sapiens GN=LRP1 PE=1 SV=2 - [LRP1_HUMAN]	0	0.31	1	1	1	1		4544	504.276	5.38916
P16109	P-selectin OS=Homo sapiens GN=SELP PE=1 SV=3 - [LYAM3_HUMAN]	0	3.13	1	1	1	1		830	90.7732	6.59521
Q5XG99	LysM and putative peptidoglycan-binding domain-containing protein 4 OS=Homo sapiens GN=LYSMD4 PE=2 SV=2 - [LYSM4_HUMAN]	0	10.81	1	1	1	2		296	32.0452	6.44287
Q8IWC1	MAP7 domain-containing protein 3 OS=Homo sapiens GN=MAP7D3 PE=1 SV=2 - [MA7D3_HUMAN]	0	2.74	1	1	1	1		876	98.3682	9.31982
Q92585	Mastermind-like protein 1 OS=Homo sapiens GN=MAML1 PE=1 SV=3 - [MAML1_HUMAN]	0	4.53	1	1	1	1		1016	107.987	8.27979
Q13163	Dual specificity mitogen-activated protein kinase kinase 5 OS=Homo sapiens GN=MAP2K5 PE=1 SV=2 - [MP2K5_HUMAN]	0	2.9	1	1	1	11		448	50.0795	6.39209
Q9UKN1	Mucin-12 OS=Homo sapiens GN=MUC12 PE=1 SV=2 - [MUC12_HUMAN]	0	0.55	1	1	1	1		5478	557.831	5.5542
Q9UBB6	Neurochondrin OS=Homo sapiens GN=NCDN PE=1 SV=1 - [NCDN_HUMAN]	0	5.76	1	1	1	1		729	78.8136	5.47803
O75376	Nuclear receptor corepressor 1 OS=Homo sapiens GN=NCOR1 PE=1 SV=2 - [NCOR1_HUMAN]	0	1.48	1	1	1	2		2440	270.044	7.10791
O75438	NADH dehydrogenase [ubiquinone] 1 beta subcomplex subunit 1 OS=Homo sapiens GN=NDUFB1 PE=1 SV=1 - [NDUB1_HUMAN]	0	34.48	1	1	1	1		58	6.95664	8.92432
Q96PU5	E3 ubiquitin-protein ligase NEDD4-like OS=Homo sapiens GN=NEDD4L PE=1 SV=2 - [NED4L_HUMAN]	0	3.59	1	1	1	1	1.45548e+06	975	111.862	5.8208
Q8TD19	Serine/threonine-protein kinase Nek9 OS=Homo sapiens GN=NEK9 PE=1 SV=2 - [NEK9_HUMAN]	0	2.35	1	1	1	1		979	107.1	5.74463
P48681	Nestin OS=Homo sapiens GN=NES PE=1 SV=2 - [NEST_HUMAN]	0	1.85	1	1	1	1	2.0803e+06	1621	177.332	4.36084
P26715	NKG2-A/NKG2-B type II integral membrane protein OS=Homo sapiens GN=KLRC1 PE=1 SV=2 - [NKG2A_HUMAN]	0	7.73	1	1	1	1	1.5374e+06	233	26.2973	8.23584
Q15233	Non-POU domain-containing octamer-binding protein OS=Homo sapiens GN=NONO PE=1 SV=4 - [NONO_HUMAN]	0	4.88	1	1	1	1	1.26321e+06	471	54.1973	8.95361
Q9Y5Y2	Cytosolic Fe-S cluster assembly factor NUBP2 OS=Homo sapiens GN=NUBP2 PE=1 SV=1 - [NUBP2_HUMAN]	0	9.59	1	1	1	1	4.19975e+06	271	28.8068	5.8335
Q8NG97	Olfactory receptor 2Z1 OS=Homo sapiens GN=OR2Z1 PE=2 SV=1 - [OR2Z1_HUMAN]	0	8.28	1	1	1	1	4.12634e+06	314	34.4207	7.63525
Q8N6M0	OTU domain-containing protein 6B OS=Homo sapiens GN=OTUD6B PE=1 SV=1 - [OTU6B_HUMAN]	0	11.6	1	1	1	1		293	33.7915	6.04932
O60658	High affinity cAMP-specific and IBMX-insensitive 3',5'-cyclic phosphodiesterase 8A OS=Homo sapiens GN=PDE8A PE=1 SV=2 - [PDE8A_HUMAN]	0	2.77	1	1	1	1		829	93.2448	6.11279
Q15084	Protein disulfide-isomerase A6 OS=Homo sapiens GN=PDIA6 PE=1 SV=1 - [PDIA6_HUMAN]	0	8.18	1	1	1	1	2.46167e+06	440	48.0913	5.08447
Q9UIG5	Psoriasis susceptibility 1 candidate gene 1 protein OS=Homo sapiens GN=PSORS1C1 PE=2 SV=2 - [PS1C1_HUMAN]	0	14.47	1	1	1	2	175761	152	16.5692	6.41748
Q96IS3	Retina and anterior neural fold homeobox protein 2 OS=Homo sapiens GN=RAX2 PE=1 SV=1 - [RAX2_HUMAN]	0	13.04	1	1	1	1	587869	184	20.0735	9.45166
P78332	RNA-binding protein 6 OS=Homo sapiens GN=RBM6 PE=1 SV=5 - [RBM6_HUMAN]	0	0.71	1	1	1	1		1123	128.565	6.31592
P62745	Rho-related GTP-binding protein RhoB OS=Homo sapiens GN=RHOB PE=1 SV=1 - [RHOB_HUMAN]	0	12.24	1	1	1	1		196	22.1091	5.23682
Q8WU17	E3 ubiquitin-protein ligase RNF139 OS=Homo sapiens GN=RNF139 PE=1 SV=1 - [RN139_HUMAN]	0	5.42	1	1	1	1	5.3699e+08	664	75.9439	6.44287
Q9H9B4	Sideroflexin-1 OS=Homo sapiens GN=SFXN1 PE=1 SV=4 - [SFXN1_HUMAN]	0	10.56	1	1	1	1	4.25815e+06	322	35.5963	9.0708
Q9UIU6	Homeobox protein SIX4 OS=Homo sapiens GN=SIX4 PE=1 SV=2 - [SIX4_HUMAN]	0	4.87	1	1	1	1		781	82.8825	5.70654
P62314	Small nuclear ribonucleoprotein Sm D1 OS=Homo sapiens GN=SNRPD1 PE=1 SV=1 - [SMD1_HUMAN]	0	16.81	1	1	1	1		119	13.2734	11.561
P42224	Signal transducer and activator of transcription 1-alpha/beta OS=Homo sapiens GN=STAT1 PE=1 SV=2 - [STAT1_HUMAN]	0	2.13	1	1	1	1	7.86219e+06	750	87.2795	6.04932
Q9Y6Q2	Stonin-1 OS=Homo sapiens GN=STON1 PE=1 SV=2 - [STON1_HUMAN]	0	3.95	1	1	1	1	4.23553e+06	735	83.0882	6.20166
Q5VT97	Rho GTPase-activating protein SYDE2 OS=Homo sapiens GN=SYDE2 PE=1 SV=2 - [SYDE2_HUMAN]	0	1.51	1	1	1	1	2.28672e+07	1194	133.146	8.57275
O43426	Synaptojanin-1 OS=Homo sapiens GN=SYNJ1 PE=1 SV=2 - [SYNJ1_HUMAN]	0	1.97	1	1	1	1	6.62766e+06	1573	172.995	7.41553
Q9UL17	T-box transcription factor TBX21 OS=Homo sapiens GN=TBX21 PE=1 SV=1 - [TBX21_HUMAN]	0	4.67	1	1	1	1	2.04844e+06	535	58.2912	6.02393
Q12816	Trophinin OS=Homo sapiens GN=TRO PE=1 SV=3 - [TROP_HUMAN]	0	1.4	1	1	1	1	1.19373e+07	1431	143.628	9.02686
Q9H3U1	Protein unc-45 homolog A OS=Homo sapiens GN=UNC45A PE=1 SV=1 - [UN45A_HUMAN]	0	2.12	1	1	1	1		944	103.011	6.07471
Q9H270	Vacuolar protein sorting-associated protein 11 homolog OS=Homo sapiens GN=VPS11 PE=1 SV=1 - [VPS11_HUMAN]	0	2.66	1	1	1	1	5503352	941	107.768	7.04932
Q9UID3	Vacuolar protein sorting-associated protein 51 homolog OS=Homo sapiens GN=VPS51 PE=1 SV=2 - [VPS51_HUMAN]	0	2.81	1	1	1	1		782	85.9882	6.46826
Q9UNX4	WD repeat-containing protein 3 OS=Homo sapiens GN=WDR3 PE=1 SV=1 - [WDR3_HUMAN]	0	2.01	1	1	1	1	768460	943	106.032	6.63916
Q8IV35	WD repeat-containing protein 49 OS=Homo sapiens GN=WDR49 PE=2 SV=1 - [WDR49_HUMAN]	0	3.44	1	1	1	1	242862	697	79.2445	8.47021
Q6PJT7	Zinc finger CCCH domain-containing protein 14 OS=Homo sapiens GN=ZC3H14 PE=1 SV=1 - [ZC3HE_HUMAN]	0	3.13	1	1	1	1	3.5942e+06	736	82.8233	7.31299
O95405	Zinc finger FYVE domain-containing protein 9 OS=Homo sapiens GN=ZFYVE9 PE=1 SV=2 - [ZFYV9_HUMAN]	0	1.33	1	1	1	1	1.33928e+06	1425	156.303	5.0083
Q14202	Zinc finger MYM-type protein 3 OS=Homo sapiens GN=ZMYM3 PE=1 SV=2 - [ZMYM3_HUMAN]	0	1.61	1	1	1	1	2.86234e+07	1370	152.28	6.354
O75362	Zinc finger protein 217 OS=Homo sapiens GN=ZNF217 PE=1 SV=1 - [ZN217_HUMAN]	0	3.53	1	1	1	1	19824405	1048	115.199	8.48486
A6NMD2	Golgin subfamily A member 8J OS=Homo sapiens GN=GOLGA8J PE=3 SV=3 - [GOG8J_HUMAN]	0	6.17	1	1	1	1		632	71.7305	8.29443
