# Supplementary material for: Insights into Biomechanical and Proteomic Characteristics of Small Diameter Vascular Grafts Utilizing the Human Umbilical Artery
Source: Biomedicines. 2020 Aug 10;8(8):280. doi: 10.3390/biomedicines8080280 (PMC7460081; doi:10.3390/biomedicines8080280)
Supplement: Supplementary file 1 [file biomedicines-08-00280-s001.zip › Supplementary files/Table S7_Decel hUA sample 2.xlsx]

## Sheet: Sheet1
Accession	Description	Score	Coverage	# Proteins	# Unique Peptides	# Peptides	# PSMs	Area	# AAs	MW [kDa]	calc. pI
P63267	Actin, gamma-enteric smooth muscle OS=Homo sapiens GN=ACTG2 PE=1 SV=1 - [ACTH_HUMAN]	7121.95	75.27	1	4	22	2150	6.90217e+10	376	41.8498	5.47803
P68133	Actin, alpha skeletal muscle OS=Homo sapiens GN=ACTA1 PE=1 SV=1 - [ACTS_HUMAN]	5752.77	68.7	1	2	21	1745	6.90217e+10	377	42.0239	5.38916
P21333	Filamin-A OS=Homo sapiens GN=FLNA PE=1 SV=4 - [FLNA_HUMAN]	2088.89	53.99	1	77	80	661	4.87419e+09	2647	280.564	6.06201
P12111	Collagen alpha-3(VI) chain OS=Homo sapiens GN=COL6A3 PE=1 SV=5 - [CO6A3_HUMAN]	1934.27	41.23	1	80	80	552	4142960269	3177	343.457	6.68311
P60709	Actin, cytoplasmic 1 OS=Homo sapiens GN=ACTB PE=1 SV=1 - [ACTB_HUMAN]	1819.07	62.93	5	8	18	758	3.27352e+10	375	41.7097	5.47803
P35749	Myosin-11 OS=Homo sapiens GN=MYH11 PE=1 SV=3 - [MYH11_HUMAN]	1234.66	41.18	1	60	69	346	3.88336e+09	1972	227.199	5.50342
P98160	Basement membrane-specific heparan sulfate proteoglycan core protein OS=Homo sapiens GN=HSPG2 PE=1 SV=4 - [PGBM_HUMAN]	1156.38	42.79	1	85	85	268	1.57133e+09	4391	468.532	6.50732
Q562R1	Beta-actin-like protein 2 OS=Homo sapiens GN=ACTBL2 PE=1 SV=2 - [ACTBL_HUMAN]	1055.59	18.62	1	1	6	504	2.69976e+10	376	41.976	5.59229
A5A3E0	POTE ankyrin domain family member F OS=Homo sapiens GN=POTEF PE=1 SV=2 - [POTEF_HUMAN]	864.557	6.79	3	1	5	273	1.917e+10	1075	121.367	6.20166
P12109	Collagen alpha-1(VI) chain OS=Homo sapiens GN=COL6A1 PE=1 SV=3 - [CO6A1_HUMAN]	802.379	36.58	1	20	20	284	4.74768e+09	1028	108.462	5.42725
P17661	Desmin OS=Homo sapiens GN=DES PE=1 SV=3 - [DESM_HUMAN]	773.876	48.3	1	18	19	248	5.14958e+09	470	53.5032	5.2749
P12110	Collagen alpha-2(VI) chain OS=Homo sapiens GN=COL6A2 PE=1 SV=4 - [CO6A2_HUMAN]	617.95	30.13	1	17	17	157	2.98329e+09	1019	108.512	6.21436
P02751	Fibronectin OS=Homo sapiens GN=FN1 PE=1 SV=4 - [FINC_HUMAN]	596.301	42.96	1	59	59	149	2.06827e+09	2386	262.46	5.70654
P08670	Vimentin OS=Homo sapiens GN=VIM PE=1 SV=4 - [VIME_HUMAN]	554.049	53	2	21	22	197	5.12985e+09	466	53.6191	5.12256
Q14315	Filamin-C OS=Homo sapiens GN=FLNC PE=1 SV=3 - [FLNC_HUMAN]	528.634	37.87	1	52	55	125	1.19198e+09	2725	290.841	5.97314
P35579	Myosin-9 OS=Homo sapiens GN=MYH9 PE=1 SV=4 - [MYH9_HUMAN]	513.27	34.08	1	40	47	126	3.0328e+09	1960	226.392	5.60498
P35580	Myosin-10 OS=Homo sapiens GN=MYH10 PE=1 SV=3 - [MYH10_HUMAN]	398.41	29.3	1	30	39	98	2.93138e+09	1976	228.858	5.5415
Q14204	Cytoplasmic dynein 1 heavy chain 1 OS=Homo sapiens GN=DYNC1H1 PE=1 SV=5 - [DYHC1_HUMAN]	350.885	28.41	1	77	77	92	8.84076e+07	4646	532.072	6.40479
Q9Y490	Talin-1 OS=Homo sapiens GN=TLN1 PE=1 SV=3 - [TLN1_HUMAN]	342.577	41.68	1	48	50	84	1.72903e+08	2541	269.599	6.07471
Q15149	Plectin OS=Homo sapiens GN=PLEC PE=1 SV=3 - [PLEC_HUMAN]	309.383	22.84	1	61	63	81	1.06443e+08	4684	531.466	5.96045
P69905	Hemoglobin subunit alpha OS=Homo sapiens GN=HBA1 PE=1 SV=2 - [HBA_HUMAN]	271.806	82.39	2	8	8	87	5.68396e+09	142	15.2479	8.67529
P46940	Ras GTPase-activating-like protein IQGAP1 OS=Homo sapiens GN=IQGAP1 PE=1 SV=1 - [IQGA1_HUMAN]	270.7	44.42	1	42	42	61	2.00805e+08	1657	189.134	6.48096
Q71U36	Tubulin alpha-1A chain OS=Homo sapiens GN=TUBA1A PE=1 SV=1 - [TBA1A_HUMAN]	263.116	59.65	3	1	14	64	2.98449e+09	451	50.1036	5.05908
P07437	Tubulin beta chain OS=Homo sapiens GN=TUBB PE=1 SV=2 - [TBB5_HUMAN]	239.572	68.47	2	4	18	66	2.47316e+09	444	49.639	4.89404
O15061	Synemin OS=Homo sapiens GN=SYNM PE=1 SV=2 - [SYNEM_HUMAN]	235.779	42.17	1	36	36	56	3.60188e+08	1565	172.663	5.16064
P21980	Protein-glutamine gamma-glutamyltransferase 2 OS=Homo sapiens GN=TGM2 PE=1 SV=2 - [TGM2_HUMAN]	231.32	47.45	1	17	17	61	1.34309e+09	687	77.2797	5.22412
P68104	Elongation factor 1-alpha 1 OS=Homo sapiens GN=EEF1A1 PE=1 SV=1 - [EF1A1_HUMAN]	229.354	45.67	3	10	10	55	1.01183e+09	462	50.1091	9.01221
Q9BQE3	Tubulin alpha-1C chain OS=Homo sapiens GN=TUBA1C PE=1 SV=1 - [TBA1C_HUMAN]	228.007	54.57	2	1	13	56	2.98449e+09	449	49.8635	5.09717
O15230	Laminin subunit alpha-5 OS=Homo sapiens GN=LAMA5 PE=1 SV=8 - [LAMA5_HUMAN]	223.848	16.51	2	31	31	49	1.77893e+08	3695	399.479	7.02002
P68371	Tubulin beta-4B chain OS=Homo sapiens GN=TUBB4B PE=1 SV=1 - [TBB4B_HUMAN]	206.19	65.62	3	2	17	56	2.38517e+09	445	49.799	4.89404
P68366	Tubulin alpha-4A chain OS=Homo sapiens GN=TUBA4A PE=1 SV=1 - [TBA4A_HUMAN]	205.418	37.95	2	2	10	49	2.68097e+09	448	49.8924	5.05908
Q09666	Neuroblast differentiation-associated protein AHNAK OS=Homo sapiens GN=AHNAK PE=1 SV=2 - [AHNK_HUMAN]	204.06	20.1	1	52	52	57	1.24e+08	5890	628.699	6.15088
P04406	Glyceraldehyde-3-phosphate dehydrogenase OS=Homo sapiens GN=GAPDH PE=1 SV=3 - [G3P_HUMAN]	187.756	57.31	1	10	10	45	1.60925e+09	335	36.0304	8.45557
Q13885	Tubulin beta-2A chain OS=Homo sapiens GN=TUBB2A PE=1 SV=1 - [TBB2A_HUMAN]	180.722	68.31	1	7	18	49	2.47316e+09	445	49.875	4.89404
Q00610	Clathrin heavy chain 1 OS=Homo sapiens GN=CLTC PE=1 SV=5 - [CLH1_HUMAN]	180.439	38.09	2	34	34	47	1.42942e+08	1675	191.493	5.69385
P11532	Dystrophin OS=Homo sapiens GN=DMD PE=1 SV=3 - [DMD_HUMAN]	165.827	18.97	1	38	38	44	1.67303e+08	3685	426.484	5.88428
O00159	Unconventional myosin-Ic OS=Homo sapiens GN=MYO1C PE=1 SV=4 - [MYO1C_HUMAN]	159.64	33.77	1	23	23	40	1.96718e+08	1063	121.606	9.40771
Q15063	Periostin OS=Homo sapiens GN=POSTN PE=1 SV=2 - [POSTN_HUMAN]	157.475	47.25	1	20	20	43	2.53403e+08	836	93.2553	7.53271
Q9HBL0	Tensin-1 OS=Homo sapiens GN=TNS1 PE=1 SV=2 - [TENS1_HUMAN]	156.358	30.37	1	23	23	38	2.4751e+08	1735	185.586	7.75244
P12814	Alpha-actinin-1 OS=Homo sapiens GN=ACTN1 PE=1 SV=2 - [ACTN1_HUMAN]	154.559	45.52	2	17	28	48	2.94863e+08	892	102.993	5.41455
P14543	Nidogen-1 OS=Homo sapiens GN=NID1 PE=1 SV=3 - [NID1_HUMAN]	150.839	35.2	1	21	22	44	6.23714e+08	1247	136.291	5.2876
P39060	Collagen alpha-1(XVIII) chain OS=Homo sapiens GN=COL18A1 PE=1 SV=5 - [COIA1_HUMAN]	148.489	14.2	1	12	12	31	7.13902e+08	1754	178.077	6.01123
P55268	Laminin subunit beta-2 OS=Homo sapiens GN=LAMB2 PE=1 SV=2 - [LAMB2_HUMAN]	148.19	20.19	1	21	21	36	787389240	1798	195.854	6.52197
O75083	WD repeat-containing protein 1 OS=Homo sapiens GN=WDR1 PE=1 SV=4 - [WDR1_HUMAN]	144.864	57.1	1	16	16	30	3.85931e+08	606	66.1519	6.65381
Q16363	Laminin subunit alpha-4 OS=Homo sapiens GN=LAMA4 PE=1 SV=4 - [LAMA4_HUMAN]	141.883	16.35	1	20	20	34	2.08958e+08	1823	202.397	6.27783
Q05707	Collagen alpha-1(XIV) chain OS=Homo sapiens GN=COL14A1 PE=1 SV=3 - [COEA1_HUMAN]	141.115	27.06	1	25	25	35	2.34637e+08	1796	193.394	5.30029
P02675	Fibrinogen beta chain OS=Homo sapiens GN=FGB PE=1 SV=2 - [FIBB_HUMAN]	135.636	46.03	1	13	13	36	7.31245e+08	491	55.8923	8.26514
Q01813	ATP-dependent 6-phosphofructokinase, platelet type OS=Homo sapiens GN=PFKP PE=1 SV=2 - [PFKAP_HUMAN]	135.184	47.32	1	18	19	32	240575951	784	85.5415	7.54736
P11047	Laminin subunit gamma-1 OS=Homo sapiens GN=LAMC1 PE=1 SV=3 - [LAMC1_HUMAN]	134.757	20.39	1	21	21	37	3.49556e+08	1609	177.489	5.12256
P51911	Calponin-1 OS=Homo sapiens GN=CNN1 PE=1 SV=2 - [CNN1_HUMAN]	134.238	54.21	1	9	9	25	1.48473e+09	297	33.1496	9.0708
P07942	Laminin subunit beta-1 OS=Homo sapiens GN=LAMB1 PE=1 SV=2 - [LAMB1_HUMAN]	133.876	19.99	1	19	19	33	1.783e+08	1786	197.909	4.94482
O43707	Alpha-actinin-4 OS=Homo sapiens GN=ACTN4 PE=1 SV=2 - [ACTN4_HUMAN]	133.767	43.14	2	17	26	36	2.65502e+08	911	104.788	5.43994
P14618	Pyruvate kinase PKM OS=Homo sapiens GN=PKM PE=1 SV=4 - [KPYM_HUMAN]	133.362	44.82	1	16	16	32	3.50359e+08	531	57.9	7.84033
P24821	Tenascin OS=Homo sapiens GN=TNC PE=1 SV=3 - [TENA_HUMAN]	130.844	22.31	1	26	26	33	1.13876e+08	2201	240.7	4.89404
P13611	Versican core protein OS=Homo sapiens GN=VCAN PE=1 SV=3 - [CSPG2_HUMAN]	130.562	5.98	1	11	11	35	1.91439e+09	3396	372.59	4.51318
P21810	Biglycan OS=Homo sapiens GN=BGN PE=1 SV=2 - [PGS1_HUMAN]	130.065	38.86	1	9	9	32	5.64012e+08	368	41.6275	7.51807
P20774	Mimecan OS=Homo sapiens GN=OGN PE=1 SV=1 - [MIME_HUMAN]	129.392	30.2	1	7	7	28	9.23932e+08	298	33.9009	5.63037
P04792	Heat shock protein beta-1 OS=Homo sapiens GN=HSPB1 PE=1 SV=2 - [HSPB1_HUMAN]	128.525	54.63	1	6	6	31	2.05449e+09	205	22.7685	6.40479
P06733	Alpha-enolase OS=Homo sapiens GN=ENO1 PE=1 SV=2 - [ENOA_HUMAN]	119.734	52.3	3	13	13	31	5.52878e+08	434	47.1393	7.38623
Q9NZN4	EH domain-containing protein 2 OS=Homo sapiens GN=EHD2 PE=1 SV=2 - [EHD2_HUMAN]	118.908	50.28	1	17	17	33	3.46255e+08	543	61.1227	6.45557
Q9BUF5	Tubulin beta-6 chain OS=Homo sapiens GN=TUBB6 PE=1 SV=1 - [TBB6_HUMAN]	117.171	53.59	1	7	14	33	1.48673e+09	446	49.825	4.88135
P02679	Fibrinogen gamma chain OS=Homo sapiens GN=FGG PE=1 SV=3 - [FIBG_HUMAN]	116.819	45.47	1	11	11	30	8.53397e+08	453	51.4789	5.61768
O75369	Filamin-B OS=Homo sapiens GN=FLNB PE=1 SV=2 - [FLNB_HUMAN]	112.764	13.3	1	14	17	30	1.0575e+09	2602	277.99	5.73193
Q9NR12	PDZ and LIM domain protein 7 OS=Homo sapiens GN=PDLIM7 PE=1 SV=1 - [PDLI7_HUMAN]	107.903	39.39	1	11	11	28	4.65405e+08	457	49.8126	8.41162
P50454	Serpin H1 OS=Homo sapiens GN=SERPINH1 PE=1 SV=2 - [SERPH_HUMAN]	103.479	45.45	1	12	12	25	1.77299e+08	418	46.4112	8.68994
P18206	Vinculin OS=Homo sapiens GN=VCL PE=1 SV=4 - [VINC_HUMAN]	102.448	22.84	1	13	13	21	1.25311e+08	1134	123.722	5.65576
Q9BX66	Sorbin and SH3 domain-containing protein 1 OS=Homo sapiens GN=SORBS1 PE=1 SV=3 - [SRBS1_HUMAN]	100.356	21.52	1	15	15	27	1.615e+08	1292	142.426	6.84424
P05783	Keratin, type I cytoskeletal 18 OS=Homo sapiens GN=KRT18 PE=1 SV=2 - [K1C18_HUMAN]	97.8256	42.56	1	10	10	27	5.16416e+08	430	48.0285	5.45264
P07996	Thrombospondin-1 OS=Homo sapiens GN=THBS1 PE=1 SV=2 - [TSP1_HUMAN]	94.5902	17.61	2	13	15	22	2.07787e+08	1170	129.3	4.94482
Q14195	Dihydropyrimidinase-related protein 3 OS=Homo sapiens GN=DPYSL3 PE=1 SV=1 - [DPYL3_HUMAN]	93.402	56.32	2	13	15	31	3.39801e+08	570	61.9241	6.49365
P58107	Epiplakin OS=Homo sapiens GN=EPPK1 PE=1 SV=2 - [EPIPL_HUMAN]	92.8438	21.96	1	15	17	21	7.39514e+07	5090	555.279	5.60498
Q93052	Lipoma-preferred partner OS=Homo sapiens GN=LPP PE=1 SV=1 - [LPP_HUMAN]	92.6282	52.78	1	12	12	24	3.01508e+08	612	65.7038	7.37158
P54652	Heat shock-related 70 kDa protein 2 OS=Homo sapiens GN=HSPA2 PE=1 SV=1 - [HSP72_HUMAN]	91.3608	34.43	1	10	13	25	2.52354e+08	639	69.9779	5.74463
Q99715	Collagen alpha-1(XII) chain OS=Homo sapiens GN=COL12A1 PE=1 SV=2 - [COCA1_HUMAN]	90.0454	14.76	1	23	23	27	9.24319e+07	3063	332.941	5.52881
Q8WX93	Palladin OS=Homo sapiens GN=PALLD PE=1 SV=3 - [PALLD_HUMAN]	85.2803	14.1	1	10	10	19	2.96275e+08	1383	150.47	7.09326
Q15582	Transforming growth factor-beta-induced protein ig-h3 OS=Homo sapiens GN=TGFBI PE=1 SV=1 - [BGH3_HUMAN]	84.5503	29.43	1	10	10	20	1.11588e+08	683	74.634	7.7085
P07585	Decorin OS=Homo sapiens GN=DCN PE=1 SV=1 - [PGS2_HUMAN]	84.4124	34.26	1	8	8	24	8.45543e+08	359	39.7218	8.54346
Q15746	Myosin light chain kinase, smooth muscle OS=Homo sapiens GN=MYLK PE=1 SV=4 - [MYLK_HUMAN]	84.0195	11.08	11	13	13	25	2.19336e+08	1914	210.583	6.15088
Q13509	Tubulin beta-3 chain OS=Homo sapiens GN=TUBB3 PE=1 SV=2 - [TBB3_HUMAN]	81.7177	30.22	1	1	10	25	2.0024e+09	450	50.4003	4.93213
Q16555	Dihydropyrimidinase-related protein 2 OS=Homo sapiens GN=DPYSL2 PE=1 SV=1 - [DPYL2_HUMAN]	80.4363	46.15	2	12	14	20	1.24443e+08	572	62.2546	6.37939
Q9GZM7	Tubulointerstitial nephritis antigen-like OS=Homo sapiens GN=TINAGL1 PE=1 SV=1 - [TINAL_HUMAN]	79.669	38.33	1	9	9	19	3.60643e+08	467	52.353	6.99072
P17655	Calpain-2 catalytic subunit OS=Homo sapiens GN=CAPN2 PE=1 SV=6 - [CAN2_HUMAN]	79.458	42	1	15	15	19	7.29458e+07	700	79.9448	4.98291
Q9BZQ8	Protein Niban OS=Homo sapiens GN=FAM129A PE=1 SV=1 - [NIBAN_HUMAN]	79.0362	26.29	1	12	12	21	2.36012e+08	928	103.07	4.77979
P08123	Collagen alpha-2(I) chain OS=Homo sapiens GN=COL1A2 PE=1 SV=7 - [CO1A2_HUMAN]	77.2117	8.05	1	7	7	33	7.84882e+07	1366	129.235	8.95361
O43294	Transforming growth factor beta-1-induced transcript 1 protein OS=Homo sapiens GN=TGFB1I1 PE=1 SV=2 - [TGFI1_HUMAN]	75.185	52.28	1	11	11	17	1.60928e+08	461	49.7818	7.03467
P04844	Dolichyl-diphosphooligosaccharide--protein glycosyltransferase subunit 2 OS=Homo sapiens GN=RPN2 PE=1 SV=3 - [RPN2_HUMAN]	74.3221	51.66	1	14	14	17	7.1606e+07	631	69.241	5.69385
Q14697	Neutral alpha-glucosidase AB OS=Homo sapiens GN=GANAB PE=1 SV=3 - [GANAB_HUMAN]	73.5435	34.75	1	15	15	18	7.26038e+07	944	106.807	6.13818
P55083	Microfibril-associated glycoprotein 4 OS=Homo sapiens GN=MFAP4 PE=1 SV=2 - [MFAP4_HUMAN]	70.7139	42.35	1	4	4	18	824985595	255	28.6299	5.63037
P11216	Glycogen phosphorylase, brain form OS=Homo sapiens GN=PYGB PE=1 SV=5 - [PYGB_HUMAN]	68.2045	32.27	2	15	18	20	1.03505e+08	843	96.6345	6.85889
P13639	Elongation factor 2 OS=Homo sapiens GN=EEF2 PE=1 SV=4 - [EF2_HUMAN]	66.9375	27.74	1	12	12	16	5.35921e+07	858	95.277	6.82959
P07384	Calpain-1 catalytic subunit OS=Homo sapiens GN=CAPN1 PE=1 SV=1 - [CAN1_HUMAN]	66.5952	41.18	1	16	16	19	8.72143e+07	714	81.8382	5.66846
Q15124	Phosphoglucomutase-like protein 5 OS=Homo sapiens GN=PGM5 PE=1 SV=2 - [PGM5_HUMAN]	66.2298	31.57	1	10	10	16	2.22156e+08	567	62.1857	7.21045
Q99832	T-complex protein 1 subunit eta OS=Homo sapiens GN=CCT7 PE=1 SV=2 - [TCPH_HUMAN]	65.1153	35.54	1	11	11	15	5.59212e+07	543	59.3289	7.6499
P02511	Alpha-crystallin B chain OS=Homo sapiens GN=CRYAB PE=1 SV=2 - [CRYAB_HUMAN]	64.9677	42.86	1	4	4	13	3.61922e+08	175	20.1464	7.32764
Q9UMS6	Synaptopodin-2 OS=Homo sapiens GN=SYNPO2 PE=1 SV=2 - [SYNP2_HUMAN]	64.223	17.02	1	10	10	17	1.5339e+08	1093	117.441	8.57275
Q13418	Integrin-linked protein kinase OS=Homo sapiens GN=ILK PE=1 SV=2 - [ILK_HUMAN]	63.5968	35.62	1	9	9	16	2.10984e+08	452	51.3859	8.07471
P30837	Aldehyde dehydrogenase X, mitochondrial OS=Homo sapiens GN=ALDH1B1 PE=1 SV=3 - [AL1B1_HUMAN]	62.7602	34.82	1	11	11	15	1.11561e+08	517	57.1702	6.80029
P00338	L-lactate dehydrogenase A chain OS=Homo sapiens GN=LDHA PE=1 SV=2 - [LDHA_HUMAN]	61.8084	43.67	2	9	9	17	1.02724e+08	332	36.6654	8.26514
P51884	Lumican OS=Homo sapiens GN=LUM PE=1 SV=2 - [LUM_HUMAN]	61.3898	27.51	1	6	6	15	6.79471e+08	338	38.4048	6.60986
P51888	Prolargin OS=Homo sapiens GN=PRELP PE=1 SV=1 - [PRELP_HUMAN]	58.6272	21.47	1	6	6	16	7.95005e+08	382	43.7822	9.37842
O00339	Matrilin-2 OS=Homo sapiens GN=MATN2 PE=1 SV=4 - [MATN2_HUMAN]	58.4423	17.89	1	11	11	15	1.49552e+08	956	106.767	6.26514
Q14112	Nidogen-2 OS=Homo sapiens GN=NID2 PE=1 SV=3 - [NID2_HUMAN]	57.8321	10.11	1	6	7	13	2.14897e+08	1375	151.158	5.2876
P06396	Gelsolin OS=Homo sapiens GN=GSN PE=1 SV=1 - [GELS_HUMAN]	54.6472	28.52	1	9	9	14	1.91595e+08	782	85.6442	6.27783
P08238	Heat shock protein HSP 90-beta OS=Homo sapiens GN=HSP90AB1 PE=1 SV=4 - [HS90B_HUMAN]	54.0736	27.07	6	7	12	16	1.01826e+08	724	83.2121	5.03369
Q96AC1	Fermitin family homolog 2 OS=Homo sapiens GN=FERMT2 PE=1 SV=1 - [FERM2_HUMAN]	53.8535	26.62	2	10	10	15	5.26293e+07	680	77.8106	6.69775
P35573	Glycogen debranching enzyme OS=Homo sapiens GN=AGL PE=1 SV=3 - [GDE_HUMAN]	53.3703	16.06	1	12	12	14	2.35608e+07	1532	174.652	6.75635
Q04446	1,4-alpha-glucan-branching enzyme OS=Homo sapiens GN=GBE1 PE=1 SV=3 - [GLGB_HUMAN]	53.0518	22.36	1	8	8	11	5.59179e+07	702	80.4226	6.31592
P05787	Keratin, type II cytoskeletal 8 OS=Homo sapiens GN=KRT8 PE=1 SV=7 - [K2C8_HUMAN]	53.0107	29.19	1	9	9	16	3.48999e+08	483	53.6711	5.59229
P08572	Collagen alpha-2(IV) chain OS=Homo sapiens GN=COL4A2 PE=1 SV=4 - [CO4A2_HUMAN]	52.4483	9.87	1	8	8	18	4.99309e+08	1712	167.449	8.66064
P23634	Plasma membrane calcium-transporting ATPase 4 OS=Homo sapiens GN=ATP2B4 PE=1 SV=2 - [AT2B4_HUMAN]	51.9857	14.59	4	9	9	13	4.07428e+07	1241	137.833	6.59521
P04275	von Willebrand factor OS=Homo sapiens GN=VWF PE=1 SV=4 - [VWF_HUMAN]	51.8374	6.83	1	13	13	15	3.33273e+07	2813	309.058	5.47803
P48735	Isocitrate dehydrogenase [NADP], mitochondrial OS=Homo sapiens GN=IDH2 PE=1 SV=2 - [IDHP_HUMAN]	51.3883	34.51	1	12	12	15	1.10579e+08	452	50.8769	8.68994
Q6PCB0	von Willebrand factor A domain-containing protein 1 OS=Homo sapiens GN=VWA1 PE=1 SV=1 - [VWA1_HUMAN]	51.2592	23.82	1	5	5	10	6.1466e+07	445	46.7753	7.6792
P02671	Fibrinogen alpha chain OS=Homo sapiens GN=FGA PE=1 SV=2 - [FIBA_HUMAN]	50.7552	7.97	1	6	6	15	3.18867e+08	866	94.9144	6.01123
P35555	Fibrillin-1 OS=Homo sapiens GN=FBN1 PE=1 SV=3 - [FBN1_HUMAN]	50.2361	6.37	1	9	10	16	2.10341e+08	2871	312.022	4.93213
P02452	Collagen alpha-1(I) chain OS=Homo sapiens GN=COL1A1 PE=1 SV=5 - [CO1A1_HUMAN]	49.2428	5.74	1	6	6	26	7.49232e+06	1464	138.857	5.79541
P23142	Fibulin-1 OS=Homo sapiens GN=FBLN1 PE=1 SV=4 - [FBLN1_HUMAN]	49.1526	13.23	1	5	5	11	5.62809e+08	703	77.1624	5.22412
P07900	Heat shock protein HSP 90-alpha OS=Homo sapiens GN=HSP90AA1 PE=1 SV=5 - [HS90A_HUMAN]	48.9377	21.04	4	4	9	14	1.01826e+08	732	84.6067	5.021
P40939	Trifunctional enzyme subunit alpha, mitochondrial OS=Homo sapiens GN=HADHA PE=1 SV=2 - [ECHA_HUMAN]	48.7345	23.72	1	10	10	11	6.26391e+07	763	82.9469	9.0415
P61224	Ras-related protein Rap-1b OS=Homo sapiens GN=RAP1B PE=1 SV=1 - [RAP1B_HUMAN]	48.0471	50.54	2	4	7	11	1.24445e+08	184	20.8116	5.78271
P61158	Actin-related protein 3 OS=Homo sapiens GN=ACTR3 PE=1 SV=3 - [ARP3_HUMAN]	47.8608	40.91	3	9	9	13	1.47145e+08	418	47.341	5.88428
P21291	Cysteine and glycine-rich protein 1 OS=Homo sapiens GN=CSRP1 PE=1 SV=3 - [CSRP1_HUMAN]	46.8247	37.31	1	5	5	11	7.5778e+08	193	20.5538	8.57275
P21399	Cytoplasmic aconitate hydratase OS=Homo sapiens GN=ACO1 PE=1 SV=3 - [ACOC_HUMAN]	46.5996	25.53	1	12	12	13	4.58269e+07	889	98.3366	6.68311
Q14847	LIM and SH3 domain protein 1 OS=Homo sapiens GN=LASP1 PE=1 SV=2 - [LASP1_HUMAN]	46.1219	27.2	1	4	4	8	1.93445e+08	261	29.6982	7.04932
P02462	Collagen alpha-1(IV) chain OS=Homo sapiens GN=COL4A1 PE=1 SV=3 - [CO4A1_HUMAN]	45.965	5.15	1	4	4	16	5.84782e+08	1669	160.514	8.27979
P13645	Keratin, type I cytoskeletal 10 OS=Homo sapiens GN=KRT10 PE=1 SV=6 - [K1C10_HUMAN]	45.788	24.14	1	7	7	10	5.28308e+07	584	58.7917	5.21143
P08237	ATP-dependent 6-phosphofructokinase, muscle type OS=Homo sapiens GN=PFKM PE=1 SV=2 - [PFKAM_HUMAN]	45.2392	30.9	1	12	13	14	4.24799e+07	780	85.1284	7.98682
P16112	Aggrecan core protein OS=Homo sapiens GN=ACAN PE=1 SV=2 - [PGCA_HUMAN]	45.0015	7.2	1	8	8	13	1.98692e+08	2415	250.04	4.18311
Q6NZI2	Caveolae-associated protein 1 OS=Homo sapiens GN=CAVIN1 PE=1 SV=1 - [CAVN1_HUMAN]	44.9371	20	1	5	5	14	5.039e+08	390	43.4498	5.60498
P25705	ATP synthase subunit alpha, mitochondrial OS=Homo sapiens GN=ATP5A1 PE=1 SV=1 - [ATPA_HUMAN]	44.8551	26.94	1	9	9	12	1.35687e+08	553	59.7136	9.12939
Q71DI3	Histone H3.2 OS=Homo sapiens GN=HIST2H3A PE=1 SV=3 - [H32_HUMAN]	44.6795	23.53	1	1	1	10	5.90279e+08	136	15.3785	11.2681
P13010	X-ray repair cross-complementing protein 5 OS=Homo sapiens GN=XRCC5 PE=1 SV=3 - [XRCC5_HUMAN]	44.1006	29.1	1	9	9	10	3.29192e+07	732	82.6523	5.80811
Q9ULV4	Coronin-1C OS=Homo sapiens GN=CORO1C PE=1 SV=1 - [COR1C_HUMAN]	43.9528	25.74	1	7	7	12	2.44491e+08	474	53.2151	7.07861
Q86VP6	Cullin-associated NEDD8-dissociated protein 1 OS=Homo sapiens GN=CAND1 PE=1 SV=2 - [CAND1_HUMAN]	43.9526	14.47	1	10	10	12	3.41343e+07	1230	136.289	5.78271
Q16881	Thioredoxin reductase 1, cytoplasmic OS=Homo sapiens GN=TXNRD1 PE=1 SV=3 - [TRXR1_HUMAN]	43.4471	23.88	1	7	7	9	3.63528e+07	649	70.8622	7.38623
Q15019	Septin-2 OS=Homo sapiens GN=SEPT2 PE=1 SV=1 - [SEPT2_HUMAN]	41.2328	45.98	1	9	9	10	83732647	361	41.4613	6.59521
Q12805	EGF-containing fibulin-like extracellular matrix protein 1 OS=Homo sapiens GN=EFEMP1 PE=1 SV=2 - [FBLN3_HUMAN]	40.2263	16.84	1	4	4	9	2.02877e+08	493	54.6042	5.07178
Q16853	Membrane primary amine oxidase OS=Homo sapiens GN=AOC3 PE=1 SV=3 - [AOC3_HUMAN]	40.1837	20.18	1	9	9	12	9.07638e+07	763	84.5683	6.52197
Q92626	Peroxidasin homolog OS=Homo sapiens GN=PXDN PE=1 SV=2 - [PXDN_HUMAN]	39.5447	13.32	1	10	10	10	2.57587e+07	1479	165.17	7.1665
Q01995	Transgelin OS=Homo sapiens GN=TAGLN PE=1 SV=4 - [TAGL_HUMAN]	38.8001	30.35	1	5	5	11	9.46845e+08	201	22.5964	8.83643
P53814	Smoothelin OS=Homo sapiens GN=SMTN PE=1 SV=7 - [SMTN_HUMAN]	38.7295	17.56	1	7	7	9	9.13778e+07	917	98.9982	9.0708
P00558	Phosphoglycerate kinase 1 OS=Homo sapiens GN=PGK1 PE=1 SV=3 - [PGK1_HUMAN]	38.4034	27.58	2	7	7	9	65211169	417	44.5861	8.104
P63010	AP-2 complex subunit beta OS=Homo sapiens GN=AP2B1 PE=1 SV=1 - [AP2B1_HUMAN]	38.1667	19.64	1	6	8	10	2.98226e+07	937	104.486	5.37646
P04899	Guanine nucleotide-binding protein G(i) subunit alpha-2 OS=Homo sapiens GN=GNAI2 PE=1 SV=3 - [GNAI2_HUMAN]	37.9596	31.27	2	4	6	10	4.29887e+07	355	40.4251	5.5415
P40227	T-complex protein 1 subunit zeta OS=Homo sapiens GN=CCT6A PE=1 SV=3 - [TCPZ_HUMAN]	37.7449	18.08	1	5	5	7	4.12173e+07	531	57.9876	6.68311
P50395	Rab GDP dissociation inhibitor beta OS=Homo sapiens GN=GDI2 PE=1 SV=2 - [GDIB_HUMAN]	37.4908	17.53	1	2	6	8	2.87824e+07	445	50.6309	6.46826
P35556	Fibrillin-2 OS=Homo sapiens GN=FBN2 PE=1 SV=3 - [FBN2_HUMAN]	37.3517	5.12	1	8	9	10	8.58353e+07	2912	314.558	4.85596
O60701	UDP-glucose 6-dehydrogenase OS=Homo sapiens GN=UGDH PE=1 SV=1 - [UGDH_HUMAN]	37.2999	34.41	1	9	9	10	3.72604e+07	494	54.9893	7.12256
P68431	Histone H3.1 OS=Homo sapiens GN=HIST1H3A PE=1 SV=2 - [H31_HUMAN]	36.8656	23.53	1	1	1	8	4.55224e+08	136	15.3945	11.1216
P47755	F-actin-capping protein subunit alpha-2 OS=Homo sapiens GN=CAPZA2 PE=1 SV=3 - [CAZA2_HUMAN]	36.8256	55.94	2	9	9	10	9.54261e+07	286	32.9286	5.84619
Q63ZY3	KN motif and ankyrin repeat domain-containing protein 2 OS=Homo sapiens GN=KANK2 PE=1 SV=1 - [KANK2_HUMAN]	36.8114	14.1	1	7	7	9	3.85993e+07	851	91.1179	5.63037
P31150	Rab GDP dissociation inhibitor alpha OS=Homo sapiens GN=GDI1 PE=1 SV=2 - [GDIA_HUMAN]	36.7819	25.28	1	3	7	8	2.7966e+07	447	50.5501	5.13525
P01024	Complement C3 OS=Homo sapiens GN=C3 PE=1 SV=2 - [CO3_HUMAN]	36.6295	6.49	1	6	6	11	2.07911e+08	1663	187.03	6.40479
P61160	Actin-related protein 2 OS=Homo sapiens GN=ACTR2 PE=1 SV=1 - [ARP2_HUMAN]	36.5336	34.52	1	8	8	11	9.73433e+07	394	44.7322	6.7417
P55072	Transitional endoplasmic reticulum ATPase OS=Homo sapiens GN=VCP PE=1 SV=4 - [TERA_HUMAN]	36.5261	18.98	1	8	8	11	3.31734e+07	806	89.2657	5.26221
P49368	T-complex protein 1 subunit gamma OS=Homo sapiens GN=CCT3 PE=1 SV=4 - [TCPG_HUMAN]	36.3364	22.2	1	7	7	10	3.01681e+07	545	60.4953	6.49365
P16615	Sarcoplasmic/endoplasmic reticulum calcium ATPase 2 OS=Homo sapiens GN=ATP2A2 PE=1 SV=1 - [AT2A2_HUMAN]	36.1855	13.15	3	7	7	9	4.38105e+07	1042	114.683	5.33838
P11142	Heat shock cognate 71 kDa protein OS=Homo sapiens GN=HSPA8 PE=1 SV=1 - [HSP7C_HUMAN]	36.0505	14.24	1	3	6	9	1.8622e+08	646	70.8542	5.51611
P62834	Ras-related protein Rap-1A OS=Homo sapiens GN=RAP1A PE=1 SV=1 - [RAP1A_HUMAN]	35.8741	35.87	1	2	5	9	1.2929e+08	184	20.9737	6.66846
P27824	Calnexin OS=Homo sapiens GN=CANX PE=1 SV=2 - [CALX_HUMAN]	35.8494	25.34	1	8	8	9	5.21532e+07	592	67.5259	4.60205
P60981	Destrin OS=Homo sapiens GN=DSTN PE=1 SV=3 - [DEST_HUMAN]	35.8219	26.67	1	4	4	8	4.51198e+08	165	18.4935	7.85498
P39656	Dolichyl-diphosphooligosaccharide--protein glycosyltransferase 48 kDa subunit OS=Homo sapiens GN=DDOST PE=1 SV=4 - [OST48_HUMAN]	35.7401	28.07	1	8	8	10	3.52508e+07	456	50.769	6.55127
Q9UPN3	Microtubule-actin cross-linking factor 1, isoforms 1/2/3/5 OS=Homo sapiens GN=MACF1 PE=1 SV=4 - [MACF1_HUMAN]	35.4692	3.52	1	10	10	13	1.1633e+07	7388	837.787	5.38916
Q6DD88	Atlastin-3 OS=Homo sapiens GN=ATL3 PE=1 SV=1 - [ATLA3_HUMAN]	35.4118	29.76	1	8	8	9	4.7818e+07	541	60.5034	5.65576
P84077	ADP-ribosylation factor 1 OS=Homo sapiens GN=ARF1 PE=1 SV=2 - [ARF1_HUMAN]	35.1054	64.09	3	4	7	9	1.03229e+08	181	20.6837	6.80029
P53618	Coatomer subunit beta OS=Homo sapiens GN=COPB1 PE=1 SV=3 - [COPB_HUMAN]	35.0352	13.64	1	7	7	8	2.49639e+07	953	107.074	6.04932
Q9Y6C2	EMILIN-1 OS=Homo sapiens GN=EMILIN1 PE=1 SV=3 - [EMIL1_HUMAN]	34.807	16.24	1	8	8	11	7.78432e+07	1016	106.63	5.17334
P17987	T-complex protein 1 subunit alpha OS=Homo sapiens GN=TCP1 PE=1 SV=1 - [TCPA_HUMAN]	34.4939	28.6	1	9	9	11	3.25901e+07	556	60.3056	6.11279
P84243	Histone H3.3 OS=Homo sapiens GN=H3F3A PE=1 SV=2 - [H33_HUMAN]	34.4312	23.53	1	1	1	7	953306489	136	15.3185	11.2681
Q9BTV4	Transmembrane protein 43 OS=Homo sapiens GN=TMEM43 PE=1 SV=1 - [TMM43_HUMAN]	34.3378	28.5	1	6	6	8	6.96546e+07	400	44.8472	8.1333
P02545	Prelamin-A/C OS=Homo sapiens GN=LMNA PE=1 SV=1 - [LMNA_HUMAN]	34.3089	19.28	1	6	6	10	3.96775e+08	664	74.0947	7.02002
P12236	ADP/ATP translocase 3 OS=Homo sapiens GN=SLC25A6 PE=1 SV=4 - [ADT3_HUMAN]	33.7713	30.2	2	1	6	9	1.10711e+08	298	32.8452	9.74463
P69891	Hemoglobin subunit gamma-1 OS=Homo sapiens GN=HBG1 PE=1 SV=2 - [HBG1_HUMAN]	33.584	19.73	3	1	2	16	5.74707e+09	147	16.1303	7.1958
P46821	Microtubule-associated protein 1B OS=Homo sapiens GN=MAP1B PE=1 SV=2 - [MAP1B_HUMAN]	32.86	6.89	2	9	9	10	45030367	2468	270.468	4.80518
P30041	Peroxiredoxin-6 OS=Homo sapiens GN=PRDX6 PE=1 SV=3 - [PRDX6_HUMAN]	32.7797	39.73	1	7	7	9	8.08902e+07	224	25.0192	6.37939
Q9Y2H1	Serine/threonine-protein kinase 38-like OS=Homo sapiens GN=STK38L PE=1 SV=3 - [ST38L_HUMAN]	32.0629	12.5	1	4	4	5	1.45356e+07	464	53.9684	6.81494
P62805	Histone H4 OS=Homo sapiens GN=HIST1H4A PE=1 SV=2 - [H4_HUMAN]	32.0205	41.75	1	5	5	10	1.13898e+09	103	11.3604	11.356
P17858	ATP-dependent 6-phosphofructokinase, liver type OS=Homo sapiens GN=PFKL PE=1 SV=6 - [PFKAL_HUMAN]	31.462	20.13	1	7	8	9	4.88093e+07	780	84.9642	7.50342
Q9UH99	SUN domain-containing protein 2 OS=Homo sapiens GN=SUN2 PE=1 SV=3 - [SUN2_HUMAN]	31.3501	13.25	1	6	6	7	1.97948e+07	717	80.2616	6.72705
P0DMV9	Heat shock 70 kDa protein 1B OS=Homo sapiens GN=HSPA1B PE=1 SV=1 - [HS71B_HUMAN]	31.2209	22.78	1	7	7	8	3.75308e+07	641	70.009	5.65576
Q9NZM1	Myoferlin OS=Homo sapiens GN=MYOF PE=1 SV=1 - [MYOF_HUMAN]	31.197	9.8	1	13	13	13	4.20031e+07	2061	234.561	6.17627
Q8WUM4	Programmed cell death 6-interacting protein OS=Homo sapiens GN=PDCD6IP PE=1 SV=1 - [PDC6I_HUMAN]	31.0173	16.24	1	7	7	8	2.22358e+07	868	95.9631	6.52197
O15144	Actin-related protein 2/3 complex subunit 2 OS=Homo sapiens GN=ARPC2 PE=1 SV=1 - [ARPC2_HUMAN]	30.7745	31	1	4	4	7	5.24318e+07	300	34.3115	7.35693
P39023	60S ribosomal protein L3 OS=Homo sapiens GN=RPL3 PE=1 SV=2 - [RL3_HUMAN]	30.7549	22.58	1	5	5	7	1.01846e+08	403	46.0798	10.1841
P12235	ADP/ATP translocase 1 OS=Homo sapiens GN=SLC25A4 PE=1 SV=4 - [ADT1_HUMAN]	30.5619	30.2	2	2	6	9	1.01223e+08	298	33.0432	9.75928
Q13557	Calcium/calmodulin-dependent protein kinase type II subunit delta OS=Homo sapiens GN=CAMK2D PE=1 SV=3 - [KCC2D_HUMAN]	30.3783	23.85	2	4	7	8	4.96837e+07	499	56.3336	7.25439
P04843	Dolichyl-diphosphooligosaccharide--protein glycosyltransferase subunit 1 OS=Homo sapiens GN=RPN1 PE=1 SV=1 - [RPN1_HUMAN]	30.376	23.89	1	9	9	9	3.5341e+07	607	68.5268	6.37939
P18085	ADP-ribosylation factor 4 OS=Homo sapiens GN=ARF4 PE=1 SV=3 - [ARF4_HUMAN]	30.2681	46.11	1	3	6	8	7.99877e+07	180	20.4977	7.13721
P35609	Alpha-actinin-2 OS=Homo sapiens GN=ACTN2 PE=1 SV=1 - [ACTN2_HUMAN]	29.9626	15.1	2	1	9	11	1.60434e+08	894	103.788	5.45264
Q9HCB6	Spondin-1 OS=Homo sapiens GN=SPON1 PE=1 SV=2 - [SPON1_HUMAN]	29.9307	18.09	1	8	8	9	1.63851e+08	807	90.9136	6.11279
Q9UBX5	Fibulin-5 OS=Homo sapiens GN=FBLN5 PE=1 SV=1 - [FBLN5_HUMAN]	29.9177	15.18	1	5	5	10	4.08812e+08	448	50.1467	4.729
Q9H4M9	EH domain-containing protein 1 OS=Homo sapiens GN=EHD1 PE=1 SV=2 - [EHD1_HUMAN]	29.7372	32.58	1	4	9	10	6.99398e+07	534	60.5887	6.82959
Q14767	Latent-transforming growth factor beta-binding protein 2 OS=Homo sapiens GN=LTBP2 PE=1 SV=3 - [LTBP2_HUMAN]	29.6613	6.32	1	4	4	12	5.79726e+07	1821	194.923	5.18604
P59998	Actin-related protein 2/3 complex subunit 4 OS=Homo sapiens GN=ARPC4 PE=1 SV=3 - [ARPC4_HUMAN]	29.0262	47.62	1	6	6	7	4.79291e+07	168	19.6543	8.42627
P30153	Serine/threonine-protein phosphatase 2A 65 kDa regulatory subunit A alpha isoform OS=Homo sapiens GN=PPP2R1A PE=1 SV=4 - [2AAA_HUMAN]	28.9576	21.9	2	7	7	7	2.44444e+07	589	65.2669	5.10986
P24844	Myosin regulatory light polypeptide 9 OS=Homo sapiens GN=MYL9 PE=1 SV=4 - [MYL9_HUMAN]	28.9246	32.56	1	1	3	6	8.03798e+07	172	19.8144	4.91943
P48643	T-complex protein 1 subunit epsilon OS=Homo sapiens GN=CCT5 PE=1 SV=1 - [TCPE_HUMAN]	28.8351	30.87	1	7	7	8	3.51429e+07	541	59.6328	5.65576
P37802	Transgelin-2 OS=Homo sapiens GN=TAGLN2 PE=1 SV=3 - [TAGL2_HUMAN]	28.7072	42.21	1	5	5	7	6.1257e+07	199	22.3772	8.25049
P49327	Fatty acid synthase OS=Homo sapiens GN=FASN PE=1 SV=3 - [FAS_HUMAN]	28.5538	6.69	1	7	7	7	1.47063e+07	2511	273.254	6.44287
P13861	cAMP-dependent protein kinase type II-alpha regulatory subunit OS=Homo sapiens GN=PRKAR2A PE=1 SV=2 - [KAP2_HUMAN]	28.5489	20.05	2	5	5	8	2.36808e+07	404	45.49	5.07178
P13489	Ribonuclease inhibitor OS=Homo sapiens GN=RNH1 PE=1 SV=2 - [RINI_HUMAN]	28.4697	28.63	1	7	7	8	5.50586e+07	461	49.9411	4.81787
P36578	60S ribosomal protein L4 OS=Homo sapiens GN=RPL4 PE=1 SV=5 - [RL4_HUMAN]	27.9455	20.61	1	6	6	7	8.38761e+07	427	47.6674	11.063
Q16777	Histone H2A type 2-C OS=Homo sapiens GN=HIST2H2AC PE=1 SV=4 - [H2A2C_HUMAN]	27.8778	37.21	2	1	2	6	6.09814e+07	129	13.9798	10.9019
P08567	Pleckstrin OS=Homo sapiens GN=PLEK PE=1 SV=3 - [PLEK_HUMAN]	27.8361	11.43	1	3	3	7	3.1556e+07	350	40.0994	8.27979
Q9NZN3	EH domain-containing protein 3 OS=Homo sapiens GN=EHD3 PE=1 SV=2 - [EHD3_HUMAN]	27.7701	34.21	2	5	10	10	4.74585e+07	535	60.8487	6.56592
Q07065	Cytoskeleton-associated protein 4 OS=Homo sapiens GN=CKAP4 PE=1 SV=2 - [CKAP4_HUMAN]	27.7511	19.93	1	8	8	8	2.66335e+07	602	65.9827	5.92236
P62140	Serine/threonine-protein phosphatase PP1-beta catalytic subunit OS=Homo sapiens GN=PPP1CB PE=1 SV=3 - [PP1B_HUMAN]	27.7127	31.19	3	5	5	7	2.93808e+07	327	37.1626	6.18896
Q02952	A-kinase anchor protein 12 OS=Homo sapiens GN=AKAP12 PE=1 SV=4 - [AKA12_HUMAN]	27.6231	10.16	1	8	8	9	4.20262e+07	1782	191.367	4.41162
Q13423	NAD(P) transhydrogenase, mitochondrial OS=Homo sapiens GN=NNT PE=1 SV=3 - [NNTM_HUMAN]	27.3885	9.02	1	5	5	6	2.26485e+07	1086	113.823	8.08936
Q13555	Calcium/calmodulin-dependent protein kinase type II subunit gamma OS=Homo sapiens GN=CAMK2G PE=1 SV=3 - [KCC2G_HUMAN]	27.3417	19.35	1	3	6	7	4.51161e+07	558	62.5697	7.82568
Q99798	Aconitate hydratase, mitochondrial OS=Homo sapiens GN=ACO2 PE=1 SV=2 - [ACON_HUMAN]	27.2509	12.44	1	5	5	6	3.00949e+07	780	85.3719	7.60596
P10301	Ras-related protein R-Ras OS=Homo sapiens GN=RRAS PE=1 SV=1 - [RRAS_HUMAN]	27.1268	39.91	2	5	5	7	6.27865e+07	218	23.4659	6.93213
P19105	Myosin regulatory light chain 12A OS=Homo sapiens GN=MYL12A PE=1 SV=2 - [ML12A_HUMAN]	27.0075	33.33	2	2	4	6	5.89616e+07	171	19.7815	4.80518
P04083	Annexin A1 OS=Homo sapiens GN=ANXA1 PE=1 SV=2 - [ANXA1_HUMAN]	26.9875	32.66	1	7	7	7	3.8621e+07	346	38.69	7.02002
P17812	CTP synthase 1 OS=Homo sapiens GN=CTPS1 PE=1 SV=2 - [PYRG1_HUMAN]	26.8748	14.55	2	4	4	7	4.18659e+07	591	66.648	6.45557
P08754	Guanine nucleotide-binding protein G(k) subunit alpha OS=Homo sapiens GN=GNAI3 PE=1 SV=3 - [GNAI3_HUMAN]	26.4945	11.86	2	1	3	7	1.95783e+07	354	40.5063	5.69385
P20908	Collagen alpha-1(V) chain OS=Homo sapiens GN=COL5A1 PE=1 SV=3 - [CO5A1_HUMAN]	26.2081	3.81	1	4	4	6	6.98843e+07	1838	183.447	5.05908
P63244	Receptor of activated protein C kinase 1 OS=Homo sapiens GN=RACK1 PE=1 SV=3 - [RACK1_HUMAN]	25.961	31.55	1	5	5	6	5.30415e+07	317	35.0546	7.69385
P12277	Creatine kinase B-type OS=Homo sapiens GN=CKB PE=1 SV=1 - [KCRB_HUMAN]	25.9009	30.97	1	6	6	7	3.09904e+07	381	42.6173	5.59229
Q02218	2-oxoglutarate dehydrogenase, mitochondrial OS=Homo sapiens GN=OGDH PE=1 SV=3 - [ODO1_HUMAN]	25.5758	9.19	2	6	6	7	1.91371e+07	1023	115.861	6.85889
Q8N436	Inactive carboxypeptidase-like protein X2 OS=Homo sapiens GN=CPXM2 PE=2 SV=3 - [CPXM2_HUMAN]	25.4476	10.58	1	5	5	6	2.45215e+07	756	85.8159	6.87354
P09382	Galectin-1 OS=Homo sapiens GN=LGALS1 PE=1 SV=2 - [LEG1_HUMAN]	25.4363	42.22	1	3	3	7	2.13358e+08	135	14.7062	5.50342
Q7L576	Cytoplasmic FMR1-interacting protein 1 OS=Homo sapiens GN=CYFIP1 PE=1 SV=1 - [CYFP1_HUMAN]	25.1018	10.06	2	8	8	8	1.7946e+07	1253	145.089	6.90283
P55786	Puromycin-sensitive aminopeptidase OS=Homo sapiens GN=NPEPPS PE=1 SV=2 - [PSA_HUMAN]	24.7835	14.69	2	7	7	8	3.42755e+07	919	103.211	5.71924
Q05682	Caldesmon OS=Homo sapiens GN=CALD1 PE=1 SV=3 - [CALD1_HUMAN]	24.7336	9.71	1	5	5	8	1.13301e+08	793	93.1754	5.65576
O75874	Isocitrate dehydrogenase [NADP] cytoplasmic OS=Homo sapiens GN=IDH1 PE=1 SV=2 - [IDHC_HUMAN]	24.6411	23.67	1	7	7	10	2.89375e+07	414	46.6295	7.00537
P40261	Nicotinamide N-methyltransferase OS=Homo sapiens GN=NNMT PE=1 SV=1 - [NNMT_HUMAN]	24.6242	42.8	1	5	5	6	4.28456e+07	264	29.5551	5.74463
P27797	Calreticulin OS=Homo sapiens GN=CALR PE=1 SV=1 - [CALR_HUMAN]	24.6053	24.7	1	4	4	6	3.26642e+07	417	48.1118	4.43701
Q14980	Nuclear mitotic apparatus protein 1 OS=Homo sapiens GN=NUMA1 PE=1 SV=2 - [NUMA1_HUMAN]	24.5612	4.78	1	5	5	5	1.75506e+07	2115	238.115	5.78271
P61163	Alpha-centractin OS=Homo sapiens GN=ACTR1A PE=1 SV=1 - [ACTZ_HUMAN]	24.3204	28.46	1	3	5	5	3.58022e+07	376	42.5869	6.63916
P02042	Hemoglobin subunit delta OS=Homo sapiens GN=HBD PE=1 SV=2 - [HBD_HUMAN]	24.0237	12.93	3	1	2	14	5.64207e+09	147	16.0453	8.04541
P52209	6-phosphogluconate dehydrogenase, decarboxylating OS=Homo sapiens GN=PGD PE=1 SV=3 - [6PGD_HUMAN]	23.794	21.12	1	6	6	7	1.5466e+07	483	53.106	7.2251
O94875	Sorbin and SH3 domain-containing protein 2 OS=Homo sapiens GN=SORBS2 PE=1 SV=3 - [SRBS2_HUMAN]	23.5648	8.55	1	5	5	7	55391692	1100	124.03	8.30908
Q14203	Dynactin subunit 1 OS=Homo sapiens GN=DCTN1 PE=1 SV=3 - [DCTN1_HUMAN]	23.4338	6.03	1	4	4	5	2.33162e+07	1278	141.607	5.80811
Q96KK5	Histone H2A type 1-H OS=Homo sapiens GN=HIST1H2AH PE=1 SV=3 - [H2A1H_HUMAN]	23.2822	37.5	10	1	2	5	9.49826e+07	128	13.8978	10.8872
Q9UGT4	Sushi domain-containing protein 2 OS=Homo sapiens GN=SUSD2 PE=1 SV=1 - [SUSD2_HUMAN]	23.2752	12.65	1	5	5	5	2.41836e+07	822	90.1497	6.27783
P55060	Exportin-2 OS=Homo sapiens GN=CSE1L PE=1 SV=3 - [XPO2_HUMAN]	23.2671	7	1	3	3	5	9.79006e+06	971	110.346	5.77002
P52272	Heterogeneous nuclear ribonucleoprotein M OS=Homo sapiens GN=HNRNPM PE=1 SV=3 - [HNRPM_HUMAN]	23.1788	13.15	1	6	6	6	3.64945e+07	730	77.4643	8.70459
Q07507	Dermatopontin OS=Homo sapiens GN=DPT PE=1 SV=2 - [DERM_HUMAN]	23.102	52.74	1	5	5	8	1.647e+08	201	23.9888	4.81787
P05141	ADP/ATP translocase 2 OS=Homo sapiens GN=SLC25A5 PE=1 SV=7 - [ADT2_HUMAN]	23.1019	21.14	2	2	5	7	1.14075e+08	298	32.8312	9.68604
Q96HC4	PDZ and LIM domain protein 5 OS=Homo sapiens GN=PDLIM5 PE=1 SV=5 - [PDLI5_HUMAN]	22.9945	18.79	1	6	6	7	7.42221e+07	596	63.9045	8.20654
Q15417	Calponin-3 OS=Homo sapiens GN=CNN3 PE=1 SV=1 - [CNN3_HUMAN]	22.9464	21.28	1	4	4	6	3.59425e+07	329	36.3908	6.04932
Q15942	Zyxin OS=Homo sapiens GN=ZYX PE=1 SV=1 - [ZYX_HUMAN]	22.8903	11.54	1	3	3	4	9.30653e+07	572	61.2382	6.66846
Q9Y277	Voltage-dependent anion-selective channel protein 3 OS=Homo sapiens GN=VDAC3 PE=1 SV=1 - [VDAC3_HUMAN]	22.8854	22.97	1	3	4	7	3.91334e+07	283	30.6393	8.66064
Q9Y4J8	Dystrobrevin alpha OS=Homo sapiens GN=DTNA PE=1 SV=2 - [DTNA_HUMAN]	22.8137	9.15	2	4	4	5	1.77755e+07	743	83.8479	6.88818
O95373	Importin-7 OS=Homo sapiens GN=IPO7 PE=1 SV=1 - [IPO7_HUMAN]	22.7881	12.81	1	6	6	7	9.4564e+06	1038	119.44	4.81787
Q15436	Protein transport protein Sec23A OS=Homo sapiens GN=SEC23A PE=1 SV=2 - [SC23A_HUMAN]	22.7325	17.25	2	6	6	6	2.7501e+07	765	86.1053	7.07861
P22314	Ubiquitin-like modifier-activating enzyme 1 OS=Homo sapiens GN=UBA1 PE=1 SV=3 - [UBA1_HUMAN]	22.6682	10.21	1	5	5	5	1.38666e+07	1058	117.774	5.75732
P35442	Thrombospondin-2 OS=Homo sapiens GN=THBS2 PE=1 SV=2 - [TSP2_HUMAN]	22.6337	8.7	2	4	6	6	6.02539e+07	1172	129.908	4.83057
P10768	S-formylglutathione hydrolase OS=Homo sapiens GN=ESD PE=1 SV=2 - [ESTD_HUMAN]	22.5318	36.52	1	5	5	6	4.77933e+07	282	31.4425	7.02002
Q9UGI8	Testin OS=Homo sapiens GN=TES PE=1 SV=1 - [TES_HUMAN]	22.4275	17.1	1	5	5	6	5.43438e+07	421	47.9639	7.6792
P45880	Voltage-dependent anion-selective channel protein 2 OS=Homo sapiens GN=VDAC2 PE=1 SV=2 - [VDAC2_HUMAN]	22.357	25.85	1	5	5	8	9.99037e+07	294	31.5465	7.56201
Q9Y4F1	FERM, ARHGEF and pleckstrin domain-containing protein 1 OS=Homo sapiens GN=FARP1 PE=1 SV=1 - [FARP1_HUMAN]	22.3312	12.82	1	6	6	7	2.50421e+07	1045	118.559	8.14795
Q8N3V7	Synaptopodin OS=Homo sapiens GN=SYNPO PE=1 SV=2 - [SYNPO_HUMAN]	22.3079	9.58	1	4	4	5	4.72252e+07	929	99.4021	8.71924
P05556	Integrin beta-1 OS=Homo sapiens GN=ITGB1 PE=1 SV=2 - [ITB1_HUMAN]	22.272	10.4	1	4	4	6	4.02151e+07	798	88.357	5.38916
P21796	Voltage-dependent anion-selective channel protein 1 OS=Homo sapiens GN=VDAC1 PE=1 SV=2 - [VDAC1_HUMAN]	21.8369	28.98	1	4	5	6	3.7296e+07	283	30.7536	8.54346
P04004	Vitronectin OS=Homo sapiens GN=VTN PE=1 SV=1 - [VTNC_HUMAN]	21.7797	3.14	1	1	1	7	1.98945e+09	478	54.2712	5.79541
P00734	Prothrombin OS=Homo sapiens GN=F2 PE=1 SV=2 - [THRB_HUMAN]	21.5852	4.98	1	3	3	5	2.49252e+08	622	69.9921	5.89697
Q12965	Unconventional myosin-Ie OS=Homo sapiens GN=MYO1E PE=1 SV=2 - [MYO1E_HUMAN]	21.5426	9.21	2	6	6	8	2.00432e+07	1108	126.982	8.92432
Q9H0U4	Ras-related protein Rab-1B OS=Homo sapiens GN=RAB1B PE=1 SV=1 - [RAB1B_HUMAN]	21.1503	31.34	5	1	4	5	2.92254e+07	201	22.1572	5.73193
Q9Y678	Coatomer subunit gamma-1 OS=Homo sapiens GN=COPG1 PE=1 SV=1 - [COPG1_HUMAN]	20.9971	11.1	2	5	5	5	1.85839e+07	874	97.6555	5.46533
Q07960	Rho GTPase-activating protein 1 OS=Homo sapiens GN=ARHGAP1 PE=1 SV=1 - [RHG01_HUMAN]	20.9625	22.78	1	5	5	5	4.56151e+07	439	50.4042	6.29053
P33176	Kinesin-1 heavy chain OS=Homo sapiens GN=KIF5B PE=1 SV=1 - [KINH_HUMAN]	20.8043	7.79	3	5	5	6	1.6231e+07	963	109.617	6.50732
P61221	ATP-binding cassette sub-family E member 1 OS=Homo sapiens GN=ABCE1 PE=1 SV=1 - [ABCE1_HUMAN]	20.7573	14.86	1	4	4	5	2.43568e+07	599	67.271	8.33838
O94905	Erlin-2 OS=Homo sapiens GN=ERLIN2 PE=1 SV=1 - [ERLN2_HUMAN]	20.5079	24.19	1	4	4	6	2.46792e+07	339	37.8155	5.61768
Q03135	Caveolin-1 OS=Homo sapiens GN=CAV1 PE=1 SV=4 - [CAV1_HUMAN]	20.4033	28.65	1	3	3	5	3.58929e+08	178	20.4585	6.02393
P40763	Signal transducer and activator of transcription 3 OS=Homo sapiens GN=STAT3 PE=1 SV=2 - [STAT3_HUMAN]	20.3422	11.43	1	5	5	8	1.37101e+07	770	88.0114	6.30322
Q9NZU5	LIM and cysteine-rich domains protein 1 OS=Homo sapiens GN=LMCD1 PE=1 SV=1 - [LMCD1_HUMAN]	20.315	16.99	1	4	4	6	9.68969e+07	365	40.8061	7.92822
Q9NVA2	Septin-11 OS=Homo sapiens GN=SEPT11 PE=1 SV=3 - [SEP11_HUMAN]	20.2828	16.55	3	3	4	6	2.6317e+07	429	49.3672	6.81494
P61586	Transforming protein RhoA OS=Homo sapiens GN=RHOA PE=1 SV=1 - [RHOA_HUMAN]	20.2677	36.79	1	1	3	5	4.63764e+07	193	21.7541	6.1001
P11217	Glycogen phosphorylase, muscle form OS=Homo sapiens GN=PYGM PE=1 SV=6 - [PYGM_HUMAN]	20.1814	8.91	2	2	5	6	6.16828e+07	842	97.0306	7.03467
P08133	Annexin A6 OS=Homo sapiens GN=ANXA6 PE=1 SV=3 - [ANXA6_HUMAN]	20.0835	17.83	1	7	7	7	2.39609e+07	673	75.8256	5.60498
Q8N2S1	Latent-transforming growth factor beta-binding protein 4 OS=Homo sapiens GN=LTBP4 PE=1 SV=2 - [LTBP4_HUMAN]	20.0809	3.51	1	3	3	4	50181886	1624	173.32	5.42725
P53621	Coatomer subunit alpha OS=Homo sapiens GN=COPA PE=1 SV=2 - [COPA_HUMAN]	20.036	6.05	1	4	4	5	2.83828e+07	1224	138.258	7.66455
P46939	Utrophin OS=Homo sapiens GN=UTRN PE=1 SV=2 - [UTRO_HUMAN]	20.0279	3.15	1	5	5	5	8.27855e+06	3433	394.22	5.32568
O14980	Exportin-1 OS=Homo sapiens GN=XPO1 PE=1 SV=1 - [XPO1_HUMAN]	19.8904	11.2	1	6	6	6	1.93837e+07	1071	123.306	6.06201
P19367	Hexokinase-1 OS=Homo sapiens GN=HK1 PE=1 SV=3 - [HXK1_HUMAN]	19.8865	7.96	3	6	6	7	2.98248e+07	917	102.42	6.80029
P43686	26S proteasome regulatory subunit 6B OS=Homo sapiens GN=PSMC4 PE=1 SV=2 - [PRS6B_HUMAN]	19.8399	21.29	1	4	4	7	1.43162e+07	418	47.3365	5.21143
P23528	Cofilin-1 OS=Homo sapiens GN=CFL1 PE=1 SV=3 - [COF1_HUMAN]	19.5804	22.29	2	2	2	4	8.16635e+07	166	18.4907	8.08936
Q9UHD8	Septin-9 OS=Homo sapiens GN=SEPT9 PE=1 SV=2 - [SEPT9_HUMAN]	19.4396	12.46	1	5	5	5	2.96205e+07	586	65.3608	8.96826
Q8N335	Glycerol-3-phosphate dehydrogenase 1-like protein OS=Homo sapiens GN=GPD1L PE=1 SV=1 - [GPD1L_HUMAN]	19.4232	12.25	1	2	2	4	2.90302e+07	351	38.3939	7.02002
Q13425	Beta-2-syntrophin OS=Homo sapiens GN=SNTB2 PE=1 SV=1 - [SNTB2_HUMAN]	19.2995	16.85	1	6	6	6	1.58624e+08	540	57.913	8.82178
P15880	40S ribosomal protein S2 OS=Homo sapiens GN=RPS2 PE=1 SV=2 - [RS2_HUMAN]	19.2462	15.02	1	4	4	5	5.56339e+07	293	31.3046	10.2427
Q92743	Serine protease HTRA1 OS=Homo sapiens GN=HTRA1 PE=1 SV=1 - [HTRA1_HUMAN]	19.2166	16.04	1	4	4	5	3.63399e+07	480	51.2546	7.82568
O95782	AP-2 complex subunit alpha-1 OS=Homo sapiens GN=AP2A1 PE=1 SV=3 - [AP2A1_HUMAN]	19.1202	13.72	1	4	6	6	1.23418e+07	977	107.478	7.03467
P09211	Glutathione S-transferase P OS=Homo sapiens GN=GSTP1 PE=1 SV=2 - [GSTP1_HUMAN]	19.0582	33.33	1	4	4	5	5.02294e+07	210	23.341	5.64307
O43491	Band 4.1-like protein 2 OS=Homo sapiens GN=EPB41L2 PE=1 SV=1 - [E41L2_HUMAN]	18.8902	7.46	1	4	4	4	3.18552e+07	1005	112.519	5.43994
P62820	Ras-related protein Rab-1A OS=Homo sapiens GN=RAB1A PE=1 SV=3 - [RAB1A_HUMAN]	18.4712	40.98	4	2	5	5	3.51462e+07	205	22.6634	6.21436
Q9BXN1	Asporin OS=Homo sapiens GN=ASPN PE=1 SV=2 - [ASPN_HUMAN]	18.395	23.42	1	5	5	5	8.89788e+07	380	43.3893	7.07861
P05388	60S acidic ribosomal protein P0 OS=Homo sapiens GN=RPLP0 PE=1 SV=1 - [RLA0_HUMAN]	18.2939	29.97	2	5	5	6	3.69361e+07	317	34.2518	5.97314
P39059	Collagen alpha-1(XV) chain OS=Homo sapiens GN=COL15A1 PE=1 SV=2 - [COFA1_HUMAN]	18.199	6.27	1	5	5	5	2.60261e+07	1388	141.632	4.99561
Q5SSJ5	Heterochromatin protein 1-binding protein 3 OS=Homo sapiens GN=HP1BP3 PE=1 SV=1 - [HP1B3_HUMAN]	18.1904	4.88	1	1	1	3	6.08892e+07	553	61.1693	9.67139
Q9BR76	Coronin-1B OS=Homo sapiens GN=CORO1B PE=1 SV=1 - [COR1B_HUMAN]	18.1723	19.63	1	5	5	5	3.19187e+07	489	54.2003	5.88428
Q14643	Inositol 1,4,5-trisphosphate receptor type 1 OS=Homo sapiens GN=ITPR1 PE=1 SV=3 - [ITPR1_HUMAN]	18.1032	2.39	1	4	4	5	1.28162e+07	2758	313.729	6.03662
P61978	Heterogeneous nuclear ribonucleoprotein K OS=Homo sapiens GN=HNRNPK PE=1 SV=1 - [HNRPK_HUMAN]	17.9566	18.36	1	5	5	5	3.24668e+07	463	50.9444	5.5415
P14625	Endoplasmin OS=Homo sapiens GN=HSP90B1 PE=1 SV=1 - [ENPL_HUMAN]	17.7337	5.35	1	2	2	4	2.00175e+07	803	92.4113	4.84326
Q00839	Heterogeneous nuclear ribonucleoprotein U OS=Homo sapiens GN=HNRNPU PE=1 SV=6 - [HNRPU_HUMAN]	17.5967	10.79	1	5	5	5	5.94187e+07	825	90.528	5.99854
P22695	Cytochrome b-c1 complex subunit 2, mitochondrial OS=Homo sapiens GN=UQCRC2 PE=1 SV=3 - [QCR2_HUMAN]	17.4576	16.11	1	4	4	4	2.96421e+07	453	48.4129	8.63135
P62263	40S ribosomal protein S14 OS=Homo sapiens GN=RPS14 PE=1 SV=3 - [RS14_HUMAN]	17.4293	41.06	1	4	4	4	3.38359e+07	151	16.2625	10.0522
Q15365	Poly(rC)-binding protein 1 OS=Homo sapiens GN=PCBP1 PE=1 SV=2 - [PCBP1_HUMAN]	17.1952	29.49	2	5	6	6	4.08588e+07	356	37.4739	7.09326
Q92599	Septin-8 OS=Homo sapiens GN=SEPT8 PE=1 SV=4 - [SEPT8_HUMAN]	17.1356	15.11	2	3	4	5	2.0242e+07	483	55.7211	6.27783
Q02878	60S ribosomal protein L6 OS=Homo sapiens GN=RPL6 PE=1 SV=3 - [RL6_HUMAN]	17.0685	19.1	1	4	4	5	2.88585e+07	288	32.7076	10.5796
P78527	DNA-dependent protein kinase catalytic subunit OS=Homo sapiens GN=PRKDC PE=1 SV=3 - [PRKDC_HUMAN]	16.9882	1.55	1	4	4	5	6.21727e+06	4128	468.788	7.12256
P47756	F-actin-capping protein subunit beta OS=Homo sapiens GN=CAPZB PE=1 SV=4 - [CAPZB_HUMAN]	16.9	21.3	1	3	3	5	2.7119e+07	277	31.3308	5.59229
Q96KP4	Cytosolic non-specific dipeptidase OS=Homo sapiens GN=CNDP2 PE=1 SV=2 - [CNDP2_HUMAN]	16.8478	22.32	1	5	5	5	1.86597e+07	475	52.8449	5.97314
P62826	GTP-binding nuclear protein Ran OS=Homo sapiens GN=RAN PE=1 SV=3 - [RAN_HUMAN]	16.7625	20.83	1	3	3	4	7.15656e+07	216	24.4076	7.48877
O00571	ATP-dependent RNA helicase DDX3X OS=Homo sapiens GN=DDX3X PE=1 SV=3 - [DDX3X_HUMAN]	16.7081	10.12	3	1	5	5	1.75816e+07	662	73.198	7.18115
Q99829	Copine-1 OS=Homo sapiens GN=CPNE1 PE=1 SV=1 - [CPNE1_HUMAN]	16.6504	10.24	1	2	2	3	1.04574e+07	537	59.0215	5.8335
Q99497	Protein/nucleic acid deglycase DJ-1 OS=Homo sapiens GN=PARK7 PE=1 SV=2 - [PARK7_HUMAN]	16.5495	31.22	1	3	3	4	3.01002e+07	189	19.8785	6.78564
P07355	Annexin A2 OS=Homo sapiens GN=ANXA2 PE=1 SV=2 - [ANXA2_HUMAN]	16.4963	19.47	2	4	4	4	1.42394e+07	339	38.5798	7.75244
O75955	Flotillin-1 OS=Homo sapiens GN=FLOT1 PE=1 SV=3 - [FLOT1_HUMAN]	16.3107	11.71	1	4	4	4	1.39601e+07	427	47.3256	7.48877
Q10567	AP-1 complex subunit beta-1 OS=Homo sapiens GN=AP1B1 PE=1 SV=2 - [AP1B1_HUMAN]	16.2973	12.12	1	3	5	5	1.91811e+07	949	104.57	5.05908
P0C0S5	Histone H2A.Z OS=Homo sapiens GN=H2AFZ PE=1 SV=2 - [H2AZ_HUMAN]	16.2013	22.66	2	1	1	3	1.62133e+07	128	13.5446	10.5796
P62879	Guanine nucleotide-binding protein G(I)/G(S)/G(T) subunit beta-2 OS=Homo sapiens GN=GNB2 PE=1 SV=3 - [GBB2_HUMAN]	16.0851	19.12	2	3	3	4	1.75554e+07	340	37.3071	5.99854
P18124	60S ribosomal protein L7 OS=Homo sapiens GN=RPL7 PE=1 SV=1 - [RL7_HUMAN]	16.064	21.37	1	4	4	4	6.56692e+07	248	29.2072	10.6528
P21964	Catechol O-methyltransferase OS=Homo sapiens GN=COMT PE=1 SV=2 - [COMT_HUMAN]	16.0467	21.4	1	4	4	4	2.52754e+07	271	30.0176	5.46533
Q92616	eIF-2-alpha kinase activator GCN1 OS=Homo sapiens GN=GCN1 PE=1 SV=6 - [GCN1_HUMAN]	15.9946	2.7	1	4	4	4	4.11294e+06	2671	292.572	7.47412
P48047	ATP synthase subunit O, mitochondrial OS=Homo sapiens GN=ATP5O PE=1 SV=1 - [ATPO_HUMAN]	15.9446	20.19	1	3	3	4	1.79519e+07	213	23.2627	9.96436
Q01518	Adenylyl cyclase-associated protein 1 OS=Homo sapiens GN=CAP1 PE=1 SV=5 - [CAP1_HUMAN]	15.8036	8.63	1	2	2	4	1.76748e+07	475	51.8687	8.06006
P50570	Dynamin-2 OS=Homo sapiens GN=DNM2 PE=1 SV=2 - [DYN2_HUMAN]	15.7706	8.97	2	4	4	4	2.18116e+07	870	98.0032	7.44482
P10155	60 kDa SS-A/Ro ribonucleoprotein OS=Homo sapiens GN=TROVE2 PE=1 SV=2 - [RO60_HUMAN]	15.6051	12.45	1	4	4	4	2.7691e+07	538	60.6312	8.03076
P50991	T-complex protein 1 subunit delta OS=Homo sapiens GN=CCT4 PE=1 SV=4 - [TCPD_HUMAN]	15.5036	16.14	1	4	4	5	2.79485e+07	539	57.8878	7.82568
P19823	Inter-alpha-trypsin inhibitor heavy chain H2 OS=Homo sapiens GN=ITIH2 PE=1 SV=2 - [ITIH2_HUMAN]	15.4084	8.35	1	4	4	5	1.48986e+08	946	106.397	6.85889
O94973	AP-2 complex subunit alpha-2 OS=Homo sapiens GN=AP2A2 PE=1 SV=2 - [AP2A2_HUMAN]	15.1502	8.95	1	2	4	4	8.5355e+06	939	103.895	6.96143
Q16647	Prostacyclin synthase OS=Homo sapiens GN=PTGIS PE=1 SV=1 - [PTGIS_HUMAN]	15.134	6.8	1	2	2	3	1.85726e+07	500	57.0678	7.31299
O15523	ATP-dependent RNA helicase DDX3Y OS=Homo sapiens GN=DDX3Y PE=1 SV=2 - [DDX3Y_HUMAN]	15.098	10.15	3	1	5	5	1.7405e+07	660	73.1081	7.54736
Q9Y4G6	Talin-2 OS=Homo sapiens GN=TLN2 PE=1 SV=4 - [TLN2_HUMAN]	15.0578	2.91	1	2	4	4	3.73416e+07	2542	271.443	5.56689
P0CG38	POTE ankyrin domain family member I OS=Homo sapiens GN=POTEI PE=3 SV=1 - [POTEI_HUMAN]	15.0305	5.77	2	1	4	5	1.05748e+07	1075	121.205	6.21436
Q16181	Septin-7 OS=Homo sapiens GN=SEPT7 PE=1 SV=2 - [SEPT7_HUMAN]	14.8794	16.02	2	3	4	5	7.0546e+07	437	50.648	8.63135
Q13642	Four and a half LIM domains protein 1 OS=Homo sapiens GN=FHL1 PE=1 SV=4 - [FHL1_HUMAN]	14.8688	19.81	1	4	4	5	1.63824e+08	323	36.2386	8.96826
P46977	Dolichyl-diphosphooligosaccharide--protein glycosyltransferase subunit STT3A OS=Homo sapiens GN=STT3A PE=1 SV=2 - [STT3A_HUMAN]	14.7835	7.8	1	3	3	3	1.34235e+07	705	80.4768	8.07471
P50552	Vasodilator-stimulated phosphoprotein OS=Homo sapiens GN=VASP PE=1 SV=3 - [VASP_HUMAN]	14.7196	10.26	1	3	3	4	3.27598e+07	380	39.8051	8.93896
Q9NVD7	Alpha-parvin OS=Homo sapiens GN=PARVA PE=1 SV=1 - [PARVA_HUMAN]	14.6654	11.83	1	3	3	4	1.54457e+07	372	42.2174	5.94775
Q15233	Non-POU domain-containing octamer-binding protein OS=Homo sapiens GN=NONO PE=1 SV=4 - [NONO_HUMAN]	14.5718	7.86	1	2	2	4	2.79745e+07	471	54.1973	8.95361
Q13976	cGMP-dependent protein kinase 1 OS=Homo sapiens GN=PRKG1 PE=1 SV=3 - [KGP1_HUMAN]	14.5637	9.54	1	4	4	4	1.93158e+07	671	76.316	6.03662
Q8IUX7	Adipocyte enhancer-binding protein 1 OS=Homo sapiens GN=AEBP1 PE=1 SV=1 - [AEBP1_HUMAN]	14.5577	4.15	1	3	3	3	5.5556e+07	1158	130.847	5.10986
O14558	Heat shock protein beta-6 OS=Homo sapiens GN=HSPB6 PE=1 SV=2 - [HSPB6_HUMAN]	14.3849	30.63	1	2	2	4	63879745	160	17.125	6.40479
P11021	78 kDa glucose-regulated protein OS=Homo sapiens GN=HSPA5 PE=1 SV=2 - [GRP78_HUMAN]	14.3615	4.59	1	1	2	4	159167803	654	72.2884	5.16064
P26038	Moesin OS=Homo sapiens GN=MSN PE=1 SV=3 - [MOES_HUMAN]	14.2301	10.57	2	3	4	4	2.94216e+07	577	67.7778	6.40479
P60953	Cell division control protein 42 homolog OS=Homo sapiens GN=CDC42 PE=1 SV=2 - [CDC42_HUMAN]	14.1015	15.71	1	2	2	4	2.78887e+07	191	21.245	6.55127
P98095	Fibulin-2 OS=Homo sapiens GN=FBLN2 PE=1 SV=2 - [FBLN2_HUMAN]	14.0529	3.29	1	3	3	4	1.14898e+08	1184	126.489	4.81787
O43175	D-3-phosphoglycerate dehydrogenase OS=Homo sapiens GN=PHGDH PE=1 SV=4 - [SERA_HUMAN]	13.9926	10.32	1	4	4	4	2.26447e+07	533	56.6144	6.7124
P08708	40S ribosomal protein S17 OS=Homo sapiens GN=RPS17 PE=1 SV=2 - [RS17_HUMAN]	13.9897	32.59	1	2	2	4	2.79083e+07	135	15.5404	9.84717
P43243	Matrin-3 OS=Homo sapiens GN=MATR3 PE=1 SV=2 - [MATR3_HUMAN]	13.8926	9.33	1	4	4	5	1.61785e+07	847	94.5648	6.25244
Q68CZ2	Tensin-3 OS=Homo sapiens GN=TNS3 PE=1 SV=2 - [TENS3_HUMAN]	13.7552	5.26	1	3	3	3	39524490	1445	155.169	6.81494
P36871	Phosphoglucomutase-1 OS=Homo sapiens GN=PGM1 PE=1 SV=3 - [PGM1_HUMAN]	13.669	11.03	1	3	3	3	1.0273e+07	562	61.4105	6.75635
P07814	Bifunctional glutamate/proline--tRNA ligase OS=Homo sapiens GN=EPRS PE=1 SV=5 - [SYEP_HUMAN]	13.4939	6.22	1	4	4	5	7.04282e+06	1512	170.483	7.32764
Q15363	Transmembrane emp24 domain-containing protein 2 OS=Homo sapiens GN=TMED2 PE=1 SV=1 - [TMED2_HUMAN]	13.4924	20.4	1	3	3	3	1.88763e+07	201	22.7464	5.17334
O14579	Coatomer subunit epsilon OS=Homo sapiens GN=COPE PE=1 SV=3 - [COPE_HUMAN]	13.4342	17.53	1	2	2	4	1.04905e+07	308	34.4603	5.12256
P28300	Protein-lysine 6-oxidase OS=Homo sapiens GN=LOX PE=1 SV=2 - [LYOX_HUMAN]	13.3788	12.47	1	2	2	3	2.69526e+07	417	46.9145	8.08936
Q9H4B7	Tubulin beta-1 chain OS=Homo sapiens GN=TUBB1 PE=1 SV=1 - [TBB1_HUMAN]	13.2329	6.87	1	1	3	4	6.18423e+08	451	50.2946	5.17334
Q5T4S7	E3 ubiquitin-protein ligase UBR4 OS=Homo sapiens GN=UBR4 PE=1 SV=1 - [UBR4_HUMAN]	13.2147	1.58	1	3	3	3	2.57217e+07	5183	573.476	6.03662
P42025	Beta-centractin OS=Homo sapiens GN=ACTR1B PE=1 SV=1 - [ACTY_HUMAN]	13.169	25.53	1	2	4	4	2.10051e+07	376	42.2667	6.40479
P21266	Glutathione S-transferase Mu 3 OS=Homo sapiens GN=GSTM3 PE=1 SV=3 - [GSTM3_HUMAN]	13.1325	26.67	1	4	4	5	2.76095e+07	225	26.5421	5.5415
P62937	Peptidyl-prolyl cis-trans isomerase A OS=Homo sapiens GN=PPIA PE=1 SV=2 - [PPIA_HUMAN]	13.0606	28.48	1	3	3	3	6.07668e+07	165	18.0009	7.81104
P49773	Histidine triad nucleotide-binding protein 1 OS=Homo sapiens GN=HINT1 PE=1 SV=2 - [HINT1_HUMAN]	12.9923	19.05	1	1	1	2	3.13638e+07	126	13.7931	6.94678
P07237	Protein disulfide-isomerase OS=Homo sapiens GN=P4HB PE=1 SV=3 - [PDIA1_HUMAN]	12.9769	5.91	1	1	1	2	7.38983e+06	508	57.0807	4.86865
P29536	Leiomodin-1 OS=Homo sapiens GN=LMOD1 PE=1 SV=3 - [LMOD1_HUMAN]	12.7497	8.17	1	3	3	3	4.76728e+07	600	66.9889	9.33447
P60660	Myosin light polypeptide 6 OS=Homo sapiens GN=MYL6 PE=1 SV=2 - [MYL6_HUMAN]	12.7196	37.09	1	3	3	3	1.63426e+08	151	16.9191	4.65283
Q08211	ATP-dependent RNA helicase A OS=Homo sapiens GN=DHX9 PE=1 SV=4 - [DHX9_HUMAN]	12.6019	8.11	1	5	5	5	2.03078e+07	1270	140.869	6.84424
P41250	Glycine--tRNA ligase OS=Homo sapiens GN=GARS PE=1 SV=3 - [GARS_HUMAN]	12.5899	10.15	1	3	3	3	5.95982e+06	739	83.1126	7.03467
Q3SY69	Mitochondrial 10-formyltetrahydrofolate dehydrogenase OS=Homo sapiens GN=ALDH1L2 PE=1 SV=2 - [AL1L2_HUMAN]	12.5858	8.13	1	3	3	3	4.46038e+06	923	101.681	6.52197
O95425	Supervillin OS=Homo sapiens GN=SVIL PE=1 SV=2 - [SVIL_HUMAN]	12.5767	3.88	1	4	4	4	1.4392e+07	2214	247.593	6.97607
P47897	Glutamine--tRNA ligase OS=Homo sapiens GN=QARS PE=1 SV=1 - [SYQ_HUMAN]	12.5384	8.26	1	2	2	3	7.9848e+06	775	87.7429	7.15186
P07195	L-lactate dehydrogenase B chain OS=Homo sapiens GN=LDHB PE=1 SV=2 - [LDHB_HUMAN]	12.4381	16.17	1	4	4	4	2.33515e+07	334	36.6151	6.04932
P08134	Rho-related GTP-binding protein RhoC OS=Homo sapiens GN=RHOC PE=1 SV=1 - [RHOC_HUMAN]	12.4085	43.01	1	2	4	5	4.0928e+07	193	21.9923	6.58057
P49753	Acyl-coenzyme A thioesterase 2, mitochondrial OS=Homo sapiens GN=ACOT2 PE=1 SV=6 - [ACOT2_HUMAN]	12.3768	10.77	1	1	2	2	1.67459e+07	483	53.1847	8.47021
P62701	40S ribosomal protein S4, X isoform OS=Homo sapiens GN=RPS4X PE=1 SV=2 - [RS4X_HUMAN]	12.3661	17.87	1	3	3	3	3.6958e+07	263	29.5791	10.1548
P61106	Ras-related protein Rab-14 OS=Homo sapiens GN=RAB14 PE=1 SV=4 - [RAB14_HUMAN]	12.2971	27.91	1	3	3	3	2.2313e+07	215	23.8819	6.21436
P23381	Tryptophan--tRNA ligase, cytoplasmic OS=Homo sapiens GN=WARS PE=1 SV=2 - [SYWC_HUMAN]	12.1466	7.43	1	2	2	3	1.64126e+07	471	53.1316	6.22705
P12259	Coagulation factor V OS=Homo sapiens GN=F5 PE=1 SV=4 - [FA5_HUMAN]	12.0876	1.39	1	2	2	3	3.35456e+07	2224	251.546	6.04932
P35232	Prohibitin OS=Homo sapiens GN=PHB PE=1 SV=1 - [PHB_HUMAN]	12.0677	31.25	1	5	5	5	2.49357e+07	272	29.7859	5.75732
P55795	Heterogeneous nuclear ribonucleoprotein H2 OS=Homo sapiens GN=HNRNPH2 PE=1 SV=1 - [HNRH2_HUMAN]	12.0394	7.57	1	1	2	3	3.18967e+07	449	49.2323	6.30322
Q04637	Eukaryotic translation initiation factor 4 gamma 1 OS=Homo sapiens GN=EIF4G1 PE=1 SV=4 - [IF4G1_HUMAN]	12.0013	2.69	1	2	2	2	5.4256e+06	1599	175.382	5.32568
P02768	Serum albumin OS=Homo sapiens GN=ALB PE=1 SV=2 - [ALBU_HUMAN]	11.9713	9.2	1	4	4	4	3.87583e+07	609	69.3215	6.27783
P62841	40S ribosomal protein S15 OS=Homo sapiens GN=RPS15 PE=1 SV=2 - [RS15_HUMAN]	11.9475	28.28	1	2	2	4	2.00089e+07	145	17.0292	10.3892
P02647	Apolipoprotein A-I OS=Homo sapiens GN=APOA1 PE=1 SV=1 - [APOA1_HUMAN]	11.8949	5.99	1	1	1	3	4.33327e+08	267	30.7589	5.75732
P04264	Keratin, type II cytoskeletal 1 OS=Homo sapiens GN=KRT1 PE=1 SV=6 - [K2C1_HUMAN]	11.8945	6.21	1	3	3	3	8.1178e+07	644	65.999	8.11865
P62244	40S ribosomal protein S15a OS=Homo sapiens GN=RPS15A PE=1 SV=2 - [RS15A_HUMAN]	11.8396	26.15	1	2	2	2	5.94555e+07	130	14.83	10.1255
Q96TA1	Niban-like protein 1 OS=Homo sapiens GN=FAM129B PE=1 SV=3 - [NIBL1_HUMAN]	11.8368	6.17	1	2	2	2	9.10992e+06	746	84.0847	6.18896
P46782	40S ribosomal protein S5 OS=Homo sapiens GN=RPS5 PE=1 SV=4 - [RS5_HUMAN]	11.7662	23.53	1	3	3	4	1.74574e+07	204	22.8621	9.71533
Q7KZF4	Staphylococcal nuclease domain-containing protein 1 OS=Homo sapiens GN=SND1 PE=1 SV=1 - [SND1_HUMAN]	11.7158	5.93	1	2	2	2	1.62746e+07	910	101.934	7.1665
Q15404	Ras suppressor protein 1 OS=Homo sapiens GN=RSU1 PE=1 SV=3 - [RSU1_HUMAN]	11.5835	18.05	1	2	2	2	2.56459e+07	277	31.5207	8.646
Q96FW1	Ubiquitin thioesterase OTUB1 OS=Homo sapiens GN=OTUB1 PE=1 SV=2 - [OTUB1_HUMAN]	11.547	16.97	1	2	2	2	1.51875e+07	271	31.2644	4.94482
Q92499	ATP-dependent RNA helicase DDX1 OS=Homo sapiens GN=DDX1 PE=1 SV=2 - [DDX1_HUMAN]	11.4868	5.14	1	2	2	4	1.33085e+07	740	82.3798	7.2251
P63092	Guanine nucleotide-binding protein G(s) subunit alpha isoforms short OS=Homo sapiens GN=GNAS PE=1 SV=1 - [GNAS2_HUMAN]	11.4223	6.85	2	1	1	3	2.47602e+07	394	45.6359	5.8208
Q96S97	Myeloid-associated differentiation marker OS=Homo sapiens GN=MYADM PE=1 SV=2 - [MYADM_HUMAN]	11.299	10.25	1	2	2	3	101194267	322	35.2503	8.14795
P52943	Cysteine-rich protein 2 OS=Homo sapiens GN=CRIP2 PE=1 SV=1 - [CRIP2_HUMAN]	11.2819	24.52	1	2	2	2	6.12144e+07	208	22.478	8.71924
P32969	60S ribosomal protein L9 OS=Homo sapiens GN=RPL9 PE=1 SV=1 - [RL9_HUMAN]	11.2668	29.17	1	3	3	3	4.45545e+07	192	21.8498	9.94971
Q9UBQ7	Glyoxylate reductase/hydroxypyruvate reductase OS=Homo sapiens GN=GRHPR PE=1 SV=1 - [GRHPR_HUMAN]	11.1922	19.82	1	3	3	4	9.88989e+06	328	35.6457	7.38623
P61247	40S ribosomal protein S3a OS=Homo sapiens GN=RPS3A PE=1 SV=2 - [RS3A_HUMAN]	11.138	16.29	1	3	3	3	4.03957e+07	264	29.9257	9.72998
Q15286	Ras-related protein Rab-35 OS=Homo sapiens GN=RAB35 PE=1 SV=1 - [RAB35_HUMAN]	11.1309	14.43	4	1	2	3	1.20833e+07	201	23.0108	8.29443
P14866	Heterogeneous nuclear ribonucleoprotein L OS=Homo sapiens GN=HNRNPL PE=1 SV=2 - [HNRPL_HUMAN]	11.1292	8.49	1	2	2	2	2.26064e+07	589	64.0924	8.22119
Q9P2J5	Leucine--tRNA ligase, cytoplasmic OS=Homo sapiens GN=LARS PE=1 SV=2 - [SYLC_HUMAN]	11.0652	3.91	1	2	2	2	1.15186e+07	1176	134.379	7.29834
P36955	Pigment epithelium-derived factor OS=Homo sapiens GN=SERPINF1 PE=1 SV=4 - [PEDF_HUMAN]	11.0557	6.46	1	3	3	3	1.70472e+08	418	46.2833	6.37939
P62491	Ras-related protein Rab-11A OS=Homo sapiens GN=RAB11A PE=1 SV=3 - [RB11A_HUMAN]	11.0256	26.39	1	1	3	3	1.56191e+07	216	24.3784	6.56592
P50990	T-complex protein 1 subunit theta OS=Homo sapiens GN=CCT8 PE=1 SV=4 - [TCPQ_HUMAN]	10.9859	13.14	1	5	5	5	3.09403e+07	548	59.5825	5.60498
P29992	Guanine nucleotide-binding protein subunit alpha-11 OS=Homo sapiens GN=GNA11 PE=1 SV=2 - [GNA11_HUMAN]	10.9314	9.47	2	2	2	3	1.63602e+07	359	42.0965	5.69385
P61026	Ras-related protein Rab-10 OS=Homo sapiens GN=RAB10 PE=1 SV=1 - [RAB10_HUMAN]	10.8822	22.5	4	2	3	3	2.23078e+07	200	22.5266	8.38232
P05997	Collagen alpha-2(V) chain OS=Homo sapiens GN=COL5A2 PE=1 SV=3 - [CO5A2_HUMAN]	10.8502	1.33	1	1	1	2	2.84216e+08	1499	144.821	6.45557
P62241	40S ribosomal protein S8 OS=Homo sapiens GN=RPS8 PE=1 SV=2 - [RS8_HUMAN]	10.8165	19.71	1	3	3	3	7.42133e+07	208	24.1902	10.3159
Q9P0K7	Ankycorbin OS=Homo sapiens GN=RAI14 PE=1 SV=2 - [RAI14_HUMAN]	10.7891	6.73	1	3	3	3	7.37353e+06	980	109.973	6.21436
P11940	Polyadenylate-binding protein 1 OS=Homo sapiens GN=PABPC1 PE=1 SV=2 - [PABP1_HUMAN]	10.7004	7.23	5	3	3	3	18235997	636	70.6259	9.49561
P10809	60 kDa heat shock protein, mitochondrial OS=Homo sapiens GN=HSPD1 PE=1 SV=2 - [CH60_HUMAN]	10.6946	8.03	1	2	2	2	2.77158e+06	573	61.0164	5.87158
P56199	Integrin alpha-1 OS=Homo sapiens GN=ITGA1 PE=1 SV=2 - [ITA1_HUMAN]	10.692	8.48	1	4	4	4	2.98131e+07	1179	130.765	6.29053
O14880	Microsomal glutathione S-transferase 3 OS=Homo sapiens GN=MGST3 PE=1 SV=1 - [MGST3_HUMAN]	10.6449	17.76	1	2	2	3	2.17199e+07	152	16.5056	9.37842
Q86TX2	Acyl-coenzyme A thioesterase 1 OS=Homo sapiens GN=ACOT1 PE=1 SV=1 - [ACOT1_HUMAN]	10.5901	13.54	1	1	2	3	1.17665e+07	421	46.2481	7.34229
O60814	Histone H2B type 1-K OS=Homo sapiens GN=HIST1H2BK PE=1 SV=3 - [H2B1K_HUMAN]	10.5845	11.9	14	1	1	3	3.80009e+08	126	13.8816	10.3159
Q7Z7G0	Target of Nesh-SH3 OS=Homo sapiens GN=ABI3BP PE=1 SV=1 - [TARSH_HUMAN]	10.5514	6.14	1	3	3	3	2.12025e+07	1075	118.569	9.43701
P55084	Trifunctional enzyme subunit beta, mitochondrial OS=Homo sapiens GN=HADHB PE=1 SV=3 - [ECHB_HUMAN]	10.5457	16.03	1	3	3	3	2.27878e+07	474	51.2615	9.40771
P00387	NADH-cytochrome b5 reductase 3 OS=Homo sapiens GN=CYB5R3 PE=1 SV=3 - [NB5R3_HUMAN]	10.5412	15.95	1	3	3	3	3.16148e+07	301	34.2127	7.59131
P62258	14-3-3 protein epsilon OS=Homo sapiens GN=YWHAE PE=1 SV=1 - [1433E_HUMAN]	10.4769	11.37	4	1	2	3	3.25566e+07	255	29.1554	4.7417
Q8TDZ2	[F-actin]-monooxygenase MICAL1 OS=Homo sapiens GN=MICAL1 PE=1 SV=2 - [MICA1_HUMAN]	10.4346	4.78	1	2	2	2	1.68892e+07	1067	117.801	6.40479
Q13148	TAR DNA-binding protein 43 OS=Homo sapiens GN=TARDBP PE=1 SV=1 - [TADBP_HUMAN]	10.3824	14.49	1	3	3	3	1.51917e+07	414	44.7113	6.18896
P27105	Erythrocyte band 7 integral membrane protein OS=Homo sapiens GN=STOM PE=1 SV=3 - [STOM_HUMAN]	10.3815	18.06	1	3	3	3	9.58175e+06	288	31.7107	7.88428
P51149	Ras-related protein Rab-7a OS=Homo sapiens GN=RAB7A PE=1 SV=1 - [RAB7A_HUMAN]	10.355	19.81	1	3	3	3	3.37468e+07	207	23.4748	6.69775
Q9NR31	GTP-binding protein SAR1a OS=Homo sapiens GN=SAR1A PE=1 SV=1 - [SAR1A_HUMAN]	10.3011	27.27	2	3	3	3	2.53246e+07	198	22.3525	6.68311
P07737	Profilin-1 OS=Homo sapiens GN=PFN1 PE=1 SV=2 - [PROF1_HUMAN]	10.215	31.43	1	3	3	3	5.47994e+07	140	15.0446	8.26514
P08865	40S ribosomal protein SA OS=Homo sapiens GN=RPSA PE=1 SV=4 - [RSSA_HUMAN]	10.1938	14.24	1	2	2	2	2.19055e+07	295	32.8334	4.86865
O60716	Catenin delta-1 OS=Homo sapiens GN=CTNND1 PE=1 SV=1 - [CTND1_HUMAN]	10.13	5.58	1	3	3	3	1.21951e+07	968	108.103	6.22705
O00487	26S proteasome non-ATPase regulatory subunit 14 OS=Homo sapiens GN=PSMD14 PE=1 SV=1 - [PSDE_HUMAN]	10.1175	26.45	1	3	3	4	1.39905e+07	310	34.5546	6.52197
P52597	Heterogeneous nuclear ribonucleoprotein F OS=Homo sapiens GN=HNRNPF PE=1 SV=3 - [HNRPF_HUMAN]	10.022	14.46	1	2	3	3	1.55247e+07	415	45.6429	5.57959
P54136	Arginine--tRNA ligase, cytoplasmic OS=Homo sapiens GN=RARS PE=1 SV=2 - [SYRC_HUMAN]	9.98092	7.58	1	3	3	3	9.69585e+06	660	75.3309	6.68311
P11586	C-1-tetrahydrofolate synthase, cytoplasmic OS=Homo sapiens GN=MTHFD1 PE=1 SV=3 - [C1TC_HUMAN]	9.96625	7.49	1	2	2	2	1.12451e+07	935	101.495	7.29834
O94874	E3 UFM1-protein ligase 1 OS=Homo sapiens GN=UFL1 PE=1 SV=2 - [UFL1_HUMAN]	9.93633	5.04	1	2	2	2	8.86735e+06	794	89.5398	6.78564
O94979	Protein transport protein Sec31A OS=Homo sapiens GN=SEC31A PE=1 SV=3 - [SC31A_HUMAN]	9.81276	3.52	1	2	2	2	5.12088e+06	1220	132.931	6.88818
Q9H3U1	Protein unc-45 homolog A OS=Homo sapiens GN=UNC45A PE=1 SV=1 - [UN45A_HUMAN]	9.7415	4.24	1	2	2	3	4.42689e+06	944	103.011	6.07471
O43776	Asparagine--tRNA ligase, cytoplasmic OS=Homo sapiens GN=NARS PE=1 SV=1 - [SYNC_HUMAN]	9.70198	7.66	1	3	3	3	1.67312e+07	548	62.9025	6.25244
Q99623	Prohibitin-2 OS=Homo sapiens GN=PHB2 PE=1 SV=2 - [PHB2_HUMAN]	9.66021	14.38	1	3	3	3	2.5157e+07	299	33.2759	9.83252
Q8NBF2	NHL repeat-containing protein 2 OS=Homo sapiens GN=NHLRC2 PE=1 SV=1 - [NHLC2_HUMAN]	9.63632	7.99	1	2	2	2	9.1138e+06	726	79.3935	5.5542
P26640	Valine--tRNA ligase OS=Homo sapiens GN=VARS PE=1 SV=4 - [SYVC_HUMAN]	9.6174	6.57	1	3	3	3	1.54615e+07	1264	140.387	7.59131
Q9Y3I0	tRNA-splicing ligase RtcB homolog OS=Homo sapiens GN=RTCB PE=1 SV=1 - [RTCB_HUMAN]	9.48188	9.11	1	2	2	2	1.7345e+07	505	55.1749	7.2251
P10644	cAMP-dependent protein kinase type I-alpha regulatory subunit OS=Homo sapiens GN=PRKAR1A PE=1 SV=1 - [KAP0_HUMAN]	9.47567	11.02	1	2	2	2	1.21953e+07	381	42.955	5.35107
P01111	GTPase NRas OS=Homo sapiens GN=NRAS PE=1 SV=1 - [RASN_HUMAN]	9.44595	26.98	3	2	2	2	1.5181e+07	189	21.2155	5.17334
Q15366	Poly(rC)-binding protein 2 OS=Homo sapiens GN=PCBP2 PE=1 SV=1 - [PCBP2_HUMAN]	9.41498	17.53	2	2	3	3	3.21536e+07	365	38.5556	6.78564
Q16658	Fascin OS=Homo sapiens GN=FSCN1 PE=1 SV=3 - [FSCN1_HUMAN]	9.40703	3.65	1	1	1	2	1.34369e+07	493	54.4961	7.23975
P23526	Adenosylhomocysteinase OS=Homo sapiens GN=AHCY PE=1 SV=4 - [SAHH_HUMAN]	9.38913	4.86	1	1	1	2	4.3392e+07	432	47.6852	6.34131
P02649	Apolipoprotein E OS=Homo sapiens GN=APOE PE=1 SV=1 - [APOE_HUMAN]	9.32847	3.79	1	1	1	3	4.86262e+08	317	36.1318	5.73193
P62979	Ubiquitin-40S ribosomal protein S27a OS=Homo sapiens GN=RPS27A PE=1 SV=2 - [RS27A_HUMAN]	9.28328	22.44	4	2	2	2	1.30191e+07	156	17.9535	9.64209
Q15907	Ras-related protein Rab-11B OS=Homo sapiens GN=RAB11B PE=1 SV=4 - [RB11B_HUMAN]	9.22053	22.48	1	1	3	3	2.16705e+07	218	24.4735	5.93506
Q08431	Lactadherin OS=Homo sapiens GN=MFGE8 PE=1 SV=2 - [MFGM_HUMAN]	8.97394	10.85	1	2	2	2	1.99734e+07	387	43.0955	8.14795
Q9UHL4	Dipeptidyl peptidase 2 OS=Homo sapiens GN=DPP7 PE=1 SV=3 - [DPP2_HUMAN]	8.94007	4.07	1	1	1	2	2.20948e+06	492	54.3072	6.31592
P62829	60S ribosomal protein L23 OS=Homo sapiens GN=RPL23 PE=1 SV=1 - [RL23_HUMAN]	8.87524	25	1	2	2	2	6.77767e+07	140	14.8561	10.5063
Q14766	Latent-transforming growth factor beta-binding protein 1 OS=Homo sapiens GN=LTBP1 PE=1 SV=4 - [LTBP1_HUMAN]	8.79853	3.25	1	3	3	3	3.54492e+07	1721	186.673	5.96045
Q96P70	Importin-9 OS=Homo sapiens GN=IPO9 PE=1 SV=3 - [IPO9_HUMAN]	8.78054	2.69	1	1	1	2	6.333e+06	1041	115.889	4.80518
Q9UNF1	Melanoma-associated antigen D2 OS=Homo sapiens GN=MAGED2 PE=1 SV=2 - [MAGD2_HUMAN]	8.72641	7.1	1	2	2	2	1.29762e+07	606	64.9144	9.31982
O95747	Serine/threonine-protein kinase OSR1 OS=Homo sapiens GN=OXSR1 PE=1 SV=1 - [OXSR1_HUMAN]	8.69056	6.83	1	2	2	2	1.39815e+07	527	57.9861	6.43018
P31946	14-3-3 protein beta/alpha OS=Homo sapiens GN=YWHAB PE=1 SV=3 - [1433B_HUMAN]	8.66222	12.2	4	1	2	2	2.84909e+07	246	28.0648	4.83057
Q16643	Drebrin OS=Homo sapiens GN=DBN1 PE=1 SV=4 - [DREB_HUMAN]	8.65314	4.93	1	2	2	2	2.5537e+07	649	71.3854	4.44971
P00966	Argininosuccinate synthase OS=Homo sapiens GN=ASS1 PE=1 SV=2 - [ASSY_HUMAN]	8.62821	10.44	1	2	2	2	3.74236e+07	412	46.501	8.01611
P49257	Protein ERGIC-53 OS=Homo sapiens GN=LMAN1 PE=1 SV=2 - [LMAN1_HUMAN]	8.58293	10.39	1	2	2	2	3.86309e+07	510	57.513	6.771
Q08397	Lysyl oxidase homolog 1 OS=Homo sapiens GN=LOXL1 PE=1 SV=2 - [LOXL1_HUMAN]	8.57459	8.19	1	2	2	2	2.0366e+07	574	63.0706	7.51807
P56192	Methionine--tRNA ligase, cytoplasmic OS=Homo sapiens GN=MARS PE=1 SV=2 - [SYMC_HUMAN]	8.56888	3.11	1	1	1	2	7.72472e+06	900	101.052	6.16357
Q96CW1	AP-2 complex subunit mu OS=Homo sapiens GN=AP2M1 PE=1 SV=2 - [AP2M1_HUMAN]	8.51365	11.26	1	2	2	2	5.77737e+06	435	49.623	9.53955
P61353	60S ribosomal protein L27 OS=Homo sapiens GN=RPL27 PE=1 SV=2 - [RL27_HUMAN]	8.45758	15.44	1	1	1	2	5.69449e+07	136	15.7877	10.5649
Q99439	Calponin-2 OS=Homo sapiens GN=CNN2 PE=1 SV=4 - [CNN2_HUMAN]	8.43471	10.68	1	2	2	2	4.42144e+07	309	33.6753	7.32764
Q9UDY4	DnaJ homolog subfamily B member 4 OS=Homo sapiens GN=DNAJB4 PE=1 SV=1 - [DNJB4_HUMAN]	8.42547	21.07	1	4	4	4	1.83201e+07	337	37.7831	8.49951
Q14BN4	Sarcolemmal membrane-associated protein OS=Homo sapiens GN=SLMAP PE=1 SV=1 - [SLMAP_HUMAN]	8.34237	3.38	1	2	2	2	3.89514e+07	828	95.1396	5.46533
P78371	T-complex protein 1 subunit beta OS=Homo sapiens GN=CCT2 PE=1 SV=4 - [TCPB_HUMAN]	8.32222	8.79	1	2	2	2	1.99336e+07	535	57.4521	6.45557
O00410	Importin-5 OS=Homo sapiens GN=IPO5 PE=1 SV=4 - [IPO5_HUMAN]	8.29975	3.65	1	2	2	2	1.35832e+07	1097	123.55	4.94482
P27816	Microtubule-associated protein 4 OS=Homo sapiens GN=MAP4 PE=1 SV=3 - [MAP4_HUMAN]	8.27739	5.3	1	2	2	2	1.02954e+07	1152	120.93	5.42725
P36542	ATP synthase subunit gamma, mitochondrial OS=Homo sapiens GN=ATP5C1 PE=1 SV=1 - [ATPG_HUMAN]	8.22232	14.43	1	2	2	3	5.20714e+07	298	32.9753	9.21729
Q53GG5	PDZ and LIM domain protein 3 OS=Homo sapiens GN=PDLIM3 PE=1 SV=1 - [PDLI3_HUMAN]	8.21993	12.64	1	2	2	2	44712472	364	39.2074	6.88818
P30050	60S ribosomal protein L12 OS=Homo sapiens GN=RPL12 PE=1 SV=1 - [RL12_HUMAN]	8.20121	18.79	1	2	2	2	3.12749e+07	165	17.8075	9.42236
O95816	BAG family molecular chaperone regulator 2 OS=Homo sapiens GN=BAG2 PE=1 SV=1 - [BAG2_HUMAN]	8.17925	18.48	1	2	2	2	1.83206e+07	211	23.7572	6.69775
P60033	CD81 antigen OS=Homo sapiens GN=CD81 PE=1 SV=1 - [CD81_HUMAN]	8.17741	25	1	3	3	4	4.73804e+07	236	25.7921	5.2876
P61020	Ras-related protein Rab-5B OS=Homo sapiens GN=RAB5B PE=1 SV=1 - [RAB5B_HUMAN]	8.17421	18.14	2	2	3	3	2.34399e+07	215	23.6919	8.1333
O94925	Glutaminase kidney isoform, mitochondrial OS=Homo sapiens GN=GLS PE=1 SV=1 - [GLSK_HUMAN]	8.16424	6.28	1	2	2	2	3.83521e+06	669	73.4139	7.76709
P31949	Protein S100-A11 OS=Homo sapiens GN=S100A11 PE=1 SV=2 - [S10AB_HUMAN]	8.15457	44.76	1	2	2	2	1.91711e+07	105	11.7328	7.12256
P01857	Immunoglobulin heavy constant gamma 1 OS=Homo sapiens GN=IGHG1 PE=1 SV=1 - [IGHG1_HUMAN]	8.12445	10	4	2	2	2	1.41385e+07	330	36.0832	8.19189
P14324	Farnesyl pyrophosphate synthase OS=Homo sapiens GN=FDPS PE=1 SV=4 - [FPPS_HUMAN]	8.10562	7.16	1	2	2	2	2.93036e+07	419	48.2446	6.15088
P46952	3-hydroxyanthranilate 3,4-dioxygenase OS=Homo sapiens GN=HAAO PE=1 SV=2 - [3HAO_HUMAN]	8.10517	25.17	1	3	3	3	9.03071e+06	286	32.5355	5.88428
P51571	Translocon-associated protein subunit delta OS=Homo sapiens GN=SSR4 PE=1 SV=1 - [SSRD_HUMAN]	8.08691	17.34	1	2	2	2	3.00007e+07	173	18.9866	6.15088
Q16401	26S proteasome non-ATPase regulatory subunit 5 OS=Homo sapiens GN=PSMD5 PE=1 SV=3 - [PSMD5_HUMAN]	8.08589	4.17	1	1	1	2	4.5428e+06	504	56.1604	5.47803
P09488	Glutathione S-transferase Mu 1 OS=Homo sapiens GN=GSTM1 PE=1 SV=3 - [GSTM1_HUMAN]	8.05872	15.14	3	2	2	2	7.59067e+06	218	25.6951	6.69775
Q9HC35	Echinoderm microtubule-associated protein-like 4 OS=Homo sapiens GN=EML4 PE=1 SV=3 - [EMAL4_HUMAN]	8.01904	3.57	1	2	2	2	1.39222e+07	981	108.848	6.40479
P23396	40S ribosomal protein S3 OS=Homo sapiens GN=RPS3 PE=1 SV=2 - [RS3_HUMAN]	7.98998	15.23	1	3	3	3	5.95772e+07	243	26.6714	9.65674
P61019	Ras-related protein Rab-2A OS=Homo sapiens GN=RAB2A PE=1 SV=1 - [RAB2A_HUMAN]	7.98671	20.28	2	3	3	3	2.43708e+07	212	23.5308	6.53662
Q04760	Lactoylglutathione lyase OS=Homo sapiens GN=GLO1 PE=1 SV=4 - [LGUL_HUMAN]	7.90653	16.3	1	2	2	3	2.64628e+07	184	20.7642	5.31299
P13674	Prolyl 4-hydroxylase subunit alpha-1 OS=Homo sapiens GN=P4HA1 PE=1 SV=2 - [P4HA1_HUMAN]	7.83266	9.93	1	2	2	2	1.25685e+07	534	61.011	6.01123
P31943	Heterogeneous nuclear ribonucleoprotein H OS=Homo sapiens GN=HNRNPH1 PE=1 SV=4 - [HNRH1_HUMAN]	7.82181	14.48	1	2	4	4	3.5435e+07	449	49.1984	6.30322
P18621	60S ribosomal protein L17 OS=Homo sapiens GN=RPL17 PE=1 SV=3 - [RL17_HUMAN]	7.80679	18.48	1	2	2	2	5.68762e+07	184	21.3833	10.1694
P10909	Clusterin OS=Homo sapiens GN=CLU PE=1 SV=1 - [CLUS_HUMAN]	7.80062	6.46	1	2	2	2	16701627	449	52.461	6.26514
Q96S86	Hyaluronan and proteoglycan link protein 3 OS=Homo sapiens GN=HAPLN3 PE=2 SV=1 - [HPLN3_HUMAN]	7.74995	13.89	1	2	2	2	1.28335e+07	360	40.8684	6.52197
P49747	Cartilage oligomeric matrix protein OS=Homo sapiens GN=COMP PE=1 SV=2 - [COMP_HUMAN]	7.73825	8.19	2	3	3	3	2.98824e+07	757	82.8076	4.60205
Q9Y240	C-type lectin domain family 11 member A OS=Homo sapiens GN=CLEC11A PE=1 SV=1 - [CLC11_HUMAN]	7.73572	8.67	1	2	2	3	3.04437e+07	323	35.6725	5.16064
Q00341	Vigilin OS=Homo sapiens GN=HDLBP PE=1 SV=2 - [VIGLN_HUMAN]	7.66998	3.23	1	2	2	2	9.06351e+06	1268	141.368	6.87354
Q06210	Glutamine--fructose-6-phosphate aminotransferase [isomerizing] 1 OS=Homo sapiens GN=GFPT1 PE=1 SV=3 - [GFPT1_HUMAN]	7.65915	5.29	2	2	2	2	6.59362e+06	699	78.7563	7.10791
Q96QK1	Vacuolar protein sorting-associated protein 35 OS=Homo sapiens GN=VPS35 PE=1 SV=2 - [VPS35_HUMAN]	7.64303	5.03	1	2	2	2	1.2507e+07	796	91.6489	5.49072
Q92747	Actin-related protein 2/3 complex subunit 1A OS=Homo sapiens GN=ARPC1A PE=2 SV=2 - [ARC1A_HUMAN]	7.618	9.19	1	2	2	2	2.27825e+07	370	41.5427	8.17725
Q14161	ARF GTPase-activating protein GIT2 OS=Homo sapiens GN=GIT2 PE=1 SV=2 - [GIT2_HUMAN]	7.55201	5.27	1	2	2	2	6.09219e+06	759	84.4902	7.2251
P22694	cAMP-dependent protein kinase catalytic subunit beta OS=Homo sapiens GN=PRKACB PE=1 SV=2 - [KAPCB_HUMAN]	7.50005	11.11	2	2	2	2	1.1723e+07	351	40.597	8.77783
P09471	Guanine nucleotide-binding protein G(o) subunit alpha OS=Homo sapiens GN=GNAO1 PE=1 SV=4 - [GNAO_HUMAN]	7.42326	7.63	1	1	2	2	2.38295e+07	354	40.0249	5.52881
P14868	Aspartate--tRNA ligase, cytoplasmic OS=Homo sapiens GN=DARS PE=1 SV=2 - [SYDC_HUMAN]	7.42103	9.18	1	3	3	3	1.55339e+07	501	57.1	6.55127
P78344	Eukaryotic translation initiation factor 4 gamma 2 OS=Homo sapiens GN=EIF4G2 PE=1 SV=1 - [IF4G2_HUMAN]	7.21704	3.75	1	2	2	2	6.61519e+06	907	102.297	7.13721
Q05397	Focal adhesion kinase 1 OS=Homo sapiens GN=PTK2 PE=1 SV=2 - [FAK1_HUMAN]	7.21562	4.66	1	2	2	2	1.1355e+07	1052	119.157	6.62451
P31930	Cytochrome b-c1 complex subunit 1, mitochondrial OS=Homo sapiens GN=UQCRC1 PE=1 SV=3 - [QCR1_HUMAN]	7.20767	14.58	1	3	3	3	2.88221e+07	480	52.6124	6.3667
Q12929	Epidermal growth factor receptor kinase substrate 8 OS=Homo sapiens GN=EPS8 PE=1 SV=1 - [EPS8_HUMAN]	7.18995	4.5	1	2	2	2	4.34201e+06	822	91.8244	7.50342
Q14974	Importin subunit beta-1 OS=Homo sapiens GN=KPNB1 PE=1 SV=2 - [IMB1_HUMAN]	7.18573	6.39	1	3	3	3	1.07666e+07	876	97.108	4.77979
Q9H2G2	STE20-like serine/threonine-protein kinase OS=Homo sapiens GN=SLK PE=1 SV=1 - [SLK_HUMAN]	7.18281	3.89	1	2	2	2	4.68609e+06	1235	142.607	5.14795
Q6DKJ4	Nucleoredoxin OS=Homo sapiens GN=NXN PE=1 SV=2 - [NXN_HUMAN]	7.11797	4.6	1	1	1	2	3.63865e+06	435	48.3616	4.97021
O00151	PDZ and LIM domain protein 1 OS=Homo sapiens GN=PDLIM1 PE=1 SV=4 - [PDLI1_HUMAN]	7.09384	14.59	1	2	2	2	1.74993e+07	329	36.049	7.02002
P12956	X-ray repair cross-complementing protein 6 OS=Homo sapiens GN=XRCC6 PE=1 SV=2 - [XRCC6_HUMAN]	7.06013	6.08	1	2	2	2	5.11971e+06	609	69.7991	6.63916
Q96GQ5	RUS1 family protein C16orf58 OS=Homo sapiens GN=C16orf58 PE=1 SV=2 - [RUS1_HUMAN]	7.0473	5.34	1	1	1	2	1.89571e+07	468	50.9852	6.93213
P61006	Ras-related protein Rab-8A OS=Homo sapiens GN=RAB8A PE=1 SV=1 - [RAB8A_HUMAN]	6.94143	12.08	4	1	2	2	1.57603e+07	207	23.6532	9.0708
O95967	EGF-containing fibulin-like extracellular matrix protein 2 OS=Homo sapiens GN=EFEMP2 PE=1 SV=3 - [FBLN4_HUMAN]	6.92999	9.71	1	2	2	2	2.6614e+07	443	49.3723	4.94482
O15260	Surfeit locus protein 4 OS=Homo sapiens GN=SURF4 PE=1 SV=3 - [SURF4_HUMAN]	6.90502	9.29	1	2	2	2	1.73094e+07	269	30.3738	7.78174
P61981	14-3-3 protein gamma OS=Homo sapiens GN=YWHAG PE=1 SV=2 - [1433G_HUMAN]	6.89417	11.74	4	1	2	2	2.93612e+07	247	28.2849	4.89404
P00403	Cytochrome c oxidase subunit 2 OS=Homo sapiens GN=MT-CO2 PE=1 SV=1 - [COX2_HUMAN]	6.86794	13.22	1	2	2	2	3.97671e+07	227	25.5482	4.81787
P20700	Lamin-B1 OS=Homo sapiens GN=LMNB1 PE=1 SV=2 - [LMNB1_HUMAN]	6.849	4.1	1	1	1	1	1.13468e+07	586	66.3676	5.16064
Q15113	Procollagen C-endopeptidase enhancer 1 OS=Homo sapiens GN=PCOLCE PE=1 SV=2 - [PCOC1_HUMAN]	6.84778	17.59	1	3	3	4	34157655	449	47.942	7.43018
Q9UJZ1	Stomatin-like protein 2, mitochondrial OS=Homo sapiens GN=STOML2 PE=1 SV=1 - [STML2_HUMAN]	6.833	12.64	1	2	2	2	6.76517e+06	356	38.5102	7.38623
Q5VYK3	Proteasome-associated protein ECM29 homolog OS=Homo sapiens GN=ECM29 PE=1 SV=2 - [ECM29_HUMAN]	6.82936	2.87	1	2	2	2	4.06826e+06	1845	204.16	7.12256
P49755	Transmembrane emp24 domain-containing protein 10 OS=Homo sapiens GN=TMED10 PE=1 SV=2 - [TMEDA_HUMAN]	6.7479	12.33	1	2	2	2	3.34846e+07	219	24.96	7.44482
P62917	60S ribosomal protein L8 OS=Homo sapiens GN=RPL8 PE=1 SV=2 - [RL8_HUMAN]	6.72068	19.46	1	2	2	2	1.52688e+07	257	28.0073	11.0337
O00303	Eukaryotic translation initiation factor 3 subunit F OS=Homo sapiens GN=EIF3F PE=1 SV=1 - [EIF3F_HUMAN]	6.71942	5.32	1	1	1	2	4.38856e+06	357	37.5402	5.45264
P0C0L4	Complement C4-A OS=Homo sapiens GN=C4A PE=1 SV=2 - [CO4A_HUMAN]	6.71581	3.33	2	4	4	4	4.31007e+07	1744	192.664	7.07861
P63000	Ras-related C3 botulinum toxin substrate 1 OS=Homo sapiens GN=RAC1 PE=1 SV=1 - [RAC1_HUMAN]	6.68089	7.81	1	2	2	2	3.04568e+07	192	21.4362	8.49951
P56134	ATP synthase subunit f, mitochondrial OS=Homo sapiens GN=ATP5J2 PE=1 SV=3 - [ATPK_HUMAN]	6.6735	25.53	1	2	2	2	3.8414e+07	94	10.9107	9.67139
O60504	Vinexin OS=Homo sapiens GN=SORBS3 PE=1 SV=2 - [VINEX_HUMAN]	6.66896	8.49	1	2	2	2	2.72863e+07	671	75.2949	9.45166
O00391	Sulfhydryl oxidase 1 OS=Homo sapiens GN=QSOX1 PE=1 SV=3 - [QSOX1_HUMAN]	6.66735	3.61	1	2	2	2	1.19357e+07	747	82.5255	8.92432
Q6P2Q9	Pre-mRNA-processing-splicing factor 8 OS=Homo sapiens GN=PRPF8 PE=1 SV=2 - [PRP8_HUMAN]	6.64625	2.06	1	2	2	2	7.37414e+06	2335	273.427	8.83643
P62081	40S ribosomal protein S7 OS=Homo sapiens GN=RPS7 PE=1 SV=1 - [RS7_HUMAN]	6.60729	17.01	1	2	2	2	2.6685e+07	194	22.1133	10.0962
A1L0T0	Acetolactate synthase-like protein OS=Homo sapiens GN=ILVBL PE=1 SV=2 - [ILVBL_HUMAN]	6.59641	7.28	1	1	1	2		632	67.8248	8.14795
Q9HD45	Transmembrane 9 superfamily member 3 OS=Homo sapiens GN=TM9SF3 PE=1 SV=2 - [TM9S3_HUMAN]	6.59141	4.41	1	1	1	1	9.8026e+06	589	67.8431	7.21045
Q8NBX0	Saccharopine dehydrogenase-like oxidoreductase OS=Homo sapiens GN=SCCPDH PE=1 SV=1 - [SCPDL_HUMAN]	6.52743	6.76	1	1	1	1	4.8735e+06	429	47.1215	9.14404
O15145	Actin-related protein 2/3 complex subunit 3 OS=Homo sapiens GN=ARPC3 PE=1 SV=3 - [ARPC3_HUMAN]	6.51719	13.48	1	2	2	2	5.77863e+07	178	20.5334	8.5874
P01008	Antithrombin-III OS=Homo sapiens GN=SERPINC1 PE=1 SV=1 - [ANT3_HUMAN]	6.51283	2.37	1	1	1	2	1.44035e+08	464	52.5689	6.7124
Q9H0B8	Cysteine-rich secretory protein LCCL domain-containing 2 OS=Homo sapiens GN=CRISPLD2 PE=2 SV=1 - [CRLD2_HUMAN]	6.49513	4.63	1	1	1	1	2.1316e+07	497	55.8831	8.01611
Q06828	Fibromodulin OS=Homo sapiens GN=FMOD PE=1 SV=2 - [FMOD_HUMAN]	6.47185	10.9	1	2	2	2	1.46943e+07	376	43.1515	6.03662
Q15811	Intersectin-1 OS=Homo sapiens GN=ITSN1 PE=1 SV=3 - [ITSN1_HUMAN]	6.46689	1.34	1	1	1	1	7.4248e+06	1721	195.3	7.76709
Q92973	Transportin-1 OS=Homo sapiens GN=TNPO1 PE=1 SV=2 - [TNPO1_HUMAN]	6.46615	3.56	2	2	2	2	8.5231e+06	898	102.289	4.98291
P62753	40S ribosomal protein S6 OS=Homo sapiens GN=RPS6 PE=1 SV=1 - [RS6_HUMAN]	6.40955	11.65	1	2	2	2	4.59108e+07	249	28.663	10.8433
P13807	Glycogen [starch] synthase, muscle OS=Homo sapiens GN=GYS1 PE=1 SV=2 - [GYS1_HUMAN]	6.37927	3.26	1	1	1	1	1.34619e+07	737	83.7325	6.17627
Q96RF0	Sorting nexin-18 OS=Homo sapiens GN=SNX18 PE=1 SV=2 - [SNX18_HUMAN]	6.37257	4.46	1	1	1	1	1.28305e+07	628	68.8512	5.68115
P49588	Alanine--tRNA ligase, cytoplasmic OS=Homo sapiens GN=AARS PE=1 SV=2 - [SYAC_HUMAN]	6.37141	4.86	1	2	2	3	5.73652e+06	968	106.743	5.52881
P63104	14-3-3 protein zeta/delta OS=Homo sapiens GN=YWHAZ PE=1 SV=1 - [1433Z_HUMAN]	6.31076	11.43	4	1	2	2	3.49887e+07	245	27.7277	4.79248
P26639	Threonine--tRNA ligase, cytoplasmic OS=Homo sapiens GN=TARS PE=1 SV=3 - [SYTC_HUMAN]	6.26306	7.61	1	3	3	3	1.09296e+07	723	83.3819	6.66846
P0DP24	Calmodulin-2 OS=Homo sapiens GN=CALM2 PE=1 SV=1 - [CALM2_HUMAN]	6.25752	36.24	1	2	2	2	1.83459e+07	149	16.8268	4.22119
O15511	Actin-related protein 2/3 complex subunit 5 OS=Homo sapiens GN=ARPC5 PE=1 SV=3 - [ARPC5_HUMAN]	6.21931	21.19	1	2	2	2	3.23696e+07	151	16.3103	5.66846
P48681	Nestin OS=Homo sapiens GN=NES PE=1 SV=2 - [NEST_HUMAN]	6.19246	1.54	1	2	2	2	1.6681e+07	1621	177.332	4.36084
P32455	Guanylate-binding protein 1 OS=Homo sapiens GN=GBP1 PE=1 SV=2 - [GBP1_HUMAN]	6.14393	7.09	3	2	2	2	1.12561e+07	592	67.8877	6.31592
Q5XKE5	Keratin, type II cytoskeletal 79 OS=Homo sapiens GN=KRT79 PE=1 SV=2 - [K2C79_HUMAN]	6.12449	4.3	9	2	2	2	1.91176e+07	535	57.8002	7.1958
Q8IVN8	Somatomedin-B and thrombospondin type-1 domain-containing protein OS=Homo sapiens GN=SBSPON PE=1 SV=2 - [SBSPO_HUMAN]	6.11365	17.05	1	2	2	2	2.66968e+07	264	29.5905	7.50342
P63173	60S ribosomal protein L38 OS=Homo sapiens GN=RPL38 PE=1 SV=2 - [RL38_HUMAN]	6.08521	32.86	1	2	2	2	2.14745e+07	70	8.21273	10.0962
P62714	Serine/threonine-protein phosphatase 2A catalytic subunit beta isoform OS=Homo sapiens GN=PPP2CB PE=1 SV=1 - [PP2AB_HUMAN]	6.00921	8.09	2	1	1	1	17605321	309	35.5523	5.42725
Q99460	26S proteasome non-ATPase regulatory subunit 1 OS=Homo sapiens GN=PSMD1 PE=1 SV=2 - [PSMD1_HUMAN]	5.98351	2.73	1	1	1	1	9.58223e+06	953	105.769	5.38916
P62277	40S ribosomal protein S13 OS=Homo sapiens GN=RPS13 PE=1 SV=2 - [RS13_HUMAN]	5.96045	17.88	1	2	2	2	3.47693e+07	151	17.2117	10.5356
O75340	Programmed cell death protein 6 OS=Homo sapiens GN=PDCD6 PE=1 SV=1 - [PDCD6_HUMAN]	5.94997	10.99	1	2	2	2	1.14213e+07	191	21.8548	5.40186
Q99961	Endophilin-A2 OS=Homo sapiens GN=SH3GL1 PE=1 SV=1 - [SH3G1_HUMAN]	5.93641	8.97	1	1	1	1	9489161	368	41.464	5.42725
O94901	SUN domain-containing protein 1 OS=Homo sapiens GN=SUN1 PE=1 SV=3 - [SUN1_HUMAN]	5.91762	2.96	1	1	1	1	1.68e+07	812	90.0073	7.07861
P53007	Tricarboxylate transport protein, mitochondrial OS=Homo sapiens GN=SLC25A1 PE=1 SV=2 - [TXTP_HUMAN]	5.87505	15.11	1	2	2	2	1.12053e+07	311	33.991	9.89111
P15311	Ezrin OS=Homo sapiens GN=EZR PE=1 SV=4 - [EZRI_HUMAN]	5.85743	4.44	2	1	2	2	2.13447e+07	586	69.3697	6.26514
O14773	Tripeptidyl-peptidase 1 OS=Homo sapiens GN=TPP1 PE=1 SV=2 - [TPP1_HUMAN]	5.82596	4.8	1	1	1	1	6.23751e+06	563	61.2096	6.48096
O95810	Caveolae-associated protein 2 OS=Homo sapiens GN=CAVIN2 PE=1 SV=3 - [CAVN2_HUMAN]	5.80784	7.76	1	2	2	2	2.11116e+07	425	47.1446	5.21143
Q9Y5X1	Sorting nexin-9 OS=Homo sapiens GN=SNX9 PE=1 SV=1 - [SNX9_HUMAN]	5.78101	2.86	1	1	1	1	1.03566e+07	595	66.5496	5.57959
P21926	CD9 antigen OS=Homo sapiens GN=CD9 PE=1 SV=4 - [CD9_HUMAN]	5.73038	10.96	1	1	1	1	3.33704e+07	228	25.399	7.15186
Q14764	Major vault protein OS=Homo sapiens GN=MVP PE=1 SV=4 - [MVP_HUMAN]	5.69594	6.83	1	2	2	2	1.52425e+07	893	99.2659	5.47803
P15502	Elastin OS=Homo sapiens GN=ELN PE=1 SV=3 - [ELN_HUMAN]	5.6952	5.98	1	1	1	1	1.81145e+07	786	68.4265	10.4038
P51636	Caveolin-2 OS=Homo sapiens GN=CAV2 PE=1 SV=2 - [CAV2_HUMAN]	5.69333	11.11	1	1	1	1	9.29138e+07	162	18.2792	5.2749
Q1KMD3	Heterogeneous nuclear ribonucleoprotein U-like protein 2 OS=Homo sapiens GN=HNRNPUL2 PE=1 SV=1 - [HNRL2_HUMAN]	5.56408	2.95	1	1	1	2	26758041	747	85.0522	4.90674
P27695	DNA-(apurinic or apyrimidinic site) lyase OS=Homo sapiens GN=APEX1 PE=1 SV=2 - [APEX1_HUMAN]	5.54639	5.35	1	1	1	1	1.16896e+07	318	35.5322	8.11865
Q9H9B4	Sideroflexin-1 OS=Homo sapiens GN=SFXN1 PE=1 SV=4 - [SFXN1_HUMAN]	5.53543	10.56	1	1	1	1	6.91753e+06	322	35.5963	9.0708
P50914	60S ribosomal protein L14 OS=Homo sapiens GN=RPL14 PE=1 SV=4 - [RL14_HUMAN]	5.4718	10.23	1	2	2	2	5.28399e+07	215	23.417	10.9312
O14974	Protein phosphatase 1 regulatory subunit 12A OS=Homo sapiens GN=PPP1R12A PE=1 SV=1 - [MYPT1_HUMAN]	5.46815	5.92	1	2	2	2	8.09583e+06	1030	115.211	5.40186
P21589	5'-nucleotidase OS=Homo sapiens GN=NT5E PE=1 SV=1 - [5NTD_HUMAN]	5.45348	8.54	1	2	2	2	1.1276e+07	574	63.3275	7.03467
P39210	Protein Mpv17 OS=Homo sapiens GN=MPV17 PE=1 SV=1 - [MPV17_HUMAN]	5.44547	13.07	1	1	1	1	7.03048e+06	176	19.7204	9.46631
P63241	Eukaryotic translation initiation factor 5A-1 OS=Homo sapiens GN=EIF5A PE=1 SV=2 - [IF5A1_HUMAN]	5.43077	15.58	2	1	1	1	4.54686e+06	154	16.8214	5.23682
Q9UKM9	RNA-binding protein Raly OS=Homo sapiens GN=RALY PE=1 SV=1 - [RALY_HUMAN]	5.37462	6.86	1	1	1	1	1.37339e+07	306	32.4436	9.17334
P32119	Peroxiredoxin-2 OS=Homo sapiens GN=PRDX2 PE=1 SV=5 - [PRDX2_HUMAN]	5.35738	9.09	1	1	1	1	2.99379e+07	198	21.8782	5.97314
Q14165	Malectin OS=Homo sapiens GN=MLEC PE=1 SV=1 - [MLEC_HUMAN]	5.29089	12.33	1	2	2	2	1.10192e+07	292	32.2136	5.41455
Q12797	Aspartyl/asparaginyl beta-hydroxylase OS=Homo sapiens GN=ASPH PE=1 SV=3 - [ASPH_HUMAN]	5.26602	2.64	1	1	1	1	1.78736e+07	758	85.8095	5.0083
Q08380	Galectin-3-binding protein OS=Homo sapiens GN=LGALS3BP PE=1 SV=1 - [LG3BP_HUMAN]	5.26494	6.32	1	2	2	2	2.28759e+07	585	65.2893	5.2749
Q16851	UTP--glucose-1-phosphate uridylyltransferase OS=Homo sapiens GN=UGP2 PE=1 SV=5 - [UGPA_HUMAN]	5.26254	3.54	1	1	1	1	1.81899e+07	508	56.9047	8.14795
O75915	PRA1 family protein 3 OS=Homo sapiens GN=ARL6IP5 PE=1 SV=1 - [PRAF3_HUMAN]	5.25987	10.11	1	1	1	1	2.02937e+07	188	21.6004	9.77393
O43747	AP-1 complex subunit gamma-1 OS=Homo sapiens GN=AP1G1 PE=1 SV=5 - [AP1G1_HUMAN]	5.24895	2.19	1	1	1	1	6.5846e+06	822	91.2931	6.80029
P30566	Adenylosuccinate lyase OS=Homo sapiens GN=ADSL PE=1 SV=2 - [PUR8_HUMAN]	5.2455	4.34	1	1	1	1	2.47414e+07	484	54.854	7.10791
P61513	60S ribosomal protein L37a OS=Homo sapiens GN=RPL37A PE=1 SV=2 - [RL37A_HUMAN]	5.23538	19.57	1	1	1	1	5.39597e+07	92	10.2685	10.4331
P62191	26S proteasome regulatory subunit 4 OS=Homo sapiens GN=PSMC1 PE=1 SV=1 - [PRS4_HUMAN]	5.20977	4.77	1	1	1	1	2.14997e+07	440	49.1537	6.21436
Q00325	Phosphate carrier protein, mitochondrial OS=Homo sapiens GN=SLC25A3 PE=1 SV=2 - [MPCP_HUMAN]	5.20376	5.25	1	2	2	2	1.61881e+07	362	40.0687	9.37842
P23743	Diacylglycerol kinase alpha OS=Homo sapiens GN=DGKA PE=1 SV=3 - [DGKA_HUMAN]	5.17043	2.86	1	1	1	1	4.66341e+06	735	82.5767	6.72705
Q8NE86	Calcium uniporter protein, mitochondrial OS=Homo sapiens GN=MCU PE=1 SV=1 - [MCU_HUMAN]	5.16172	5.41	1	1	1	1	1.99752e+07	351	39.8418	8.646
P31146	Coronin-1A OS=Homo sapiens GN=CORO1A PE=1 SV=4 - [COR1A_HUMAN]	5.14935	7.38	1	1	1	1	1.15337e+07	461	50.9938	6.68311
Q5XKP0	MICOS complex subunit MIC13 OS=Homo sapiens GN=MIC13 PE=1 SV=1 - [MIC13_HUMAN]	5.13739	27.12	1	1	1	2	1.98047e+07	118	13.0788	9.42236
Q9BTW9	Tubulin-specific chaperone D OS=Homo sapiens GN=TBCD PE=1 SV=2 - [TBCD_HUMAN]	5.12047	2.18	1	1	1	2		1192	132.515	6.18896
P62269	40S ribosomal protein S18 OS=Homo sapiens GN=RPS18 PE=1 SV=3 - [RS18_HUMAN]	5.08479	11.18	1	2	2	2	41696975	152	17.7079	10.9897
Q04695	Keratin, type I cytoskeletal 17 OS=Homo sapiens GN=KRT17 PE=1 SV=2 - [K1C17_HUMAN]	5.07151	5.32	1	1	1	1	2.31893e+06	432	48.076	5.021
P49841	Glycogen synthase kinase-3 beta OS=Homo sapiens GN=GSK3B PE=1 SV=2 - [GSK3B_HUMAN]	5.07043	6.9	1	1	1	1	7.68083e+06	420	46.7149	8.77783
Q8IWU6	Extracellular sulfatase Sulf-1 OS=Homo sapiens GN=SULF1 PE=1 SV=1 - [SULF1_HUMAN]	5.06704	3.21	1	1	1	1		871	100.962	9.08545
P26599	Polypyrimidine tract-binding protein 1 OS=Homo sapiens GN=PTBP1 PE=1 SV=1 - [PTBP1_HUMAN]	5.06247	4.33	1	1	1	1	9.44306e+06	531	57.1856	9.17334
O60749	Sorting nexin-2 OS=Homo sapiens GN=SNX2 PE=1 SV=2 - [SNX2_HUMAN]	5.06227	4.82	1	1	1	1	6.05752e+06	519	58.4347	5.12256
P62847	40S ribosomal protein S24 OS=Homo sapiens GN=RPS24 PE=1 SV=1 - [RS24_HUMAN]	5.00889	20.3	1	2	2	2	4.37921e+07	133	15.4134	10.7847
P47985	Cytochrome b-c1 complex subunit Rieske, mitochondrial OS=Homo sapiens GN=UQCRFS1 PE=1 SV=2 - [UCRI_HUMAN]	4.96312	7.66	2	1	1	1	7.45078e+06	274	29.6494	8.32373
Q15555	Microtubule-associated protein RP/EB family member 2 OS=Homo sapiens GN=MAPRE2 PE=1 SV=1 - [MARE2_HUMAN]	4.93072	5.81	1	1	1	1	9.04817e+06	327	37.0082	5.56689
P84098	60S ribosomal protein L19 OS=Homo sapiens GN=RPL19 PE=1 SV=1 - [RL19_HUMAN]	4.89158	8.67	1	1	1	1	7.85785e+07	196	23.4512	11.4731
P43121	Cell surface glycoprotein MUC18 OS=Homo sapiens GN=MCAM PE=1 SV=2 - [MUC18_HUMAN]	4.87385	4.33	1	1	1	1	1.25619e+07	646	71.5626	5.75732
Q9Y3B3	Transmembrane emp24 domain-containing protein 7 OS=Homo sapiens GN=TMED7 PE=1 SV=2 - [TMED7_HUMAN]	4.8725	8.48	1	1	1	1	2.26118e+07	224	25.1556	6.88818
P15170	Eukaryotic peptide chain release factor GTP-binding subunit ERF3A OS=Homo sapiens GN=GSPT1 PE=1 SV=1 - [ERF3A_HUMAN]	4.87171	3.21	2	1	1	1	2.715e+06	499	55.7203	5.61768
Q86X55	Histone-arginine methyltransferase CARM1 OS=Homo sapiens GN=CARM1 PE=1 SV=3 - [CARM1_HUMAN]	4.8251	5.26	1	1	1	1	3.69556e+06	608	65.8114	6.72705
Q14432	cGMP-inhibited 3',5'-cyclic phosphodiesterase A OS=Homo sapiens GN=PDE3A PE=1 SV=3 - [PDE3A_HUMAN]	4.82325	2.72	1	1	1	1	1.33788e+07	1141	124.901	5.99854
P04114	Apolipoprotein B-100 OS=Homo sapiens GN=APOB PE=1 SV=2 - [APOB_HUMAN]	4.81671	0.59	1	2	2	2	18320916	4563	515.283	7.04932
P54577	Tyrosine--tRNA ligase, cytoplasmic OS=Homo sapiens GN=YARS PE=1 SV=4 - [SYYC_HUMAN]	4.80429	3.79	1	1	1	1	5.26067e+06	528	59.1061	7.04932
A6NHL2	Tubulin alpha chain-like 3 OS=Homo sapiens GN=TUBAL3 PE=1 SV=2 - [TBAL3_HUMAN]	4.79415	3.81	1	1	1	1	31433075	446	49.8767	6.04932
P68402	Platelet-activating factor acetylhydrolase IB subunit beta OS=Homo sapiens GN=PAFAH1B2 PE=1 SV=1 - [PA1B2_HUMAN]	4.78287	10.48	1	1	1	1	7.77709e+06	229	25.5531	5.92236
O75367	Core histone macro-H2A.1 OS=Homo sapiens GN=H2AFY PE=1 SV=4 - [H2AY_HUMAN]	4.78058	8.06	1	2	2	2	1.63602e+07	372	39.5925	9.78857
P02747	Complement C1q subcomponent subunit C OS=Homo sapiens GN=C1QC PE=1 SV=3 - [C1QC_HUMAN]	4.77589	7.35	1	1	1	1	1.57609e+07	245	25.7571	8.41162
Q08499	cAMP-specific 3',5'-cyclic phosphodiesterase 4D OS=Homo sapiens GN=PDE4D PE=1 SV=2 - [PDE4D_HUMAN]	4.76224	3.21	1	1	1	1	1.02289e+07	809	91.0579	5.5415
Q13492	Phosphatidylinositol-binding clathrin assembly protein OS=Homo sapiens GN=PICALM PE=1 SV=2 - [PICAL_HUMAN]	4.75723	4.14	1	1	1	1	1.59091e+07	652	70.71	7.89893
P22352	Glutathione peroxidase 3 OS=Homo sapiens GN=GPX3 PE=1 SV=2 - [GPX3_HUMAN]	4.74561	8.41	1	2	2	2	4.21951e+07	226	25.5369	8.1333
O75844	CAAX prenyl protease 1 homolog OS=Homo sapiens GN=ZMPSTE24 PE=1 SV=2 - [FACE1_HUMAN]	4.72715	3.37	1	1	1	1	5.19177e+06	475	54.7775	7.48877
O00299	Chloride intracellular channel protein 1 OS=Homo sapiens GN=CLIC1 PE=1 SV=4 - [CLIC1_HUMAN]	4.66852	7.47	1	1	1	1	2.26739e+07	241	26.9057	5.17334
Q92629	Delta-sarcoglycan OS=Homo sapiens GN=SGCD PE=1 SV=2 - [SGCD_HUMAN]	4.61762	5.54	1	1	1	1	3.04063e+07	289	32.0509	9.11475
P09543	2',3'-cyclic-nucleotide 3'-phosphodiesterase OS=Homo sapiens GN=CNP PE=1 SV=2 - [CN37_HUMAN]	4.59682	5.46	1	1	1	1	1.35949e+07	421	47.5487	9.0708
Q9H3S7	Tyrosine-protein phosphatase non-receptor type 23 OS=Homo sapiens GN=PTPN23 PE=1 SV=1 - [PTN23_HUMAN]	4.57277	1.28	1	1	1	1	2.54953e+06	1636	178.861	6.91748
Q9NYN1	Ras-like protein family member 12 OS=Homo sapiens GN=RASL12 PE=1 SV=1 - [RASLC_HUMAN]	4.55689	10.15	1	1	1	1	1.81738e+07	266	29.6434	9.02686
Q0ZGT2	Nexilin OS=Homo sapiens GN=NEXN PE=1 SV=1 - [NEXN_HUMAN]	4.53732	5.78	1	2	2	2	7.5665e+06	675	80.6087	5.32568
O95433	Activator of 90 kDa heat shock protein ATPase homolog 1 OS=Homo sapiens GN=AHSA1 PE=1 SV=1 - [AHSA1_HUMAN]	4.52819	6.51	1	1	1	1	2.47518e+07	338	38.2503	5.52881
P60174	Triosephosphate isomerase OS=Homo sapiens GN=TPI1 PE=1 SV=3 - [TPIS_HUMAN]	4.50755	10.14	1	1	1	1	1.21469e+07	286	30.7717	5.92236
Q16527	Cysteine and glycine-rich protein 2 OS=Homo sapiens GN=CSRP2 PE=1 SV=3 - [CSRP2_HUMAN]	4.46282	8.81	1	1	1	1	6.67244e+07	193	20.9399	8.6167
P52788	Spermine synthase OS=Homo sapiens GN=SMS PE=1 SV=2 - [SPSY_HUMAN]	4.46009	8.2	1	1	1	1	27459454	366	41.2418	5.021
O43556	Epsilon-sarcoglycan OS=Homo sapiens GN=SGCE PE=1 SV=6 - [SGCE_HUMAN]	4.42237	4.81	1	1	1	1	9.012e+06	437	49.8191	6.55127
P49411	Elongation factor Tu, mitochondrial OS=Homo sapiens GN=TUFM PE=1 SV=2 - [EFTU_HUMAN]	4.41743	7.3	1	2	2	2	3.89853e+07	452	49.5102	7.60596
Q8N8S7	Protein enabled homolog OS=Homo sapiens GN=ENAH PE=1 SV=2 - [ENAH_HUMAN]	4.40111	4.74	1	1	1	1	2.81349e+07	591	66.4699	6.93213
Q9HDC9	Adipocyte plasma membrane-associated protein OS=Homo sapiens GN=APMAP PE=1 SV=2 - [APMAP_HUMAN]	4.39857	6.49	1	1	1	1	2.52409e+07	416	46.4509	6.16357
Q9UKX5	Integrin alpha-11 OS=Homo sapiens GN=ITGA11 PE=1 SV=2 - [ITA11_HUMAN]	4.39519	2.61	1	1	1	1	1.89542e+07	1188	133.386	6.69775
Q53H12	Acylglycerol kinase, mitochondrial OS=Homo sapiens GN=AGK PE=1 SV=2 - [AGK_HUMAN]	4.3861	5.92	1	1	1	1	1.66932e+07	422	47.1074	8.08936
P62195	26S proteasome regulatory subunit 8 OS=Homo sapiens GN=PSMC5 PE=1 SV=1 - [PRS8_HUMAN]	4.35109	4.68	1	1	1	1	1.92085e+07	406	45.5971	7.54736
Q93008	Probable ubiquitin carboxyl-terminal hydrolase FAF-X OS=Homo sapiens GN=USP9X PE=1 SV=3 - [USP9X_HUMAN]	4.35107	1.71	2	2	2	2	4.69123e+06	2570	292.094	5.79541
O75746	Calcium-binding mitochondrial carrier protein Aralar1 OS=Homo sapiens GN=SLC25A12 PE=1 SV=2 - [CMC1_HUMAN]	4.33318	3.54	1	1	1	1	9.53504e+06	678	74.7149	8.38232
Q9P003	Protein cornichon homolog 4 OS=Homo sapiens GN=CNIH4 PE=1 SV=1 - [CNIH4_HUMAN]	4.33298	14.39	1	1	1	1	1.6475e+07	139	16.0822	6.65381
P53004	Biliverdin reductase A OS=Homo sapiens GN=BLVRA PE=1 SV=2 - [BIEA_HUMAN]	4.32691	5.74	1	1	1	1	1.44219e+07	296	33.4073	6.44287
Q9H993	Protein-glutamate O-methyltransferase OS=Homo sapiens GN=ARMT1 PE=1 SV=1 - [ARMT1_HUMAN]	4.31062	4.99	1	1	1	1	1.14153e+07	441	51.1399	5.75732
P49419	Alpha-aminoadipic semialdehyde dehydrogenase OS=Homo sapiens GN=ALDH7A1 PE=1 SV=5 - [AL7A1_HUMAN]	4.3077	6.86	1	1	1	1	1.90195e+07	539	58.4501	7.98682
Q9Y4K0	Lysyl oxidase homolog 2 OS=Homo sapiens GN=LOXL2 PE=1 SV=1 - [LOXL2_HUMAN]	4.30521	2.58	1	1	1	1	8.08817e+06	774	86.6683	6.37939
O75396	Vesicle-trafficking protein SEC22b OS=Homo sapiens GN=SEC22B PE=1 SV=4 - [SC22B_HUMAN]	4.30434	6.51	1	1	1	1	31262166	215	24.5775	6.91748
Q09013	Myotonin-protein kinase OS=Homo sapiens GN=DMPK PE=1 SV=3 - [DMPK_HUMAN]	4.29868	2.38	1	1	1	1	5.69635e+06	629	69.3413	5.021
P62888	60S ribosomal protein L30 OS=Homo sapiens GN=RPL30 PE=1 SV=2 - [RL30_HUMAN]	4.29708	13.91	1	1	1	1	1.53031e+07	115	12.7757	9.62744
Q9UJY1	Heat shock protein beta-8 OS=Homo sapiens GN=HSPB8 PE=1 SV=1 - [HSPB8_HUMAN]	4.2892	13.27	1	1	1	1	1.39591e+07	196	21.5906	5.12256
P33402	Guanylate cyclase soluble subunit alpha-2 OS=Homo sapiens GN=GUCY1A2 PE=1 SV=1 - [GCYA2_HUMAN]	4.28865	2.87	1	1	1	1	3.58788e+06	732	81.6975	7.66455
P51610	Host cell factor 1 OS=Homo sapiens GN=HCFC1 PE=1 SV=2 - [HCFC1_HUMAN]	4.28642	1.33	1	1	1	1	8.24081e+06	2035	208.602	7.45947
O75533	Splicing factor 3B subunit 1 OS=Homo sapiens GN=SF3B1 PE=1 SV=3 - [SF3B1_HUMAN]	4.26788	1.92	1	1	1	1	5.53619e+06	1304	145.738	7.09326
Q9NW15	Anoctamin-10 OS=Homo sapiens GN=ANO10 PE=1 SV=2 - [ANO10_HUMAN]	4.25824	3.94	1	1	1	1	5.7473e+06	660	76.2798	7.40088
P29972	Aquaporin-1 OS=Homo sapiens GN=AQP1 PE=1 SV=3 - [AQP1_HUMAN]	4.24287	19.7	1	2	2	2	4.66178e+07	269	28.5081	7.41553
P24043	Laminin subunit alpha-2 OS=Homo sapiens GN=LAMA2 PE=1 SV=4 - [LAMA2_HUMAN]	4.2167	0.7	1	1	1	1	7.51325e+06	3122	343.684	6.40479
Q13363	C-terminal-binding protein 1 OS=Homo sapiens GN=CTBP1 PE=1 SV=2 - [CTBP1_HUMAN]	4.17564	15.23	1	2	2	2		440	47.5055	6.771
Q96KG9	N-terminal kinase-like protein OS=Homo sapiens GN=SCYL1 PE=1 SV=1 - [SCYL1_HUMAN]	4.17342	4.58	1	1	1	1	7504726	808	89.5752	6.30322
Q92530	Proteasome inhibitor PI31 subunit OS=Homo sapiens GN=PSMF1 PE=1 SV=2 - [PSMF1_HUMAN]	4.17283	5.54	1	1	1	1	2.07179e+07	271	29.798	5.74463
O00429	Dynamin-1-like protein OS=Homo sapiens GN=DNM1L PE=1 SV=2 - [DNM1L_HUMAN]	4.16483	2.85	1	1	1	1	2879784	736	81.8261	6.81494
Q5EB52	Mesoderm-specific transcript homolog protein OS=Homo sapiens GN=MEST PE=2 SV=2 - [MEST_HUMAN]	4.14578	5.37	1	1	1	1	3.71636e+06	335	38.8055	9.74463
O75116	Rho-associated protein kinase 2 OS=Homo sapiens GN=ROCK2 PE=1 SV=4 - [ROCK2_HUMAN]	4.13563	1.37	1	1	1	1	1.25257e+07	1388	160.799	6.02393
P50995	Annexin A11 OS=Homo sapiens GN=ANXA11 PE=1 SV=1 - [ANX11_HUMAN]	4.12765	2.18	1	1	1	1	1.92544e+07	505	54.3551	7.6499
P04632	Calpain small subunit 1 OS=Homo sapiens GN=CAPNS1 PE=1 SV=1 - [CPNS1_HUMAN]	4.10031	8.58	1	1	1	1	9.13699e+06	268	28.2977	5.19873
Q07020	60S ribosomal protein L18 OS=Homo sapiens GN=RPL18 PE=1 SV=2 - [RL18_HUMAN]	4.08607	6.91	1	1	1	1	78988801	188	21.6211	11.7222
Q16630	Cleavage and polyadenylation specificity factor subunit 6 OS=Homo sapiens GN=CPSF6 PE=1 SV=2 - [CPSF6_HUMAN]	4.0816	4.54	1	1	1	1	1.90931e+06	551	59.1734	7.15186
Q02809	Procollagen-lysine,2-oxoglutarate 5-dioxygenase 1 OS=Homo sapiens GN=PLOD1 PE=1 SV=2 - [PLOD1_HUMAN]	4.07338	2.48	1	1	1	1	1.77917e+07	727	83.4974	6.94678
P49821	NADH dehydrogenase [ubiquinone] flavoprotein 1, mitochondrial OS=Homo sapiens GN=NDUFV1 PE=1 SV=4 - [NDUV1_HUMAN]	4.06216	5.82	1	1	1	1	1.48245e+07	464	50.7848	8.20654
P49961	Ectonucleoside triphosphate diphosphohydrolase 1 OS=Homo sapiens GN=ENTPD1 PE=1 SV=1 - [ENTP1_HUMAN]	4.05325	2.55	1	1	1	1	8.83976e+06	510	57.9271	6.34131
O75339	Cartilage intermediate layer protein 1 OS=Homo sapiens GN=CILP PE=1 SV=4 - [CILP1_HUMAN]	4.04514	1.69	1	1	1	1	6.39493e+06	1184	132.48	8.41162
Q6IBS0	Twinfilin-2 OS=Homo sapiens GN=TWF2 PE=1 SV=2 - [TWF2_HUMAN]	4.03676	6.88	1	1	1	1	4.31493e+06	349	39.5233	6.84424
Q9HBI1	Beta-parvin OS=Homo sapiens GN=PARVB PE=1 SV=1 - [PARVB_HUMAN]	4.0356	3.85	1	1	1	1	6.00587e+06	364	41.6881	6.72705
P46734	Dual specificity mitogen-activated protein kinase kinase 3 OS=Homo sapiens GN=MAP2K3 PE=1 SV=2 - [MP2K3_HUMAN]	4.03086	5.19	1	1	1	1	3.02497e+06	347	39.2929	7.43018
P50479	PDZ and LIM domain protein 4 OS=Homo sapiens GN=PDLIM4 PE=1 SV=2 - [PDLI4_HUMAN]	4.01082	9.39	1	1	1	1	1.50903e+07	330	35.3757	7.91357
P35221	Catenin alpha-1 OS=Homo sapiens GN=CTNNA1 PE=1 SV=1 - [CTNA1_HUMAN]	4.00126	3.2	1	1	1	1	6.87571e+06	906	100.009	6.29053
P08263	Glutathione S-transferase A1 OS=Homo sapiens GN=GSTA1 PE=1 SV=3 - [GSTA1_HUMAN]	4.0005	5.86	3	1	1	1	31954525	222	25.6147	8.88037
Q9NQW7	Xaa-Pro aminopeptidase 1 OS=Homo sapiens GN=XPNPEP1 PE=1 SV=3 - [XPP1_HUMAN]	3.99859	4.82	1	2	2	2	7.34318e+06	623	69.8732	5.66846
Q99943	1-acyl-sn-glycerol-3-phosphate acyltransferase alpha OS=Homo sapiens GN=AGPAT1 PE=1 SV=2 - [PLCA_HUMAN]	3.9843	7.42	1	1	1	1	5.40037e+06	283	31.6957	9.37842
P26641	Elongation factor 1-gamma OS=Homo sapiens GN=EEF1G PE=1 SV=3 - [EF1G_HUMAN]	3.98179	9.15	1	1	1	1	2.43907e+07	437	50.0871	6.66846
Q9P2E9	Ribosome-binding protein 1 OS=Homo sapiens GN=RRBP1 PE=1 SV=4 - [RRBP1_HUMAN]	3.97806	2.06	1	1	1	1	7.1841e+06	1410	152.381	8.60205
P26196	Probable ATP-dependent RNA helicase DDX6 OS=Homo sapiens GN=DDX6 PE=1 SV=2 - [DDX6_HUMAN]	3.9666	6	1	1	1	1	4.08929e+06	483	54.3823	8.66064
P20339	Ras-related protein Rab-5A OS=Homo sapiens GN=RAB5A PE=1 SV=2 - [RAB5A_HUMAN]	3.95682	11.63	2	1	2	2	2.22834e+07	215	23.6438	8.14795
Q6ZUX7	LHFPL tetraspan subfamily member 2 protein OS=Homo sapiens GN=LHFPL2 PE=2 SV=2 - [LHPL2_HUMAN]	3.95111	10.96	1	1	1	1	9.17637e+07	228	24.4693	6.49365
Q9NVE7	Pantothenate kinase 4 OS=Homo sapiens GN=PANK4 PE=1 SV=1 - [PANK4_HUMAN]	3.94462	4.01	1	1	1	1		773	85.937	6.27783
P02533	Keratin, type I cytoskeletal 14 OS=Homo sapiens GN=KRT14 PE=1 SV=4 - [K1C14_HUMAN]	3.91413	4.87	1	1	1	1	3.33878e+06	472	51.5294	5.16064
Q8NF91	Nesprin-1 OS=Homo sapiens GN=SYNE1 PE=1 SV=4 - [SYNE1_HUMAN]	3.91188	0.28	1	1	1	1	5189830	8797	1010.46	5.52881
Q7L1Q6	Basic leucine zipper and W2 domain-containing protein 1 OS=Homo sapiens GN=BZW1 PE=1 SV=1 - [BZW1_HUMAN]	3.87799	6.21	1	1	1	1	5.21495e+06	419	48.0127	5.92236
Q9BVK6	Transmembrane emp24 domain-containing protein 9 OS=Homo sapiens GN=TMED9 PE=1 SV=2 - [TMED9_HUMAN]	3.86355	9.36	1	1	1	1	1.35345e+07	235	27.2602	8.01611
Q9UL25	Ras-related protein Rab-21 OS=Homo sapiens GN=RAB21 PE=1 SV=3 - [RAB21_HUMAN]	3.84901	7.56	1	1	1	1	2.01152e+07	225	24.3323	7.94287
P48059	LIM and senescent cell antigen-like-containing domain protein 1 OS=Homo sapiens GN=LIMS1 PE=1 SV=4 - [LIMS1_HUMAN]	3.84727	4	1	1	1	1	1.63026e+07	325	37.2258	8.04541
Q9NRP0	Oligosaccharyltransferase complex subunit OSTC OS=Homo sapiens GN=OSTC PE=1 SV=1 - [OSTC_HUMAN]	3.84592	8.05	1	1	1	1	28041928	149	16.8178	9.12939
O75477	Erlin-1 OS=Homo sapiens GN=ERLIN1 PE=1 SV=1 - [ERLN1_HUMAN]	3.83849	4.91	1	1	1	1	3.44715e+06	346	38.9014	7.86963
P52306	Rap1 GTPase-GDP dissociation stimulator 1 OS=Homo sapiens GN=RAP1GDS1 PE=1 SV=3 - [GDS1_HUMAN]	3.83672	3.13	1	1	1	1	1.24416e+06	607	66.2745	5.31299
P62745	Rho-related GTP-binding protein RhoB OS=Homo sapiens GN=RHOB PE=1 SV=1 - [RHOB_HUMAN]	3.8215	20.92	1	1	2	2	57331083	196	22.1091	5.23682
Q9UJS0	Calcium-binding mitochondrial carrier protein Aralar2 OS=Homo sapiens GN=SLC25A13 PE=1 SV=2 - [CMC2_HUMAN]	3.80498	3.26	1	1	1	1	4.46949e+06	675	74.1286	8.6167
P08648	Integrin alpha-5 OS=Homo sapiens GN=ITGA5 PE=1 SV=2 - [ITA5_HUMAN]	3.79315	1.72	1	1	1	1	2.74204e+07	1049	114.465	5.77002
Q01082	Spectrin beta chain, non-erythrocytic 1 OS=Homo sapiens GN=SPTBN1 PE=1 SV=2 - [SPTB2_HUMAN]	3.78706	0.72	1	1	1	3		2364	274.439	5.56689
Q9Y5U8	Mitochondrial pyruvate carrier 1 OS=Homo sapiens GN=MPC1 PE=1 SV=1 - [MPC1_HUMAN]	3.78675	23.85	1	1	1	1	9220993	109	12.3393	9.61279
Q92597	Protein NDRG1 OS=Homo sapiens GN=NDRG1 PE=1 SV=1 - [NDRG1_HUMAN]	3.75519	4.06	1	1	1	1	22235504	394	42.8077	5.8208
O15143	Actin-related protein 2/3 complex subunit 1B OS=Homo sapiens GN=ARPC1B PE=1 SV=3 - [ARC1B_HUMAN]	3.72504	2.69	1	1	1	1	1.57041e+07	372	40.9234	8.35303
Q08AM6	Protein VAC14 homolog OS=Homo sapiens GN=VAC14 PE=1 SV=1 - [VAC14_HUMAN]	3.70029	2.94	1	1	1	1	6.97838e+06	782	87.9167	6.12549
Q9BXX0	EMILIN-2 OS=Homo sapiens GN=EMILIN2 PE=1 SV=3 - [EMIL2_HUMAN]	3.69029	2.09	1	1	1	1	29211693	1053	115.615	6.45557
Q27J81	Inverted formin-2 OS=Homo sapiens GN=INF2 PE=1 SV=2 - [INF2_HUMAN]	3.68113	1.2	1	1	1	1	2631272	1249	135.54	5.37646
P11908	Ribose-phosphate pyrophosphokinase 2 OS=Homo sapiens GN=PRPS2 PE=1 SV=2 - [PRPS2_HUMAN]	3.67255	4.72	2	1	1	1	2.90778e+06	318	34.747	6.60986
O43237	Cytoplasmic dynein 1 light intermediate chain 2 OS=Homo sapiens GN=DYNC1LI2 PE=1 SV=1 - [DC1L2_HUMAN]	3.66213	5.49	1	1	1	1		492	54.0655	6.37939
P63167	Dynein light chain 1, cytoplasmic OS=Homo sapiens GN=DYNLL1 PE=1 SV=1 - [DYL1_HUMAN]	3.64948	24.72	1	1	1	1	2.28953e+07	89	10.3591	7.40088
Q66K74	Microtubule-associated protein 1S OS=Homo sapiens GN=MAP1S PE=1 SV=2 - [MAP1S_HUMAN]	3.64291	6.04	1	2	2	2	4.43051e+06	1059	112.142	7.29834
Q9H0N0	Ras-related protein Rab-6C OS=Homo sapiens GN=RAB6C PE=1 SV=2 - [RAB6C_HUMAN]	3.62047	8.66	1	1	1	1	1.61052e+07	254	28.3374	7.7085
Q12905	Interleukin enhancer-binding factor 2 OS=Homo sapiens GN=ILF2 PE=1 SV=2 - [ILF2_HUMAN]	3.59877	4.1	1	1	1	1	1.3854e+07	390	43.0352	5.26221
P62913	60S ribosomal protein L11 OS=Homo sapiens GN=RPL11 PE=1 SV=2 - [RL11_HUMAN]	3.59205	7.87	1	1	1	1	5.19113e+07	178	20.2396	9.59814
Q96TC7	Regulator of microtubule dynamics protein 3 OS=Homo sapiens GN=RMDN3 PE=1 SV=2 - [RMD3_HUMAN]	3.59048	4.89	1	1	1	1	2.73212e+06	470	52.086	5.09717
P46777	60S ribosomal protein L5 OS=Homo sapiens GN=RPL5 PE=1 SV=3 - [RL5_HUMAN]	3.58738	4.38	1	1	1	1	3.40042e+07	297	34.3407	9.71533
P42224	Signal transducer and activator of transcription 1-alpha/beta OS=Homo sapiens GN=STAT1 PE=1 SV=2 - [STAT1_HUMAN]	3.58287	3.2	1	1	1	1	4.74544e+06	750	87.2795	6.04932
P02748	Complement component C9 OS=Homo sapiens GN=C9 PE=1 SV=2 - [CO9_HUMAN]	3.57966	2.15	1	1	1	1	3.50353e+07	559	63.1327	5.59229
Q9ULC3	Ras-related protein Rab-23 OS=Homo sapiens GN=RAB23 PE=1 SV=1 - [RAB23_HUMAN]	3.56519	10.97	1	2	2	2	35273875	237	26.6425	6.59521
Q9UEW8	STE20/SPS1-related proline-alanine-rich protein kinase OS=Homo sapiens GN=STK39 PE=1 SV=3 - [STK39_HUMAN]	3.56427	4.04	1	1	1	1	5.85365e+06	545	59.4365	6.29053
P30520	Adenylosuccinate synthetase isozyme 2 OS=Homo sapiens GN=ADSS PE=1 SV=3 - [PURA2_HUMAN]	3.54486	2.41	1	1	1	1	4.6092e+06	456	50.0658	6.55127
P61313	60S ribosomal protein L15 OS=Homo sapiens GN=RPL15 PE=1 SV=2 - [RL15_HUMAN]	3.53772	5.88	1	1	1	1	3.47907e+07	204	24.1311	11.6196
P50213	Isocitrate dehydrogenase [NAD] subunit alpha, mitochondrial OS=Homo sapiens GN=IDH3A PE=1 SV=1 - [IDH3A_HUMAN]	3.5363	4.64	1	1	1	1	1.38186e+06	366	39.5661	6.91748
P32418	Sodium/calcium exchanger 1 OS=Homo sapiens GN=SLC8A1 PE=1 SV=3 - [NAC1_HUMAN]	3.51667	2.36	1	1	1	1	6.98214e+06	973	108.478	4.99561
O00264	Membrane-associated progesterone receptor component 1 OS=Homo sapiens GN=PGRMC1 PE=1 SV=3 - [PGRC1_HUMAN]	3.50813	15.9	1	1	1	1	1.57198e+07	195	21.6578	4.70361
P53396	ATP-citrate synthase OS=Homo sapiens GN=ACLY PE=1 SV=3 - [ACLY_HUMAN]	3.50734	1.45	1	1	1	1	5.1237e+06	1101	120.762	7.32764
P53680	AP-2 complex subunit sigma OS=Homo sapiens GN=AP2S1 PE=1 SV=2 - [AP2S1_HUMAN]	3.4972	8.45	1	1	1	1	7.33942e+06	142	17.0067	6.17627
Q7Z3E5	LisH domain-containing protein ARMC9 OS=Homo sapiens GN=ARMC9 PE=1 SV=2 - [ARMC9_HUMAN]	3.48592	3.18	1	1	1	1	1.42873e+06	817	91.704	6.20166
O75131	Copine-3 OS=Homo sapiens GN=CPNE3 PE=1 SV=1 - [CPNE3_HUMAN]	3.46754	4.28	1	1	1	1	6.32781e+06	537	60.0921	5.84619
P62424	60S ribosomal protein L7a OS=Homo sapiens GN=RPL7A PE=1 SV=2 - [RL7A_HUMAN]	3.42739	5.26	1	1	1	1	2.43476e+07	266	29.977	10.6089
O00567	Nucleolar protein 56 OS=Homo sapiens GN=NOP56 PE=1 SV=4 - [NOP56_HUMAN]	3.42508	4.21	1	1	1	1	2.77725e+06	594	66.0087	9.18799
O94832	Unconventional myosin-Id OS=Homo sapiens GN=MYO1D PE=1 SV=2 - [MYO1D_HUMAN]	3.42317	2.78	1	1	1	1	2.25122e+07	1006	116.129	9.39307
O60664	Perilipin-3 OS=Homo sapiens GN=PLIN3 PE=1 SV=3 - [PLIN3_HUMAN]	3.41852	6.91	1	1	1	1		434	47.0459	5.43994
Q13155	Aminoacyl tRNA synthase complex-interacting multifunctional protein 2 OS=Homo sapiens GN=AIMP2 PE=1 SV=2 - [AIMP2_HUMAN]	3.4058	7.81	1	1	1	1	25475955	320	35.3263	8.22119
O95394	Phosphoacetylglucosamine mutase OS=Homo sapiens GN=PGM3 PE=1 SV=1 - [AGM1_HUMAN]	3.4033	6.83	1	1	1	1	1.51473e+07	542	59.8143	6.25244
P61201	COP9 signalosome complex subunit 2 OS=Homo sapiens GN=COPS2 PE=1 SV=1 - [CSN2_HUMAN]	3.38392	5.64	1	1	1	1	3.78803e+06	443	51.5641	5.52881
O94855	Protein transport protein Sec24D OS=Homo sapiens GN=SEC24D PE=1 SV=2 - [SC24D_HUMAN]	3.37365	1.45	1	1	1	1	1.26923e+07	1032	112.936	7.25439
O94826	Mitochondrial import receptor subunit TOM70 OS=Homo sapiens GN=TOMM70 PE=1 SV=1 - [TOM70_HUMAN]	3.37271	2.96	1	1	1	1	4.07817e+06	608	67.412	7.12256
O00186	Syntaxin-binding protein 3 OS=Homo sapiens GN=STXBP3 PE=1 SV=2 - [STXB3_HUMAN]	3.37104	7.94	1	2	2	2	2.81628e+06	592	67.7208	7.79639
Q15165	Serum paraoxonase/arylesterase 2 OS=Homo sapiens GN=PON2 PE=1 SV=3 - [PON2_HUMAN]	3.36895	9.32	1	1	1	1	1.3392e+07	354	39.3723	5.60498
Q9UNM6	26S proteasome non-ATPase regulatory subunit 13 OS=Homo sapiens GN=PSMD13 PE=1 SV=2 - [PSD13_HUMAN]	3.36826	5.85	1	1	1	1	1.43993e+07	376	42.9181	5.80811
Q9NZJ7	Mitochondrial carrier homolog 1 OS=Homo sapiens GN=MTCH1 PE=1 SV=1 - [MTCH1_HUMAN]	3.36356	10.03	1	1	1	1	7.31562e+06	389	41.5173	9.31982
P23141	Liver carboxylesterase 1 OS=Homo sapiens GN=CES1 PE=1 SV=2 - [EST1_HUMAN]	3.36213	3	1	1	1	1	4.53011e+06	567	62.4812	6.59521
Q13813	Spectrin alpha chain, non-erythrocytic 1 OS=Homo sapiens GN=SPTAN1 PE=1 SV=3 - [SPTN1_HUMAN]	3.3587	0.93	1	1	1	1	3.85651e+06	2472	284.364	5.35107
P62330	ADP-ribosylation factor 6 OS=Homo sapiens GN=ARF6 PE=1 SV=2 - [ARF6_HUMAN]	3.34501	15.43	1	1	1	1	8845371	175	20.0694	8.95361
P05023	Sodium/potassium-transporting ATPase subunit alpha-1 OS=Homo sapiens GN=ATP1A1 PE=1 SV=1 - [AT1A1_HUMAN]	3.3307	2.44	1	1	1	1	1.29861e+07	1023	112.824	5.49072
Q96LD4	Tripartite motif-containing protein 47 OS=Homo sapiens GN=TRIM47 PE=1 SV=2 - [TRI47_HUMAN]	3.32528	3.45	1	1	1	1	3.0525e+06	638	69.4879	6.44287
Q16836	Hydroxyacyl-coenzyme A dehydrogenase, mitochondrial OS=Homo sapiens GN=HADH PE=1 SV=3 - [HCDH_HUMAN]	3.32273	9.55	1	1	1	1	8.07511e+06	314	34.2719	8.85107
Q96AM1	Mas-related G-protein coupled receptor member F OS=Homo sapiens GN=MRGPRF PE=2 SV=1 - [MRGRF_HUMAN]	3.31978	3.5	1	1	1	1	8.2794e+06	343	38.1457	8.55811
O94919	Endonuclease domain-containing 1 protein OS=Homo sapiens GN=ENDOD1 PE=1 SV=2 - [ENDD1_HUMAN]	3.31201	6.6	1	1	1	1	5295237	500	54.9813	5.70654
Q99719	Septin-5 OS=Homo sapiens GN=SEPT5 PE=1 SV=1 - [SEPT5_HUMAN]	3.29866	9.49	1	1	1	2	10363415	369	42.7497	6.66846
O60313	Dynamin-like 120 kDa protein, mitochondrial OS=Homo sapiens GN=OPA1 PE=1 SV=3 - [OPA1_HUMAN]	3.29571	2.92	1	1	1	1	4.51149e+06	960	111.561	7.86963
P31939	Bifunctional purine biosynthesis protein PURH OS=Homo sapiens GN=ATIC PE=1 SV=3 - [PUR9_HUMAN]	3.28711	4.39	1	1	1	1	1.39447e+06	592	64.5753	6.7124
Q9NQ79	Cartilage acidic protein 1 OS=Homo sapiens GN=CRTAC1 PE=1 SV=2 - [CRAC1_HUMAN]	3.27071	4.99	1	1	1	1	1.50985e+07	661	71.3758	5.12256
Q8N1B4	Vacuolar protein sorting-associated protein 52 homolog OS=Homo sapiens GN=VPS52 PE=1 SV=1 - [VPS52_HUMAN]	3.27054	3.73	1	1	1	1	1.11786e+06	723	82.1696	5.98584
P62249	40S ribosomal protein S16 OS=Homo sapiens GN=RPS16 PE=1 SV=2 - [RS16_HUMAN]	3.2628	6.85	1	1	1	1	4.74761e+07	146	16.435	10.2134
P30086	Phosphatidylethanolamine-binding protein 1 OS=Homo sapiens GN=PEBP1 PE=1 SV=3 - [PEBP1_HUMAN]	3.25228	17.11	1	1	1	1	2.65125e+07	187	21.0437	7.53271
P23246	Splicing factor, proline- and glutamine-rich OS=Homo sapiens GN=SFPQ PE=1 SV=2 - [SFPQ_HUMAN]	3.25161	3.25	1	1	1	1	9716162	707	76.1016	9.43701
Q9NSK0	Kinesin light chain 4 OS=Homo sapiens GN=KLC4 PE=1 SV=3 - [KLC4_HUMAN]	3.24283	4.68	1	1	1	1	4.2967e+06	619	68.5976	6.17627
Q14254	Flotillin-2 OS=Homo sapiens GN=FLOT2 PE=1 SV=2 - [FLOT2_HUMAN]	3.213	3.27	1	1	1	1	8142116	428	47.0347	5.24951
Q9Y5L0	Transportin-3 OS=Homo sapiens GN=TNPO3 PE=1 SV=3 - [TNPO3_HUMAN]	3.19357	2.71	1	1	1	1	4.17028e+06	923	104.136	5.56689
Q07075	Glutamyl aminopeptidase OS=Homo sapiens GN=ENPEP PE=1 SV=3 - [AMPE_HUMAN]	3.19185	2.4	1	1	1	1	2.83802e+06	957	109.176	5.46533
Q92905	COP9 signalosome complex subunit 5 OS=Homo sapiens GN=COPS5 PE=1 SV=4 - [CSN5_HUMAN]	3.18503	5.69	1	1	1	1	1.38453e+07	334	37.5547	6.53662
Q9GZS3	WD repeat-containing protein 61 OS=Homo sapiens GN=WDR61 PE=1 SV=1 - [WDR61_HUMAN]	3.18453	6.56	1	1	1	1	1.55473e+06	305	33.5598	5.46533
P53992	Protein transport protein Sec24C OS=Homo sapiens GN=SEC24C PE=1 SV=3 - [SC24C_HUMAN]	3.16569	1.65	1	1	1	1	5.05973e+06	1094	118.249	7.06396
Q8TAT6	Nuclear protein localization protein 4 homolog OS=Homo sapiens GN=NPLOC4 PE=1 SV=3 - [NPL4_HUMAN]	3.15622	2.3	1	1	1	1	6.98656e+06	608	68.0769	6.37939
Q15041	ADP-ribosylation factor-like protein 6-interacting protein 1 OS=Homo sapiens GN=ARL6IP1 PE=1 SV=2 - [AR6P1_HUMAN]	3.1485	13.79	1	1	1	1	2.94987e+06	203	23.3474	9.31982
P00488	Coagulation factor XIII A chain OS=Homo sapiens GN=F13A1 PE=1 SV=4 - [F13A_HUMAN]	3.14695	1.78	1	1	1	1	9.90284e+06	732	83.2146	6.0874
Q14699	Raftlin OS=Homo sapiens GN=RFTN1 PE=1 SV=4 - [RFTN1_HUMAN]	3.14473	5.02	1	1	1	1		578	63.1065	5.66846
Q8N0U8	Vitamin K epoxide reductase complex subunit 1-like protein 1 OS=Homo sapiens GN=VKORC1L1 PE=1 SV=2 - [VKORL_HUMAN]	3.14432	6.25	1	1	1	1	8.94777e+06	176	19.8227	9.12939
P46783	40S ribosomal protein S10 OS=Homo sapiens GN=RPS10 PE=1 SV=1 - [RS10_HUMAN]	3.1244	5.45	1	1	1	1	8.40055e+06	165	18.8859	10.1548
Q9P0V9	Septin-10 OS=Homo sapiens GN=SEPT10 PE=1 SV=2 - [SEP10_HUMAN]	3.11272	5.29	1	1	1	1	5.24412e+06	454	52.5596	6.80029
P62854	40S ribosomal protein S26 OS=Homo sapiens GN=RPS26 PE=1 SV=3 - [RS26_HUMAN]	3.09562	13.04	1	1	1	1	43488343	115	13.0071	11.0044
P27658	Collagen alpha-1(VIII) chain OS=Homo sapiens GN=COL8A1 PE=1 SV=2 - [CO8A1_HUMAN]	3.09191	1.34	1	1	1	1	1.9399e+07	744	73.3171	9.61279
Q14152	Eukaryotic translation initiation factor 3 subunit A OS=Homo sapiens GN=EIF3A PE=1 SV=1 - [EIF3A_HUMAN]	3.08319	1.01	1	1	1	1	2.88602e+06	1382	166.468	6.78564
Q13151	Heterogeneous nuclear ribonucleoprotein A0 OS=Homo sapiens GN=HNRNPA0 PE=1 SV=1 - [ROA0_HUMAN]	3.07971	5.25	1	1	1	1	1.42361e+07	305	30.8218	9.29053
Q06033	Inter-alpha-trypsin inhibitor heavy chain H3 OS=Homo sapiens GN=ITIH3 PE=1 SV=2 - [ITIH3_HUMAN]	3.07663	1.35	1	1	1	1	5.48418e+07	890	99.7865	5.74463
P05543	Thyroxine-binding globulin OS=Homo sapiens GN=SERPINA7 PE=1 SV=2 - [THBG_HUMAN]	3.0637	2.41	1	1	1	1	1.19351e+07	415	46.2946	6.30322
Q15293	Reticulocalbin-1 OS=Homo sapiens GN=RCN1 PE=1 SV=1 - [RCN1_HUMAN]	3.06298	4.53	1	1	1	1	1.13813e+07	331	38.8662	4.99561
Q9Y5Y2	Cytosolic Fe-S cluster assembly factor NUBP2 OS=Homo sapiens GN=NUBP2 PE=1 SV=1 - [NUBP2_HUMAN]	3.05993	9.59	1	1	1	1	6.64585e+06	271	28.8068	5.8335
Q02153	Guanylate cyclase soluble subunit beta-1 OS=Homo sapiens GN=GUCY1B3 PE=1 SV=1 - [GCYB1_HUMAN]	3.0552	1.94	1	1	1	1	6.87575e+06	619	70.4696	5.35107
Q86X83	COMM domain-containing protein 2 OS=Homo sapiens GN=COMMD2 PE=1 SV=2 - [COMD2_HUMAN]	3.04457	12.06	1	1	1	1	3.78294e+06	199	22.7311	6.72705
Q9Y3U8	60S ribosomal protein L36 OS=Homo sapiens GN=RPL36 PE=1 SV=3 - [RL36_HUMAN]	3.04058	10.48	1	1	1	1	2.92232e+07	105	12.2459	11.5903
P42677	40S ribosomal protein S27 OS=Homo sapiens GN=RPS27 PE=1 SV=3 - [RS27_HUMAN]	3.02177	15.48	2	1	1	1	5.00551e+07	84	9.45484	9.45166
O00471	Exocyst complex component 5 OS=Homo sapiens GN=EXOC5 PE=1 SV=1 - [EXOC5_HUMAN]	3.0158	3.11	1	1	1	1	2.74896e+06	708	81.8008	6.7124
O75569	Interferon-inducible double-stranded RNA-dependent protein kinase activator A OS=Homo sapiens GN=PRKRA PE=1 SV=1 - [PRKRA_HUMAN]	3.00868	6.07	1	1	1	1	8.47442e+06	313	34.3825	8.41162
P12931	Proto-oncogene tyrosine-protein kinase Src OS=Homo sapiens GN=SRC PE=1 SV=3 - [SRC_HUMAN]	2.98786	3.73	1	1	1	1	2.2103e+06	536	59.797	7.41553
Q53GQ0	Very-long-chain 3-oxoacyl-CoA reductase OS=Homo sapiens GN=HSD17B12 PE=1 SV=2 - [DHB12_HUMAN]	2.9873	4.81	1	1	1	1	1.05433e+07	312	34.3022	9.31982
O60502	Protein O-GlcNAcase OS=Homo sapiens GN=MGEA5 PE=1 SV=2 - [OGA_HUMAN]	2.98457	4.26	1	1	1	1	6.66069e+06	916	102.849	4.90674
P21397	Amine oxidase [flavin-containing] A OS=Homo sapiens GN=MAOA PE=1 SV=1 - [AOFA_HUMAN]	2.95473	3.8	1	1	1	1	23759032	527	59.6435	7.85498
P02461	Collagen alpha-1(III) chain OS=Homo sapiens GN=COL3A1 PE=1 SV=4 - [CO3A1_HUMAN]	2.95206	0.75	1	1	1	1	350408	1466	138.479	6.60986
P00395	Cytochrome c oxidase subunit 1 OS=Homo sapiens GN=MT-CO1 PE=1 SV=1 - [COX1_HUMAN]	2.88907	6.04	1	1	1	1	2.33358e+07	513	57.003	6.69775
P61803	Dolichyl-diphosphooligosaccharide--protein glycosyltransferase subunit DAD1 OS=Homo sapiens GN=DAD1 PE=1 SV=3 - [DAD1_HUMAN]	2.87884	10.62	1	1	1	1	4.09492e+07	113	12.4886	7.07861
Q00005	Serine/threonine-protein phosphatase 2A 55 kDa regulatory subunit B beta isoform OS=Homo sapiens GN=PPP2R2B PE=1 SV=1 - [2ABB_HUMAN]	2.87031	3.16	3	1	1	1	2.603e+06	443	51.6776	6.44287
Q5VT25	Serine/threonine-protein kinase MRCK alpha OS=Homo sapiens GN=CDC42BPA PE=1 SV=1 - [MRCKA_HUMAN]	2.86597	0.75	1	1	1	1	3.19611e+06	1732	197.182	6.58057
Q8IXI1	Mitochondrial Rho GTPase 2 OS=Homo sapiens GN=RHOT2 PE=1 SV=2 - [MIRO2_HUMAN]	2.84877	4.37	1	1	1	1	871639	618	68.0747	5.85889
P62910	60S ribosomal protein L32 OS=Homo sapiens GN=RPL32 PE=1 SV=2 - [RL32_HUMAN]	2.83428	10.37	1	1	1	1	3.14007e+07	135	15.8498	11.3267
Q5VU43	Myomegalin OS=Homo sapiens GN=PDE4DIP PE=1 SV=1 - [MYOME_HUMAN]	2.82545	1.02	1	1	1	1	9.24303e+07	2346	264.918	5.43994
A0AVT1	Ubiquitin-like modifier-activating enzyme 6 OS=Homo sapiens GN=UBA6 PE=1 SV=1 - [UBA6_HUMAN]	2.82128	1.24	1	1	1	1	2.72614e+06	1052	117.895	6.13818
Q9UBT2	SUMO-activating enzyme subunit 2 OS=Homo sapiens GN=UBA2 PE=1 SV=2 - [SAE2_HUMAN]	2.81338	3.75	1	1	1	1	1.06056e+07	640	71.1792	5.2876
Q9BXJ9	N-alpha-acetyltransferase 15, NatA auxiliary subunit OS=Homo sapiens GN=NAA15 PE=1 SV=1 - [NAA15_HUMAN]	2.74878	2.42	1	1	1	1	4.86718e+06	866	101.208	7.41553
P27635	60S ribosomal protein L10 OS=Homo sapiens GN=RPL10 PE=1 SV=4 - [RL10_HUMAN]	2.74323	6.07	1	1	1	1	43018222	214	24.5879	10.0815
Q9UK55	Protein Z-dependent protease inhibitor OS=Homo sapiens GN=SERPINA10 PE=1 SV=1 - [ZPI_HUMAN]	2.73067	2.25	1	1	1	1	1.00151e+07	444	50.6742	8.26514
P11277	Spectrin beta chain, erythrocytic OS=Homo sapiens GN=SPTB PE=1 SV=5 - [SPTB1_HUMAN]	2.72965	0.51	1	1	1	1	1.07374e+06	2137	246.316	5.2749
P04075	Fructose-bisphosphate aldolase A OS=Homo sapiens GN=ALDOA PE=1 SV=2 - [ALDOA_HUMAN]	2.72345	4.95	1	1	1	1	3.38668e+07	364	39.3953	8.08936
Q9BZG1	Ras-related protein Rab-34 OS=Homo sapiens GN=RAB34 PE=1 SV=1 - [RAB34_HUMAN]	2.70574	5.79	1	1	1	1	7.85705e+06	259	29.0259	7.88428
Q8WUP2	Filamin-binding LIM protein 1 OS=Homo sapiens GN=FBLIM1 PE=1 SV=2 - [FBLI1_HUMAN]	2.6897	4.02	1	1	1	1	2.80763e+07	373	40.6427	6.02393
Q13464	Rho-associated protein kinase 1 OS=Homo sapiens GN=ROCK1 PE=1 SV=1 - [ROCK1_HUMAN]	2.6864	1.85	1	1	1	1	1.83239e+06	1354	158.076	5.89697
Q9UNP9	Peptidyl-prolyl cis-trans isomerase E OS=Homo sapiens GN=PPIE PE=1 SV=1 - [PPIE_HUMAN]	2.67498	2.99	1	1	1	1	44300476	301	33.4096	5.60498
Q9H2S6	Tenomodulin OS=Homo sapiens GN=TNMD PE=1 SV=1 - [TNMD_HUMAN]	2.66159	3.47	1	1	1	1	3.5721e+07	317	37.1062	5.18604
Q4ZHG4	Fibronectin type III domain-containing protein 1 OS=Homo sapiens GN=FNDC1 PE=2 SV=4 - [FNDC1_HUMAN]	2.65306	1.53	1	1	1	1	6.98252e+06	1894	205.433	9.31982
P45985	Dual specificity mitogen-activated protein kinase kinase 4 OS=Homo sapiens GN=MAP2K4 PE=1 SV=1 - [MP2K4_HUMAN]	2.65044	4.26	1	1	1	1	991959	399	44.2594	8.07471
O00743	Serine/threonine-protein phosphatase 6 catalytic subunit OS=Homo sapiens GN=PPP6C PE=1 SV=1 - [PPP6_HUMAN]	2.64176	8.85	1	1	1	1	1.14969e+06	305	35.1215	5.69385
Q12769	Nuclear pore complex protein Nup160 OS=Homo sapiens GN=NUP160 PE=1 SV=3 - [NU160_HUMAN]	2.63446	1.25	1	1	1	1	1.28248e+06	1436	162.017	5.50342
Q15056	Eukaryotic translation initiation factor 4H OS=Homo sapiens GN=EIF4H PE=1 SV=5 - [IF4H_HUMAN]	2.61708	11.69	1	1	1	1	1.57069e+07	248	27.3684	7.2251
P00568	Adenylate kinase isoenzyme 1 OS=Homo sapiens GN=AK1 PE=1 SV=3 - [KAD1_HUMAN]	2.60139	7.22	1	1	1	1	5.84492e+06	194	21.6213	8.63135
P20340	Ras-related protein Rab-6A OS=Homo sapiens GN=RAB6A PE=1 SV=3 - [RAB6A_HUMAN]	2.59975	5.77	2	1	1	1	1.43162e+07	208	23.5779	5.5415
P49589	Cysteine--tRNA ligase, cytoplasmic OS=Homo sapiens GN=CARS PE=1 SV=3 - [SYCC_HUMAN]	2.5978	3.07	1	1	1	1	1.80348e+06	748	85.4192	6.75635
P55884	Eukaryotic translation initiation factor 3 subunit B OS=Homo sapiens GN=EIF3B PE=1 SV=3 - [EIF3B_HUMAN]	2.58826	3.44	1	1	1	1	5.23056e+06	814	92.4238	4.99561
Q10713	Mitochondrial-processing peptidase subunit alpha OS=Homo sapiens GN=PMPCA PE=1 SV=2 - [MPPA_HUMAN]	2.57598	3.24	1	1	1	1	1.46353e+06	525	58.2156	6.91748
P11166	Solute carrier family 2, facilitated glucose transporter member 1 OS=Homo sapiens GN=SLC2A1 PE=1 SV=2 - [GTR1_HUMAN]	2.56398	1.63	1	1	1	1	1.10729e+07	492	54.0485	8.71924
Q15435	Protein phosphatase 1 regulatory subunit 7 OS=Homo sapiens GN=PPP1R7 PE=1 SV=1 - [PP1R7_HUMAN]	2.53619	5	1	1	1	1	4.14153e+06	360	41.5385	4.90674
P40123	Adenylyl cyclase-associated protein 2 OS=Homo sapiens GN=CAP2 PE=1 SV=1 - [CAP2_HUMAN]	2.51441	4.4	1	1	1	1		477	52.7908	6.3667
O76024	Wolframin OS=Homo sapiens GN=WFS1 PE=1 SV=2 - [WFS1_HUMAN]	2.51055	2.7	1	1	1	2	3.36178e+06	890	100.227	8.04541
P62333	26S proteasome regulatory subunit 10B OS=Homo sapiens GN=PSMC6 PE=1 SV=1 - [PRS10_HUMAN]	2.49946	3.86	1	1	1	1	1.40541e+07	389	44.1451	7.48877
P09622	Dihydrolipoyl dehydrogenase, mitochondrial OS=Homo sapiens GN=DLD PE=1 SV=2 - [DLDH_HUMAN]	2.47205	3.73	1	1	1	1	2.43762e+07	509	54.143	7.85498
P00846	ATP synthase subunit a OS=Homo sapiens GN=MT-ATP6 PE=1 SV=1 - [ATP6_HUMAN]	2.46024	4.42	1	1	1	1	2.70493e+07	226	24.8009	10.0962
O60831	PRA1 family protein 2 OS=Homo sapiens GN=PRAF2 PE=1 SV=1 - [PRAF2_HUMAN]	2.4335	10.11	1	1	1	1	8.81627e+06	178	19.2455	9.18799
P62314	Small nuclear ribonucleoprotein Sm D1 OS=Homo sapiens GN=SNRPD1 PE=1 SV=1 - [SMD1_HUMAN]	2.43259	16.81	1	1	1	1	2.96666e+06	119	13.2734	11.561
Q5JTN6	WD repeat-containing protein 38 OS=Homo sapiens GN=WDR38 PE=2 SV=1 - [WDR38_HUMAN]	2.40903	11.46	1	1	1	1	9.45847e+06	314	34.2901	8.54346
Q5VWQ8	Disabled homolog 2-interacting protein OS=Homo sapiens GN=DAB2IP PE=1 SV=2 - [DAB2P_HUMAN]	2.40135	1.93	1	1	1	1	2.08546e+06	1189	131.543	8.71924
Q86T65	Disheveled-associated activator of morphogenesis 2 OS=Homo sapiens GN=DAAM2 PE=1 SV=3 - [DAAM2_HUMAN]	2.3776	2.53	1	1	1	1	3.16743e+06	1068	123.42	6.80029
Q6NUK1	Calcium-binding mitochondrial carrier protein SCaMC-1 OS=Homo sapiens GN=SLC25A24 PE=1 SV=2 - [SCMC1_HUMAN]	2.35508	3.35	1	1	1	1		477	53.3203	6.32861
Q02543	60S ribosomal protein L18a OS=Homo sapiens GN=RPL18A PE=1 SV=2 - [RL18A_HUMAN]	2.32681	3.98	1	1	1	1	2.19663e+07	176	20.7489	10.7114
P19174	1-phosphatidylinositol 4,5-bisphosphate phosphodiesterase gamma-1 OS=Homo sapiens GN=PLCG1 PE=1 SV=1 - [PLCG1_HUMAN]	2.32555	1.71	1	1	1	1	2.85252e+06	1290	148.438	6.04932
P62266	40S ribosomal protein S23 OS=Homo sapiens GN=RPS23 PE=1 SV=3 - [RS23_HUMAN]	2.27412	7.69	1	1	1	1	3.20498e+07	143	15.7977	10.4917
Q96HD1	Cysteine-rich with EGF-like domain protein 1 OS=Homo sapiens GN=CRELD1 PE=1 SV=3 - [CREL1_HUMAN]	2.25781	3.81	1	1	1	1	2.242e+06	420	45.4088	4.86865
Q14318	Peptidyl-prolyl cis-trans isomerase FKBP8 OS=Homo sapiens GN=FKBP8 PE=1 SV=2 - [FKBP8_HUMAN]	2.24849	7.04	1	1	1	1	2.56858e+06	412	44.5337	4.84326
P01031	Complement C5 OS=Homo sapiens GN=C5 PE=1 SV=4 - [CO5_HUMAN]	2.23594	1.61	1	1	1	1		1676	188.186	6.52197
Q86WB0	Nuclear-interacting partner of ALK OS=Homo sapiens GN=ZC3HC1 PE=1 SV=1 - [NIPA_HUMAN]	2.23017	3.78	1	1	1	1	776371	502	55.2261	5.61768
P07225	Vitamin K-dependent protein S OS=Homo sapiens GN=PROS1 PE=1 SV=1 - [PROS_HUMAN]	2.21088	1.18	1	1	1	1	2.33364e+07	676	75.0739	5.66846
P48739	Phosphatidylinositol transfer protein beta isoform OS=Homo sapiens GN=PITPNB PE=1 SV=2 - [PIPNB_HUMAN]	2.1974	8.49	1	1	1	1	4.40852e+06	271	31.5199	6.87354
Q5EBL4	RILP-like protein 1 OS=Homo sapiens GN=RILPL1 PE=1 SV=1 - [RIPL1_HUMAN]	2.18056	5.71	1	1	1	1	1.29711e+06	403	47.079	5.21143
P62899	60S ribosomal protein L31 OS=Homo sapiens GN=RPL31 PE=1 SV=1 - [RL31_HUMAN]	2.17177	11.2	1	1	1	1	4.57482e+07	125	14.4539	10.5356
P40616	ADP-ribosylation factor-like protein 1 OS=Homo sapiens GN=ARL1 PE=1 SV=1 - [ARL1_HUMAN]	2.16358	8.84	1	1	1	1	2.92527e+06	181	20.4044	5.71924
Q9P0M6	Core histone macro-H2A.2 OS=Homo sapiens GN=H2AFY2 PE=1 SV=3 - [H2AW_HUMAN]	2.14095	7.8	1	1	1	1		372	40.0334	9.68604
Q9BVC6	Transmembrane protein 109 OS=Homo sapiens GN=TMEM109 PE=1 SV=1 - [TM109_HUMAN]	2.12368	4.94	1	1	1	1	3.37481e+07	243	26.1936	10.4771
O43242	26S proteasome non-ATPase regulatory subunit 3 OS=Homo sapiens GN=PSMD3 PE=1 SV=2 - [PSMD3_HUMAN]	2.09867	2.43	1	1	1	1	8.21179e+06	534	60.9395	8.44092
P62906	60S ribosomal protein L10a OS=Homo sapiens GN=RPL10A PE=1 SV=2 - [RL10A_HUMAN]	2.09374	5.99	1	1	1	1	2.42602e+07	217	24.8155	9.93506
P55209	Nucleosome assembly protein 1-like 1 OS=Homo sapiens GN=NAP1L1 PE=1 SV=1 - [NP1L1_HUMAN]	2.0689	2.81	1	1	1	1	3.90956e+06	391	45.3459	4.4624
P55735	Protein SEC13 homolog OS=Homo sapiens GN=SEC13 PE=1 SV=3 - [SEC13_HUMAN]	2.06786	5.28	1	1	1	1	7.35971e+06	322	35.5181	5.47803
O76094	Signal recognition particle subunit SRP72 OS=Homo sapiens GN=SRP72 PE=1 SV=3 - [SRP72_HUMAN]	2.0331	2.83	1	1	1	1	1979734	671	74.56	9.26123
P08240	Signal recognition particle receptor subunit alpha OS=Homo sapiens GN=SRPRA PE=1 SV=2 - [SRPRA_HUMAN]	2.01676	4.39	1	1	1	1	858552	638	69.7672	8.95361
Q99698	Lysosomal-trafficking regulator OS=Homo sapiens GN=LYST PE=1 SV=3 - [LYST_HUMAN]	2.00288	0.55	1	1	1	1		3801	428.866	6.60986
Q7Z2K8	G protein-regulated inducer of neurite outgrowth 1 OS=Homo sapiens GN=GPRIN1 PE=1 SV=2 - [GRIN1_HUMAN]	1.93995	1.59	1	1	1	1	1.96598e+07	1008	102.336	8.06006
Q9BXJ0	Complement C1q tumor necrosis factor-related protein 5 OS=Homo sapiens GN=C1QTNF5 PE=1 SV=1 - [C1QT5_HUMAN]	1.91467	5.35	1	1	1	1		243	25.2826	6.53662
P09493	Tropomyosin alpha-1 chain OS=Homo sapiens GN=TPM1 PE=1 SV=2 - [TPM1_HUMAN]	1.91403	3.52	1	1	1	1	7.99361e+06	284	32.6887	4.7417
P67936	Tropomyosin alpha-4 chain OS=Homo sapiens GN=TPM4 PE=1 SV=3 - [TPM4_HUMAN]	1.88048	4.03	2	1	1	1	2.78476e+07	248	28.5045	4.69092
Q86UP2	Kinectin OS=Homo sapiens GN=KTN1 PE=1 SV=1 - [KTN1_HUMAN]	1.8315	0.66	1	1	1	1	5.49617e+06	1357	156.179	5.64307
Q15691	Microtubule-associated protein RP/EB family member 1 OS=Homo sapiens GN=MAPRE1 PE=1 SV=3 - [MARE1_HUMAN]	1.79543	4.48	1	1	1	1	1.7627e+07	268	29.9802	5.13525
P00742	Coagulation factor X OS=Homo sapiens GN=F10 PE=1 SV=2 - [FA10_HUMAN]	1.772	2.25	1	1	1	1	8194779	488	54.6965	5.93506
Q14624	Inter-alpha-trypsin inhibitor heavy chain H4 OS=Homo sapiens GN=ITIH4 PE=1 SV=4 - [ITIH4_HUMAN]	1.76732	1.18	1	1	1	2	1.50067e+08	930	103.293	6.97607
P83731	60S ribosomal protein L24 OS=Homo sapiens GN=RPL24 PE=1 SV=1 - [RL24_HUMAN]	1.72309	5.73	1	1	1	1	40226242	157	17.7679	11.2534
P10643	Complement component C7 OS=Homo sapiens GN=C7 PE=1 SV=2 - [CO7_HUMAN]	1.66762	1.07	1	1	1	1	2.36068e+07	843	93.4573	6.48096
Q02978	Mitochondrial 2-oxoglutarate/malate carrier protein OS=Homo sapiens GN=SLC25A11 PE=1 SV=3 - [M2OM_HUMAN]	1.6057	5.1	1	1	1	1	2.17821e+07	314	34.0399	9.90576
P01023	Alpha-2-macroglobulin OS=Homo sapiens GN=A2M PE=1 SV=3 - [A2MG_HUMAN]	0	0.88	2	1	1	1	1.95761e+07	1474	163.188	6.45557
Q8N139	ATP-binding cassette sub-family A member 6 OS=Homo sapiens GN=ABCA6 PE=1 SV=2 - [ABCA6_HUMAN]	0	1.55	1	1	1	1		1617	184.167	7.35693
P33121	Long-chain-fatty-acid--CoA ligase 1 OS=Homo sapiens GN=ACSL1 PE=1 SV=1 - [ACSL1_HUMAN]	0	3.72	1	1	1	1	2.33641e+06	698	77.8929	7.15186
Q13023	A-kinase anchor protein 6 OS=Homo sapiens GN=AKAP6 PE=1 SV=3 - [AKAP6_HUMAN]	0	1.85	1	1	1	1		2319	256.56	5.0083
Q96L96	Alpha-protein kinase 3 OS=Homo sapiens GN=ALPK3 PE=1 SV=2 - [ALPK3_HUMAN]	0	1.42	1	1	1	1	8.08554e+06	1907	201.148	7.57666
P07741	Adenine phosphoribosyltransferase OS=Homo sapiens GN=APRT PE=1 SV=2 - [APT_HUMAN]	0	7.22	1	1	1	1	7.24135e+06	180	19.5954	6.02393
Q9Y2G3	Probable phospholipid-transporting ATPase IF OS=Homo sapiens GN=ATP11B PE=1 SV=2 - [AT11B_HUMAN]	0	1.78	1	1	1	1	5.56955e+07	1177	134.104	6.96143
Q8WXF7	Atlastin-1 OS=Homo sapiens GN=ATL1 PE=1 SV=1 - [ATLA1_HUMAN]	0	2.69	2	1	1	1	815225	558	63.5033	6.17627
O75947	ATP synthase subunit d, mitochondrial OS=Homo sapiens GN=ATP5H PE=1 SV=3 - [ATP5H_HUMAN]	0	8.7	1	1	1	1	750273	161	18.4795	5.30029
P50895	Basal cell adhesion molecule OS=Homo sapiens GN=BCAM PE=1 SV=2 - [BCAM_HUMAN]	0	3.82	1	1	1	1	14251571	628	67.3626	5.80811
O15155	BET1 homolog OS=Homo sapiens GN=BET1 PE=1 SV=1 - [BET1_HUMAN]	0	26.27	1	1	1	1	5.56379e+07	118	13.2808	9.05615
Q9NW68	BSD domain-containing protein 1 OS=Homo sapiens GN=BSDC1 PE=1 SV=1 - [BSDC1_HUMAN]	0	5.58	1	1	1	1		430	47.1339	4.48779
P56202	Cathepsin W OS=Homo sapiens GN=CTSW PE=1 SV=2 - [CATW_HUMAN]	0	5.05	1	1	1	4		376	42.0931	7.41553
Q9Y3M2	Protein chibby homolog 1 OS=Homo sapiens GN=CBY1 PE=1 SV=1 - [CBY1_HUMAN]	0	20.63	1	1	1	1	1.27284e+07	126	14.4615	9.12939
Q96JN2	Coiled-coil domain-containing protein 136 OS=Homo sapiens GN=CCDC136 PE=1 SV=3 - [CC136_HUMAN]	0	2.77	1	1	1	1		1154	133.961	4.65283
P20248	Cyclin-A2 OS=Homo sapiens GN=CCNA2 PE=1 SV=2 - [CCNA2_HUMAN]	0	4.86	1	1	1	1	5.00436e+06	432	48.5201	6.53662
P11802	Cyclin-dependent kinase 4 OS=Homo sapiens GN=CDK4 PE=1 SV=2 - [CDK4_HUMAN]	0	9.9	1	1	1	1	2.35109e+06	303	33.7084	7.00537
Q9H799	Protein JBTS17 OS=Homo sapiens GN=C5orf42 PE=1 SV=4 - [CE042_HUMAN]	0	0.47	1	1	1	1	815225	3197	361.517	6.99072
Q8TD26	Chromodomain-helicase-DNA-binding protein 6 OS=Homo sapiens GN=CHD6 PE=1 SV=4 - [CHD6_HUMAN]	0	0.92	1	1	1	1		2715	305.22	6.26514
Q9Y4C5	Carbohydrate sulfotransferase 2 OS=Homo sapiens GN=CHST2 PE=1 SV=2 - [CHST2_HUMAN]	0	5.47	1	1	1	2	3.97439e+06	530	57.8204	9.979
O60494	Cubilin OS=Homo sapiens GN=CUBN PE=1 SV=5 - [CUBN_HUMAN]	0	0.5	1	1	1	1	2.10837e+08	3623	398.48	5.35107
Q92506	Estradiol 17-beta-dehydrogenase 8 OS=Homo sapiens GN=HSD17B8 PE=1 SV=2 - [DHB8_HUMAN]	0	16.86	1	1	1	2		261	26.9568	6.53662
P31689	DnaJ homolog subfamily A member 1 OS=Homo sapiens GN=DNAJA1 PE=1 SV=2 - [DNJA1_HUMAN]	0	6.05	1	1	1	1	445773	397	44.8395	7.07861
Q8IY85	EF-hand calcium-binding domain-containing protein 13 OS=Homo sapiens GN=EFCAB13 PE=2 SV=2 - [EFC13_HUMAN]	0	2.26	1	1	1	1	1.22783e+07	973	110.06	6.56592
P00533	Epidermal growth factor receptor OS=Homo sapiens GN=EGFR PE=1 SV=2 - [EGFR_HUMAN]	0	1.57	1	1	1	1	2.86881e+06	1210	134.19	6.68311
Q9BSJ8	Extended synaptotagmin-1 OS=Homo sapiens GN=ESYT1 PE=1 SV=1 - [ESYT1_HUMAN]	0	2.08	1	1	1	1	2.90299e+06	1104	122.78	5.8335
Q9UNN5	FAS-associated factor 1 OS=Homo sapiens GN=FAF1 PE=1 SV=2 - [FAF1_HUMAN]	0	6.62	1	1	1	1	2.64257e+07	650	73.9076	4.88135
Q6PIW4	Fidgetin-like protein 1 OS=Homo sapiens GN=FIGNL1 PE=1 SV=2 - [FIGL1_HUMAN]	0	4.15	1	1	1	3	64435.6	674	74.0304	7.85498
P36888	Receptor-type tyrosine-protein kinase FLT3 OS=Homo sapiens GN=FLT3 PE=1 SV=2 - [FLT3_HUMAN]	0	3.22	1	1	1	1	109656429	993	112.83	5.68115
Q5TBA9	Protein furry homolog OS=Homo sapiens GN=FRY PE=1 SV=1 - [FRY_HUMAN]	0	0.96	1	1	1	1	1.94675e+06	3013	338.659	5.98584
O75293	Growth arrest and DNA damage-inducible protein GADD45 beta OS=Homo sapiens GN=GADD45B PE=1 SV=1 - [GA45B_HUMAN]	0	20	1	1	1	1	2.54739e+07	160	17.8067	4.43701
O75899	Gamma-aminobutyric acid type B receptor subunit 2 OS=Homo sapiens GN=GABBR2 PE=1 SV=1 - [GABR2_HUMAN]	0	4.57	1	1	1	1		941	105.754	8.66064
P51570	Galactokinase OS=Homo sapiens GN=GALK1 PE=1 SV=1 - [GALK1_HUMAN]	0	3.32	1	1	1	1	1.08064e+07	392	42.2456	6.45557
Q9UJY5	ADP-ribosylation factor-binding protein GGA1 OS=Homo sapiens GN=GGA1 PE=1 SV=1 - [GGA1_HUMAN]	0	4.54	1	1	1	1		639	70.34	5.2876
Q14410	Glycerol kinase 2 OS=Homo sapiens GN=GK2 PE=2 SV=2 - [GLPK2_HUMAN]	0	7.23	1	1	1	1		553	60.5547	5.77002
Q3T906	N-acetylglucosamine-1-phosphotransferase subunits alpha/beta OS=Homo sapiens GN=GNPTAB PE=1 SV=1 - [GNPTA_HUMAN]	0	1.75	1	1	1	5		1256	143.531	7.1665
Q14789	Golgin subfamily B member 1 OS=Homo sapiens GN=GOLGB1 PE=1 SV=2 - [GOGB1_HUMAN]	0	0.4	1	1	1	1	8.6788e+08	3259	375.79	4.99561
Q9H4A6	Golgi phosphoprotein 3 OS=Homo sapiens GN=GOLPH3 PE=1 SV=1 - [GOLP3_HUMAN]	0	8.05	1	1	1	1	2.45395e+06	298	33.7895	6.44287
Q5T601	Adhesion G-protein coupled receptor F1 OS=Homo sapiens GN=ADGRF1 PE=1 SV=2 - [AGRF1_HUMAN]	0	4.73	1	1	1	2	30288041	910	101.3	8.6167
P49685	G-protein coupled receptor 15 OS=Homo sapiens GN=GPR15 PE=2 SV=1 - [GPR15_HUMAN]	0	11.39	1	1	1	1		360	40.7603	8.71924
Q9NQS5	G-protein coupled receptor 84 OS=Homo sapiens GN=GPR84 PE=2 SV=1 - [GPR84_HUMAN]	0	6.57	1	1	1	1	1.11477e+08	396	43.677	9.53955
Q9HBG6	Intraflagellar transport protein 122 homolog OS=Homo sapiens GN=IFT122 PE=1 SV=2 - [IF122_HUMAN]	0	2.01	1	1	1	2		1241	141.735	6.49365
P41091	Eukaryotic translation initiation factor 2 subunit 3 OS=Homo sapiens GN=EIF2S3 PE=1 SV=3 - [IF2G_HUMAN]	0	5.93	2	1	1	1	4.27889e+06	472	51.0772	8.39697
O14920	Inhibitor of nuclear factor kappa-B kinase subunit beta OS=Homo sapiens GN=IKBKB PE=1 SV=1 - [IKKB_HUMAN]	0	3.17	1	1	1	1		756	86.5089	5.78271
Q9H2S9	Zinc finger protein Eos OS=Homo sapiens GN=IKZF4 PE=1 SV=2 - [IKZF4_HUMAN]	0	3.76	1	1	1	1		585	64.0653	6.85889
Q14653	Interferon regulatory factor 3 OS=Homo sapiens GN=IRF3 PE=1 SV=1 - [IRF3_HUMAN]	0	6.56	1	1	1	1		427	47.1896	5.33838
P06756	Integrin alpha-V OS=Homo sapiens GN=ITGAV PE=1 SV=2 - [ITAV_HUMAN]	0	1.34	1	1	1	1	322624	1048	115.964	5.68115
Q8IYS2	Uncharacterized protein KIAA2013 OS=Homo sapiens GN=KIAA2013 PE=1 SV=1 - [K2013_HUMAN]	0	4.89	1	1	1	1	1.06037e+06	634	69.1135	8.19189
P56696	Potassium voltage-gated channel subfamily KQT member 4 OS=Homo sapiens GN=KCNQ4 PE=1 SV=2 - [KCNQ4_HUMAN]	0	4.32	1	1	1	1		695	77.052	9.53955
Q9BY66	Lysine-specific demethylase 5D OS=Homo sapiens GN=KDM5D PE=1 SV=2 - [KDM5D_HUMAN]	0	2.27	1	1	1	1		1539	173.962	5.84619
Q9P2J3	Kelch-like protein 9 OS=Homo sapiens GN=KLHL9 PE=1 SV=2 - [KLHL9_HUMAN]	0	4.7	2	1	1	1	4.11619e+06	617	69.3832	6.354
Q6UY01	Leucine-rich repeat-containing protein 31 OS=Homo sapiens GN=LRRC31 PE=2 SV=1 - [LRC31_HUMAN]	0	1.99	1	1	1	1		552	61.4497	6.02393
P10253	Lysosomal alpha-glucosidase OS=Homo sapiens GN=GAA PE=1 SV=4 - [LYAG_HUMAN]	0	2.84	1	1	1	1	8.95497e+06	952	105.257	5.99854
Q56UN5	Mitogen-activated protein kinase kinase kinase 19 OS=Homo sapiens GN=MAP3K19 PE=2 SV=1 - [M3K19_HUMAN]	0	2.48	1	1	1	1	7129371	1328	150.442	7.04932
Q8IWC1	MAP7 domain-containing protein 3 OS=Homo sapiens GN=MAP7D3 PE=1 SV=2 - [MA7D3_HUMAN]	0	2.05	1	1	1	1	3.7875e+07	876	98.3682	9.31982
Q9HCI5	Melanoma-associated antigen E1 OS=Homo sapiens GN=MAGEE1 PE=1 SV=2 - [MAGE1_HUMAN]	0	3.66	1	1	1	1	26577.3	957	103.19	5.32568
P27448	MAP/microtubule affinity-regulating kinase 3 OS=Homo sapiens GN=MARK3 PE=1 SV=4 - [MARK3_HUMAN]	0	3.19	1	1	1	1	1.2404e+07	753	84.4361	9.56885
P36507	Dual specificity mitogen-activated protein kinase kinase 2 OS=Homo sapiens GN=MAP2K2 PE=1 SV=1 - [MP2K2_HUMAN]	0	6.5	1	1	1	1		400	44.3961	6.55127
Q13163	Dual specificity mitogen-activated protein kinase kinase 5 OS=Homo sapiens GN=MAP2K5 PE=1 SV=2 - [MP2K5_HUMAN]	0	2.9	1	1	1	3		448	50.0795	6.39209
O43795	Unconventional myosin-Ib OS=Homo sapiens GN=MYO1B PE=1 SV=3 - [MYO1B_HUMAN]	0	2.55	1	1	1	1		1136	131.902	9.37842
Q96P20	NACHT, LRR and PYD domains-containing protein 3 OS=Homo sapiens GN=NLRP3 PE=1 SV=3 - [NLRP3_HUMAN]	0	2.32	1	1	1	2	146141	1036	118.096	6.65381
Q9Y2A7	Nck-associated protein 1 OS=Homo sapiens GN=NCKAP1 PE=1 SV=1 - [NCKP1_HUMAN]	0	1.15	1	1	1	1	17673732	1128	128.707	6.62451
Q96NK8	Neurogenic differentiation factor 6 OS=Homo sapiens GN=NEUROD6 PE=2 SV=1 - [NDF6_HUMAN]	0	11.87	1	1	1	1		337	38.6803	8.51416
O95299	NADH dehydrogenase [ubiquinone] 1 alpha subcomplex subunit 10, mitochondrial OS=Homo sapiens GN=NDUFA10 PE=1 SV=1 - [NDUAA_HUMAN]	0	6.2	1	1	1	2	1.25811e+07	355	40.7249	8.48486
P26715	NKG2-A/NKG2-B type II integral membrane protein OS=Homo sapiens GN=KLRC1 PE=1 SV=2 - [NKG2A_HUMAN]	0	7.73	1	1	1	2		233	26.2973	8.23584
Q8WTW4	GATOR complex protein NPRL2 OS=Homo sapiens GN=NPRL2 PE=1 SV=2 - [NPRL2_HUMAN]	0	6.05	1	1	1	1		380	43.6304	6.52197
Q5SRE5	Nucleoporin NUP188 homolog OS=Homo sapiens GN=NUP188 PE=1 SV=1 - [NU188_HUMAN]	0	1.6	1	1	1	1		1749	195.917	6.72705
Q8NGH5	Olfactory receptor 56A1 OS=Homo sapiens GN=OR56A1 PE=2 SV=3 - [O56A1_HUMAN]	0	10.06	1	1	1	1		318	35.7993	8.71924
P11177	Pyruvate dehydrogenase E1 component subunit beta, mitochondrial OS=Homo sapiens GN=PDHB PE=1 SV=3 - [ODPB_HUMAN]	0	7.52	1	1	1	1		359	39.208	6.65381
Q8NH42	Olfactory receptor 4K13 OS=Homo sapiens GN=OR4K13 PE=3 SV=1 - [OR4KD_HUMAN]	0	10.86	1	1	1	1	8239547	304	34.2382	8.77783
Q8NGV6	Olfactory receptor 5H6 OS=Homo sapiens GN=OR5H6 PE=2 SV=2 - [OR5H6_HUMAN]	0	9.85	1	1	1	1		325	36.6882	7.06396
Q8NH87	Olfactory receptor 9G1 OS=Homo sapiens GN=OR9G1 PE=3 SV=1 - [OR9G1_HUMAN]	0	10.16	1	1	1	2	1.96075e+07	305	34.0484	7.86963
Q5R387	Putative inactive group IIC secretory phospholipase A2 OS=Homo sapiens GN=PLA2G2C PE=3 SV=3 - [PA2GC_HUMAN]	0	23.49	1	1	1	1		149	16.8331	8.52881
Q6ZVX9	Membrane progestin receptor epsilon OS=Homo sapiens GN=PAQR9 PE=1 SV=1 - [PAQR9_HUMAN]	0	6.37	1	1	1	1		377	42.6638	8.5874
Q86SQ0	Pleckstrin homology-like domain family B member 2 OS=Homo sapiens GN=PHLDB2 PE=1 SV=2 - [PHLB2_HUMAN]	0	1.68	1	1	1	1	537077	1253	142.07	7.43018
O14986	Phosphatidylinositol 4-phosphate 5-kinase type-1 beta OS=Homo sapiens GN=PIP5K1B PE=1 SV=2 - [PI51B_HUMAN]	0	3.89	3	1	1	1	5.28673e+07	540	60.9978	6.85889
Q9HB21	Pleckstrin homology domain-containing family A member 1 OS=Homo sapiens GN=PLEKHA1 PE=1 SV=2 - [PKHA1_HUMAN]	0	6.93	1	1	1	1	2.74606e+07	404	45.5249	8.55811
Q15111	Inactive phospholipase C-like protein 1 OS=Homo sapiens GN=PLCL1 PE=1 SV=3 - [PLCL1_HUMAN]	0	3.47	1	1	1	1		1095	122.649	5.61768
Q96AD5	Patatin-like phospholipase domain-containing protein 2 OS=Homo sapiens GN=PNPLA2 PE=1 SV=1 - [PLPL2_HUMAN]	0	4.96	1	1	1	1		504	55.2807	7.07861
P16298	Serine/threonine-protein phosphatase 2B catalytic subunit beta isoform OS=Homo sapiens GN=PPP3CB PE=1 SV=2 - [PP2BB_HUMAN]	0	12.4	2	2	2	2	6.11193e+06	524	58.9865	5.90967
P55036	26S proteasome non-ATPase regulatory subunit 4 OS=Homo sapiens GN=PSMD4 PE=1 SV=1 - [PSMD4_HUMAN]	0	6.63	1	1	1	1		377	40.7112	4.79248
Q96PK6	RNA-binding protein 14 OS=Homo sapiens GN=RBM14 PE=1 SV=2 - [RBM14_HUMAN]	0	4.93	1	1	1	1		669	69.4489	9.67139
Q93062	RNA-binding protein with multiple splicing OS=Homo sapiens GN=RBPMS PE=1 SV=1 - [RBPMS_HUMAN]	0	5.1	1	1	1	1	1.29581e+07	196	21.7882	8.07471
P54727	UV excision repair protein RAD23 homolog B OS=Homo sapiens GN=RAD23B PE=1 SV=1 - [RD23B_HUMAN]	0	7.58	1	1	1	2	5.13454e+06	409	43.1446	4.84326
Q9NQC3	Reticulon-4 OS=Homo sapiens GN=RTN4 PE=1 SV=2 - [RTN4_HUMAN]	0	1.34	1	1	1	1	2.62408e+06	1192	129.851	4.50049
Q96AG3	Solute carrier family 25 member 46 OS=Homo sapiens GN=SLC25A46 PE=1 SV=1 - [S2546_HUMAN]	0	6.46	1	1	1	1	1.51115e+06	418	46.1448	7.43018
Q9UMX9	Membrane-associated transporter protein OS=Homo sapiens GN=SLC45A2 PE=1 SV=2 - [S45A2_HUMAN]	0	4.91	1	1	1	1	2.3239e+07	530	58.2297	7.44482
Q9UL12	Sarcosine dehydrogenase, mitochondrial OS=Homo sapiens GN=SARDH PE=1 SV=1 - [SARDH_HUMAN]	0	2.51	1	1	1	1		918	100.973	7.25439
Q2M3G4	Protein Shroom1 OS=Homo sapiens GN=SHROOM1 PE=1 SV=1 - [SHRM1_HUMAN]	0	4.11	1	1	1	1	15164261	852	90.7301	6.15088
Q499Z3	Schlafen-like protein 1 OS=Homo sapiens GN=SLFNL1 PE=2 SV=2 - [SLNL1_HUMAN]	0	4.42	1	1	1	1		407	45.5741	5.89697
Q9P0W8	Spermatogenesis-associated protein 7 OS=Homo sapiens GN=SPATA7 PE=1 SV=3 - [SPAT7_HUMAN]	0	2.67	1	1	1	1	2.32869e+06	599	67.6767	6.29053
Q9NZQ3	NCK-interacting protein with SH3 domain OS=Homo sapiens GN=NCKIPSD PE=1 SV=1 - [SPN90_HUMAN]	0	2.49	1	1	1	1		722	78.9101	6.37939
Q6ZMT1	SH3 and cysteine-rich domain-containing protein 2 OS=Homo sapiens GN=STAC2 PE=1 SV=1 - [STAC2_HUMAN]	0	6.81	1	1	1	1		411	44.9804	7.31299
Q5ST30	Valine--tRNA ligase, mitochondrial OS=Homo sapiens GN=VARS2 PE=1 SV=2 - [SYVM_HUMAN]	0	2.63	1	1	1	1	248800	1063	118.415	7.02002
Q15561	Transcriptional enhancer factor TEF-3 OS=Homo sapiens GN=TEAD4 PE=1 SV=3 - [TEAD4_HUMAN]	0	6.22	1	1	1	1		434	48.2981	7.32764
Q9UKZ4	Teneurin-1 OS=Homo sapiens GN=TENM1 PE=1 SV=2 - [TEN1_HUMAN]	0	1.25	1	1	1	3		2725	304.817	6.41748
Q96PF1	Protein-glutamine gamma-glutamyltransferase Z OS=Homo sapiens GN=TGM7 PE=2 SV=1 - [TGM7_HUMAN]	0	6.2	1	1	1	1		710	79.8906	7.00537
P35625	Metalloproteinase inhibitor 3 OS=Homo sapiens GN=TIMP3 PE=1 SV=2 - [TIMP3_HUMAN]	0	9	1	1	1	1	1.83522e+07	211	24.1288	8.71924
Q6UXY8	Transmembrane channel-like protein 5 OS=Homo sapiens GN=TMC5 PE=2 SV=3 - [TMC5_HUMAN]	0	3.68	1	1	1	1	1.87327e+06	1006	114.724	8.20654
Q9C0B7	Transport and Golgi organization protein 6 homolog OS=Homo sapiens GN=TANGO6 PE=1 SV=2 - [TNG6_HUMAN]	0	1.1	1	1	1	1	2.92637e+07	1094	120.671	6.11279
Q9C035	Tripartite motif-containing protein 5 OS=Homo sapiens GN=TRIM5 PE=1 SV=1 - [TRIM5_HUMAN]	0	3.25	1	1	1	1		493	56.3021	6.04932
Q8N584	Tetratricopeptide repeat protein 39C OS=Homo sapiens GN=TTC39C PE=2 SV=2 - [TT39C_HUMAN]	0	4.8	1	1	1	1		583	65.8275	6.99072
Q7Z3V4	Ubiquitin-protein ligase E3B OS=Homo sapiens GN=UBE3B PE=1 SV=3 - [UBE3B_HUMAN]	0	1.4	1	1	1	1	2.24215e+08	1068	123.019	8.19189
Q70CQ2	Ubiquitin carboxyl-terminal hydrolase 34 OS=Homo sapiens GN=USP34 PE=1 SV=2 - [UBP34_HUMAN]	0	0.51	1	1	1	1		3546	403.973	5.8208
Q04323	UBX domain-containing protein 1 OS=Homo sapiens GN=UBXN1 PE=1 SV=2 - [UBXN1_HUMAN]	0	13.47	1	1	1	1	2.28612e+07	297	33.3049	5.24951
Q8IV35	WD repeat-containing protein 49 OS=Homo sapiens GN=WDR49 PE=2 SV=1 - [WDR49_HUMAN]	0	3.44	1	1	1	1		697	79.2445	8.47021
Q6PP77	XK-related protein 2 OS=Homo sapiens GN=XKRX PE=2 SV=2 - [XKR2_HUMAN]	0	6.68	1	1	1	1	1.29015e+06	449	52.0174	8.20654
P07947	Tyrosine-protein kinase Yes OS=Homo sapiens GN=YES1 PE=1 SV=3 - [YES_HUMAN]	0	4.05	1	1	1	1	989716	543	60.7625	6.7417
O95159	Zinc finger protein-like 1 OS=Homo sapiens GN=ZFPL1 PE=1 SV=2 - [ZFPL1_HUMAN]	0	6.45	1	1	1	1		310	34.0922	8.07471
Q9H2Y7	Zinc finger protein 106 OS=Homo sapiens GN=ZNF106 PE=1 SV=1 - [ZN106_HUMAN]	0	2.34	1	1	1	1	9.59211e+06	1883	208.754	7.15186
O14709	Zinc finger protein 197 OS=Homo sapiens GN=ZNF197 PE=2 SV=1 - [ZN197_HUMAN]	0	3.6	1	1	1	1		1029	118.771	8.5874
Q9UK12	Zinc finger protein 222 OS=Homo sapiens GN=ZNF222 PE=2 SV=2 - [ZN222_HUMAN]	0	2.88	3	1	1	1		451	52.4496	8.63135
Q8WXB4	Zinc finger protein 606 OS=Homo sapiens GN=ZNF606 PE=2 SV=1 - [ZN606_HUMAN]	0	5.3	1	1	1	1	15567954	792	91.7527	7.88428
Q5JPB2	Zinc finger protein 831 OS=Homo sapiens GN=ZNF831 PE=2 SV=4 - [ZN831_HUMAN]	0	1.25	1	1	1	1	2.15081e+06	1677	177.839	8.33838
Q6ZMS4	Zinc finger protein 852 OS=Homo sapiens GN=ZNF852 PE=1 SV=4 - [ZN852_HUMAN]	0	2.95	1	1	1	1		543	62.044	8.11865
Q9BWM7	Sideroflexin-3 OS=Homo sapiens GN=SFXN3 PE=1 SV=3 - [SFXN3_HUMAN]	0	4.05	1	1	1	1	25521746	321	35.4805	9.1001
