# Supplementary material for: Insights into Biomechanical and Proteomic Characteristics of Small Diameter Vascular Grafts Utilizing the Human Umbilical Artery
Source: Biomedicines. 2020 Aug 10;8(8):280. doi: 10.3390/biomedicines8080280 (PMC7460081; doi:10.3390/biomedicines8080280)
Supplement: Supplementary file 1 [file biomedicines-08-00280-s001.zip › Supplementary files/Table S8_Decel hUA sample 3.xlsx]

## Sheet: Sheet1
Accession	Description	Score	Coverage	# Proteins	# Unique Peptides	# Peptides	# PSMs	Area	# AAs	MW [kDa]	calc. pI
P62736	Actin, aortic smooth muscle OS=Homo sapiens GN=ACTA2 PE=1 SV=1 - [ACTA_HUMAN]	6840.03	68.7	2	4	25	2016	6.55136e+10	377	41.9818	5.38916
P68133	Actin, alpha skeletal muscle OS=Homo sapiens GN=ACTA1 PE=1 SV=1 - [ACTS_HUMAN]	5574.28	67.9	5	2	24	1635	6.55136e+10	377	42.0239	5.38916
P12111	Collagen alpha-3(VI) chain OS=Homo sapiens GN=COL6A3 PE=1 SV=5 - [CO6A3_HUMAN]	2056.38	41.8	1	86	86	599	5.53975e+09	3177	343.457	6.68311
P21333	Filamin-A OS=Homo sapiens GN=FLNA PE=1 SV=4 - [FLNA_HUMAN]	1984.73	52.74	1	74	77	621	5.28309e+09	2647	280.564	6.06201
P60709	Actin, cytoplasmic 1 OS=Homo sapiens GN=ACTB PE=1 SV=1 - [ACTB_HUMAN]	1789.54	57.33	7	8	17	744	3.33531e+10	375	41.7097	5.47803
P17661	Desmin OS=Homo sapiens GN=DES PE=1 SV=3 - [DESM_HUMAN]	1159.69	55.32	1	21	23	398	7.64047e+09	470	53.5032	5.2749
P98160	Basement membrane-specific heparan sulfate proteoglycan core protein OS=Homo sapiens GN=HSPG2 PE=1 SV=4 - [PGBM_HUMAN]	1127.51	43.2	1	84	84	282	2.05803e+09	4391	468.532	6.50732
P35749	Myosin-11 OS=Homo sapiens GN=MYH11 PE=1 SV=3 - [MYH11_HUMAN]	1076.53	38.24	1	60	68	286	3.47251e+09	1972	227.199	5.50342
Q562R1	Beta-actin-like protein 2 OS=Homo sapiens GN=ACTBL2 PE=1 SV=2 - [ACTBL_HUMAN]	954.578	27.66	1	3	9	445	2.79548e+10	376	41.976	5.59229
P12109	Collagen alpha-1(VI) chain OS=Homo sapiens GN=COL6A1 PE=1 SV=3 - [CO6A1_HUMAN]	928.078	36.19	1	20	20	318	5.36875e+09	1028	108.462	5.42725
P12110	Collagen alpha-2(VI) chain OS=Homo sapiens GN=COL6A2 PE=1 SV=4 - [CO6A2_HUMAN]	865.074	23.75	1	15	15	227	3.68861e+09	1019	108.512	6.21436
P02751	Fibronectin OS=Homo sapiens GN=FN1 PE=1 SV=4 - [FINC_HUMAN]	580.799	46.19	1	62	62	153	1.94949e+09	2386	262.46	5.70654
Q14315	Filamin-C OS=Homo sapiens GN=FLNC PE=1 SV=3 - [FLNC_HUMAN]	408.407	36.07	1	45	48	107	1.00522e+09	2725	290.841	5.97314
P35579	Myosin-9 OS=Homo sapiens GN=MYH9 PE=1 SV=4 - [MYH9_HUMAN]	342.124	30.26	1	32	39	90	2.32174e+09	1960	226.392	5.60498
Q9Y490	Talin-1 OS=Homo sapiens GN=TLN1 PE=1 SV=3 - [TLN1_HUMAN]	306.806	38.53	1	42	44	73	1.77363e+08	2541	269.599	6.07471
P21980	Protein-glutamine gamma-glutamyltransferase 2 OS=Homo sapiens GN=TGM2 PE=1 SV=2 - [TGM2_HUMAN]	299.774	50.95	1	20	20	87	1.96349e+09	687	77.2797	5.22412
P24821	Tenascin OS=Homo sapiens GN=TNC PE=1 SV=3 - [TENA_HUMAN]	292.064	28.03	1	34	34	71	5.15417e+08	2201	240.7	4.89404
P08670	Vimentin OS=Homo sapiens GN=VIM PE=1 SV=4 - [VIME_HUMAN]	291.14	43.35	2	15	17	87	3.37063e+09	466	53.6191	5.12256
P35580	Myosin-10 OS=Homo sapiens GN=MYH10 PE=1 SV=3 - [MYH10_HUMAN]	280.337	27.94	1	26	33	68	2.03817e+09	1976	228.858	5.5415
O15061	Synemin OS=Homo sapiens GN=SYNM PE=1 SV=2 - [SYNEM_HUMAN]	265.354	41.53	1	36	36	63	453387557	1565	172.663	5.16064
Q14204	Cytoplasmic dynein 1 heavy chain 1 OS=Homo sapiens GN=DYNC1H1 PE=1 SV=5 - [DYHC1_HUMAN]	243.953	23.68	1	59	59	67	6.91e+07	4646	532.072	6.40479
Q15149	Plectin OS=Homo sapiens GN=PLEC PE=1 SV=3 - [PLEC_HUMAN]	241.522	20.35	1	53	56	69	8.53896e+07	4684	531.466	5.96045
P46940	Ras GTPase-activating-like protein IQGAP1 OS=Homo sapiens GN=IQGAP1 PE=1 SV=1 - [IQGA1_HUMAN]	233.837	42.06	1	40	40	52	1.54656e+08	1657	189.134	6.48096
P07437	Tubulin beta chain OS=Homo sapiens GN=TUBB PE=1 SV=2 - [TBB5_HUMAN]	215.793	66.67	2	4	17	59	1.8883e+09	444	49.639	4.89404
Q71U36	Tubulin alpha-1A chain OS=Homo sapiens GN=TUBA1A PE=1 SV=1 - [TBA1A_HUMAN]	215.499	59.65	3	1	14	53	1.90187e+09	451	50.1036	5.05908
P35555	Fibrillin-1 OS=Homo sapiens GN=FBN1 PE=1 SV=3 - [FBN1_HUMAN]	211.227	20.24	1	28	29	67	9.11237e+08	2871	312.022	4.93213
P68104	Elongation factor 1-alpha 1 OS=Homo sapiens GN=EEF1A1 PE=1 SV=1 - [EF1A1_HUMAN]	206.804	45.67	3	10	10	50	9.46333e+08	462	50.1091	9.01221
P04406	Glyceraldehyde-3-phosphate dehydrogenase OS=Homo sapiens GN=GAPDH PE=1 SV=3 - [G3P_HUMAN]	202.913	54.03	1	11	11	49	1.82048e+09	335	36.0304	8.45557
Q99715	Collagen alpha-1(XII) chain OS=Homo sapiens GN=COL12A1 PE=1 SV=2 - [COCA1_HUMAN]	195.304	22.17	1	37	37	55	3.13132e+08	3063	332.941	5.52881
Q05707	Collagen alpha-1(XIV) chain OS=Homo sapiens GN=COL14A1 PE=1 SV=3 - [COEA1_HUMAN]	190.6	32.57	1	33	33	47	3.64565e+08	1796	193.394	5.30029
P68371	Tubulin beta-4B chain OS=Homo sapiens GN=TUBB4B PE=1 SV=1 - [TBB4B_HUMAN]	187.921	63.82	3	2	16	52	1.88406e+09	445	49.799	4.89404
Q9BQE3	Tubulin alpha-1C chain OS=Homo sapiens GN=TUBA1C PE=1 SV=1 - [TBA1C_HUMAN]	187.859	54.57	2	1	13	48	1.90187e+09	449	49.8635	5.09717
P14543	Nidogen-1 OS=Homo sapiens GN=NID1 PE=1 SV=3 - [NID1_HUMAN]	185.281	38.57	1	22	23	51	5.85726e+08	1247	136.291	5.2876
Q00610	Clathrin heavy chain 1 OS=Homo sapiens GN=CLTC PE=1 SV=5 - [CLH1_HUMAN]	184.329	37.73	2	35	35	45	1.3323e+08	1675	191.493	5.69385
P69905	Hemoglobin subunit alpha OS=Homo sapiens GN=HBA1 PE=1 SV=2 - [HBA_HUMAN]	180.749	77.46	1	7	7	53	4.2555e+09	142	15.2479	8.67529
P07585	Decorin OS=Homo sapiens GN=DCN PE=1 SV=1 - [PGS2_HUMAN]	179.853	34.54	1	9	9	68	2.43334e+09	359	39.7218	8.54346
P02675	Fibrinogen beta chain OS=Homo sapiens GN=FGB PE=1 SV=2 - [FIBB_HUMAN]	179.709	41.96	1	12	12	53	1.28437e+09	491	55.8923	8.26514
P12814	Alpha-actinin-1 OS=Homo sapiens GN=ACTN1 PE=1 SV=2 - [ACTN1_HUMAN]	167.537	48.09	3	19	29	48	2.94439e+08	892	102.993	5.41455
P68366	Tubulin alpha-4A chain OS=Homo sapiens GN=TUBA4A PE=1 SV=1 - [TBA4A_HUMAN]	167.023	45.09	2	3	11	40	1.87763e+09	448	49.8924	5.05908
Q16363	Laminin subunit alpha-4 OS=Homo sapiens GN=LAMA4 PE=1 SV=4 - [LAMA4_HUMAN]	162.057	22.27	1	26	26	45	2.38515e+08	1823	202.397	6.27783
Q13885	Tubulin beta-2A chain OS=Homo sapiens GN=TUBB2A PE=1 SV=1 - [TBB2A_HUMAN]	157.272	63.82	1	6	16	42	1.8883e+09	445	49.875	4.89404
P04792	Heat shock protein beta-1 OS=Homo sapiens GN=HSPB1 PE=1 SV=2 - [HSPB1_HUMAN]	154.775	61.95	1	7	7	40	2.56416e+09	205	22.7685	6.40479
O75083	WD repeat-containing protein 1 OS=Homo sapiens GN=WDR1 PE=1 SV=4 - [WDR1_HUMAN]	154.756	59.74	1	18	18	34	4.83621e+08	606	66.1519	6.65381
P20774	Mimecan OS=Homo sapiens GN=OGN PE=1 SV=1 - [MIME_HUMAN]	154.505	30.2	1	7	7	33	1.76291e+09	298	33.9009	5.63037
P02679	Fibrinogen gamma chain OS=Homo sapiens GN=FGG PE=1 SV=3 - [FIBG_HUMAN]	151.357	45.47	1	10	10	37	1.77225e+09	453	51.4789	5.61768
P21810	Biglycan OS=Homo sapiens GN=BGN PE=1 SV=2 - [PGS1_HUMAN]	148.361	38.59	1	8	8	41	8.14078e+08	368	41.6275	7.51807
P14618	Pyruvate kinase PKM OS=Homo sapiens GN=PKM PE=1 SV=4 - [KPYM_HUMAN]	140.187	45.2	1	17	17	32	3.73146e+08	531	57.9	7.84033
Q9HBL0	Tensin-1 OS=Homo sapiens GN=TNS1 PE=1 SV=2 - [TENS1_HUMAN]	139.398	30.37	1	24	24	35	2.21551e+08	1735	185.586	7.75244
P35556	Fibrillin-2 OS=Homo sapiens GN=FBN2 PE=1 SV=3 - [FBN2_HUMAN]	137.236	12.5	2	19	20	37	3.06392e+08	2912	314.558	4.85596
P13611	Versican core protein OS=Homo sapiens GN=VCAN PE=1 SV=3 - [CSPG2_HUMAN]	133.801	6.33	1	10	10	35	1.5032e+09	3396	372.59	4.51318
Q15582	Transforming growth factor-beta-induced protein ig-h3 OS=Homo sapiens GN=TGFBI PE=1 SV=1 - [BGH3_HUMAN]	132.605	39.68	1	13	13	34	2.23549e+08	683	74.634	7.7085
P11532	Dystrophin OS=Homo sapiens GN=DMD PE=1 SV=3 - [DMD_HUMAN]	130.273	13.95	1	29	29	35	167121084	3685	426.484	5.88428
O00159	Unconventional myosin-Ic OS=Homo sapiens GN=MYO1C PE=1 SV=4 - [MYO1C_HUMAN]	129.36	28.5	1	20	20	32	1.52448e+08	1063	121.606	9.40771
O43707	Alpha-actinin-4 OS=Homo sapiens GN=ACTN4 PE=1 SV=2 - [ACTN4_HUMAN]	129.15	40.83	2	15	25	35	2.34021e+08	911	104.788	5.43994
P51911	Calponin-1 OS=Homo sapiens GN=CNN1 PE=1 SV=2 - [CNN1_HUMAN]	128.811	57.58	1	10	10	32	1.83071e+09	297	33.1496	9.0708
P07942	Laminin subunit beta-1 OS=Homo sapiens GN=LAMB1 PE=1 SV=2 - [LAMB1_HUMAN]	128.385	19.37	1	18	18	31	1.63485e+08	1786	197.909	4.94482
P06733	Alpha-enolase OS=Homo sapiens GN=ENO1 PE=1 SV=2 - [ENOA_HUMAN]	126.88	46.31	3	11	11	32	5.61455e+08	434	47.1393	7.38623
O15230	Laminin subunit alpha-5 OS=Homo sapiens GN=LAMA5 PE=1 SV=8 - [LAMA5_HUMAN]	122.893	13.42	1	22	22	29	7.57068e+07	3695	399.479	7.02002
Q9NZN4	EH domain-containing protein 2 OS=Homo sapiens GN=EHD2 PE=1 SV=2 - [EHD2_HUMAN]	121.357	50.09	1	15	15	30	3.51391e+08	543	61.1227	6.45557
P55268	Laminin subunit beta-2 OS=Homo sapiens GN=LAMB2 PE=1 SV=2 - [LAMB2_HUMAN]	119.584	22.41	1	21	21	30	1.86855e+08	1798	195.854	6.52197
P39060	Collagen alpha-1(XVIII) chain OS=Homo sapiens GN=COL18A1 PE=1 SV=5 - [COIA1_HUMAN]	116.671	14.2	1	11	11	24	3.82994e+08	1754	178.077	6.01123
Q15063	Periostin OS=Homo sapiens GN=POSTN PE=1 SV=2 - [POSTN_HUMAN]	113.902	38.64	1	17	17	28	1.75632e+08	836	93.2553	7.53271
P51884	Lumican OS=Homo sapiens GN=LUM PE=1 SV=2 - [LUM_HUMAN]	110.563	28.99	1	6	6	41	1.40631e+09	338	38.4048	6.60986
P18206	Vinculin OS=Homo sapiens GN=VCL PE=1 SV=4 - [VINC_HUMAN]	109.269	24.87	1	14	14	24	1.08111e+08	1134	123.722	5.65576
P11047	Laminin subunit gamma-1 OS=Homo sapiens GN=LAMC1 PE=1 SV=3 - [LAMC1_HUMAN]	108.813	17.71	1	19	19	32	2.95619e+08	1609	177.489	5.12256
Q14195	Dihydropyrimidinase-related protein 3 OS=Homo sapiens GN=DPYSL3 PE=1 SV=1 - [DPYL3_HUMAN]	108.727	55.61	1	14	15	30	4.48179e+08	570	61.9241	6.49365
Q9BUF5	Tubulin beta-6 chain OS=Homo sapiens GN=TUBB6 PE=1 SV=1 - [TBB6_HUMAN]	108.39	44.62	1	5	11	28	1.03712e+09	446	49.825	4.88135
P50454	Serpin H1 OS=Homo sapiens GN=SERPINH1 PE=1 SV=2 - [SERPH_HUMAN]	104.84	45.69	1	13	13	25	1.2662e+08	418	46.4112	8.68994
P54652	Heat shock-related 70 kDa protein 2 OS=Homo sapiens GN=HSPA2 PE=1 SV=1 - [HSP72_HUMAN]	104.131	34.9	1	10	15	30	2.96015e+08	639	69.9779	5.74463
P07996	Thrombospondin-1 OS=Homo sapiens GN=THBS1 PE=1 SV=2 - [TSP1_HUMAN]	103.575	22.39	2	14	16	26	2.94221e+08	1170	129.3	4.94482
Q9NR12	PDZ and LIM domain protein 7 OS=Homo sapiens GN=PDLIM7 PE=1 SV=1 - [PDLI7_HUMAN]	102.124	37.64	1	10	10	27	4.35298e+08	457	49.8126	8.41162
P05783	Keratin, type I cytoskeletal 18 OS=Homo sapiens GN=KRT18 PE=1 SV=2 - [K1C18_HUMAN]	98.5261	43.02	1	11	11	23	3.65492e+08	430	48.0285	5.45264
Q09666	Neuroblast differentiation-associated protein AHNAK OS=Homo sapiens GN=AHNAK PE=1 SV=2 - [AHNK_HUMAN]	95.8294	12.56	1	23	23	26	92411413	5890	628.699	6.15088
Q93052	Lipoma-preferred partner OS=Homo sapiens GN=LPP PE=1 SV=1 - [LPP_HUMAN]	92.8766	46.08	1	11	11	21	3.48981e+08	612	65.7038	7.37158
Q01813	ATP-dependent 6-phosphofructokinase, platelet type OS=Homo sapiens GN=PFKP PE=1 SV=2 - [PFKAP_HUMAN]	91.0783	40.69	1	16	16	23	1.52122e+08	784	85.5415	7.54736
Q9BX66	Sorbin and SH3 domain-containing protein 1 OS=Homo sapiens GN=SORBS1 PE=1 SV=3 - [SRBS1_HUMAN]	89.4758	21.44	1	15	15	26	1.33528e+08	1292	142.426	6.84424
Q15124	Phosphoglucomutase-like protein 5 OS=Homo sapiens GN=PGM5 PE=1 SV=2 - [PGM5_HUMAN]	89.3912	34.39	1	11	11	22	2.47936e+08	567	62.1857	7.21045
P23142	Fibulin-1 OS=Homo sapiens GN=FBLN1 PE=1 SV=4 - [FBLN1_HUMAN]	87.3865	23.9	1	8	8	21	9.74541e+08	703	77.1624	5.22412
P51888	Prolargin OS=Homo sapiens GN=PRELP PE=1 SV=1 - [PRELP_HUMAN]	85.7311	27.75	1	7	7	24	9.65865e+08	382	43.7822	9.37842
P11216	Glycogen phosphorylase, brain form OS=Homo sapiens GN=PYGB PE=1 SV=5 - [PYGB_HUMAN]	85.4001	30.49	1	13	17	23	1.20048e+08	843	96.6345	6.85889
P30837	Aldehyde dehydrogenase X, mitochondrial OS=Homo sapiens GN=ALDH1B1 PE=1 SV=3 - [AL1B1_HUMAN]	83.8797	34.24	1	13	13	19	1.80999e+08	517	57.1702	6.80029
P08572	Collagen alpha-2(IV) chain OS=Homo sapiens GN=COL4A2 PE=1 SV=4 - [CO4A2_HUMAN]	83.5535	9.87	1	8	8	25	6.00032e+08	1712	167.449	8.66064
Q8WX93	Palladin OS=Homo sapiens GN=PALLD PE=1 SV=3 - [PALLD_HUMAN]	83.2518	15.76	1	10	10	23	3.56811e+08	1383	150.47	7.09326
P02452	Collagen alpha-1(I) chain OS=Homo sapiens GN=COL1A1 PE=1 SV=5 - [CO1A1_HUMAN]	83.0527	9.7	1	8	8	43	2.51935e+07	1464	138.857	5.79541
O43294	Transforming growth factor beta-1-induced transcript 1 protein OS=Homo sapiens GN=TGFB1I1 PE=1 SV=2 - [TGFI1_HUMAN]	82.6663	58.13	1	12	12	19	1.12724e+08	461	49.7818	7.03467
P08123	Collagen alpha-2(I) chain OS=Homo sapiens GN=COL1A2 PE=1 SV=7 - [CO1A2_HUMAN]	82.0355	6.73	1	6	6	32	1.53331e+08	1366	129.235	8.95361
Q9BZQ8	Protein Niban OS=Homo sapiens GN=FAM129A PE=1 SV=1 - [NIBAN_HUMAN]	81.7974	25.97	1	12	12	21	2.00112e+08	928	103.07	4.77979
P02671	Fibrinogen alpha chain OS=Homo sapiens GN=FGA PE=1 SV=2 - [FIBA_HUMAN]	76.5859	13.16	1	8	8	24	5.99667e+08	866	94.9144	6.01123
Q99832	T-complex protein 1 subunit eta OS=Homo sapiens GN=CCT7 PE=1 SV=2 - [TCPH_HUMAN]	76.4346	39.96	1	12	12	17	5.13705e+07	543	59.3289	7.6499
Q14697	Neutral alpha-glucosidase AB OS=Homo sapiens GN=GANAB PE=1 SV=3 - [GANAB_HUMAN]	76.0212	33.58	1	15	15	19	6.16628e+07	944	106.807	6.13818
P13639	Elongation factor 2 OS=Homo sapiens GN=EEF2 PE=1 SV=4 - [EF2_HUMAN]	74.3705	29.25	1	14	14	19	5.34326e+07	858	95.277	6.82959
Q15746	Myosin light chain kinase, smooth muscle OS=Homo sapiens GN=MYLK PE=1 SV=4 - [MYLK_HUMAN]	72.2686	10.71	1	12	12	19	1.83851e+08	1914	210.583	6.15088
Q6PCB0	von Willebrand factor A domain-containing protein 1 OS=Homo sapiens GN=VWA1 PE=1 SV=1 - [VWA1_HUMAN]	72.1052	37.08	1	8	8	15	8.86624e+07	445	46.7753	7.6792
Q9GZM7	Tubulointerstitial nephritis antigen-like OS=Homo sapiens GN=TINAGL1 PE=1 SV=1 - [TINAL_HUMAN]	72.0619	38.33	1	9	9	16	2.60356e+08	467	52.353	6.99072
Q13509	Tubulin beta-3 chain OS=Homo sapiens GN=TUBB3 PE=1 SV=2 - [TBB3_HUMAN]	70.7518	28.44	1	1	9	21	1.27189e+09	450	50.4003	4.93213
P02462	Collagen alpha-1(IV) chain OS=Homo sapiens GN=COL4A1 PE=1 SV=3 - [CO4A1_HUMAN]	69.4426	5.21	1	5	5	20	8.15788e+08	1669	160.514	8.27979
P58107	Epiplakin OS=Homo sapiens GN=EPPK1 PE=1 SV=2 - [EPIPL_HUMAN]	65.5479	20.67	1	10	13	17	6.0451e+07	5090	555.279	5.60498
P00338	L-lactate dehydrogenase A chain OS=Homo sapiens GN=LDHA PE=1 SV=2 - [LDHA_HUMAN]	63.7914	44.28	2	10	10	16	1.04084e+08	332	36.6654	8.26514
P04844	Dolichyl-diphosphooligosaccharide--protein glycosyltransferase subunit 2 OS=Homo sapiens GN=RPN2 PE=1 SV=3 - [RPN2_HUMAN]	63.3694	41.2	1	13	13	17	4.93414e+07	631	69.241	5.69385
O75369	Filamin-B OS=Homo sapiens GN=FLNB PE=1 SV=2 - [FLNB_HUMAN]	60.6015	9.3	1	7	10	19	1.02991e+09	2602	277.99	5.73193
P55083	Microfibril-associated glycoprotein 4 OS=Homo sapiens GN=MFAP4 PE=1 SV=2 - [MFAP4_HUMAN]	60.3475	42.35	1	4	4	14	6.81354e+08	255	28.6299	5.63037
Q16555	Dihydropyrimidinase-related protein 2 OS=Homo sapiens GN=DPYSL2 PE=1 SV=1 - [DPYL2_HUMAN]	60.0604	46.15	1	13	14	17	1.48318e+08	572	62.2546	6.37939
Q9NZM1	Myoferlin OS=Homo sapiens GN=MYOF PE=1 SV=1 - [MYOF_HUMAN]	58.5504	12.28	1	15	15	16	27208488	2061	234.561	6.17627
P17655	Calpain-2 catalytic subunit OS=Homo sapiens GN=CAPN2 PE=1 SV=6 - [CAN2_HUMAN]	55.7216	31.57	1	10	10	12	6.22499e+07	700	79.9448	4.98291
P35573	Glycogen debranching enzyme OS=Homo sapiens GN=AGL PE=1 SV=3 - [GDE_HUMAN]	54.6912	19.78	1	15	15	16	3.04096e+07	1532	174.652	6.75635
P04275	von Willebrand factor OS=Homo sapiens GN=VWF PE=1 SV=4 - [VWF_HUMAN]	52.5296	6.04	1	11	11	14	3.43046e+07	2813	309.058	5.47803
P11142	Heat shock cognate 71 kDa protein OS=Homo sapiens GN=HSPA8 PE=1 SV=1 - [HSP7C_HUMAN]	52.3645	23.84	1	6	11	16	2.17037e+08	646	70.8542	5.51611
P02511	Alpha-crystallin B chain OS=Homo sapiens GN=CRYAB PE=1 SV=2 - [CRYAB_HUMAN]	52.0078	42.86	1	4	4	9	2.28875e+08	175	20.1464	7.32764
P48735	Isocitrate dehydrogenase [NADP], mitochondrial OS=Homo sapiens GN=IDH2 PE=1 SV=2 - [IDHP_HUMAN]	51.8588	34.51	1	12	12	15	9.5309e+07	452	50.8769	8.68994
Q96AC1	Fermitin family homolog 2 OS=Homo sapiens GN=FERMT2 PE=1 SV=1 - [FERM2_HUMAN]	51.4155	30.59	2	10	10	16	9.40791e+07	680	77.8106	6.69775
Q86VP6	Cullin-associated NEDD8-dissociated protein 1 OS=Homo sapiens GN=CAND1 PE=1 SV=2 - [CAND1_HUMAN]	49.7334	15.53	1	10	10	13	3.12239e+07	1230	136.289	5.78271
Q13418	Integrin-linked protein kinase OS=Homo sapiens GN=ILK PE=1 SV=2 - [ILK_HUMAN]	49.6393	24.12	1	7	7	15	2.36564e+08	452	51.3859	8.07471
Q9UMS6	Synaptopodin-2 OS=Homo sapiens GN=SYNPO2 PE=1 SV=2 - [SYNP2_HUMAN]	49.5432	16.47	1	10	10	15	1.80644e+08	1093	117.441	8.57275
P06396	Gelsolin OS=Homo sapiens GN=GSN PE=1 SV=1 - [GELS_HUMAN]	47.798	23.4	1	8	8	13	1.50212e+08	782	85.6442	6.27783
Q04446	1,4-alpha-glucan-branching enzyme OS=Homo sapiens GN=GBE1 PE=1 SV=3 - [GLGB_HUMAN]	46.5965	20.8	1	7	7	10	6.10983e+07	702	80.4226	6.31592
P05787	Keratin, type II cytoskeletal 8 OS=Homo sapiens GN=KRT8 PE=1 SV=7 - [K2C8_HUMAN]	46.5539	37.47	1	10	10	15	2.00628e+08	483	53.6711	5.59229
P40261	Nicotinamide N-methyltransferase OS=Homo sapiens GN=NNMT PE=1 SV=1 - [NNMT_HUMAN]	46.4821	43.18	1	6	6	10	1.16532e+08	264	29.5551	5.74463
P08238	Heat shock protein HSP 90-beta OS=Homo sapiens GN=HSP90AB1 PE=1 SV=4 - [HS90B_HUMAN]	46.3889	28.73	6	7	12	14	1.07551e+08	724	83.2121	5.03369
P40939	Trifunctional enzyme subunit alpha, mitochondrial OS=Homo sapiens GN=HADHA PE=1 SV=2 - [ECHA_HUMAN]	46.3149	25.16	1	10	10	11	5.74045e+07	763	82.9469	9.0415
Q9UGT4	Sushi domain-containing protein 2 OS=Homo sapiens GN=SUSD2 PE=1 SV=1 - [SUSD2_HUMAN]	46.0764	26.64	1	9	9	12	5.25328e+07	822	90.1497	6.27783
P47755	F-actin-capping protein subunit alpha-2 OS=Homo sapiens GN=CAPZA2 PE=1 SV=3 - [CAZA2_HUMAN]	46	55.59	1	7	9	12	1.11424e+08	286	32.9286	5.84619
Q9ULV4	Coronin-1C OS=Homo sapiens GN=CORO1C PE=1 SV=1 - [COR1C_HUMAN]	44.7477	23.63	1	6	6	11	2.63719e+08	474	53.2151	7.07861
P61224	Ras-related protein Rap-1b OS=Homo sapiens GN=RAP1B PE=1 SV=1 - [RAP1B_HUMAN]	44.7441	42.39	2	2	5	10	1.17806e+08	184	20.8116	5.78271
Q14112	Nidogen-2 OS=Homo sapiens GN=NID2 PE=1 SV=3 - [NID2_HUMAN]	43.8914	8.51	1	5	6	9	156233036	1375	151.158	5.2876
O00339	Matrilin-2 OS=Homo sapiens GN=MATN2 PE=1 SV=4 - [MATN2_HUMAN]	43.4164	16.21	1	10	10	11	9.78312e+07	956	106.767	6.26514
Q6NZI2	Caveolae-associated protein 1 OS=Homo sapiens GN=CAVIN1 PE=1 SV=1 - [CAVN1_HUMAN]	42.979	17.44	1	4	4	14	5.05731e+08	390	43.4498	5.60498
P07900	Heat shock protein HSP 90-alpha OS=Homo sapiens GN=HSP90AA1 PE=1 SV=5 - [HS90A_HUMAN]	42.965	23.09	4	5	10	11	1.00839e+08	732	84.6067	5.021
P53814	Smoothelin OS=Homo sapiens GN=SMTN PE=1 SV=7 - [SMTN_HUMAN]	42.9158	18.43	1	8	8	11	1.02478e+08	917	98.9982	9.0708
P68431	Histone H3.1 OS=Homo sapiens GN=HIST1H3A PE=1 SV=2 - [H31_HUMAN]	42.8114	23.53	1	1	1	9	5.94295e+08	136	15.3945	11.1216
Q12805	EGF-containing fibulin-like extracellular matrix protein 1 OS=Homo sapiens GN=EFEMP1 PE=1 SV=2 - [FBLN3_HUMAN]	41.8375	16.84	1	4	4	10	2.03733e+08	493	54.6042	5.07178
P07384	Calpain-1 catalytic subunit OS=Homo sapiens GN=CAPN1 PE=1 SV=1 - [CAN1_HUMAN]	41.5324	25.49	1	10	10	11	7.51731e+07	714	81.8382	5.66846
P17987	T-complex protein 1 subunit alpha OS=Homo sapiens GN=TCP1 PE=1 SV=1 - [TCPA_HUMAN]	41.0818	24.1	1	7	7	11	3.03775e+07	556	60.3056	6.11279
P02545	Prelamin-A/C OS=Homo sapiens GN=LMNA PE=1 SV=1 - [LMNA_HUMAN]	40.9567	15.21	1	5	5	10	3.06664e+08	664	74.0947	7.02002
P40227	T-complex protein 1 subunit zeta OS=Homo sapiens GN=CCT6A PE=1 SV=3 - [TCPZ_HUMAN]	40.572	20.34	1	6	6	9	3.62086e+07	531	57.9876	6.68311
P62834	Ras-related protein Rap-1A OS=Homo sapiens GN=RAP1A PE=1 SV=1 - [RAP1A_HUMAN]	39.8145	42.39	2	2	5	10	1.17657e+08	184	20.9737	6.66846
P21399	Cytoplasmic aconitate hydratase OS=Homo sapiens GN=ACO1 PE=1 SV=3 - [ACOC_HUMAN]	39.4453	22.61	1	9	9	11	5.78587e+07	889	98.3366	6.68311
P48643	T-complex protein 1 subunit epsilon OS=Homo sapiens GN=CCT5 PE=1 SV=1 - [TCPE_HUMAN]	39.194	33.83	1	8	8	9	4.3087e+07	541	59.6328	5.65576
P21291	Cysteine and glycine-rich protein 1 OS=Homo sapiens GN=CSRP1 PE=1 SV=3 - [CSRP1_HUMAN]	38.4148	37.31	1	5	5	10	5.95758e+08	193	20.5538	8.57275
Q71DI3	Histone H3.2 OS=Homo sapiens GN=HIST2H3A PE=1 SV=3 - [H32_HUMAN]	37.6108	23.53	1	1	1	8	4.00536e+08	136	15.3785	11.2681
P27824	Calnexin OS=Homo sapiens GN=CANX PE=1 SV=2 - [CALX_HUMAN]	37.3015	25.68	1	7	7	9	5.31784e+07	592	67.5259	4.60205
P63010	AP-2 complex subunit beta OS=Homo sapiens GN=AP2B1 PE=1 SV=1 - [AP2B1_HUMAN]	37.1585	17.4	1	5	6	9	1.87827e+07	937	104.486	5.37646
P00734	Prothrombin OS=Homo sapiens GN=F2 PE=1 SV=2 - [THRB_HUMAN]	36.8996	4.98	1	3	3	8	4.01299e+08	622	69.9921	5.89697
Q01995	Transgelin OS=Homo sapiens GN=TAGLN PE=1 SV=4 - [TAGL_HUMAN]	36.8221	37.81	1	5	5	11	7.59212e+08	201	22.5964	8.83643
P08237	ATP-dependent 6-phosphofructokinase, muscle type OS=Homo sapiens GN=PFKM PE=1 SV=2 - [PFKAM_HUMAN]	36.3404	21.79	1	9	9	9	2.55907e+07	780	85.1284	7.98682
Q92626	Peroxidasin homolog OS=Homo sapiens GN=PXDN PE=1 SV=2 - [PXDN_HUMAN]	35.8409	12.17	1	9	9	9	2.93259e+07	1479	165.17	7.1665
Q07507	Dermatopontin OS=Homo sapiens GN=DPT PE=1 SV=2 - [DERM_HUMAN]	35.7084	52.74	1	5	5	11	4.44965e+08	201	23.9888	4.81787
Q6DD88	Atlastin-3 OS=Homo sapiens GN=ATL3 PE=1 SV=1 - [ATLA3_HUMAN]	35.6452	31.05	1	8	8	9	5.7561e+07	541	60.5034	5.65576
Q63ZY3	KN motif and ankyrin repeat domain-containing protein 2 OS=Homo sapiens GN=KANK2 PE=1 SV=1 - [KANK2_HUMAN]	35.546	16.1	1	8	8	9	3.26213e+07	851	91.1179	5.63037
P27797	Calreticulin OS=Homo sapiens GN=CALR PE=1 SV=1 - [CALR_HUMAN]	35.4019	33.33	1	6	6	9	3.1713e+07	417	48.1118	4.43701
P61160	Actin-related protein 2 OS=Homo sapiens GN=ACTR2 PE=1 SV=1 - [ARP2_HUMAN]	35.3667	28.43	1	6	6	10	5.97817e+07	394	44.7322	6.7417
Q16853	Membrane primary amine oxidase OS=Homo sapiens GN=AOC3 PE=1 SV=3 - [AOC3_HUMAN]	33.6082	19.4	1	7	7	8	7.18795e+07	763	84.5683	6.52197
P61158	Actin-related protein 3 OS=Homo sapiens GN=ACTR3 PE=1 SV=3 - [ARP3_HUMAN]	33.5549	41.63	3	9	9	13	1.27096e+08	418	47.341	5.88428
P31150	Rab GDP dissociation inhibitor alpha OS=Homo sapiens GN=GDI1 PE=1 SV=2 - [GDIA_HUMAN]	33.5364	21.7	1	3	6	7	2.44788e+07	447	50.5501	5.13525
P30041	Peroxiredoxin-6 OS=Homo sapiens GN=PRDX6 PE=1 SV=3 - [PRDX6_HUMAN]	33.3368	44.64	1	8	8	9	7.586e+07	224	25.0192	6.37939
P25705	ATP synthase subunit alpha, mitochondrial OS=Homo sapiens GN=ATP5A1 PE=1 SV=1 - [ATPA_HUMAN]	33.1288	19.35	1	6	6	8	1.07022e+08	553	59.7136	9.12939
P12236	ADP/ATP translocase 3 OS=Homo sapiens GN=SLC25A6 PE=1 SV=4 - [ADT3_HUMAN]	32.4718	30.2	2	1	6	9	1.08906e+08	298	32.8452	9.74463
P09382	Galectin-1 OS=Homo sapiens GN=LGALS1 PE=1 SV=2 - [LEG1_HUMAN]	31.969	42.22	1	3	3	9	1.7777e+08	135	14.7062	5.50342
Q07960	Rho GTPase-activating protein 1 OS=Homo sapiens GN=ARHGAP1 PE=1 SV=1 - [RHG01_HUMAN]	31.8921	36.22	1	8	8	9	5.08012e+07	439	50.4042	6.29053
P0DMV9	Heat shock 70 kDa protein 1B OS=Homo sapiens GN=HSPA1B PE=1 SV=1 - [HS71B_HUMAN]	31.8661	30.58	1	10	10	11	3.88298e+07	641	70.009	5.65576
P24844	Myosin regulatory light polypeptide 9 OS=Homo sapiens GN=MYL9 PE=1 SV=4 - [MYL9_HUMAN]	31.8297	32.56	1	1	3	6	8.07273e+07	172	19.8144	4.91943
Q15019	Septin-2 OS=Homo sapiens GN=SEPT2 PE=1 SV=1 - [SEPT2_HUMAN]	31.5021	35.73	1	7	7	8	7.29717e+07	361	41.4613	6.59521
Q9UGI8	Testin OS=Homo sapiens GN=TES PE=1 SV=1 - [TES_HUMAN]	31.4	24.47	1	6	6	8	8.88672e+07	421	47.9639	7.6792
Q8N2S1	Latent-transforming growth factor beta-binding protein 4 OS=Homo sapiens GN=LTBP4 PE=1 SV=2 - [LTBP4_HUMAN]	31.3324	5.48	1	4	4	6	1.10402e+08	1624	173.32	5.42725
Q9UBX5	Fibulin-5 OS=Homo sapiens GN=FBLN5 PE=1 SV=1 - [FBLN5_HUMAN]	31.2597	11.16	1	4	4	10	3.97981e+08	448	50.1467	4.729
P12235	ADP/ATP translocase 1 OS=Homo sapiens GN=SLC25A4 PE=1 SV=4 - [ADT1_HUMAN]	31.1925	30.2	2	2	6	9	1.00462e+08	298	33.0432	9.75928
P10768	S-formylglutathione hydrolase OS=Homo sapiens GN=ESD PE=1 SV=2 - [ESTD_HUMAN]	30.7764	50	1	7	7	8	5.89536e+07	282	31.4425	7.02002
Q9Y6C2	EMILIN-1 OS=Homo sapiens GN=EMILIN1 PE=1 SV=3 - [EMIL1_HUMAN]	30.7412	11.71	1	5	5	7	7.34962e+07	1016	106.63	5.17334
P00558	Phosphoglycerate kinase 1 OS=Homo sapiens GN=PGK1 PE=1 SV=3 - [PGK1_HUMAN]	30.4951	21.34	1	5	5	7	7.13176e+07	417	44.5861	8.104
P13489	Ribonuclease inhibitor OS=Homo sapiens GN=RNH1 PE=1 SV=2 - [RINI_HUMAN]	30.2991	31.45	1	7	7	9	5.15486e+07	461	49.9411	4.81787
P60981	Destrin OS=Homo sapiens GN=DSTN PE=1 SV=3 - [DEST_HUMAN]	30.0907	26.67	1	3	3	7	3.04235e+08	165	18.4935	7.85498
Q14847	LIM and SH3 domain protein 1 OS=Homo sapiens GN=LASP1 PE=1 SV=2 - [LASP1_HUMAN]	30.0478	27.2	1	4	4	5	1.3662e+08	261	29.6982	7.04932
O60701	UDP-glucose 6-dehydrogenase OS=Homo sapiens GN=UGDH PE=1 SV=1 - [UGDH_HUMAN]	30.0276	28.74	1	7	7	7	2.03475e+07	494	54.9893	7.12256
Q16181	Septin-7 OS=Homo sapiens GN=SEPT7 PE=1 SV=2 - [SEPT7_HUMAN]	29.9849	28.15	2	5	6	8	6.63028e+07	437	50.648	8.63135
Q9BXN1	Asporin OS=Homo sapiens GN=ASPN PE=1 SV=2 - [ASPN_HUMAN]	29.3314	25	1	6	6	7	1.4746e+08	380	43.3893	7.07861
P50395	Rab GDP dissociation inhibitor beta OS=Homo sapiens GN=GDI2 PE=1 SV=2 - [GDIB_HUMAN]	29.1053	19.78	1	3	6	7	2.44788e+07	445	50.6309	6.46826
P13010	X-ray repair cross-complementing protein 5 OS=Homo sapiens GN=XRCC5 PE=1 SV=3 - [XRCC5_HUMAN]	28.698	18.99	1	6	6	9	2.24544e+07	732	82.6523	5.80811
Q8WUM4	Programmed cell death 6-interacting protein OS=Homo sapiens GN=PDCD6IP PE=1 SV=1 - [PDC6I_HUMAN]	28.6566	16.71	1	7	7	8	2.24256e+07	868	95.9631	6.52197
P84243	Histone H3.3 OS=Homo sapiens GN=H3F3A PE=1 SV=2 - [H33_HUMAN]	28.6346	23.53	1	1	1	5	3.25764e+08	136	15.3185	11.2681
P30153	Serine/threonine-protein phosphatase 2A 65 kDa regulatory subunit A alpha isoform OS=Homo sapiens GN=PPP2R1A PE=1 SV=4 - [2AAA_HUMAN]	28.4556	21.9	2	7	7	7	1.7975e+07	589	65.2669	5.10986
Q9UPN3	Microtubule-actin cross-linking factor 1, isoforms 1/2/3/5 OS=Homo sapiens GN=MACF1 PE=1 SV=4 - [MACF1_HUMAN]	28.2502	3.06	1	9	9	10	5.49068e+06	7388	837.787	5.38916
P55072	Transitional endoplasmic reticulum ATPase OS=Homo sapiens GN=VCP PE=1 SV=4 - [TERA_HUMAN]	28.0456	16	1	6	6	7	3.23598e+07	806	89.2657	5.26221
Q9H4M9	EH domain-containing protein 1 OS=Homo sapiens GN=EHD1 PE=1 SV=2 - [EHD1_HUMAN]	27.8222	26.97	1	3	7	9	5.64138e+07	534	60.5887	6.82959
P01024	Complement C3 OS=Homo sapiens GN=C3 PE=1 SV=2 - [CO3_HUMAN]	27.6493	6.49	1	6	6	11	1.93222e+08	1663	187.03	6.40479
P19105	Myosin regulatory light chain 12A OS=Homo sapiens GN=MYL12A PE=1 SV=2 - [ML12A_HUMAN]	27.2175	45.03	2	3	5	7	6.54395e+07	171	19.7815	4.80518
Q9NZN3	EH domain-containing protein 3 OS=Homo sapiens GN=EHD3 PE=1 SV=2 - [EHD3_HUMAN]	27.0687	32.34	2	4	8	10	4.07161e+07	535	60.8487	6.56592
P36578	60S ribosomal protein L4 OS=Homo sapiens GN=RPL4 PE=1 SV=5 - [RL4_HUMAN]	26.7303	20.61	1	5	5	6	5.90503e+07	427	47.6674	11.063
P40763	Signal transducer and activator of transcription 3 OS=Homo sapiens GN=STAT3 PE=1 SV=2 - [STAT3_HUMAN]	26.3012	12.21	1	5	5	7	1.45217e+07	770	88.0114	6.30322
P04843	Dolichyl-diphosphooligosaccharide--protein glycosyltransferase subunit 1 OS=Homo sapiens GN=RPN1 PE=1 SV=1 - [RPN1_HUMAN]	26.0013	19.77	1	7	7	7	2.51835e+07	607	68.5268	6.37939
Q96KK5	Histone H2A type 1-H OS=Homo sapiens GN=HIST1H2AH PE=1 SV=3 - [H2A1H_HUMAN]	25.9396	37.5	10	1	2	6	4.54558e+07	128	13.8978	10.8872
P84077	ADP-ribosylation factor 1 OS=Homo sapiens GN=ARF1 PE=1 SV=2 - [ARF1_HUMAN]	25.9204	58.01	2	3	6	7	1.22608e+08	181	20.6837	6.80029
O94875	Sorbin and SH3 domain-containing protein 2 OS=Homo sapiens GN=SORBS2 PE=1 SV=3 - [SRBS2_HUMAN]	25.7884	9.55	1	6	6	9	6.99411e+07	1100	124.03	8.30908
P05556	Integrin beta-1 OS=Homo sapiens GN=ITGB1 PE=1 SV=2 - [ITB1_HUMAN]	25.5905	19.17	1	7	7	8	7.06203e+07	798	88.357	5.38916
Q99798	Aconitate hydratase, mitochondrial OS=Homo sapiens GN=ACO2 PE=1 SV=2 - [ACON_HUMAN]	25.5877	15.51	1	6	6	6	2.74353e+07	780	85.3719	7.60596
P17858	ATP-dependent 6-phosphofructokinase, liver type OS=Homo sapiens GN=PFKL PE=1 SV=6 - [PFKAL_HUMAN]	25.5862	13.08	1	5	5	6	3.29375e+07	780	84.9642	7.50342
Q16777	Histone H2A type 2-C OS=Homo sapiens GN=HIST2H2AC PE=1 SV=4 - [H2A2C_HUMAN]	25.4518	37.21	2	1	2	5	5.34367e+07	129	13.9798	10.9019
Q14141	Septin-6 OS=Homo sapiens GN=SEPT6 PE=1 SV=4 - [SEPT6_HUMAN]	25.4084	16.59	2	2	4	7	2.60408e+07	434	49.6853	6.66846
Q15417	Calponin-3 OS=Homo sapiens GN=CNN3 PE=1 SV=1 - [CNN3_HUMAN]	25.0928	15.5	1	4	4	6	3.95525e+07	329	36.3908	6.04932
P55786	Puromycin-sensitive aminopeptidase OS=Homo sapiens GN=NPEPPS PE=1 SV=2 - [PSA_HUMAN]	25.0022	16.43	2	7	7	7	31709381	919	103.211	5.71924
P12277	Creatine kinase B-type OS=Homo sapiens GN=CKB PE=1 SV=1 - [KCRB_HUMAN]	24.8981	31.5	1	6	6	7	4.68797e+07	381	42.6173	5.59229
P18085	ADP-ribosylation factor 4 OS=Homo sapiens GN=ARF4 PE=1 SV=3 - [ARF4_HUMAN]	24.6586	47.78	1	4	6	7	8.10932e+07	180	20.4977	7.13721
P04083	Annexin A1 OS=Homo sapiens GN=ANXA1 PE=1 SV=2 - [ANXA1_HUMAN]	24.6463	28.32	1	6	6	6	35961182	346	38.69	7.02002
Q01518	Adenylyl cyclase-associated protein 1 OS=Homo sapiens GN=CAP1 PE=1 SV=5 - [CAP1_HUMAN]	24.4325	16.84	1	5	5	7	2.50703e+07	475	51.8687	8.06006
O15144	Actin-related protein 2/3 complex subunit 2 OS=Homo sapiens GN=ARPC2 PE=1 SV=1 - [ARPC2_HUMAN]	23.7863	27.33	1	3	3	5	4.45562e+07	300	34.3115	7.35693
P17812	CTP synthase 1 OS=Homo sapiens GN=CTPS1 PE=1 SV=2 - [PYRG1_HUMAN]	23.5675	16.41	2	5	5	8	3.16015e+07	591	66.648	6.45557
O95373	Importin-7 OS=Homo sapiens GN=IPO7 PE=1 SV=1 - [IPO7_HUMAN]	23.276	10.79	1	5	5	5	6.97009e+06	1038	119.44	4.81787
P09211	Glutathione S-transferase P OS=Homo sapiens GN=GSTP1 PE=1 SV=2 - [GSTP1_HUMAN]	23.2298	41.9	1	5	5	6	4.45393e+07	210	23.341	5.64307
P69891	Hemoglobin subunit gamma-1 OS=Homo sapiens GN=HBG1 PE=1 SV=2 - [HBG1_HUMAN]	23.1508	34.69	3	2	3	8	3.86487e+09	147	16.1303	7.1958
P46821	Microtubule-associated protein 1B OS=Homo sapiens GN=MAP1B PE=1 SV=2 - [MAP1B_HUMAN]	23.0468	6.48	2	8	8	8	1.70869e+07	2468	270.468	4.80518
P43686	26S proteasome regulatory subunit 6B OS=Homo sapiens GN=PSMC4 PE=1 SV=2 - [PRS6B_HUMAN]	22.995	16.99	1	3	3	9	1.15017e+07	418	47.3365	5.21143
Q8IUX7	Adipocyte enhancer-binding protein 1 OS=Homo sapiens GN=AEBP1 PE=1 SV=1 - [AEBP1_HUMAN]	22.8474	7.08	1	5	5	6	5.39161e+07	1158	130.847	5.10986
P53621	Coatomer subunit alpha OS=Homo sapiens GN=COPA PE=1 SV=2 - [COPA_HUMAN]	22.7726	9.72	1	6	6	7	3.01269e+07	1224	138.258	7.66455
P39023	60S ribosomal protein L3 OS=Homo sapiens GN=RPL3 PE=1 SV=2 - [RL3_HUMAN]	22.6595	22.58	1	5	5	6	7.10478e+07	403	46.0798	10.1841
P52209	6-phosphogluconate dehydrogenase, decarboxylating OS=Homo sapiens GN=PGD PE=1 SV=3 - [6PGD_HUMAN]	22.5987	13.04	1	4	4	5	1.6211e+07	483	53.106	7.2251
P04899	Guanine nucleotide-binding protein G(i) subunit alpha-2 OS=Homo sapiens GN=GNAI2 PE=1 SV=3 - [GNAI2_HUMAN]	22.5289	28.45	1	4	5	6	2.85887e+07	355	40.4251	5.5415
Q9NZU5	LIM and cysteine-rich domains protein 1 OS=Homo sapiens GN=LMCD1 PE=1 SV=1 - [LMCD1_HUMAN]	22.4254	16.99	1	4	4	6	1.15756e+08	365	40.8061	7.92822
P21796	Voltage-dependent anion-selective channel protein 1 OS=Homo sapiens GN=VDAC1 PE=1 SV=2 - [VDAC1_HUMAN]	22.3169	29.33	1	4	5	6	2.8397e+07	283	30.7536	8.54346
P62826	GTP-binding nuclear protein Ran OS=Homo sapiens GN=RAN PE=1 SV=3 - [RAN_HUMAN]	22.2978	20.83	1	3	3	5	7.48251e+07	216	24.4076	7.48877
P08567	Pleckstrin OS=Homo sapiens GN=PLEK PE=1 SV=3 - [PLEK_HUMAN]	22.2777	11.43	1	3	3	6	2.40662e+07	350	40.0994	8.27979
P62805	Histone H4 OS=Homo sapiens GN=HIST1H4A PE=1 SV=2 - [H4_HUMAN]	22.2582	22.33	1	3	3	6	4.72033e+08	103	11.3604	11.356
P20908	Collagen alpha-1(V) chain OS=Homo sapiens GN=COL5A1 PE=1 SV=3 - [CO5A1_HUMAN]	22.1953	5.55	1	6	6	7	1.3049e+08	1838	183.447	5.05908
Q15942	Zyxin OS=Homo sapiens GN=ZYX PE=1 SV=1 - [ZYX_HUMAN]	21.3861	11.54	1	3	3	4	7.30405e+07	572	61.2382	6.66846
Q8N335	Glycerol-3-phosphate dehydrogenase 1-like protein OS=Homo sapiens GN=GPD1L PE=1 SV=1 - [GPD1L_HUMAN]	21.3302	12.25	1	2	2	4	3.66587e+07	351	38.3939	7.02002
P01857	Immunoglobulin heavy constant gamma 1 OS=Homo sapiens GN=IGHG1 PE=1 SV=1 - [IGHG1_HUMAN]	21.0789	26.97	5	5	5	5	4.6108e+07	330	36.0832	8.19189
P06737	Glycogen phosphorylase, liver form OS=Homo sapiens GN=PYGL PE=1 SV=4 - [PYGL_HUMAN]	20.9337	9.68	1	1	4	5	7.00358e+07	847	97.087	7.1665
P63244	Receptor of activated protein C kinase 1 OS=Homo sapiens GN=RACK1 PE=1 SV=3 - [RACK1_HUMAN]	20.9298	23.97	1	4	4	5	3.97129e+07	317	35.0546	7.69385
Q14764	Major vault protein OS=Homo sapiens GN=MVP PE=1 SV=4 - [MVP_HUMAN]	20.8816	13.89	1	6	6	6	2.28351e+07	893	99.2659	5.47803
P05997	Collagen alpha-2(V) chain OS=Homo sapiens GN=COL5A2 PE=1 SV=3 - [CO5A2_HUMAN]	20.7941	2.8	1	2	2	4	3.23976e+08	1499	144.821	6.45557
Q13555	Calcium/calmodulin-dependent protein kinase type II subunit gamma OS=Homo sapiens GN=CAMK2G PE=1 SV=3 - [KCC2G_HUMAN]	20.7421	20.25	1	4	6	6	3.71326e+07	558	62.5697	7.82568
Q96CW1	AP-2 complex subunit mu OS=Homo sapiens GN=AP2M1 PE=1 SV=2 - [AP2M1_HUMAN]	20.6795	15.17	1	3	3	3	1.19048e+07	435	49.623	9.53955
P05141	ADP/ATP translocase 2 OS=Homo sapiens GN=SLC25A5 PE=1 SV=7 - [ADT2_HUMAN]	20.5424	16.44	2	1	4	6	1.08294e+08	298	32.8312	9.68604
P14625	Endoplasmin OS=Homo sapiens GN=HSP90B1 PE=1 SV=1 - [ENPL_HUMAN]	20.5255	7.97	1	4	4	5	1.82863e+07	803	92.4113	4.84326
P11217	Glycogen phosphorylase, muscle form OS=Homo sapiens GN=PYGM PE=1 SV=6 - [PYGM_HUMAN]	20.5144	9.26	1	1	5	6	7.30687e+07	842	97.0306	7.03467
P37802	Transgelin-2 OS=Homo sapiens GN=TAGLN2 PE=1 SV=3 - [TAGL2_HUMAN]	20.504	26.63	1	3	3	5	4.01181e+07	199	22.3772	8.25049
P21964	Catechol O-methyltransferase OS=Homo sapiens GN=COMT PE=1 SV=2 - [COMT_HUMAN]	20.4825	39.85	1	6	6	6	3.40757e+07	271	30.0176	5.46533
P61586	Transforming protein RhoA OS=Homo sapiens GN=RHOA PE=1 SV=1 - [RHOA_HUMAN]	20.3415	44.04	2	1	4	7	4.84176e+07	193	21.7541	6.1001
Q02218	2-oxoglutarate dehydrogenase, mitochondrial OS=Homo sapiens GN=OGDH PE=1 SV=3 - [ODO1_HUMAN]	19.9799	10.56	1	6	6	6	1.95248e+07	1023	115.861	6.85889
Q05682	Caldesmon OS=Homo sapiens GN=CALD1 PE=1 SV=3 - [CALD1_HUMAN]	19.7173	6.05	1	4	4	5	9.52248e+07	793	93.1754	5.65576
P52272	Heterogeneous nuclear ribonucleoprotein M OS=Homo sapiens GN=HNRNPM PE=1 SV=3 - [HNRPM_HUMAN]	19.716	13.29	1	5	5	5	3.25474e+07	730	77.4643	8.70459
O95425	Supervillin OS=Homo sapiens GN=SVIL PE=1 SV=2 - [SVIL_HUMAN]	19.7128	6.05	1	7	7	7	2.19178e+07	2214	247.593	6.97607
P29536	Leiomodin-1 OS=Homo sapiens GN=LMOD1 PE=1 SV=3 - [LMOD1_HUMAN]	19.7107	8.17	1	3	3	4	5.16125e+07	600	66.9889	9.33447
P19367	Hexokinase-1 OS=Homo sapiens GN=HK1 PE=1 SV=3 - [HXK1_HUMAN]	19.707	8.4	1	6	6	6	1.9199e+07	917	102.42	6.80029
P08133	Annexin A6 OS=Homo sapiens GN=ANXA6 PE=1 SV=3 - [ANXA6_HUMAN]	19.4307	17.98	1	6	6	6	2.68611e+07	673	75.8256	5.60498
P59998	Actin-related protein 2/3 complex subunit 4 OS=Homo sapiens GN=ARPC4 PE=1 SV=3 - [ARPC4_HUMAN]	19.3267	36.31	1	4	4	5	3.65816e+07	168	19.6543	8.42627
Q9UHD8	Septin-9 OS=Homo sapiens GN=SEPT9 PE=1 SV=2 - [SEPT9_HUMAN]	19.3197	13.82	1	5	5	5	3.37891e+07	586	65.3608	8.96826
Q9Y678	Coatomer subunit gamma-1 OS=Homo sapiens GN=COPG1 PE=1 SV=1 - [COPG1_HUMAN]	18.9891	11.21	2	5	5	5	1.59346e+07	874	97.6555	5.46533
P45880	Voltage-dependent anion-selective channel protein 2 OS=Homo sapiens GN=VDAC2 PE=1 SV=2 - [VDAC2_HUMAN]	18.6668	29.25	1	5	5	7	9.38138e+07	294	31.5465	7.56201
Q06828	Fibromodulin OS=Homo sapiens GN=FMOD PE=1 SV=2 - [FMOD_HUMAN]	18.6007	13.3	1	3	3	5	3.3278e+07	376	43.1515	6.03662
Q9HCB6	Spondin-1 OS=Homo sapiens GN=SPON1 PE=1 SV=2 - [SPON1_HUMAN]	18.5566	14.62	1	7	7	7	5.981e+07	807	90.9136	6.11279
P39059	Collagen alpha-1(XV) chain OS=Homo sapiens GN=COL15A1 PE=1 SV=2 - [COFA1_HUMAN]	18.5155	5.98	1	5	5	5	4.40642e+07	1388	141.632	4.99561
P22314	Ubiquitin-like modifier-activating enzyme 1 OS=Homo sapiens GN=UBA1 PE=1 SV=3 - [UBA1_HUMAN]	18.4561	8.13	1	4	4	4	1.27893e+07	1058	117.774	5.75732
P00966	Argininosuccinate synthase OS=Homo sapiens GN=ASS1 PE=1 SV=2 - [ASSY_HUMAN]	18.4475	29.37	1	6	6	7	3.76386e+07	412	46.501	8.01611
Q13425	Beta-2-syntrophin OS=Homo sapiens GN=SNTB2 PE=1 SV=1 - [SNTB2_HUMAN]	18.4342	14.44	1	5	5	5	6.07303e+07	540	57.913	8.82178
P02042	Hemoglobin subunit delta OS=Homo sapiens GN=HBD PE=1 SV=2 - [HBD_HUMAN]	18.4011	23.81	3	2	3	7	3.81202e+09	147	16.0453	8.04541
P27105	Erythrocyte band 7 integral membrane protein OS=Homo sapiens GN=STOM PE=1 SV=3 - [STOM_HUMAN]	18.2858	36.11	1	6	6	6	2.72461e+07	288	31.7107	7.88428
P16615	Sarcoplasmic/endoplasmic reticulum calcium ATPase 2 OS=Homo sapiens GN=ATP2A2 PE=1 SV=1 - [AT2A2_HUMAN]	18.1816	8.45	2	4	4	4	3.45383e+07	1042	114.683	5.33838
P49773	Histidine triad nucleotide-binding protein 1 OS=Homo sapiens GN=HINT1 PE=1 SV=2 - [HINT1_HUMAN]	18.1533	54.76	1	3	3	3	2.13333e+07	126	13.7931	6.94678
Q02952	A-kinase anchor protein 12 OS=Homo sapiens GN=AKAP12 PE=1 SV=4 - [AKA12_HUMAN]	18.1136	5.33	1	4	4	5	2.45181e+07	1782	191.367	4.41162
P49368	T-complex protein 1 subunit gamma OS=Homo sapiens GN=CCT3 PE=1 SV=4 - [TCPG_HUMAN]	18.0652	18.17	1	5	5	6	2.82707e+07	545	60.4953	6.49365
P23634	Plasma membrane calcium-transporting ATPase 4 OS=Homo sapiens GN=ATP2B4 PE=1 SV=2 - [AT2B4_HUMAN]	17.9792	4.59	4	3	3	4	2.93562e+07	1241	137.833	6.59521
Q99497	Protein/nucleic acid deglycase DJ-1 OS=Homo sapiens GN=PARK7 PE=1 SV=2 - [PARK7_HUMAN]	17.9401	43.39	1	4	4	5	4.097e+07	189	19.8785	6.78564
P50991	T-complex protein 1 subunit delta OS=Homo sapiens GN=CCT4 PE=1 SV=4 - [TCPD_HUMAN]	17.8706	12.62	1	3	3	4	2.83852e+07	539	57.8878	7.82568
Q15436	Protein transport protein Sec23A OS=Homo sapiens GN=SEC23A PE=1 SV=2 - [SC23A_HUMAN]	17.7311	10.85	2	4	4	4	1.54897e+07	765	86.1053	7.07861
Q9NR31	GTP-binding protein SAR1a OS=Homo sapiens GN=SAR1A PE=1 SV=1 - [SAR1A_HUMAN]	17.7026	44.44	2	4	4	4	3.15691e+07	198	22.3525	6.68311
Q16851	UTP--glucose-1-phosphate uridylyltransferase OS=Homo sapiens GN=UGP2 PE=1 SV=5 - [UGPA_HUMAN]	17.6918	17.13	1	5	5	5	2.5803e+07	508	56.9047	8.14795
P05388	60S acidic ribosomal protein P0 OS=Homo sapiens GN=RPLP0 PE=1 SV=1 - [RLA0_HUMAN]	17.6685	26.18	2	4	4	5	2.89764e+07	317	34.2518	5.97314
P84085	ADP-ribosylation factor 5 OS=Homo sapiens GN=ARF5 PE=1 SV=2 - [ARF5_HUMAN]	17.3969	35.56	1	1	4	5	1.01833e+08	180	20.5166	6.78564
P04004	Vitronectin OS=Homo sapiens GN=VTN PE=1 SV=1 - [VTNC_HUMAN]	17.3335	3.14	1	1	1	5	2.21582e+09	478	54.2712	5.79541
P15880	40S ribosomal protein S2 OS=Homo sapiens GN=RPS2 PE=1 SV=2 - [RS2_HUMAN]	16.9932	14.68	1	4	4	4	3.50718e+07	293	31.3046	10.2427
P53618	Coatomer subunit beta OS=Homo sapiens GN=COPB1 PE=1 SV=3 - [COPB_HUMAN]	16.9057	7.24	1	4	4	4	1.50694e+07	953	107.074	6.04932
P19823	Inter-alpha-trypsin inhibitor heavy chain H2 OS=Homo sapiens GN=ITIH2 PE=1 SV=2 - [ITIH2_HUMAN]	16.7395	5.6	1	3	3	6	1.49211e+08	946	106.397	6.85889
Q86TX2	Acyl-coenzyme A thioesterase 1 OS=Homo sapiens GN=ACOT1 PE=1 SV=1 - [ACOT1_HUMAN]	16.512	17.58	1	1	3	4	2.52997e+07	421	46.2481	7.34229
P31949	Protein S100-A11 OS=Homo sapiens GN=S100A11 PE=1 SV=2 - [S10AB_HUMAN]	16.4502	56.19	1	3	3	4	2.52182e+07	105	11.7328	7.12256
P14866	Heterogeneous nuclear ribonucleoprotein L OS=Homo sapiens GN=HNRNPL PE=1 SV=2 - [HNRPL_HUMAN]	16.0942	8.49	1	2	2	3	1.83292e+07	589	64.0924	8.22119
Q96HC4	PDZ and LIM domain protein 5 OS=Homo sapiens GN=PDLIM5 PE=1 SV=5 - [PDLI5_HUMAN]	16.0477	14.77	1	5	5	5	4.76274e+07	596	63.9045	8.20654
P60033	CD81 antigen OS=Homo sapiens GN=CD81 PE=1 SV=1 - [CD81_HUMAN]	15.9228	25	1	3	3	4	4.42595e+07	236	25.7921	5.2876
P35625	Metalloproteinase inhibitor 3 OS=Homo sapiens GN=TIMP3 PE=1 SV=2 - [TIMP3_HUMAN]	15.9111	18.48	1	2	2	4	3.2275e+07	211	24.1288	8.71924
Q12965	Unconventional myosin-Ie OS=Homo sapiens GN=MYO1E PE=1 SV=2 - [MYO1E_HUMAN]	15.6443	6.77	1	4	4	5	1.41846e+07	1108	126.982	8.92432
Q92928	Putative Ras-related protein Rab-1C OS=Homo sapiens GN=RAB1C PE=5 SV=2 - [RAB1C_HUMAN]	15.6245	16.42	2	1	2	4	4.11526e+07	201	22.003	5.42725
Q9NVA2	Septin-11 OS=Homo sapiens GN=SEPT11 PE=1 SV=3 - [SEP11_HUMAN]	15.6225	14.92	2	2	4	5	2.34686e+07	429	49.3672	6.81494
Q9UH99	SUN domain-containing protein 2 OS=Homo sapiens GN=SUN2 PE=1 SV=3 - [SUN2_HUMAN]	15.6039	8.79	1	3	3	4	5.36309e+06	717	80.2616	6.72705
P08134	Rho-related GTP-binding protein RhoC OS=Homo sapiens GN=RHOC PE=1 SV=1 - [RHOC_HUMAN]	15.5722	50.26	2	2	5	7	4.69019e+07	193	21.9923	6.58057
Q00839	Heterogeneous nuclear ribonucleoprotein U OS=Homo sapiens GN=HNRNPU PE=1 SV=6 - [HNRPU_HUMAN]	15.3537	10.06	1	4	4	4	5.28795e+07	825	90.528	5.99854
P62937	Peptidyl-prolyl cis-trans isomerase A OS=Homo sapiens GN=PPIA PE=1 SV=2 - [PPIA_HUMAN]	15.3363	30.3	1	4	4	4	6.43972e+07	165	18.0009	7.81104
Q9Y4J8	Dystrobrevin alpha OS=Homo sapiens GN=DTNA PE=1 SV=2 - [DTNA_HUMAN]	15.3082	9.15	2	4	4	4	1.5436e+07	743	83.8479	6.88818
P49753	Acyl-coenzyme A thioesterase 2, mitochondrial OS=Homo sapiens GN=ACOT2 PE=1 SV=6 - [ACOT2_HUMAN]	15.143	14.29	1	1	3	3	2.32765e+07	483	53.1847	8.47021
Q15233	Non-POU domain-containing octamer-binding protein OS=Homo sapiens GN=NONO PE=1 SV=4 - [NONO_HUMAN]	15.1419	16.77	1	3	3	5	2.25097e+07	471	54.1973	8.95361
Q13557	Calcium/calmodulin-dependent protein kinase type II subunit delta OS=Homo sapiens GN=CAMK2D PE=1 SV=3 - [KCC2D_HUMAN]	15.0285	14.63	2	2	4	4	2.96116e+07	499	56.3336	7.25439
P47756	F-actin-capping protein subunit beta OS=Homo sapiens GN=CAPZB PE=1 SV=4 - [CAPZB_HUMAN]	14.9769	16.25	1	2	2	4	3.21482e+07	277	31.3308	5.59229
P13861	cAMP-dependent protein kinase type II-alpha regulatory subunit OS=Homo sapiens GN=PRKAR2A PE=1 SV=2 - [KAP2_HUMAN]	14.7128	15.1	2	4	4	5	1.36922e+07	404	45.49	5.07178
Q9BTV4	Transmembrane protein 43 OS=Homo sapiens GN=TMEM43 PE=1 SV=1 - [TMM43_HUMAN]	14.6853	16	1	3	3	4	4.70298e+07	400	44.8472	8.1333
Q99623	Prohibitin-2 OS=Homo sapiens GN=PHB2 PE=1 SV=2 - [PHB2_HUMAN]	14.5778	16.39	1	3	3	3	2.29813e+07	299	33.2759	9.83252
Q7Z7G0	Target of Nesh-SH3 OS=Homo sapiens GN=ABI3BP PE=1 SV=1 - [TARSH_HUMAN]	14.5713	10.6	1	5	5	5	2.61225e+07	1075	118.569	9.43701
P62879	Guanine nucleotide-binding protein G(I)/G(S)/G(T) subunit beta-2 OS=Homo sapiens GN=GNB2 PE=1 SV=3 - [GBB2_HUMAN]	14.4482	24.71	2	4	4	4	2.49707e+07	340	37.3071	5.99854
Q03135	Caveolin-1 OS=Homo sapiens GN=CAV1 PE=1 SV=4 - [CAV1_HUMAN]	14.4476	22.47	1	2	2	4	2.93651e+08	178	20.4585	6.02393
Q99829	Copine-1 OS=Homo sapiens GN=CPNE1 PE=1 SV=1 - [CPNE1_HUMAN]	14.42	10.24	1	2	2	3	9.93206e+06	537	59.0215	5.8335
O43175	D-3-phosphoglycerate dehydrogenase OS=Homo sapiens GN=PHGDH PE=1 SV=4 - [SERA_HUMAN]	14.3889	11.44	1	3	3	4	1.42018e+07	533	56.6144	6.7124
Q8N3V7	Synaptopodin OS=Homo sapiens GN=SYNPO PE=1 SV=2 - [SYNPO_HUMAN]	14.3311	6.57	1	3	3	3	3.76683e+07	929	99.4021	8.71924
Q14432	cGMP-inhibited 3',5'-cyclic phosphodiesterase A OS=Homo sapiens GN=PDE3A PE=1 SV=3 - [PDE3A_HUMAN]	14.3002	5.61	1	2	2	3	1.3633e+07	1141	124.901	5.99854
P52907	F-actin-capping protein subunit alpha-1 OS=Homo sapiens GN=CAPZA1 PE=1 SV=3 - [CAZA1_HUMAN]	14.1811	16.43	1	1	3	4	4.58089e+07	286	32.9023	5.69385
Q9Y277	Voltage-dependent anion-selective channel protein 3 OS=Homo sapiens GN=VDAC3 PE=1 SV=1 - [VDAC3_HUMAN]	14.1257	18.37	1	2	3	5	1.73804e+07	283	30.6393	8.66064
O14980	Exportin-1 OS=Homo sapiens GN=XPO1 PE=1 SV=1 - [XPO1_HUMAN]	14.085	3.73	1	3	3	4	7.66168e+06	1071	123.306	6.06201
Q14767	Latent-transforming growth factor beta-binding protein 2 OS=Homo sapiens GN=LTBP2 PE=1 SV=3 - [LTBP2_HUMAN]	14.0209	1.7	1	2	2	8	1.27195e+07	1821	194.923	5.18604
Q5SSJ5	Heterochromatin protein 1-binding protein 3 OS=Homo sapiens GN=HP1BP3 PE=1 SV=1 - [HP1B3_HUMAN]	13.8402	4.88	1	1	1	2	4.49771e+07	553	61.1693	9.67139
P62841	40S ribosomal protein S15 OS=Homo sapiens GN=RPS15 PE=1 SV=2 - [RS15_HUMAN]	13.7021	28.28	1	2	2	4	1.79407e+07	145	17.0292	10.3892
P61978	Heterogeneous nuclear ribonucleoprotein K OS=Homo sapiens GN=HNRNPK PE=1 SV=1 - [HNRPK_HUMAN]	13.6382	15.12	1	4	4	4	2.39252e+07	463	50.9444	5.5415
O14558	Heat shock protein beta-6 OS=Homo sapiens GN=HSPB6 PE=1 SV=2 - [HSPB6_HUMAN]	13.6308	30.63	1	2	2	3	9.74649e+07	160	17.125	6.40479
P50570	Dynamin-2 OS=Homo sapiens GN=DNM2 PE=1 SV=2 - [DYN2_HUMAN]	13.6262	8.97	2	4	4	4	1.96267e+07	870	98.0032	7.44482
P62820	Ras-related protein Rab-1A OS=Homo sapiens GN=RAB1A PE=1 SV=3 - [RAB1A_HUMAN]	13.5422	26.34	1	2	3	4	3.66742e+07	205	22.6634	6.21436
Q13576	Ras GTPase-activating-like protein IQGAP2 OS=Homo sapiens GN=IQGAP2 PE=1 SV=4 - [IQGA2_HUMAN]	13.3169	1.84	1	1	1	2	1.57903e+07	1575	180.465	5.64307
P52597	Heterogeneous nuclear ribonucleoprotein F OS=Homo sapiens GN=HNRNPF PE=1 SV=3 - [HNRPF_HUMAN]	13.299	10.36	1	2	2	3	1.41173e+07	415	45.6429	5.57959
Q14980	Nuclear mitotic apparatus protein 1 OS=Homo sapiens GN=NUMA1 PE=1 SV=2 - [NUMA1_HUMAN]	13.2677	2.36	1	3	3	3	7.3971e+06	2115	238.115	5.78271
P78371	T-complex protein 1 subunit beta OS=Homo sapiens GN=CCT2 PE=1 SV=4 - [TCPB_HUMAN]	13.221	12.9	1	3	3	3	1.8273e+07	535	57.4521	6.45557
P60660	Myosin light polypeptide 6 OS=Homo sapiens GN=MYL6 PE=1 SV=2 - [MYL6_HUMAN]	13.1244	37.09	1	3	3	3	186702712	151	16.9191	4.65283
P23528	Cofilin-1 OS=Homo sapiens GN=CFL1 PE=1 SV=3 - [COF1_HUMAN]	13.1043	22.29	2	2	2	3	7.30884e+07	166	18.4907	8.08936
P46777	60S ribosomal protein L5 OS=Homo sapiens GN=RPL5 PE=1 SV=3 - [RL5_HUMAN]	12.773	15.15	1	3	3	4	2.21671e+07	297	34.3407	9.71533
P61163	Alpha-centractin OS=Homo sapiens GN=ACTR1A PE=1 SV=1 - [ACTZ_HUMAN]	12.6303	21.28	2	3	3	3	3.85577e+07	376	42.5869	6.63916
Q16881	Thioredoxin reductase 1, cytoplasmic OS=Homo sapiens GN=TXNRD1 PE=1 SV=3 - [TRXR1_HUMAN]	12.6025	9.09	1	2	2	2	2.14844e+07	649	70.8622	7.38623
Q01628	Interferon-induced transmembrane protein 3 OS=Homo sapiens GN=IFITM3 PE=1 SV=2 - [IFM3_HUMAN]	12.4874	18.8	1	1	1	2	1.16392e+07	133	14.6225	7.00537
P63096	Guanine nucleotide-binding protein G(i) subunit alpha-1 OS=Homo sapiens GN=GNAI1 PE=1 SV=2 - [GNAI1_HUMAN]	12.4665	19.77	1	2	3	4	1.3546e+07	354	40.3352	5.97314
Q15366	Poly(rC)-binding protein 2 OS=Homo sapiens GN=PCBP2 PE=1 SV=1 - [PCBP2_HUMAN]	12.4617	13.97	2	2	3	3	2.52088e+07	365	38.5556	6.78564
P07355	Annexin A2 OS=Homo sapiens GN=ANXA2 PE=1 SV=2 - [ANXA2_HUMAN]	12.4347	15.93	2	3	3	3	1.42405e+07	339	38.5798	7.75244
P12259	Coagulation factor V OS=Homo sapiens GN=F5 PE=1 SV=4 - [FA5_HUMAN]	12.4206	1.57	1	2	2	3	3.25965e+07	2224	251.546	6.04932
Q96KG9	N-terminal kinase-like protein OS=Homo sapiens GN=SCYL1 PE=1 SV=1 - [SCYL1_HUMAN]	12.2661	4.58	1	1	1	2	8.32816e+06	808	89.5752	6.30322
P36955	Pigment epithelium-derived factor OS=Homo sapiens GN=SERPINF1 PE=1 SV=4 - [PEDF_HUMAN]	12.2389	9.33	1	4	4	4	2.14917e+08	418	46.2833	6.37939
P60953	Cell division control protein 42 homolog OS=Homo sapiens GN=CDC42 PE=1 SV=2 - [CDC42_HUMAN]	12.2123	30.37	1	3	3	3	1.92978e+07	191	21.245	6.55127
P98095	Fibulin-2 OS=Homo sapiens GN=FBLN2 PE=1 SV=2 - [FBLN2_HUMAN]	12.1797	3.29	1	3	3	4	1.41241e+08	1184	126.489	4.81787
P07195	L-lactate dehydrogenase B chain OS=Homo sapiens GN=LDHB PE=1 SV=2 - [LDHB_HUMAN]	12.174	16.17	1	4	4	4	2.39067e+07	334	36.6151	6.04932
Q13642	Four and a half LIM domains protein 1 OS=Homo sapiens GN=FHL1 PE=1 SV=4 - [FHL1_HUMAN]	12.0594	19.81	1	4	4	4	1.26706e+08	323	36.2386	8.96826
P56199	Integrin alpha-1 OS=Homo sapiens GN=ITGA1 PE=1 SV=2 - [ITA1_HUMAN]	12.0376	5.43	1	3	3	3	3.34393e+07	1179	130.765	6.29053
P18124	60S ribosomal protein L7 OS=Homo sapiens GN=RPL7 PE=1 SV=1 - [RL7_HUMAN]	11.9743	16.94	1	3	3	3	5.02485e+07	248	29.2072	10.6528
O75874	Isocitrate dehydrogenase [NADP] cytoplasmic OS=Homo sapiens GN=IDH1 PE=1 SV=2 - [IDHC_HUMAN]	11.9613	16.43	1	4	4	5	2.44859e+07	414	46.6295	7.00537
Q15363	Transmembrane emp24 domain-containing protein 2 OS=Homo sapiens GN=TMED2 PE=1 SV=1 - [TMED2_HUMAN]	11.9577	20.4	1	3	3	3	1.53931e+07	201	22.7464	5.17334
Q8N436	Inactive carboxypeptidase-like protein X2 OS=Homo sapiens GN=CPXM2 PE=2 SV=3 - [CPXM2_HUMAN]	11.9296	5.16	1	2	2	2	1.684e+07	756	85.8159	6.87354
P07737	Profilin-1 OS=Homo sapiens GN=PFN1 PE=1 SV=2 - [PROF1_HUMAN]	11.8309	31.43	1	3	3	4	6.83067e+07	140	15.0446	8.26514
P11586	C-1-tetrahydrofolate synthase, cytoplasmic OS=Homo sapiens GN=MTHFD1 PE=1 SV=3 - [C1TC_HUMAN]	11.7603	4.49	1	1	1	2	1.20228e+07	935	101.495	7.29834
P26038	Moesin OS=Homo sapiens GN=MSN PE=1 SV=3 - [MOES_HUMAN]	11.7121	9.01	2	2	3	3	2.7307e+07	577	67.7778	6.40479
P08754	Guanine nucleotide-binding protein G(k) subunit alpha OS=Homo sapiens GN=GNAI3 PE=1 SV=3 - [GNAI3_HUMAN]	11.5861	8.47	1	1	2	3	2.29354e+07	354	40.5063	5.69385
P55060	Exportin-2 OS=Homo sapiens GN=CSE1L PE=1 SV=3 - [XPO2_HUMAN]	11.5704	2.57	1	1	1	2	7.69752e+06	971	110.346	5.77002
P55084	Trifunctional enzyme subunit beta, mitochondrial OS=Homo sapiens GN=HADHB PE=1 SV=3 - [ECHB_HUMAN]	11.5689	16.03	1	3	3	3	2.76965e+07	474	51.2615	9.40771
P32969	60S ribosomal protein L9 OS=Homo sapiens GN=RPL9 PE=1 SV=1 - [RL9_HUMAN]	11.5418	36.46	1	4	4	4	2.04135e+07	192	21.8498	9.94971
Q96FW1	Ubiquitin thioesterase OTUB1 OS=Homo sapiens GN=OTUB1 PE=1 SV=2 - [OTUB1_HUMAN]	11.5379	16.97	1	2	2	2	1.28265e+07	271	31.2644	4.94482
P43243	Matrin-3 OS=Homo sapiens GN=MATR3 PE=1 SV=2 - [MATR3_HUMAN]	11.5263	5.43	1	2	2	2	1.45309e+07	847	94.5648	6.25244
P02647	Apolipoprotein A-I OS=Homo sapiens GN=APOA1 PE=1 SV=1 - [APOA1_HUMAN]	11.5259	5.99	1	1	1	3	428695612	267	30.7589	5.75732
P35232	Prohibitin OS=Homo sapiens GN=PHB PE=1 SV=1 - [PHB_HUMAN]	11.4293	21.32	1	3	3	3	1.78544e+07	272	29.7859	5.75732
Q96KP4	Cytosolic non-specific dipeptidase OS=Homo sapiens GN=CNDP2 PE=1 SV=2 - [CNDP2_HUMAN]	11.3486	18.74	1	4	4	5	1.31616e+07	475	52.8449	5.97314
P62917	60S ribosomal protein L8 OS=Homo sapiens GN=RPL8 PE=1 SV=2 - [RL8_HUMAN]	11.1979	12.06	1	2	2	2	3.84785e+07	257	28.0073	11.0337
P62258	14-3-3 protein epsilon OS=Homo sapiens GN=YWHAE PE=1 SV=1 - [1433E_HUMAN]	11.135	11.37	4	1	2	3	2.7919e+07	255	29.1554	4.7417
P29972	Aquaporin-1 OS=Homo sapiens GN=AQP1 PE=1 SV=3 - [AQP1_HUMAN]	11.1317	19.7	1	2	2	4	3.91028e+07	269	28.5081	7.41553
P15502	Elastin OS=Homo sapiens GN=ELN PE=1 SV=3 - [ELN_HUMAN]	11.1269	5.98	1	1	1	2	1.49075e+07	786	68.4265	10.4038
Q13976	cGMP-dependent protein kinase 1 OS=Homo sapiens GN=PRKG1 PE=1 SV=3 - [KGP1_HUMAN]	11.0322	8.64	1	4	4	4	3.8795e+07	671	76.316	6.03662
P41250	Glycine--tRNA ligase OS=Homo sapiens GN=GARS PE=1 SV=3 - [GARS_HUMAN]	11.0285	10.15	1	3	3	3	5.7395e+06	739	83.1126	7.03467
P29992	Guanine nucleotide-binding protein subunit alpha-11 OS=Homo sapiens GN=GNA11 PE=1 SV=2 - [GNA11_HUMAN]	11.0205	9.47	2	2	2	3	1.29442e+07	359	42.0965	5.69385
Q04637	Eukaryotic translation initiation factor 4 gamma 1 OS=Homo sapiens GN=EIF4G1 PE=1 SV=4 - [IF4G1_HUMAN]	10.9828	2.69	1	2	2	2	4.44707e+06	1599	175.382	5.32568
Q96TA1	Niban-like protein 1 OS=Homo sapiens GN=FAM129B PE=1 SV=3 - [NIBL1_HUMAN]	10.9526	6.17	1	2	2	2	9.43779e+06	746	84.0847	6.18896
O60814	Histone H2B type 1-K OS=Homo sapiens GN=HIST1H2BK PE=1 SV=3 - [H2B1K_HUMAN]	10.9173	11.9	14	1	1	3	383925701	126	13.8816	10.3159
P50990	T-complex protein 1 subunit theta OS=Homo sapiens GN=CCT8 PE=1 SV=4 - [TCPQ_HUMAN]	10.8515	14.78	1	5	5	5	2.36773e+07	548	59.5825	5.60498
P46782	40S ribosomal protein S5 OS=Homo sapiens GN=RPS5 PE=1 SV=4 - [RS5_HUMAN]	10.6116	23.53	1	3	3	3	2.50624e+07	204	22.8621	9.71533
Q9H4B7	Tubulin beta-1 chain OS=Homo sapiens GN=TUBB1 PE=1 SV=1 - [TBB1_HUMAN]	10.5998	6.65	1	1	2	3	5.70116e+08	451	50.2946	5.17334
P11021	78 kDa glucose-regulated protein OS=Homo sapiens GN=HSPA5 PE=1 SV=2 - [GRP78_HUMAN]	10.5873	4.59	1	1	2	4	1.85531e+08	654	72.2884	5.16064
O43747	AP-1 complex subunit gamma-1 OS=Homo sapiens GN=AP1G1 PE=1 SV=5 - [AP1G1_HUMAN]	10.5161	5.11	1	2	2	2	7.84614e+06	822	91.2931	6.80029
P36871	Phosphoglucomutase-1 OS=Homo sapiens GN=PGM1 PE=1 SV=3 - [PGM1_HUMAN]	10.4191	8.01	1	2	2	2	1.18632e+07	562	61.4105	6.75635
Q9Y4G6	Talin-2 OS=Homo sapiens GN=TLN2 PE=1 SV=4 - [TLN2_HUMAN]	10.383	2.08	1	1	3	3	3.50955e+07	2542	271.443	5.56689
Q7L576	Cytoplasmic FMR1-interacting protein 1 OS=Homo sapiens GN=CYFIP1 PE=1 SV=1 - [CYFP1_HUMAN]	10.3798	5.27	1	4	4	4	8.94112e+06	1253	145.089	6.90283
Q16658	Fascin OS=Homo sapiens GN=FSCN1 PE=1 SV=3 - [FSCN1_HUMAN]	10.1943	3.65	1	1	1	2	1.25575e+07	493	54.4961	7.23975
P22695	Cytochrome b-c1 complex subunit 2, mitochondrial OS=Homo sapiens GN=UQCRC2 PE=1 SV=3 - [QCR2_HUMAN]	10.1497	7.73	1	2	2	2	3.28696e+07	453	48.4129	8.63135
Q8NBF2	NHL repeat-containing protein 2 OS=Homo sapiens GN=NHLRC2 PE=1 SV=1 - [NHLC2_HUMAN]	10.0734	7.99	1	2	2	2	8.31871e+06	726	79.3935	5.5542
P14868	Aspartate--tRNA ligase, cytoplasmic OS=Homo sapiens GN=DARS PE=1 SV=2 - [SYDC_HUMAN]	10.0212	9.18	1	3	3	3	1.60418e+07	501	57.1	6.55127
Q07065	Cytoskeleton-associated protein 4 OS=Homo sapiens GN=CKAP4 PE=1 SV=2 - [CKAP4_HUMAN]	10.018	8.47	1	3	3	3	1.38881e+07	602	65.9827	5.92236
O75955	Flotillin-1 OS=Homo sapiens GN=FLOT1 PE=1 SV=3 - [FLOT1_HUMAN]	10.0063	9.13	1	2	2	2	1.29527e+07	427	47.3256	7.48877
Q16647	Prostacyclin synthase OS=Homo sapiens GN=PTGIS PE=1 SV=1 - [PTGIS_HUMAN]	9.99246	6.8	1	2	2	2	1.25547e+07	500	57.0678	7.31299
O00571	ATP-dependent RNA helicase DDX3X OS=Homo sapiens GN=DDX3X PE=1 SV=3 - [DDX3X_HUMAN]	9.83906	6.95	3	1	3	3	1.12219e+07	662	73.198	7.18115
O95782	AP-2 complex subunit alpha-1 OS=Homo sapiens GN=AP2A1 PE=1 SV=3 - [AP2A1_HUMAN]	9.78394	7.06	1	2	3	3	9.71397e+06	977	107.478	7.03467
P23526	Adenosylhomocysteinase OS=Homo sapiens GN=AHCY PE=1 SV=4 - [SAHH_HUMAN]	9.76263	4.86	1	1	1	2	5.81089e+07	432	47.6852	6.34131
P13645	Keratin, type I cytoskeletal 10 OS=Homo sapiens GN=KRT10 PE=1 SV=6 - [K1C10_HUMAN]	9.60469	8.56	1	2	2	2	1.29893e+07	584	58.7917	5.21143
Q16772	Glutathione S-transferase A3 OS=Homo sapiens GN=GSTA3 PE=1 SV=3 - [GSTA3_HUMAN]	9.56907	14.41	3	2	2	3	3.65407e+07	222	25.2855	9.20264
P10301	Ras-related protein R-Ras OS=Homo sapiens GN=RRAS PE=1 SV=1 - [RRAS_HUMAN]	9.53057	24.77	2	3	3	3	6.49955e+07	218	23.4659	6.93213
P16112	Aggrecan core protein OS=Homo sapiens GN=ACAN PE=1 SV=2 - [PGCA_HUMAN]	9.47936	2.4	1	2	2	4	47541727	2415	250.04	4.18311
P00488	Coagulation factor XIII A chain OS=Homo sapiens GN=F13A1 PE=1 SV=4 - [F13A_HUMAN]	9.41855	8.33	1	4	4	4	2.94509e+07	732	83.2146	6.0874
Q15365	Poly(rC)-binding protein 1 OS=Homo sapiens GN=PCBP1 PE=1 SV=2 - [PCBP1_HUMAN]	9.31971	13.76	2	2	3	3	3.62047e+07	356	37.4739	7.09326
P00387	NADH-cytochrome b5 reductase 3 OS=Homo sapiens GN=CYB5R3 PE=1 SV=3 - [NB5R3_HUMAN]	9.295	11.3	1	2	2	2	3.51714e+07	301	34.2127	7.59131
P02649	Apolipoprotein E OS=Homo sapiens GN=APOE PE=1 SV=1 - [APOE_HUMAN]	9.25416	3.79	1	1	1	3	4.2385e+08	317	36.1318	5.73193
P01023	Alpha-2-macroglobulin OS=Homo sapiens GN=A2M PE=1 SV=3 - [A2MG_HUMAN]	9.23157	3.8	1	3	3	3	8.12614e+06	1474	163.188	6.45557
O00487	26S proteasome non-ATPase regulatory subunit 14 OS=Homo sapiens GN=PSMD14 PE=1 SV=1 - [PSDE_HUMAN]	9.1412	26.45	1	3	3	3	1.42011e+07	310	34.5546	6.52197
P23246	Splicing factor, proline- and glutamine-rich OS=Homo sapiens GN=SFPQ PE=1 SV=2 - [SFPQ_HUMAN]	9.00733	5.52	1	2	2	2	8.64939e+06	707	76.1016	9.43701
P46977	Dolichyl-diphosphooligosaccharide--protein glycosyltransferase subunit STT3A OS=Homo sapiens GN=STT3A PE=1 SV=2 - [STT3A_HUMAN]	9.00549	5.67	1	2	2	2	6.522e+06	705	80.4768	8.07471
Q8TDZ2	[F-actin]-monooxygenase MICAL1 OS=Homo sapiens GN=MICAL1 PE=1 SV=2 - [MICA1_HUMAN]	8.97291	4.78	1	2	2	2	1.35476e+07	1067	117.801	6.40479
P78527	DNA-dependent protein kinase catalytic subunit OS=Homo sapiens GN=PRKDC PE=1 SV=3 - [PRKDC_HUMAN]	8.96917	1.41	1	3	3	4	4.22343e+06	4128	468.788	7.12256
O94979	Protein transport protein Sec31A OS=Homo sapiens GN=SEC31A PE=1 SV=3 - [SC31A_HUMAN]	8.96313	3.52	1	2	2	2	5.60406e+06	1220	132.931	6.88818
O15523	ATP-dependent RNA helicase DDX3Y OS=Homo sapiens GN=DDX3Y PE=1 SV=2 - [DDX3Y_HUMAN]	8.92628	6.97	3	1	3	3	1.33201e+07	660	73.1081	7.54736
P62140	Serine/threonine-protein phosphatase PP1-beta catalytic subunit OS=Homo sapiens GN=PPP1CB PE=1 SV=3 - [PP1B_HUMAN]	8.83779	14.37	1	2	2	2	2.23035e+07	327	37.1626	6.18896
P0C0L4	Complement C4-A OS=Homo sapiens GN=C4A PE=1 SV=2 - [CO4A_HUMAN]	8.82935	4.24	2	3	3	3	3.24002e+07	1744	192.664	7.07861
P43490	Nicotinamide phosphoribosyltransferase OS=Homo sapiens GN=NAMPT PE=1 SV=1 - [NAMPT_HUMAN]	8.74687	9.98	1	2	2	2	1.05188e+07	491	55.4866	7.15186
Q14643	Inositol 1,4,5-trisphosphate receptor type 1 OS=Homo sapiens GN=ITPR1 PE=1 SV=3 - [ITPR1_HUMAN]	8.58007	2.76	1	5	5	5	1.01885e+07	2758	313.729	6.03662
Q15404	Ras suppressor protein 1 OS=Homo sapiens GN=RSU1 PE=1 SV=3 - [RSU1_HUMAN]	8.57053	30.32	1	3	3	3	1.31757e+07	277	31.5207	8.646
Q9H9B4	Sideroflexin-1 OS=Homo sapiens GN=SFXN1 PE=1 SV=4 - [SFXN1_HUMAN]	8.52387	10.56	1	1	1	2	5.23787e+06	322	35.5963	9.0708
P62701	40S ribosomal protein S4, X isoform OS=Homo sapiens GN=RPS4X PE=1 SV=2 - [RS4X_HUMAN]	8.49873	17.87	1	3	3	3	2.62982e+07	263	29.5791	10.1548
Q14BN4	Sarcolemmal membrane-associated protein OS=Homo sapiens GN=SLMAP PE=1 SV=1 - [SLMAP_HUMAN]	8.4734	3.38	1	2	2	2	4.80826e+07	828	95.1396	5.46533
P02768	Serum albumin OS=Homo sapiens GN=ALB PE=1 SV=2 - [ALBU_HUMAN]	8.46127	7.06	1	3	3	3	3.13472e+07	609	69.3215	6.27783
Q9Y240	C-type lectin domain family 11 member A OS=Homo sapiens GN=CLEC11A PE=1 SV=1 - [CLC11_HUMAN]	8.37544	8.67	1	2	2	3	2.95961e+07	323	35.6725	5.16064
O95967	EGF-containing fibulin-like extracellular matrix protein 2 OS=Homo sapiens GN=EFEMP2 PE=1 SV=3 - [FBLN4_HUMAN]	8.35421	12.19	1	2	2	2	3.24345e+07	443	49.3723	4.94482
Q92599	Septin-8 OS=Homo sapiens GN=SEPT8 PE=1 SV=4 - [SEPT8_HUMAN]	8.34641	6	2	1	2	3	2.19694e+07	483	55.7211	6.27783
P11940	Polyadenylate-binding protein 1 OS=Homo sapiens GN=PABPC1 PE=1 SV=2 - [PABP1_HUMAN]	8.24413	5.5	2	2	2	2	1.80041e+07	636	70.6259	9.49561
Q92743	Serine protease HTRA1 OS=Homo sapiens GN=HTRA1 PE=1 SV=1 - [HTRA1_HUMAN]	8.17967	8.96	1	2	2	2	2.67815e+07	480	51.2546	7.82568
O15145	Actin-related protein 2/3 complex subunit 3 OS=Homo sapiens GN=ARPC3 PE=1 SV=3 - [ARPC3_HUMAN]	8.15684	17.42	1	3	3	3	3.13409e+07	178	20.5334	8.5874
Q9P0V9	Septin-10 OS=Homo sapiens GN=SEPT10 PE=1 SV=2 - [SEP10_HUMAN]	8.13376	10.79	1	2	2	3	7.21206e+06	454	52.5596	6.80029
P33176	Kinesin-1 heavy chain OS=Homo sapiens GN=KIF5B PE=1 SV=1 - [KINH_HUMAN]	8.11297	2.28	1	1	1	2	1.15603e+07	963	109.617	6.50732
O00410	Importin-5 OS=Homo sapiens GN=IPO5 PE=1 SV=4 - [IPO5_HUMAN]	8.1115	3.65	1	2	2	2	9.33834e+06	1097	123.55	4.94482
O14744	Protein arginine N-methyltransferase 5 OS=Homo sapiens GN=PRMT5 PE=1 SV=4 - [ANM5_HUMAN]	8.09138	4.87	1	1	1	2	3.9579e+06	637	72.6376	6.29053
Q13148	TAR DNA-binding protein 43 OS=Homo sapiens GN=TARDBP PE=1 SV=1 - [TADBP_HUMAN]	8.08277	8.7	1	2	2	2	9.37587e+06	414	44.7113	6.18896
O95810	Caveolae-associated protein 2 OS=Homo sapiens GN=CAVIN2 PE=1 SV=3 - [CAVN2_HUMAN]	8.06501	7.76	1	2	2	2	1.79193e+07	425	47.1446	5.21143
P55795	Heterogeneous nuclear ribonucleoprotein H2 OS=Homo sapiens GN=HNRNPH2 PE=1 SV=1 - [HNRH2_HUMAN]	8.04656	7.57	1	2	2	2	2.74975e+07	449	49.2323	6.30322
P31946	14-3-3 protein beta/alpha OS=Homo sapiens GN=YWHAB PE=1 SV=3 - [1433B_HUMAN]	8.02434	12.2	4	1	2	2	2.67249e+07	246	28.0648	4.83057
O94925	Glutaminase kidney isoform, mitochondrial OS=Homo sapiens GN=GLS PE=1 SV=1 - [GLSK_HUMAN]	8.0089	6.28	1	2	2	2	3.73552e+06	669	73.4139	7.76709
P35442	Thrombospondin-2 OS=Homo sapiens GN=THBS2 PE=1 SV=2 - [TSP2_HUMAN]	8.00486	3.67	2	1	3	3	4.35712e+07	1172	129.908	4.83057
P50552	Vasodilator-stimulated phosphoprotein OS=Homo sapiens GN=VASP PE=1 SV=3 - [VASP_HUMAN]	7.99928	7.63	1	2	2	2	2.73057e+07	380	39.8051	8.93896
P63104	14-3-3 protein zeta/delta OS=Homo sapiens GN=YWHAZ PE=1 SV=1 - [1433Z_HUMAN]	7.98596	11.84	4	1	2	2	3.41213e+07	245	27.7277	4.79248
A1L0T0	Acetolactate synthase-like protein OS=Homo sapiens GN=ILVBL PE=1 SV=2 - [ILVBL_HUMAN]	7.96199	7.28	1	1	1	2	1.07707e+07	632	67.8248	8.14795
Q66K74	Microtubule-associated protein 1S OS=Homo sapiens GN=MAP1S PE=1 SV=2 - [MAP1S_HUMAN]	7.93542	4.72	1	2	2	2	9.06618e+06	1059	112.142	7.29834
P62244	40S ribosomal protein S15a OS=Homo sapiens GN=RPS15A PE=1 SV=2 - [RS15A_HUMAN]	7.92462	26.15	1	2	2	2	3.29729e+07	130	14.83	10.1255
P13674	Prolyl 4-hydroxylase subunit alpha-1 OS=Homo sapiens GN=P4HA1 PE=1 SV=2 - [P4HA1_HUMAN]	7.88847	7.3	1	2	2	2	1.63411e+07	534	61.011	6.01123
P51571	Translocon-associated protein subunit delta OS=Homo sapiens GN=SSR4 PE=1 SV=1 - [SSRD_HUMAN]	7.76626	17.34	1	2	2	2	1.63697e+07	173	18.9866	6.15088
Q08431	Lactadherin OS=Homo sapiens GN=MFGE8 PE=1 SV=2 - [MFGM_HUMAN]	7.73678	14.73	1	3	3	3	2.63096e+07	387	43.0955	8.14795
Q99439	Calponin-2 OS=Homo sapiens GN=CNN2 PE=1 SV=4 - [CNN2_HUMAN]	7.68106	10.68	1	2	2	2	4.63612e+07	309	33.6753	7.32764
Q9Y4F1	FERM, ARHGEF and pleckstrin domain-containing protein 1 OS=Homo sapiens GN=FARP1 PE=1 SV=1 - [FARP1_HUMAN]	7.64142	4.59	1	2	2	2	1.72851e+07	1045	118.559	8.14795
P47897	Glutamine--tRNA ligase OS=Homo sapiens GN=QARS PE=1 SV=1 - [SYQ_HUMAN]	7.60052	8.26	1	2	2	2	6346378	775	87.7429	7.15186
Q92499	ATP-dependent RNA helicase DDX1 OS=Homo sapiens GN=DDX1 PE=1 SV=2 - [DDX1_HUMAN]	7.5603	5.14	1	2	2	2	1.00549e+07	740	82.3798	7.2251
P23396	40S ribosomal protein S3 OS=Homo sapiens GN=RPS3 PE=1 SV=2 - [RS3_HUMAN]	7.44412	15.23	1	3	3	3	4.12201e+07	243	26.6714	9.65674
P61981	14-3-3 protein gamma OS=Homo sapiens GN=YWHAG PE=1 SV=2 - [1433G_HUMAN]	7.43992	11.74	4	1	2	2	2.71605e+07	247	28.2849	4.89404
O14773	Tripeptidyl-peptidase 1 OS=Homo sapiens GN=TPP1 PE=1 SV=2 - [TPP1_HUMAN]	7.42327	4.8	1	1	1	1	1.13288e+07	563	61.2096	6.48096
P10909	Clusterin OS=Homo sapiens GN=CLU PE=1 SV=1 - [CLUS_HUMAN]	7.36344	6.46	1	2	2	2	1.40231e+07	449	52.461	6.26514
Q9H3U1	Protein unc-45 homolog A OS=Homo sapiens GN=UNC45A PE=1 SV=1 - [UN45A_HUMAN]	7.33303	4.24	1	2	2	2	3.40386e+06	944	103.011	6.07471
P10155	60 kDa SS-A/Ro ribonucleoprotein OS=Homo sapiens GN=TROVE2 PE=1 SV=2 - [RO60_HUMAN]	7.31194	7.62	1	2	2	2	1.99401e+07	538	60.6312	8.03076
P14324	Farnesyl pyrophosphate synthase OS=Homo sapiens GN=FDPS PE=1 SV=4 - [FPPS_HUMAN]	7.30871	7.16	1	2	2	2	1.84896e+07	419	48.2446	6.15088
P00403	Cytochrome c oxidase subunit 2 OS=Homo sapiens GN=MT-CO2 PE=1 SV=1 - [COX2_HUMAN]	7.26745	13.22	1	2	2	2	3.94115e+07	227	25.5482	4.81787
P26640	Valine--tRNA ligase OS=Homo sapiens GN=VARS PE=1 SV=4 - [SYVC_HUMAN]	7.23065	4.11	1	2	2	3	3.33668e+06	1264	140.387	7.59131
P62241	40S ribosomal protein S8 OS=Homo sapiens GN=RPS8 PE=1 SV=2 - [RS8_HUMAN]	7.23	12.02	1	2	2	2	4.16763e+07	208	24.1902	10.3159
O15260	Surfeit locus protein 4 OS=Homo sapiens GN=SURF4 PE=1 SV=3 - [SURF4_HUMAN]	7.18313	9.29	1	2	2	2	1.29473e+07	269	30.3738	7.78174
Q9H3S7	Tyrosine-protein phosphatase non-receptor type 23 OS=Homo sapiens GN=PTPN23 PE=1 SV=1 - [PTN23_HUMAN]	7.17491	1.28	1	1	1	2	1.674e+06	1636	178.861	6.91748
P49755	Transmembrane emp24 domain-containing protein 10 OS=Homo sapiens GN=TMED10 PE=1 SV=2 - [TMEDA_HUMAN]	7.12582	12.33	1	2	2	2	2.54261e+07	219	24.96	7.44482
Q9UDY4	DnaJ homolog subfamily B member 4 OS=Homo sapiens GN=DNAJB4 PE=1 SV=1 - [DNJB4_HUMAN]	7.124	11.87	1	3	3	3	2.03762e+07	337	37.7831	8.49951
P24043	Laminin subunit alpha-2 OS=Homo sapiens GN=LAMA2 PE=1 SV=4 - [LAMA2_HUMAN]	7.07974	1.22	1	2	2	2	4.17067e+06	3122	343.684	6.40479
P18621	60S ribosomal protein L17 OS=Homo sapiens GN=RPL17 PE=1 SV=3 - [RL17_HUMAN]	6.95609	18.48	1	2	2	2	5.50648e+07	184	21.3833	10.1694
P08648	Integrin alpha-5 OS=Homo sapiens GN=ITGA5 PE=1 SV=2 - [ITA5_HUMAN]	6.8392	5.24	1	3	3	3	3.42676e+07	1049	114.465	5.77002
P62979	Ubiquitin-40S ribosomal protein S27a OS=Homo sapiens GN=RPS27A PE=1 SV=2 - [RS27A_HUMAN]	6.83169	22.44	4	2	2	2	1.8065e+07	156	17.9535	9.64209
Q02878	60S ribosomal protein L6 OS=Homo sapiens GN=RPL6 PE=1 SV=3 - [RL6_HUMAN]	6.78126	5.21	1	1	1	2	6.90029e+06	288	32.7076	10.5796
P63000	Ras-related C3 botulinum toxin substrate 1 OS=Homo sapiens GN=RAC1 PE=1 SV=1 - [RAC1_HUMAN]	6.7767	7.81	1	2	2	2	3.39718e+07	192	21.4362	8.49951
P48059	LIM and senescent cell antigen-like-containing domain protein 1 OS=Homo sapiens GN=LIMS1 PE=1 SV=4 - [LIMS1_HUMAN]	6.77191	8.62	1	2	2	2	1.64106e+07	325	37.2258	8.04541
Q92747	Actin-related protein 2/3 complex subunit 1A OS=Homo sapiens GN=ARPC1A PE=2 SV=2 - [ARC1A_HUMAN]	6.76737	9.19	1	2	2	2	2.45744e+07	370	41.5427	8.17725
Q9Y2H1	Serine/threonine-protein kinase 38-like OS=Homo sapiens GN=STK38L PE=1 SV=3 - [ST38L_HUMAN]	6.68113	6.47	1	1	1	1	6.36492e+06	464	53.9684	6.81494
P62829	60S ribosomal protein L23 OS=Homo sapiens GN=RPL23 PE=1 SV=1 - [RL23_HUMAN]	6.66189	25	1	2	2	2	5.60403e+07	140	14.8561	10.5063
Q14766	Latent-transforming growth factor beta-binding protein 1 OS=Homo sapiens GN=LTBP1 PE=1 SV=4 - [LTBP1_HUMAN]	6.66041	2.61	1	2	2	4	4.43283e+07	1721	186.673	5.96045
P54136	Arginine--tRNA ligase, cytoplasmic OS=Homo sapiens GN=RARS PE=1 SV=2 - [SYRC_HUMAN]	6.5785	5.3	1	2	2	2	8.75329e+06	660	75.3309	6.68311
O95433	Activator of 90 kDa heat shock protein ATPase homolog 1 OS=Homo sapiens GN=AHSA1 PE=1 SV=1 - [AHSA1_HUMAN]	6.53524	6.51	1	1	1	1	2.13386e+07	338	38.2503	5.52881
P31939	Bifunctional purine biosynthesis protein PURH OS=Homo sapiens GN=ATIC PE=1 SV=3 - [PUR9_HUMAN]	6.5171	4.22	1	1	1	1	1.08117e+07	592	64.5753	6.7124
P0C0S5	Histone H2A.Z OS=Homo sapiens GN=H2AFZ PE=1 SV=2 - [H2AZ_HUMAN]	6.51434	22.66	2	1	1	1	1.31224e+07	128	13.5446	10.5796
Q9NZJ7	Mitochondrial carrier homolog 1 OS=Homo sapiens GN=MTCH1 PE=1 SV=1 - [MTCH1_HUMAN]	6.48345	10.03	1	1	1	2	2.08855e+06	389	41.5173	9.31982
P16298	Serine/threonine-protein phosphatase 2B catalytic subunit beta isoform OS=Homo sapiens GN=PPP3CB PE=1 SV=2 - [PP2BB_HUMAN]	6.39927	12.4	2	2	2	2	4.53558e+06	524	58.9865	5.90967
Q10567	AP-1 complex subunit beta-1 OS=Homo sapiens GN=AP1B1 PE=1 SV=2 - [AP1B1_HUMAN]	6.39145	7.8	1	2	3	3	9.42873e+06	949	104.57	5.05908
P09471	Guanine nucleotide-binding protein G(o) subunit alpha OS=Homo sapiens GN=GNAO1 PE=1 SV=4 - [GNAO_HUMAN]	6.35721	9.04	1	2	2	2	2.10265e+07	354	40.0249	5.52881
O94905	Erlin-2 OS=Homo sapiens GN=ERLIN2 PE=1 SV=1 - [ERLN2_HUMAN]	6.26824	10.91	1	2	2	2	1.56761e+07	339	37.8155	5.61768
Q06033	Inter-alpha-trypsin inhibitor heavy chain H3 OS=Homo sapiens GN=ITIH3 PE=1 SV=2 - [ITIH3_HUMAN]	6.24365	2.47	1	2	2	2	4.199e+07	890	99.7865	5.74463
P56134	ATP synthase subunit f, mitochondrial OS=Homo sapiens GN=ATP5J2 PE=1 SV=3 - [ATPK_HUMAN]	6.23469	25.53	1	2	2	2	3.07411e+07	94	10.9107	9.67139
Q02809	Procollagen-lysine,2-oxoglutarate 5-dioxygenase 1 OS=Homo sapiens GN=PLOD1 PE=1 SV=2 - [PLOD1_HUMAN]	6.2253	5.5	1	2	2	2	1.02183e+07	727	83.4974	6.94678
Q8IVN8	Somatomedin-B and thrombospondin type-1 domain-containing protein OS=Homo sapiens GN=SBSPON PE=1 SV=2 - [SBSPO_HUMAN]	6.2183	17.05	1	2	2	2	4.69879e+07	264	29.5905	7.50342
P56192	Methionine--tRNA ligase, cytoplasmic OS=Homo sapiens GN=MARS PE=1 SV=2 - [SYMC_HUMAN]	6.21278	3.11	1	1	1	2	3.6016e+06	900	101.052	6.16357
P28300	Protein-lysine 6-oxidase OS=Homo sapiens GN=LOX PE=1 SV=2 - [LYOX_HUMAN]	6.18966	12.47	1	2	2	2	5.9774e+07	417	46.9145	8.08936
Q16585	Beta-sarcoglycan OS=Homo sapiens GN=SGCB PE=1 SV=1 - [SGCB_HUMAN]	6.1863	6.92	1	1	1	1	2.43487e+07	318	34.7547	8.6167
P49327	Fatty acid synthase OS=Homo sapiens GN=FASN PE=1 SV=3 - [FAS_HUMAN]	6.06635	1.04	1	1	1	1	1.2303e+07	2511	273.254	6.44287
P61026	Ras-related protein Rab-10 OS=Homo sapiens GN=RAB10 PE=1 SV=1 - [RAB10_HUMAN]	6.06137	17	1	2	2	2	2.20658e+07	200	22.5266	8.38232
P36542	ATP synthase subunit gamma, mitochondrial OS=Homo sapiens GN=ATP5C1 PE=1 SV=1 - [ATPG_HUMAN]	6.03846	14.43	1	2	2	3	3.7823e+07	298	32.9753	9.21729
P62847	40S ribosomal protein S24 OS=Homo sapiens GN=RPS24 PE=1 SV=1 - [RS24_HUMAN]	6.0376	20.3	1	2	2	2	2.9948e+07	133	15.4134	10.7847
P62330	ADP-ribosylation factor 6 OS=Homo sapiens GN=ARF6 PE=1 SV=2 - [ARF6_HUMAN]	6.00894	21.14	2	2	2	2	1.56078e+07	175	20.0694	8.95361
P55884	Eukaryotic translation initiation factor 3 subunit B OS=Homo sapiens GN=EIF3B PE=1 SV=3 - [EIF3B_HUMAN]	6.00737	3.44	1	1	1	2	3339020	814	92.4238	4.99561
Q15286	Ras-related protein Rab-35 OS=Homo sapiens GN=RAB35 PE=1 SV=1 - [RAB35_HUMAN]	5.97281	8.96	1	1	1	2	4.75591e+06	201	23.0108	8.29443
Q99719	Septin-5 OS=Homo sapiens GN=SEPT5 PE=1 SV=1 - [SEPT5_HUMAN]	5.91344	9.49	1	1	1	2	5.48328e+06	369	42.7497	6.66846
O00303	Eukaryotic translation initiation factor 3 subunit F OS=Homo sapiens GN=EIF3F PE=1 SV=1 - [EIF3F_HUMAN]	5.89661	5.32	1	1	1	2	3.14814e+06	357	37.5402	5.45264
P61019	Ras-related protein Rab-2A OS=Homo sapiens GN=RAB2A PE=1 SV=1 - [RAB2A_HUMAN]	5.87675	12.74	2	2	2	2	3.89787e+07	212	23.5308	6.53662
Q08380	Galectin-3-binding protein OS=Homo sapiens GN=LGALS3BP PE=1 SV=1 - [LG3BP_HUMAN]	5.86773	6.84	1	2	2	2	1.71381e+07	585	65.2893	5.2749
P15311	Ezrin OS=Homo sapiens GN=EZR PE=1 SV=4 - [EZRI_HUMAN]	5.78136	4.44	2	1	2	2	1.99377e+07	586	69.3697	6.26514
Q96S97	Myeloid-associated differentiation marker OS=Homo sapiens GN=MYADM PE=1 SV=2 - [MYADM_HUMAN]	5.77376	7.14	1	1	1	2	1.23524e+08	322	35.2503	8.14795
Q9H2S6	Tenomodulin OS=Homo sapiens GN=TNMD PE=1 SV=1 - [TNMD_HUMAN]	5.7375	9.46	1	2	2	2	5.92498e+07	317	37.1062	5.18604
Q08211	ATP-dependent RNA helicase A OS=Homo sapiens GN=DHX9 PE=1 SV=4 - [DHX9_HUMAN]	5.73651	1.42	1	1	1	1	1.15895e+07	1270	140.869	6.84424
O60749	Sorting nexin-2 OS=Homo sapiens GN=SNX2 PE=1 SV=2 - [SNX2_HUMAN]	5.73289	4.82	1	1	1	1	6.24718e+06	519	58.4347	5.12256
P50914	60S ribosomal protein L14 OS=Homo sapiens GN=RPL14 PE=1 SV=4 - [RL14_HUMAN]	5.71511	10.23	1	2	2	2	4.16813e+07	215	23.417	10.9312
Q08499	cAMP-specific 3',5'-cyclic phosphodiesterase 4D OS=Homo sapiens GN=PDE4D PE=1 SV=2 - [PDE4D_HUMAN]	5.6737	3.21	1	1	1	1	1.20858e+07	809	91.0579	5.5415
P78344	Eukaryotic translation initiation factor 4 gamma 2 OS=Homo sapiens GN=EIF4G2 PE=1 SV=1 - [IF4G2_HUMAN]	5.6665	2.54	1	1	1	1	5.81466e+06	907	102.297	7.13721
O94808	Glutamine--fructose-6-phosphate aminotransferase [isomerizing] 2 OS=Homo sapiens GN=GFPT2 PE=1 SV=3 - [GFPT2_HUMAN]	5.65075	3.23	2	1	1	1	7.12171e+06	682	76.8818	7.37158
P62195	26S proteasome regulatory subunit 8 OS=Homo sapiens GN=PSMC5 PE=1 SV=1 - [PRS8_HUMAN]	5.60792	4.68	1	1	1	1	1.57635e+07	406	45.5971	7.54736
P83731	60S ribosomal protein L24 OS=Homo sapiens GN=RPL24 PE=1 SV=1 - [RL24_HUMAN]	5.60097	14.01	1	2	2	2	3.41084e+07	157	17.7679	11.2534
P51636	Caveolin-2 OS=Homo sapiens GN=CAV2 PE=1 SV=2 - [CAV2_HUMAN]	5.58006	11.11	1	1	1	1	4.51672e+07	162	18.2792	5.2749
O00507	Probable ubiquitin carboxyl-terminal hydrolase FAF-Y OS=Homo sapiens GN=USP9Y PE=2 SV=2 - [USP9Y_HUMAN]	5.57207	0.82	2	1	1	1	5671313	2555	290.891	5.85889
P10644	cAMP-dependent protein kinase type I-alpha regulatory subunit OS=Homo sapiens GN=PRKAR1A PE=1 SV=1 - [KAP0_HUMAN]	5.56909	6.3	1	1	1	1	9.89984e+06	381	42.955	5.35107
P30050	60S ribosomal protein L12 OS=Homo sapiens GN=RPL12 PE=1 SV=1 - [RL12_HUMAN]	5.53151	18.79	1	2	2	2	2.44903e+07	165	17.8075	9.42236
P62263	40S ribosomal protein S14 OS=Homo sapiens GN=RPS14 PE=1 SV=3 - [RS14_HUMAN]	5.52811	27.15	1	2	2	2	2.59251e+07	151	16.2625	10.0522
P17612	cAMP-dependent protein kinase catalytic subunit alpha OS=Homo sapiens GN=PRKACA PE=1 SV=2 - [KAPCA_HUMAN]	5.49924	6.27	2	1	1	1	13265885	351	40.564	8.79248
Q9H0B8	Cysteine-rich secretory protein LCCL domain-containing 2 OS=Homo sapiens GN=CRISPLD2 PE=2 SV=1 - [CRLD2_HUMAN]	5.48924	4.63	1	1	1	1	2.00572e+07	497	55.8831	8.01611
O94973	AP-2 complex subunit alpha-2 OS=Homo sapiens GN=AP2A2 PE=1 SV=2 - [AP2A2_HUMAN]	5.47764	4.26	1	1	2	3	6.75972e+06	939	103.895	6.96143
Q96BM9	ADP-ribosylation factor-like protein 8A OS=Homo sapiens GN=ARL8A PE=1 SV=1 - [ARL8A_HUMAN]	5.43154	12.37	2	1	1	1	1.79303e+07	186	21.402	7.76709
Q9UHL4	Dipeptidyl peptidase 2 OS=Homo sapiens GN=DPP7 PE=1 SV=3 - [DPP2_HUMAN]	5.3538	4.07	1	1	1	1	2.06316e+06	492	54.3072	6.31592
P31146	Coronin-1A OS=Homo sapiens GN=CORO1A PE=1 SV=4 - [COR1A_HUMAN]	5.35333	7.38	1	1	1	1	1.35188e+07	461	50.9938	6.68311
Q9ULC3	Ras-related protein Rab-23 OS=Homo sapiens GN=RAB23 PE=1 SV=1 - [RAB23_HUMAN]	5.33635	10.55	1	2	2	2	2.37367e+07	237	26.6425	6.59521
Q8NE86	Calcium uniporter protein, mitochondrial OS=Homo sapiens GN=MCU PE=1 SV=1 - [MCU_HUMAN]	5.32947	5.41	1	1	1	1	1.34011e+07	351	39.8418	8.646
Q7KZF4	Staphylococcal nuclease domain-containing protein 1 OS=Homo sapiens GN=SND1 PE=1 SV=1 - [SND1_HUMAN]	5.3253	2.53	1	1	1	1	1.20324e+07	910	101.934	7.1665
O75915	PRA1 family protein 3 OS=Homo sapiens GN=ARL6IP5 PE=1 SV=1 - [PRAF3_HUMAN]	5.31652	10.11	1	1	1	1	1.74213e+07	188	21.6004	9.77393
O60313	Dynamin-like 120 kDa protein, mitochondrial OS=Homo sapiens GN=OPA1 PE=1 SV=3 - [OPA1_HUMAN]	5.30967	2.92	1	1	1	1	3.4734e+06	960	111.561	7.86963
Q15165	Serum paraoxonase/arylesterase 2 OS=Homo sapiens GN=PON2 PE=1 SV=3 - [PON2_HUMAN]	5.2978	9.32	1	1	1	1	1.43744e+07	354	39.3723	5.60498
P54577	Tyrosine--tRNA ligase, cytoplasmic OS=Homo sapiens GN=YARS PE=1 SV=4 - [SYYC_HUMAN]	5.28897	4.55	1	1	1	1	9.40673e+06	528	59.1061	7.04932
O43491	Band 4.1-like protein 2 OS=Homo sapiens GN=EPB41L2 PE=1 SV=1 - [E41L2_HUMAN]	5.26661	3.58	1	2	2	2	1.38619e+07	1005	112.519	5.43994
Q9HDC9	Adipocyte plasma membrane-associated protein OS=Homo sapiens GN=APMAP PE=1 SV=2 - [APMAP_HUMAN]	5.26309	6.49	1	1	1	1	3.14589e+07	416	46.4509	6.16357
Q9BR76	Coronin-1B OS=Homo sapiens GN=CORO1B PE=1 SV=1 - [COR1B_HUMAN]	5.25332	5.93	1	1	1	1	35867003	489	54.2003	5.88428
Q4L180	Filamin A-interacting protein 1-like OS=Homo sapiens GN=FILIP1L PE=1 SV=2 - [FIL1L_HUMAN]	5.2469	3.61	1	2	2	2	2.07304e+07	1135	130.301	6.56592
Q5EB52	Mesoderm-specific transcript homolog protein OS=Homo sapiens GN=MEST PE=2 SV=2 - [MEST_HUMAN]	5.22696	5.37	1	1	1	1	5.79494e+06	335	38.8055	9.74463
P00747	Plasminogen OS=Homo sapiens GN=PLG PE=1 SV=2 - [PLMN_HUMAN]	5.1972	1.98	1	1	1	1	3.40135e+07	810	90.5102	7.23975
P68402	Platelet-activating factor acetylhydrolase IB subunit beta OS=Homo sapiens GN=PAFAH1B2 PE=1 SV=1 - [PA1B2_HUMAN]	5.19307	10.48	1	1	1	1	1.0398e+07	229	25.5531	5.92236
P32119	Peroxiredoxin-2 OS=Homo sapiens GN=PRDX2 PE=1 SV=5 - [PRDX2_HUMAN]	5.18944	9.09	1	1	1	1	2.98125e+07	198	21.8782	5.97314
O95394	Phosphoacetylglucosamine mutase OS=Homo sapiens GN=PGM3 PE=1 SV=1 - [AGM1_HUMAN]	5.18797	6.83	1	1	1	2	2.41326e+07	542	59.8143	6.25244
P13807	Glycogen [starch] synthase, muscle OS=Homo sapiens GN=GYS1 PE=1 SV=2 - [GYS1_HUMAN]	5.1587	3.26	1	1	1	1	1.58057e+07	737	83.7325	6.17627
O95747	Serine/threonine-protein kinase OSR1 OS=Homo sapiens GN=OXSR1 PE=1 SV=1 - [OXSR1_HUMAN]	5.13305	4.17	1	1	1	1	1.04077e+07	527	57.9861	6.43018
P15170	Eukaryotic peptide chain release factor GTP-binding subunit ERF3A OS=Homo sapiens GN=GSPT1 PE=1 SV=1 - [ERF3A_HUMAN]	5.10871	3.21	2	1	1	1	2.62992e+06	499	55.7203	5.61768
P04632	Calpain small subunit 1 OS=Homo sapiens GN=CAPNS1 PE=1 SV=1 - [CPNS1_HUMAN]	5.1061	8.58	1	1	1	1	7.777e+06	268	28.2977	5.19873
P62753	40S ribosomal protein S6 OS=Homo sapiens GN=RPS6 PE=1 SV=1 - [RS6_HUMAN]	5.06842	11.65	1	2	2	2	3.60258e+07	249	28.663	10.8433
Q53H12	Acylglycerol kinase, mitochondrial OS=Homo sapiens GN=AGK PE=1 SV=2 - [AGK_HUMAN]	5.06364	5.92	1	1	1	1	1.25556e+07	422	47.1074	8.08936
O60716	Catenin delta-1 OS=Homo sapiens GN=CTNND1 PE=1 SV=1 - [CTND1_HUMAN]	5.05747	2.27	1	1	1	1	19024559	968	108.103	6.22705
P48960	CD97 antigen OS=Homo sapiens GN=CD97 PE=1 SV=4 - [CD97_HUMAN]	5.02447	4.91	2	2	2	2	1.95161e+07	835	91.8091	6.87354
P01111	GTPase NRas OS=Homo sapiens GN=NRAS PE=1 SV=1 - [RASN_HUMAN]	5.0178	13.76	3	1	1	1	8.12688e+06	189	21.2155	5.17334
P52943	Cysteine-rich protein 2 OS=Homo sapiens GN=CRIP2 PE=1 SV=1 - [CRIP2_HUMAN]	5.01475	15.38	1	1	1	1	75612903	208	22.478	8.71924
P07814	Bifunctional glutamate/proline--tRNA ligase OS=Homo sapiens GN=EPRS PE=1 SV=5 - [SYEP_HUMAN]	5.00844	1.32	1	1	1	1	5.33738e+06	1512	170.483	7.32764
P31930	Cytochrome b-c1 complex subunit 1, mitochondrial OS=Homo sapiens GN=UQCRC1 PE=1 SV=3 - [QCR1_HUMAN]	4.96204	6.04	1	1	1	1	3.79711e+07	480	52.6124	6.3667
P62424	60S ribosomal protein L7a OS=Homo sapiens GN=RPL7A PE=1 SV=2 - [RL7A_HUMAN]	4.92699	9.02	1	1	1	1	1.36317e+07	266	29.977	10.6089
P61221	ATP-binding cassette sub-family E member 1 OS=Homo sapiens GN=ABCE1 PE=1 SV=1 - [ABCE1_HUMAN]	4.91967	6.01	1	1	1	1	3.1495e+07	599	67.271	8.33838
P49411	Elongation factor Tu, mitochondrial OS=Homo sapiens GN=TUFM PE=1 SV=2 - [EFTU_HUMAN]	4.88026	4.2	1	1	1	1	3.385e+07	452	49.5102	7.60596
Q12797	Aspartyl/asparaginyl beta-hydroxylase OS=Homo sapiens GN=ASPH PE=1 SV=3 - [ASPH_HUMAN]	4.87336	2.64	1	1	1	1	2.3756e+07	758	85.8095	5.0083
P61106	Ras-related protein Rab-14 OS=Homo sapiens GN=RAB14 PE=1 SV=4 - [RAB14_HUMAN]	4.86396	13.95	1	1	1	1	3.55723e+07	215	23.8819	6.21436
P50148	Guanine nucleotide-binding protein G(q) subunit alpha OS=Homo sapiens GN=GNAQ PE=1 SV=4 - [GNAQ_HUMAN]	4.83997	5.29	1	1	1	1	9.03499e+06	359	42.1153	5.68115
Q14203	Dynactin subunit 1 OS=Homo sapiens GN=DCTN1 PE=1 SV=3 - [DCTN1_HUMAN]	4.81617	1.96	1	1	1	1	2.44095e+07	1278	141.607	5.80811
O15460	Prolyl 4-hydroxylase subunit alpha-2 OS=Homo sapiens GN=P4HA2 PE=1 SV=1 - [P4HA2_HUMAN]	4.77611	3.55	1	1	1	1	6.23293e+06	535	60.8636	5.70654
O00391	Sulfhydryl oxidase 1 OS=Homo sapiens GN=QSOX1 PE=1 SV=3 - [QSOX1_HUMAN]	4.77566	2.01	1	1	1	1	6407052	747	82.5255	8.92432
Q9NQ79	Cartilage acidic protein 1 OS=Homo sapiens GN=CRTAC1 PE=1 SV=2 - [CRAC1_HUMAN]	4.76503	4.99	1	1	1	1	2.05901e+07	661	71.3758	5.12256
Q16527	Cysteine and glycine-rich protein 2 OS=Homo sapiens GN=CSRP2 PE=1 SV=3 - [CSRP2_HUMAN]	4.74327	8.81	1	1	1	1	4.51855e+07	193	20.9399	8.6167
P26639	Threonine--tRNA ligase, cytoplasmic OS=Homo sapiens GN=TARS PE=1 SV=3 - [SYTC_HUMAN]	4.71628	2.77	1	1	1	2	1.2389e+07	723	83.3819	6.66846
P26641	Elongation factor 1-gamma OS=Homo sapiens GN=EEF1G PE=1 SV=3 - [EF1G_HUMAN]	4.69765	9.15	1	1	1	1	2.92486e+07	437	50.0871	6.66846
Q9P2E9	Ribosome-binding protein 1 OS=Homo sapiens GN=RRBP1 PE=1 SV=4 - [RRBP1_HUMAN]	4.69122	2.06	1	1	1	1		1410	152.381	8.60205
O14974	Protein phosphatase 1 regulatory subunit 12A OS=Homo sapiens GN=PPP1R12A PE=1 SV=1 - [MYPT1_HUMAN]	4.67384	5.92	1	2	2	2	9.66776e+06	1030	115.211	5.40186
P25067	Collagen alpha-2(VIII) chain OS=Homo sapiens GN=COL8A2 PE=1 SV=2 - [CO8A2_HUMAN]	4.66393	4.98	1	1	1	1	3.21753e+07	703	67.2023	8.98291
P39210	Protein Mpv17 OS=Homo sapiens GN=MPV17 PE=1 SV=1 - [MPV17_HUMAN]	4.6495	13.07	1	1	1	1	5.84324e+06	176	19.7204	9.46631
O75131	Copine-3 OS=Homo sapiens GN=CPNE3 PE=1 SV=1 - [CPNE3_HUMAN]	4.64858	4.28	1	1	1	1	1.01479e+07	537	60.0921	5.84619
Q9UBQ7	Glyoxylate reductase/hydroxypyruvate reductase OS=Homo sapiens GN=GRHPR PE=1 SV=1 - [GRHPR_HUMAN]	4.63479	14.94	1	2	2	2	1.08813e+07	328	35.6457	7.38623
O43776	Asparagine--tRNA ligase, cytoplasmic OS=Homo sapiens GN=NARS PE=1 SV=1 - [SYNC_HUMAN]	4.63337	4.56	1	2	2	2	1.2545e+07	548	62.9025	6.25244
O94874	E3 UFM1-protein ligase 1 OS=Homo sapiens GN=UFL1 PE=1 SV=2 - [UFL1_HUMAN]	4.62311	2.52	1	1	1	1	5.38351e+06	794	89.5398	6.78564
P30566	Adenylosuccinate lyase OS=Homo sapiens GN=ADSL PE=1 SV=2 - [PUR8_HUMAN]	4.61131	7.85	1	2	2	2	1.40942e+07	484	54.854	7.10791
Q53GG5	PDZ and LIM domain protein 3 OS=Homo sapiens GN=PDLIM3 PE=1 SV=1 - [PDLI3_HUMAN]	4.59349	4.12	1	1	1	1	5.16548e+07	364	39.2074	6.88818
O75746	Calcium-binding mitochondrial carrier protein Aralar1 OS=Homo sapiens GN=SLC25A12 PE=1 SV=2 - [CMC1_HUMAN]	4.57307	3.54	1	1	1	1	6.24602e+06	678	74.7149	8.38232
Q8TDX7	Serine/threonine-protein kinase Nek7 OS=Homo sapiens GN=NEK7 PE=1 SV=1 - [NEK7_HUMAN]	4.56966	4.97	1	1	1	1	18394433	302	34.5284	8.25049
Q16610	Extracellular matrix protein 1 OS=Homo sapiens GN=ECM1 PE=1 SV=2 - [ECM1_HUMAN]	4.52016	2.96	1	1	1	1	7.50807e+06	540	60.6353	6.7124
Q8N8S7	Protein enabled homolog OS=Homo sapiens GN=ENAH PE=1 SV=2 - [ENAH_HUMAN]	4.5134	4.74	1	1	1	1	1.84232e+07	591	66.4699	6.93213
P49588	Alanine--tRNA ligase, cytoplasmic OS=Homo sapiens GN=AARS PE=1 SV=2 - [SYAC_HUMAN]	4.44423	1.96	1	1	1	1	6.26924e+06	968	106.743	5.52881
P53004	Biliverdin reductase A OS=Homo sapiens GN=BLVRA PE=1 SV=2 - [BIEA_HUMAN]	4.44285	5.74	1	1	1	1	1.33486e+07	296	33.4073	6.44287
P02774	Vitamin D-binding protein OS=Homo sapiens GN=GC PE=1 SV=1 - [VTDB_HUMAN]	4.44252	4.64	1	1	1	1	47577364	474	52.929	5.5415
Q5T4S7	E3 ubiquitin-protein ligase UBR4 OS=Homo sapiens GN=UBR4 PE=1 SV=1 - [UBR4_HUMAN]	4.40332	1.1	1	2	2	2	1.64641e+08	5183	573.476	6.03662
Q68CZ2	Tensin-3 OS=Homo sapiens GN=TNS3 PE=1 SV=2 - [TENS3_HUMAN]	4.40145	2.01	1	1	1	1	1.20955e+07	1445	155.169	6.81494
Q92597	Protein NDRG1 OS=Homo sapiens GN=NDRG1 PE=1 SV=1 - [NDRG1_HUMAN]	4.38759	4.82	1	1	1	1	10954314	394	42.8077	5.8208
Q14161	ARF GTPase-activating protein GIT2 OS=Homo sapiens GN=GIT2 PE=1 SV=2 - [GIT2_HUMAN]	4.37741	2.37	1	1	1	1	3.85405e+06	759	84.4902	7.2251
O43556	Epsilon-sarcoglycan OS=Homo sapiens GN=SGCE PE=1 SV=6 - [SGCE_HUMAN]	4.35907	4.81	1	1	1	1	6.2843e+06	437	49.8191	6.55127
Q13423	NAD(P) transhydrogenase, mitochondrial OS=Homo sapiens GN=NNT PE=1 SV=3 - [NNTM_HUMAN]	4.34383	2.49	1	1	1	1	3.17238e+07	1086	113.823	8.08936
Q96P70	Importin-9 OS=Homo sapiens GN=IPO9 PE=1 SV=3 - [IPO9_HUMAN]	4.33913	2.69	1	1	1	1	3.77425e+06	1041	115.889	4.80518
P42224	Signal transducer and activator of transcription 1-alpha/beta OS=Homo sapiens GN=STAT1 PE=1 SV=2 - [STAT1_HUMAN]	4.31539	3.2	1	1	1	1	5.71368e+06	750	87.2795	6.04932
P07858	Cathepsin B OS=Homo sapiens GN=CTSB PE=1 SV=3 - [CATB_HUMAN]	4.30937	5.01	1	1	1	1	5.17885e+07	339	37.7968	6.30322
Q6NUK1	Calcium-binding mitochondrial carrier protein SCaMC-1 OS=Homo sapiens GN=SLC25A24 PE=1 SV=2 - [SCMC1_HUMAN]	4.29935	10.9	1	2	2	2	1.25511e+07	477	53.3203	6.32861
O00299	Chloride intracellular channel protein 1 OS=Homo sapiens GN=CLIC1 PE=1 SV=4 - [CLIC1_HUMAN]	4.2962	7.47	1	1	1	1	2.17454e+07	241	26.9057	5.17334
Q9P0M6	Core histone macro-H2A.2 OS=Homo sapiens GN=H2AFY2 PE=1 SV=3 - [H2AW_HUMAN]	4.27565	4.03	1	1	1	1	13007901	372	40.0334	9.68604
O14880	Microsomal glutathione S-transferase 3 OS=Homo sapiens GN=MGST3 PE=1 SV=1 - [MGST3_HUMAN]	4.20152	8.55	1	1	1	1	9.95438e+06	152	16.5056	9.37842
P84098	60S ribosomal protein L19 OS=Homo sapiens GN=RPL19 PE=1 SV=1 - [RL19_HUMAN]	4.19552	8.67	1	1	1	1	5.21454e+07	196	23.4512	11.4731
O00567	Nucleolar protein 56 OS=Homo sapiens GN=NOP56 PE=1 SV=4 - [NOP56_HUMAN]	4.16145	4.21	1	1	1	1	2.94524e+06	594	66.0087	9.18799
Q9HBI1	Beta-parvin OS=Homo sapiens GN=PARVB PE=1 SV=1 - [PARVB_HUMAN]	4.14211	3.85	1	1	1	1	5.19663e+06	364	41.6881	6.72705
P12268	Inosine-5'-monophosphate dehydrogenase 2 OS=Homo sapiens GN=IMPDH2 PE=1 SV=2 - [IMDH2_HUMAN]	4.13086	8.37	1	1	1	1		514	55.7696	6.90283
Q9P2J5	Leucine--tRNA ligase, cytoplasmic OS=Homo sapiens GN=LARS PE=1 SV=2 - [SYLC_HUMAN]	4.1299	1.7	1	1	1	1	1.11115e+07	1176	134.379	7.29834
P50479	PDZ and LIM domain protein 4 OS=Homo sapiens GN=PDLIM4 PE=1 SV=2 - [PDLI4_HUMAN]	4.04818	9.39	1	1	1	1	1.99241e+07	330	35.3757	7.91357
P49821	NADH dehydrogenase [ubiquinone] flavoprotein 1, mitochondrial OS=Homo sapiens GN=NDUFV1 PE=1 SV=4 - [NDUV1_HUMAN]	4.0345	5.82	1	1	1	1	1.3756e+07	464	50.7848	8.20654
Q96QK1	Vacuolar protein sorting-associated protein 35 OS=Homo sapiens GN=VPS35 PE=1 SV=2 - [VPS35_HUMAN]	4.03444	6.16	1	2	2	2	8.60828e+06	796	91.6489	5.49072
Q13683	Integrin alpha-7 OS=Homo sapiens GN=ITGA7 PE=1 SV=3 - [ITA7_HUMAN]	4.03076	5.67	1	3	3	4	1.74489e+07	1181	128.866	5.73193
Q92973	Transportin-1 OS=Homo sapiens GN=TNPO1 PE=1 SV=2 - [TNPO1_HUMAN]	4.02218	2.23	1	1	1	1	6.64831e+06	898	102.289	4.98291
P55001	Microfibrillar-associated protein 2 OS=Homo sapiens GN=MFAP2 PE=2 SV=1 - [MFAP2_HUMAN]	4.00374	6.56	1	1	1	1	78923664	183	20.8119	4.97021
P39656	Dolichyl-diphosphooligosaccharide--protein glycosyltransferase 48 kDa subunit OS=Homo sapiens GN=DDOST PE=1 SV=4 - [OST48_HUMAN]	3.97462	3.29	1	1	1	1	2.49816e+07	456	50.769	6.55127
P62491	Ras-related protein Rab-11A OS=Homo sapiens GN=RAB11A PE=1 SV=3 - [RB11A_HUMAN]	3.94881	13.43	1	1	1	1	5.06132e+06	216	24.3784	6.56592
P62888	60S ribosomal protein L30 OS=Homo sapiens GN=RPL30 PE=1 SV=2 - [RL30_HUMAN]	3.91725	13.91	1	1	1	1	12799401	115	12.7757	9.62744
P61513	60S ribosomal protein L37a OS=Homo sapiens GN=RPL37A PE=1 SV=2 - [RL37A_HUMAN]	3.90917	19.57	1	1	1	1	46126333	92	10.2685	10.4331
O75367	Core histone macro-H2A.1 OS=Homo sapiens GN=H2AFY PE=1 SV=4 - [H2AY_HUMAN]	3.82305	5.38	1	1	1	1	1.98199e+07	372	39.5925	9.78857
O00264	Membrane-associated progesterone receptor component 1 OS=Homo sapiens GN=PGRMC1 PE=1 SV=3 - [PGRC1_HUMAN]	3.81903	15.9	1	1	1	1		195	21.6578	4.70361
P53007	Tricarboxylate transport protein, mitochondrial OS=Homo sapiens GN=SLC25A1 PE=1 SV=2 - [TXTP_HUMAN]	3.81382	15.11	1	2	2	2	8.57731e+06	311	33.991	9.89111
P46952	3-hydroxyanthranilate 3,4-dioxygenase OS=Homo sapiens GN=HAAO PE=1 SV=2 - [3HAO_HUMAN]	3.81027	6.99	1	1	1	1	5.40002e+06	286	32.5355	5.88428
Q9UJZ1	Stomatin-like protein 2, mitochondrial OS=Homo sapiens GN=STOML2 PE=1 SV=1 - [STML2_HUMAN]	3.77555	8.43	1	1	1	1	6.53295e+06	356	38.5102	7.38623
Q15056	Eukaryotic translation initiation factor 4H OS=Homo sapiens GN=EIF4H PE=1 SV=5 - [IF4H_HUMAN]	3.76422	11.69	1	1	1	1	1.22677e+07	248	27.3684	7.2251
P28482	Mitogen-activated protein kinase 1 OS=Homo sapiens GN=MAPK1 PE=1 SV=3 - [MK01_HUMAN]	3.75202	4.17	2	1	1	1	7.84874e+06	360	41.3632	6.97607
Q9Y3Z3	Deoxynucleoside triphosphate triphosphohydrolase SAMHD1 OS=Homo sapiens GN=SAMHD1 PE=1 SV=2 - [SAMH1_HUMAN]	3.74252	2.4	1	1	1	1	7.11772e+06	626	72.1548	7.13721
O00151	PDZ and LIM domain protein 1 OS=Homo sapiens GN=PDLIM1 PE=1 SV=4 - [PDLI1_HUMAN]	3.7407	9.42	1	1	1	1	1.79704e+07	329	36.049	7.02002
P49189	4-trimethylaminobutyraldehyde dehydrogenase OS=Homo sapiens GN=ALDH9A1 PE=1 SV=3 - [AL9A1_HUMAN]	3.7238	5.67	1	1	1	1		494	53.767	5.87158
P31942	Heterogeneous nuclear ribonucleoprotein H3 OS=Homo sapiens GN=HNRNPH3 PE=1 SV=2 - [HNRH3_HUMAN]	3.72319	4.91	1	1	1	1	8.7399e+06	346	36.9031	6.87354
P04075	Fructose-bisphosphate aldolase A OS=Homo sapiens GN=ALDOA PE=1 SV=2 - [ALDOA_HUMAN]	3.70917	10.44	1	2	2	2	2.62826e+07	364	39.3953	8.08936
Q9H4A4	Aminopeptidase B OS=Homo sapiens GN=RNPEP PE=1 SV=2 - [AMPB_HUMAN]	3.69522	3.85	1	1	1	1	1.06906e+07	650	72.5495	5.74463
Q3SY69	Mitochondrial 10-formyltetrahydrofolate dehydrogenase OS=Homo sapiens GN=ALDH1L2 PE=1 SV=2 - [AL1L2_HUMAN]	3.66762	3.14	1	1	1	1	1.069e+06	923	101.681	6.52197
P62277	40S ribosomal protein S13 OS=Homo sapiens GN=RPS13 PE=1 SV=2 - [RS13_HUMAN]	3.63503	9.93	1	1	1	1	37000851	151	17.2117	10.5356
Q9NRP0	Oligosaccharyltransferase complex subunit OSTC OS=Homo sapiens GN=OSTC PE=1 SV=1 - [OSTC_HUMAN]	3.63437	8.05	1	1	1	1	1.90792e+07	149	16.8178	9.12939
P52788	Spermine synthase OS=Homo sapiens GN=SMS PE=1 SV=2 - [SPSY_HUMAN]	3.6337	8.2	1	1	1	1	2.29881e+07	366	41.2418	5.021
P23381	Tryptophan--tRNA ligase, cytoplasmic OS=Homo sapiens GN=WARS PE=1 SV=2 - [SYWC_HUMAN]	3.62675	4.03	1	1	1	1	1.79002e+07	471	53.1316	6.22705
P42345	Serine/threonine-protein kinase mTOR OS=Homo sapiens GN=MTOR PE=1 SV=1 - [MTOR_HUMAN]	3.62563	1.02	1	1	1	1		2549	288.707	7.1665
P49257	Protein ERGIC-53 OS=Homo sapiens GN=LMAN1 PE=1 SV=2 - [LMAN1_HUMAN]	3.61974	10.39	1	2	2	2	2.2246e+07	510	57.513	6.771
P51149	Ras-related protein Rab-7a OS=Homo sapiens GN=RAB7A PE=1 SV=1 - [RAB7A_HUMAN]	3.61075	13.04	1	2	2	2	22953334	207	23.4748	6.69775
P21926	CD9 antigen OS=Homo sapiens GN=CD9 PE=1 SV=4 - [CD9_HUMAN]	3.59416	10.96	1	1	1	1	2.97558e+07	228	25.399	7.15186
Q13813	Spectrin alpha chain, non-erythrocytic 1 OS=Homo sapiens GN=SPTAN1 PE=1 SV=3 - [SPTN1_HUMAN]	3.58354	0.93	1	1	1	1	1.32543e+06	2472	284.364	5.35107
P08253	72 kDa type IV collagenase OS=Homo sapiens GN=MMP2 PE=1 SV=2 - [MMP2_HUMAN]	3.5732	4.39	1	1	1	1	3.47683e+06	660	73.8347	5.46533
O43813	LanC-like protein 1 OS=Homo sapiens GN=LANCL1 PE=1 SV=1 - [LANC1_HUMAN]	3.57081	5.51	1	1	1	1	3.25193e+07	399	45.2536	7.75244
Q9UJY1	Heat shock protein beta-8 OS=Homo sapiens GN=HSPB8 PE=1 SV=1 - [HSPB8_HUMAN]	3.56528	13.27	1	1	1	1	7.6368e+06	196	21.5906	5.12256
Q16891	MICOS complex subunit MIC60 OS=Homo sapiens GN=IMMT PE=1 SV=1 - [MIC60_HUMAN]	3.55694	1.85	1	1	1	1	1.20345e+07	758	83.6264	6.48096
Q02750	Dual specificity mitogen-activated protein kinase kinase 1 OS=Homo sapiens GN=MAP2K1 PE=1 SV=2 - [MP2K1_HUMAN]	3.54372	6.62	1	1	1	1	1.33005e+06	393	43.4113	6.62451
P07339	Cathepsin D OS=Homo sapiens GN=CTSD PE=1 SV=1 - [CATD_HUMAN]	3.54004	4.37	1	1	1	1	8.27945e+06	412	44.5236	6.53662
P54578	Ubiquitin carboxyl-terminal hydrolase 14 OS=Homo sapiens GN=USP14 PE=1 SV=3 - [UBP14_HUMAN]	3.52942	5.87	1	1	1	1	1.39857e+07	494	56.033	5.30029
Q8NF64	Zinc finger MIZ domain-containing protein 2 OS=Homo sapiens GN=ZMIZ2 PE=1 SV=2 - [ZMIZ2_HUMAN]	3.52875	4.67	1	1	1	1	8.65172e+07	920	96.4757	7.12256
Q9BXJ4	Complement C1q tumor necrosis factor-related protein 3 OS=Homo sapiens GN=C1QTNF3 PE=1 SV=1 - [C1QT3_HUMAN]	3.52176	5.28	1	1	1	1	1.5785e+07	246	26.9768	6.52197
Q16630	Cleavage and polyadenylation specificity factor subunit 6 OS=Homo sapiens GN=CPSF6 PE=1 SV=2 - [CPSF6_HUMAN]	3.51354	4.54	1	1	1	1	1.38797e+06	551	59.1734	7.15186
O15511	Actin-related protein 2/3 complex subunit 5 OS=Homo sapiens GN=ARPC5 PE=1 SV=3 - [ARPC5_HUMAN]	3.51002	12.58	1	1	1	1	3.84095e+07	151	16.3103	5.66846
P26373	60S ribosomal protein L13 OS=Homo sapiens GN=RPL13 PE=1 SV=4 - [RL13_HUMAN]	3.50169	6.16	1	1	1	1	6.34055e+07	211	24.2465	11.6489
Q6IBS0	Twinfilin-2 OS=Homo sapiens GN=TWF2 PE=1 SV=2 - [TWF2_HUMAN]	3.45666	6.88	1	1	1	1	4.42066e+06	349	39.5233	6.84424
P30086	Phosphatidylethanolamine-binding protein 1 OS=Homo sapiens GN=PEBP1 PE=1 SV=3 - [PEBP1_HUMAN]	3.41598	17.11	1	1	1	1	1.93461e+07	187	21.0437	7.53271
P61313	60S ribosomal protein L15 OS=Homo sapiens GN=RPL15 PE=1 SV=2 - [RL15_HUMAN]	3.37984	5.88	1	1	1	1	2.20255e+07	204	24.1311	11.6196
P50995	Annexin A11 OS=Homo sapiens GN=ANXA11 PE=1 SV=1 - [ANX11_HUMAN]	3.3696	5.15	1	2	2	2	1.84976e+07	505	54.3551	7.6499
P02748	Complement component C9 OS=Homo sapiens GN=C9 PE=1 SV=2 - [CO9_HUMAN]	3.36855	2.15	1	1	1	1	3.63633e+07	559	63.1327	5.59229
P62854	40S ribosomal protein S26 OS=Homo sapiens GN=RPS26 PE=1 SV=3 - [RS26_HUMAN]	3.35496	13.04	1	1	1	1	3.39421e+07	115	13.0071	11.0044
Q16836	Hydroxyacyl-coenzyme A dehydrogenase, mitochondrial OS=Homo sapiens GN=HADH PE=1 SV=3 - [HCDH_HUMAN]	3.34629	9.55	1	1	1	1	7847261	314	34.2719	8.85107
Q9Y305	Acyl-coenzyme A thioesterase 9, mitochondrial OS=Homo sapiens GN=ACOT9 PE=1 SV=2 - [ACOT9_HUMAN]	3.32948	2.96	1	1	1	1	8.51083e+06	439	49.8695	8.60205
O95816	BAG family molecular chaperone regulator 2 OS=Homo sapiens GN=BAG2 PE=1 SV=1 - [BAG2_HUMAN]	3.31981	8.06	1	1	1	1	32474441	211	23.7572	6.69775
Q10713	Mitochondrial-processing peptidase subunit alpha OS=Homo sapiens GN=PMPCA PE=1 SV=2 - [MPPA_HUMAN]	3.29792	3.24	1	1	1	1	964639	525	58.2156	6.91748
Q9NW15	Anoctamin-10 OS=Homo sapiens GN=ANO10 PE=1 SV=2 - [ANO10_HUMAN]	3.28841	3.94	1	1	1	1	4.38174e+06	660	76.2798	7.40088
P00568	Adenylate kinase isoenzyme 1 OS=Homo sapiens GN=AK1 PE=1 SV=3 - [KAD1_HUMAN]	3.28612	7.22	1	1	1	1	6.14023e+06	194	21.6213	8.63135
Q07020	60S ribosomal protein L18 OS=Homo sapiens GN=RPL18 PE=1 SV=2 - [RL18_HUMAN]	3.2799	6.91	1	1	1	1	5.51384e+07	188	21.6211	11.7222
Q5VYK3	Proteasome-associated protein ECM29 homolog OS=Homo sapiens GN=ECM29 PE=1 SV=2 - [ECM29_HUMAN]	3.27471	1.57	1	1	1	1	2.53505e+06	1845	204.16	7.12256
P08708	40S ribosomal protein S17 OS=Homo sapiens GN=RPS17 PE=1 SV=2 - [RS17_HUMAN]	3.26707	16.3	1	1	1	2	3.6674e+07	135	15.5404	9.84717
P01031	Complement C5 OS=Homo sapiens GN=C5 PE=1 SV=4 - [CO5_HUMAN]	3.2358	1.61	1	1	1	1		1676	188.186	6.52197
Q9Y5Y2	Cytosolic Fe-S cluster assembly factor NUBP2 OS=Homo sapiens GN=NUBP2 PE=1 SV=1 - [NUBP2_HUMAN]	3.22409	9.59	1	1	1	1	6580320	271	28.8068	5.8335
P62266	40S ribosomal protein S23 OS=Homo sapiens GN=RPS23 PE=1 SV=3 - [RS23_HUMAN]	3.22048	7.69	1	1	1	1	3.11454e+07	143	15.7977	10.4917
Q53GQ0	Very-long-chain 3-oxoacyl-CoA reductase OS=Homo sapiens GN=HSD17B12 PE=1 SV=2 - [DHB12_HUMAN]	3.19176	4.81	1	1	1	1	15531999	312	34.3022	9.31982
O75533	Splicing factor 3B subunit 1 OS=Homo sapiens GN=SF3B1 PE=1 SV=3 - [SF3B1_HUMAN]	3.17928	1.92	1	1	1	1	4.03029e+06	1304	145.738	7.09326
P62333	26S proteasome regulatory subunit 10B OS=Homo sapiens GN=PSMC6 PE=1 SV=1 - [PRS10_HUMAN]	3.09612	7.71	1	1	1	1	1.68401e+07	389	44.1451	7.48877
P61020	Ras-related protein Rab-5B OS=Homo sapiens GN=RAB5B PE=1 SV=1 - [RAB5B_HUMAN]	3.09398	11.63	3	2	2	2	17949558	215	23.6919	8.1333
P05543	Thyroxine-binding globulin OS=Homo sapiens GN=SERPINA7 PE=1 SV=2 - [THBG_HUMAN]	3.07573	2.41	1	1	1	1	1.45584e+07	415	46.2946	6.30322
P42336	Phosphatidylinositol 4,5-bisphosphate 3-kinase catalytic subunit alpha isoform OS=Homo sapiens GN=PIK3CA PE=1 SV=2 - [PK3CA_HUMAN]	3.07304	2.62	1	1	1	1	5.30662e+06	1068	124.203	7.2251
Q9Y5L0	Transportin-3 OS=Homo sapiens GN=TNPO3 PE=1 SV=3 - [TNPO3_HUMAN]	3.07261	2.71	1	1	1	1	2.85393e+06	923	104.136	5.56689
P07203	Glutathione peroxidase 1 OS=Homo sapiens GN=GPX1 PE=1 SV=4 - [GPX1_HUMAN]	3.07083	9.36	1	1	1	1	29417028	203	22.0751	6.55127
Q13363	C-terminal-binding protein 1 OS=Homo sapiens GN=CTBP1 PE=1 SV=2 - [CTBP1_HUMAN]	3.06779	7.5	1	1	1	1	4.07807e+06	440	47.5055	6.771
P62899	60S ribosomal protein L31 OS=Homo sapiens GN=RPL31 PE=1 SV=1 - [RL31_HUMAN]	3.06761	11.2	1	1	1	1	4.5809e+07	125	14.4539	10.5356
P27658	Collagen alpha-1(VIII) chain OS=Homo sapiens GN=COL8A1 PE=1 SV=2 - [CO8A1_HUMAN]	3.06589	1.34	1	1	1	1	3.33572e+07	744	73.3171	9.61279
O75340	Programmed cell death protein 6 OS=Homo sapiens GN=PDCD6 PE=1 SV=1 - [PDCD6_HUMAN]	3.04625	6.81	1	1	1	1	8.27765e+06	191	21.8548	5.40186
P50213	Isocitrate dehydrogenase [NAD] subunit alpha, mitochondrial OS=Homo sapiens GN=IDH3A PE=1 SV=1 - [IDH3A_HUMAN]	2.99787	4.64	1	1	1	1	1.74552e+06	366	39.5661	6.91748
Q16401	26S proteasome non-ATPase regulatory subunit 5 OS=Homo sapiens GN=PSMD5 PE=1 SV=3 - [PSMD5_HUMAN]	2.98384	5.95	1	1	1	1	5.81723e+06	504	56.1604	5.47803
Q02153	Guanylate cyclase soluble subunit beta-1 OS=Homo sapiens GN=GUCY1B3 PE=1 SV=1 - [GCYB1_HUMAN]	2.97203	1.94	1	1	1	1	7.37245e+06	619	70.4696	5.35107
Q9Y3I0	tRNA-splicing ligase RtcB homolog OS=Homo sapiens GN=RTCB PE=1 SV=1 - [RTCB_HUMAN]	2.97037	9.5	1	2	2	2	1.35033e+07	505	55.1749	7.2251
P42677	40S ribosomal protein S27 OS=Homo sapiens GN=RPS27 PE=1 SV=3 - [RS27_HUMAN]	2.96392	15.48	2	1	1	1	50527259	84	9.45484	9.45166
P22352	Glutathione peroxidase 3 OS=Homo sapiens GN=GPX3 PE=1 SV=2 - [GPX3_HUMAN]	2.95463	5.31	1	1	1	1	61356449	226	25.5369	8.1333
P54886	Delta-1-pyrroline-5-carboxylate synthase OS=Homo sapiens GN=ALDH18A1 PE=1 SV=2 - [P5CS_HUMAN]	2.9326	1.51	1	1	1	1	4.33785e+06	795	87.2475	7.12256
Q9UNP9	Peptidyl-prolyl cis-trans isomerase E OS=Homo sapiens GN=PPIE PE=1 SV=1 - [PPIE_HUMAN]	2.88856	2.99	1	1	1	1	39790644	301	33.4096	5.60498
P61006	Ras-related protein Rab-8A OS=Homo sapiens GN=RAB8A PE=1 SV=1 - [RAB8A_HUMAN]	2.8884	6.76	1	1	1	1	1.16146e+07	207	23.6532	9.0708
Q9UKG1	DCC-interacting protein 13-alpha OS=Homo sapiens GN=APPL1 PE=1 SV=1 - [DP13A_HUMAN]	2.88615	5.92	1	2	2	2	1.14233e+07	709	79.6136	5.41455
Q9Y2A7	Nck-associated protein 1 OS=Homo sapiens GN=NCKAP1 PE=1 SV=1 - [NCKP1_HUMAN]	2.85209	2.66	1	1	1	1	1.57194e+07	1128	128.707	6.62451
P61247	40S ribosomal protein S3a OS=Homo sapiens GN=RPS3A PE=1 SV=2 - [RS3A_HUMAN]	2.83421	11.74	1	2	2	2	42759373	264	29.9257	9.72998
P25398	40S ribosomal protein S12 OS=Homo sapiens GN=RPS12 PE=1 SV=3 - [RS12_HUMAN]	2.80398	11.36	1	1	1	1	24062199	132	14.5055	7.21045
Q12929	Epidermal growth factor receptor kinase substrate 8 OS=Homo sapiens GN=EPS8 PE=1 SV=1 - [EPS8_HUMAN]	2.78141	2.19	1	1	1	1	2.07415e+06	822	91.8244	7.50342
O75396	Vesicle-trafficking protein SEC22b OS=Homo sapiens GN=SEC22B PE=1 SV=4 - [SC22B_HUMAN]	2.74518	6.51	1	1	1	1	1.59701e+07	215	24.5775	6.91748
P33121	Long-chain-fatty-acid--CoA ligase 1 OS=Homo sapiens GN=ACSL1 PE=1 SV=1 - [ACSL1_HUMAN]	2.74001	3.72	1	1	1	1	2.76914e+06	698	77.8929	7.15186
P46783	40S ribosomal protein S10 OS=Homo sapiens GN=RPS10 PE=1 SV=1 - [RS10_HUMAN]	2.72607	5.45	1	1	1	1	5.68972e+06	165	18.8859	10.1548
Q99460	26S proteasome non-ATPase regulatory subunit 1 OS=Homo sapiens GN=PSMD1 PE=1 SV=2 - [PSMD1_HUMAN]	2.70823	2.73	1	1	1	1	7.60783e+06	953	105.769	5.38916
Q9Y3U8	60S ribosomal protein L36 OS=Homo sapiens GN=RPL36 PE=1 SV=3 - [RL36_HUMAN]	2.70614	10.48	1	1	1	1	2.28551e+07	105	12.2459	11.5903
O60504	Vinexin OS=Homo sapiens GN=SORBS3 PE=1 SV=2 - [VINEX_HUMAN]	2.70396	6.11	1	1	1	1	3.51027e+07	671	75.2949	9.45166
Q9BXB5	Oxysterol-binding protein-related protein 10 OS=Homo sapiens GN=OSBPL10 PE=1 SV=2 - [OSB10_HUMAN]	2.7021	3.4	1	1	1	1	9.35434e+06	764	83.9173	8.30908
Q16643	Drebrin OS=Homo sapiens GN=DBN1 PE=1 SV=4 - [DREB_HUMAN]	2.69867	1.85	1	1	1	1	8.38358e+06	649	71.3854	4.44971
P49419	Alpha-aminoadipic semialdehyde dehydrogenase OS=Homo sapiens GN=ALDH7A1 PE=1 SV=5 - [AL7A1_HUMAN]	2.68228	2.6	1	1	1	1	7468989	539	58.4501	7.98682
Q14318	Peptidyl-prolyl cis-trans isomerase FKBP8 OS=Homo sapiens GN=FKBP8 PE=1 SV=2 - [FKBP8_HUMAN]	2.66668	7.04	1	1	1	1	2.2667e+06	412	44.5337	4.84326
Q86X83	COMM domain-containing protein 2 OS=Homo sapiens GN=COMMD2 PE=1 SV=2 - [COMD2_HUMAN]	2.66196	12.06	1	1	1	1	2794233	199	22.7311	6.72705
Q9BVK6	Transmembrane emp24 domain-containing protein 9 OS=Homo sapiens GN=TMED9 PE=1 SV=2 - [TMED9_HUMAN]	2.64992	9.36	1	1	1	1	1.3415e+07	235	27.2602	8.01611
Q86X55	Histone-arginine methyltransferase CARM1 OS=Homo sapiens GN=CARM1 PE=1 SV=3 - [CARM1_HUMAN]	2.64468	3.62	1	1	1	1		608	65.8114	6.72705
Q13464	Rho-associated protein kinase 1 OS=Homo sapiens GN=ROCK1 PE=1 SV=1 - [ROCK1_HUMAN]	2.63739	0.74	2	1	1	1	9.78645e+06	1354	158.076	5.89697
P62906	60S ribosomal protein L10a OS=Homo sapiens GN=RPL10A PE=1 SV=2 - [RL10A_HUMAN]	2.6205	5.99	1	1	1	1	3.15164e+07	217	24.8155	9.93506
P00740	Coagulation factor IX OS=Homo sapiens GN=F9 PE=1 SV=2 - [FA9_HUMAN]	2.61197	7.38	1	1	1	1	1.44571e+07	461	51.745	5.46533
P08865	40S ribosomal protein SA OS=Homo sapiens GN=RPSA PE=1 SV=4 - [RSSA_HUMAN]	2.56827	16.95	1	2	2	2	3.08294e+07	295	32.8334	4.86865
P61077	Ubiquitin-conjugating enzyme E2 D3 OS=Homo sapiens GN=UBE2D3 PE=1 SV=1 - [UB2D3_HUMAN]	2.54049	16.33	2	1	1	1	1.09541e+07	147	16.6764	7.79639
P46939	Utrophin OS=Homo sapiens GN=UTRN PE=1 SV=2 - [UTRO_HUMAN]	2.51292	0.55	1	1	1	1	2.93709e+06	3433	394.22	5.32568
Q00325	Phosphate carrier protein, mitochondrial OS=Homo sapiens GN=SLC25A3 PE=1 SV=2 - [MPCP_HUMAN]	2.48873	10.22	1	2	2	2	1.67456e+07	362	40.0687	9.37842
P62081	40S ribosomal protein S7 OS=Homo sapiens GN=RPS7 PE=1 SV=1 - [RS7_HUMAN]	2.48639	17.01	1	2	2	2	1.93575e+07	194	22.1133	10.0962
Q9UBW8	COP9 signalosome complex subunit 7a OS=Homo sapiens GN=COPS7A PE=1 SV=1 - [CSN7A_HUMAN]	2.48225	8	1	1	1	1		275	30.258	8.22119
Q92629	Delta-sarcoglycan OS=Homo sapiens GN=SGCD PE=1 SV=2 - [SGCD_HUMAN]	2.47019	5.54	1	1	1	1	1.89882e+07	289	32.0509	9.11475
Q9GZS3	WD repeat-containing protein 61 OS=Homo sapiens GN=WDR61 PE=1 SV=1 - [WDR61_HUMAN]	2.44944	6.56	1	1	1	1	1.64011e+06	305	33.5598	5.46533
P02765	Alpha-2-HS-glycoprotein OS=Homo sapiens GN=AHSG PE=1 SV=1 - [FETUA_HUMAN]	2.41985	8.72	1	1	1	1		367	39.2997	5.71924
P11166	Solute carrier family 2, facilitated glucose transporter member 1 OS=Homo sapiens GN=SLC2A1 PE=1 SV=2 - [GTR1_HUMAN]	2.40532	1.63	1	1	1	1	5.57555e+06	492	54.0485	8.71924
O00471	Exocyst complex component 5 OS=Homo sapiens GN=EXOC5 PE=1 SV=1 - [EXOC5_HUMAN]	2.40285	3.11	1	1	1	1	1.50229e+06	708	81.8008	6.7124
Q15691	Microtubule-associated protein RP/EB family member 1 OS=Homo sapiens GN=MAPRE1 PE=1 SV=3 - [MARE1_HUMAN]	2.40187	9.33	1	1	1	1	5.22733e+06	268	29.9802	5.13525
Q9H2G2	STE20-like serine/threonine-protein kinase OS=Homo sapiens GN=SLK PE=1 SV=1 - [SLK_HUMAN]	2.36456	1.7	1	1	1	1	1.8641e+06	1235	142.607	5.14795
O60831	PRA1 family protein 2 OS=Homo sapiens GN=PRAF2 PE=1 SV=1 - [PRAF2_HUMAN]	2.34554	10.11	1	1	1	1	7.25448e+06	178	19.2455	9.18799
Q9BVC6	Transmembrane protein 109 OS=Homo sapiens GN=TMEM109 PE=1 SV=1 - [TM109_HUMAN]	2.31072	4.94	1	1	1	1	2.95708e+07	243	26.1936	10.4771
P30520	Adenylosuccinate synthetase isozyme 2 OS=Homo sapiens GN=ADSS PE=1 SV=3 - [PURA2_HUMAN]	2.30195	3.29	1	1	1	1	3.72774e+06	456	50.0658	6.55127
P46976	Glycogenin-1 OS=Homo sapiens GN=GYG1 PE=1 SV=4 - [GLYG_HUMAN]	2.28169	7.71	1	1	1	1	5.4396e+06	350	39.3586	5.52881
Q86T65	Disheveled-associated activator of morphogenesis 2 OS=Homo sapiens GN=DAAM2 PE=1 SV=3 - [DAAM2_HUMAN]	2.27394	2.53	1	1	1	1	2.53371e+06	1068	123.42	6.80029
P26368	Splicing factor U2AF 65 kDa subunit OS=Homo sapiens GN=U2AF2 PE=1 SV=4 - [U2AF2_HUMAN]	2.24101	5.05	1	1	1	2	2.16039e+06	475	53.4672	9.08545
Q13151	Heterogeneous nuclear ribonucleoprotein A0 OS=Homo sapiens GN=HNRNPA0 PE=1 SV=1 - [ROA0_HUMAN]	2.22273	5.25	1	1	1	1	9.90903e+06	305	30.8218	9.29053
P67936	Tropomyosin alpha-4 chain OS=Homo sapiens GN=TPM4 PE=1 SV=3 - [TPM4_HUMAN]	2.21885	4.03	2	1	1	1	1.78127e+07	248	28.5045	4.69092
O14579	Coatomer subunit epsilon OS=Homo sapiens GN=COPE PE=1 SV=3 - [COPE_HUMAN]	2.21767	8.44	1	1	1	1	521573	308	34.4603	5.12256
O76024	Wolframin OS=Homo sapiens GN=WFS1 PE=1 SV=2 - [WFS1_HUMAN]	2.19642	2.7	1	1	1	1	1.12476e+06	890	100.227	8.04541
P63167	Dynein light chain 1, cytoplasmic OS=Homo sapiens GN=DYNLL1 PE=1 SV=1 - [DYL1_HUMAN]	2.16865	24.72	1	1	1	1	24302451	89	10.3591	7.40088
Q02543	60S ribosomal protein L18a OS=Homo sapiens GN=RPL18A PE=1 SV=2 - [RL18A_HUMAN]	2.14039	3.98	1	1	1	1	14094808	176	20.7489	10.7114
Q8N7X2	Protein STPG3 OS=Homo sapiens GN=STPG3 PE=2 SV=1 - [STPG3_HUMAN]	2.12722	6.68	1	1	1	1	3.81442e+07	389	42.8499	9.99365
Q01955	Collagen alpha-3(IV) chain OS=Homo sapiens GN=COL4A3 PE=1 SV=3 - [CO4A3_HUMAN]	2.12644	1.2	1	1	1	1	17479070	1670	161.711	9.15869
Q9BXX0	EMILIN-2 OS=Homo sapiens GN=EMILIN2 PE=1 SV=3 - [EMIL2_HUMAN]	2.12513	2.09	1	1	1	1	1.17467e+07	1053	115.615	6.45557
P62269	40S ribosomal protein S18 OS=Homo sapiens GN=RPS18 PE=1 SV=3 - [RS18_HUMAN]	2.11899	5.26	1	1	1	1	5.1836e+07	152	17.7079	10.9897
P00395	Cytochrome c oxidase subunit 1 OS=Homo sapiens GN=MT-CO1 PE=1 SV=1 - [COX1_HUMAN]	2.08671	6.04	1	1	1	1	3.21764e+07	513	57.003	6.69775
Q5XKP0	MICOS complex subunit MIC13 OS=Homo sapiens GN=MIC13 PE=1 SV=1 - [MIC13_HUMAN]	2.03689	27.12	1	1	1	2		118	13.0788	9.42236
Q08397	Lysyl oxidase homolog 1 OS=Homo sapiens GN=LOXL1 PE=1 SV=2 - [LOXL1_HUMAN]	2.03164	2.44	1	1	1	1	34057156	574	63.0706	7.51807
Q14152	Eukaryotic translation initiation factor 3 subunit A OS=Homo sapiens GN=EIF3A PE=1 SV=1 - [EIF3A_HUMAN]	2.03094	1.09	1	1	1	1	4.63367e+06	1382	166.468	6.78564
P62249	40S ribosomal protein S16 OS=Homo sapiens GN=RPS16 PE=1 SV=2 - [RS16_HUMAN]	2.01567	6.85	1	1	1	1	2.98948e+07	146	16.435	10.2134
P62910	60S ribosomal protein L32 OS=Homo sapiens GN=RPL32 PE=1 SV=2 - [RL32_HUMAN]	1.81329	10.37	1	1	1	1	2.42289e+07	135	15.8498	11.3267
P05091	Aldehyde dehydrogenase, mitochondrial OS=Homo sapiens GN=ALDH2 PE=1 SV=2 - [ALDH2_HUMAN]	1.74852	3.29	1	1	1	1	7.06473e+06	517	56.3456	7.04932
P49747	Cartilage oligomeric matrix protein OS=Homo sapiens GN=COMP PE=1 SV=2 - [COMP_HUMAN]	1.70758	2.11	2	1	1	1	13185102	757	82.8076	4.60205
P10643	Complement component C7 OS=Homo sapiens GN=C7 PE=1 SV=2 - [CO7_HUMAN]	1.69275	1.07	1	1	1	1	2.77473e+07	843	93.4573	6.48096
Q9UK55	Protein Z-dependent protease inhibitor OS=Homo sapiens GN=SERPINA10 PE=1 SV=1 - [ZPI_HUMAN]	1.61108	2.25	1	1	1	1	1.01657e+07	444	50.6742	8.26514
P20292	Arachidonate 5-lipoxygenase-activating protein OS=Homo sapiens GN=ALOX5AP PE=1 SV=2 - [AL5AP_HUMAN]	0	8.07	1	1	1	1	6.22002e+06	161	18.1454	8.44092
Q7Z5J8	Ankyrin and armadillo repeat-containing protein OS=Homo sapiens GN=ANKAR PE=2 SV=3 - [ANKAR_HUMAN]	0	2.51	1	1	1	1		1434	161.922	8.104
Q15041	ADP-ribosylation factor-like protein 6-interacting protein 1 OS=Homo sapiens GN=ARL6IP1 PE=1 SV=2 - [AR6P1_HUMAN]	0	13.79	1	1	1	1	1.97378e+06	203	23.3474	9.31982
O14497	AT-rich interactive domain-containing protein 1A OS=Homo sapiens GN=ARID1A PE=1 SV=3 - [ARI1A_HUMAN]	0	0.83	1	1	1	1		2285	241.892	6.69775
Q9Y284	Protein Asterix OS=Homo sapiens GN=WDR83OS PE=1 SV=1 - [ASTER_HUMAN]	0	26.42	1	1	1	1	9.2984e+06	106	12.0597	8.1626
O75947	ATP synthase subunit d, mitochondrial OS=Homo sapiens GN=ATP5H PE=1 SV=3 - [ATP5H_HUMAN]	0	8.7	1	1	1	1	903172	161	18.4795	5.30029
O00555	Voltage-dependent P/Q-type calcium channel subunit alpha-1A OS=Homo sapiens GN=CACNA1A PE=1 SV=2 - [CAC1A_HUMAN]	0	1.44	1	1	1	1	5.09948e+06	2505	282.185	8.83643
Q5VU97	VWFA and cache domain-containing protein 1 OS=Homo sapiens GN=CACHD1 PE=2 SV=2 - [CAHD1_HUMAN]	0	2.43	1	1	1	1	7.34572e+07	1274	142.198	6.43018
P0DP24	Calmodulin-2 OS=Homo sapiens GN=CALM2 PE=1 SV=1 - [CALM2_HUMAN]	0	24.83	1	1	1	1	1.9205e+06	149	16.8268	4.22119
Q6ZSI9	Calpain-12 OS=Homo sapiens GN=CAPN12 PE=2 SV=1 - [CAN12_HUMAN]	0	1.53	1	1	1	1	3.35374e+08	719	80.9854	6.37939
Q15744	CCAAT/enhancer-binding protein epsilon OS=Homo sapiens GN=CEBPE PE=1 SV=2 - [CEBPE_HUMAN]	0	4.27	1	1	1	1	1.53052e+07	281	30.5837	8.98291
Q13620	Cullin-4B OS=Homo sapiens GN=CUL4B PE=1 SV=4 - [CUL4B_HUMAN]	0	0.77	1	1	1	1	364961	913	103.916	7.37158
Q8N8Z6	Discoidin, CUB and LCCL domain-containing protein 1 OS=Homo sapiens GN=DCBLD1 PE=1 SV=2 - [DCBD1_HUMAN]	0	3.36	1	1	1	1		715	77.8719	8.04541
P27707	Deoxycytidine kinase OS=Homo sapiens GN=DCK PE=1 SV=1 - [DCK_HUMAN]	0	10.77	1	1	1	1	2.49321e+07	260	30.4991	5.21143
P55039	Developmentally-regulated GTP-binding protein 2 OS=Homo sapiens GN=DRG2 PE=1 SV=1 - [DRG2_HUMAN]	0	8.79	1	1	1	1	2.03316e+06	364	40.7204	8.88037
O94919	Endonuclease domain-containing 1 protein OS=Homo sapiens GN=ENDOD1 PE=1 SV=2 - [ENDD1_HUMAN]	0	6.6	1	1	1	1	3.98596e+06	500	54.9813	5.70654
O00748	Cocaine esterase OS=Homo sapiens GN=CES2 PE=1 SV=1 - [EST2_HUMAN]	0	2.86	1	1	1	1	2.45553e+06	559	61.7672	6.1001
Q9P2D6	Protein FAM135A OS=Homo sapiens GN=FAM135A PE=1 SV=2 - [F135A_HUMAN]	0	2.71	1	1	1	1		1515	169.732	5.38916
Q05DH4	Protein FAM160A1 OS=Homo sapiens GN=FAM160A1 PE=2 SV=2 - [F16A1_HUMAN]	0	4.23	1	1	1	1		1040	116.547	4.85596
A6NMN3	Protein FAM170B OS=Homo sapiens GN=FAM170B PE=1 SV=1 - [F170B_HUMAN]	0	14.84	1	1	1	1		283	32.0717	4.729
Q5HY64	Putative protein FAM47C OS=Homo sapiens GN=FAM47C PE=2 SV=1 - [FA47C_HUMAN]	0	2.32	1	1	1	1		1035	115.266	7.18115
Q76B58	BMP/retinoic acid-inducible neural-specific protein 3 OS=Homo sapiens GN=BRINP3 PE=1 SV=1 - [BRNP3_HUMAN]	0	3.13	1	1	1	1	2.3681e+07	766	88.3883	7.81104
O14775	Guanine nucleotide-binding protein subunit beta-5 OS=Homo sapiens GN=GNB5 PE=1 SV=2 - [GNB5_HUMAN]	0	10.38	1	1	1	1		395	43.5379	6.45557
Q3T906	N-acetylglucosamine-1-phosphotransferase subunits alpha/beta OS=Homo sapiens GN=GNPTAB PE=1 SV=1 - [GNPTA_HUMAN]	0	1.75	1	1	1	2		1256	143.531	7.1665
P39086	Glutamate receptor ionotropic, kainate 1 OS=Homo sapiens GN=GRIK1 PE=1 SV=1 - [GRIK1_HUMAN]	0	2.29	1	1	1	1		918	103.914	7.07861
Q12766	HMG domain-containing protein 3 OS=Homo sapiens GN=HMGXB3 PE=2 SV=2 - [HMGX3_HUMAN]	0	2.08	1	1	1	1	2.58513e+06	1538	168.228	8.04541
P35453	Homeobox protein Hox-D13 OS=Homo sapiens GN=HOXD13 PE=1 SV=3 - [HXD13_HUMAN]	0	7.58	1	1	1	1	2.44655e+07	343	36.0787	9.45166
Q9HBG6	Intraflagellar transport protein 122 homolog OS=Homo sapiens GN=IFT122 PE=1 SV=2 - [IF122_HUMAN]	0	2.01	1	1	1	1		1241	141.735	6.49365
Q12905	Interleukin enhancer-binding factor 2 OS=Homo sapiens GN=ILF2 PE=1 SV=2 - [ILF2_HUMAN]	0	6.92	1	1	1	1	6.09636e+06	390	43.0352	5.26221
Q14624	Inter-alpha-trypsin inhibitor heavy chain H4 OS=Homo sapiens GN=ITIH4 PE=1 SV=4 - [ITIH4_HUMAN]	0	1.18	1	1	1	2	1.42666e+08	930	103.293	6.97607
Q92833	Protein Jumonji OS=Homo sapiens GN=JARID2 PE=1 SV=2 - [JARD2_HUMAN]	0	0.88	1	1	1	2		1246	138.648	9.37842
Q12767	Transmembrane protein 94 OS=Homo sapiens GN=TMEM94 PE=1 SV=1 - [TMM94_HUMAN]	0	1.33	1	1	1	1		1356	151.054	6.44287
Q6NV74	Uncharacterized protein KIAA1211-like OS=Homo sapiens GN=KIAA1211L PE=1 SV=3 - [K121L_HUMAN]	0	1.87	1	1	1	1		962	102.095	7.95752
Q9UHB6	LIM domain and actin-binding protein 1 OS=Homo sapiens GN=LIMA1 PE=1 SV=1 - [LIMA1_HUMAN]	0	2.9	1	1	1	1		759	85.1734	6.84424
P36776	Lon protease homolog, mitochondrial OS=Homo sapiens GN=LONP1 PE=1 SV=2 - [LONM_HUMAN]	0	0.83	1	1	1	1	162285230	959	106.422	6.39209
Q6UY01	Leucine-rich repeat-containing protein 31 OS=Homo sapiens GN=LRRC31 PE=2 SV=1 - [LRC31_HUMAN]	0	1.99	1	1	1	1		552	61.4497	6.02393
Q99558	Mitogen-activated protein kinase kinase kinase 14 OS=Homo sapiens GN=MAP3K14 PE=1 SV=2 - [M3K14_HUMAN]	0	3.27	1	1	1	1	5.7357e+07	947	103.976	7.72314
Q71F56	Mediator of RNA polymerase II transcription subunit 13-like OS=Homo sapiens GN=MED13L PE=1 SV=1 - [MD13L_HUMAN]	0	2.13	1	1	1	1		2210	242.447	6.03662
Q14165	Malectin OS=Homo sapiens GN=MLEC PE=1 SV=1 - [MLEC_HUMAN]	0	7.88	1	1	1	1		292	32.2136	5.41455
Q13163	Dual specificity mitogen-activated protein kinase kinase 5 OS=Homo sapiens GN=MAP2K5 PE=1 SV=2 - [MP2K5_HUMAN]	0	2.9	1	1	1	7	958806	448	50.0795	6.39209
P30307	M-phase inducer phosphatase 3 OS=Homo sapiens GN=CDC25C PE=1 SV=2 - [MPIP3_HUMAN]	0	2.11	1	1	1	1	7.69326e+06	473	53.3305	6.78564
Q13615	Myotubularin-related protein 3 OS=Homo sapiens GN=MTMR3 PE=1 SV=3 - [MTMR3_HUMAN]	0	1.92	1	1	1	1		1198	133.534	5.79541
O95248	Myotubularin-related protein 5 OS=Homo sapiens GN=SBF1 PE=1 SV=3 - [MTMR5_HUMAN]	0	1.02	1	1	1	2		1867	208.184	6.90283
O60502	Protein O-GlcNAcase OS=Homo sapiens GN=MGEA5 PE=1 SV=2 - [OGA_HUMAN]	0	4.26	1	1	1	1	1.97809e+06	916	102.849	4.90674
O95299	NADH dehydrogenase [ubiquinone] 1 alpha subcomplex subunit 10, mitochondrial OS=Homo sapiens GN=NDUFA10 PE=1 SV=1 - [NDUAA_HUMAN]	0	6.2	1	1	1	1	1.10957e+07	355	40.7249	8.48486
Q0ZGT2	Nexilin OS=Homo sapiens GN=NEXN PE=1 SV=1 - [NEXN_HUMAN]	0	2.52	1	1	1	1	93222.6	675	80.6087	5.32568
P26715	NKG2-A/NKG2-B type II integral membrane protein OS=Homo sapiens GN=KLRC1 PE=1 SV=2 - [NKG2A_HUMAN]	0	7.73	1	1	1	1		233	26.2973	8.23584
Q8NFH4	Nucleoporin Nup37 OS=Homo sapiens GN=NUP37 PE=1 SV=1 - [NUP37_HUMAN]	0	4.91	1	1	1	1	264791	326	36.684	5.92236
Q8NGY0	Olfactory receptor 10X1 OS=Homo sapiens GN=OR10X1 PE=3 SV=2 - [O10X1_HUMAN]	0	9.82	1	1	1	1	5.00746e+07	326	36.4211	8.14795
Q8NGZ4	Olfactory receptor 2G3 OS=Homo sapiens GN=OR2G3 PE=2 SV=1 - [OR2G3_HUMAN]	0	5.5	1	1	1	1		309	34.4834	7.86963
Q96SN7	Protein orai-2 OS=Homo sapiens GN=ORAI2 PE=1 SV=1 - [ORAI2_HUMAN]	0	9.45	1	1	1	1		254	28.5521	8.47021
Q9NPF4	Probable tRNA N6-adenosine threonylcarbamoyltransferase OS=Homo sapiens GN=OSGEP PE=1 SV=1 - [OSGEP_HUMAN]	0	8.36	1	1	1	1	2.04727e+06	335	36.4033	6.354
Q9NVE7	Pantothenate kinase 4 OS=Homo sapiens GN=PANK4 PE=1 SV=1 - [PANK4_HUMAN]	0	1.42	1	1	1	1	1.97007e+07	773	85.937	6.27783
Q96QT6	PHD finger protein 12 OS=Homo sapiens GN=PHF12 PE=1 SV=2 - [PHF12_HUMAN]	0	4.28	1	1	1	1		1004	109.629	7.73779
O60346	PH domain leucine-rich repeat-containing protein phosphatase 1 OS=Homo sapiens GN=PHLPP1 PE=1 SV=3 - [PHLP1_HUMAN]	0	1.22	1	1	1	1	82724480	1717	184.556	6.27783
Q13492	Phosphatidylinositol-binding clathrin assembly protein OS=Homo sapiens GN=PICALM PE=1 SV=2 - [PICAL_HUMAN]	0	4.14	1	1	1	1	1.34223e+07	652	70.71	7.89893
P30048	Thioredoxin-dependent peroxide reductase, mitochondrial OS=Homo sapiens GN=PRDX3 PE=1 SV=3 - [PRDX3_HUMAN]	0	12.11	1	1	1	1	1.9417e+07	256	27.6752	7.78174
P54727	UV excision repair protein RAD23 homolog B OS=Homo sapiens GN=RAD23B PE=1 SV=1 - [RD23B_HUMAN]	0	7.58	1	1	1	2	3.57062e+06	409	43.1446	4.84326
Q6GYQ0	Ral GTPase-activating protein subunit alpha-1 OS=Homo sapiens GN=RALGAPA1 PE=1 SV=1 - [RGPA1_HUMAN]	0	2.11	1	1	1	2		2036	229.686	6.18896
O94844	Rho-related BTB domain-containing protein 1 OS=Homo sapiens GN=RHOBTB1 PE=2 SV=2 - [RHBT1_HUMAN]	0	5.46	1	1	1	1	1.37596e+07	696	79.3661	6.87354
Q8TCX5	Rhophilin-1 OS=Homo sapiens GN=RHPN1 PE=1 SV=1 - [RHPN1_HUMAN]	0	2.01	1	1	1	1	7.20582e+07	695	76.2441	7.76709
P27635	60S ribosomal protein L10 OS=Homo sapiens GN=RPL10 PE=1 SV=4 - [RL10_HUMAN]	0	12.62	1	1	1	1	2.67079e+07	214	24.5879	10.0815
Q8TEU7	Rap guanine nucleotide exchange factor 6 OS=Homo sapiens GN=RAPGEF6 PE=1 SV=2 - [RPGF6_HUMAN]	0	1.94	1	1	1	1	35176992	1601	179.31	6.40479
P82650	28S ribosomal protein S22, mitochondrial OS=Homo sapiens GN=MRPS22 PE=1 SV=1 - [RT22_HUMAN]	0	7.5	1	1	1	1		360	41.2544	7.89893
Q9UDX4	SEC14-like protein 3 OS=Homo sapiens GN=SEC14L3 PE=1 SV=1 - [S14L3_HUMAN]	0	5.75	1	1	1	1		400	46.0184	6.11279
Q9UQD0	Sodium channel protein type 8 subunit alpha OS=Homo sapiens GN=SCN8A PE=1 SV=1 - [SCN8A_HUMAN]	0	1.01	5	1	1	1		1980	225.134	6.27783
Q9UHJ6	Sedoheptulokinase OS=Homo sapiens GN=SHPK PE=1 SV=3 - [SHPK_HUMAN]	0	4.6	1	1	1	1		478	51.458	6.82959
Q1XH10	SKI/DACH domain-containing protein 1 OS=Homo sapiens GN=SKIDA1 PE=1 SV=1 - [SKDA1_HUMAN]	0	3.51	1	1	1	1	2.69125e+07	827	90.4198	7.69385
O00186	Syntaxin-binding protein 3 OS=Homo sapiens GN=STXBP3 PE=1 SV=2 - [STXB3_HUMAN]	0	5.07	1	1	1	1	1.16084e+06	592	67.7208	7.79639
Q4LDE5	Sushi, von Willebrand factor type A, EGF and pentraxin domain-containing protein 1 OS=Homo sapiens GN=SVEP1 PE=1 SV=3 - [SVEP1_HUMAN]	0	1.15	1	1	1	1		3571	389.912	5.50342
Q4KMP7	TBC1 domain family member 10B OS=Homo sapiens GN=TBC1D10B PE=1 SV=3 - [TB10B_HUMAN]	0	5.2	1	1	1	1	1.07508e+07	808	87.1447	9.18799
Q86UD7	TBC1 domain family member 26 OS=Homo sapiens GN=TBC1D26 PE=2 SV=3 - [TBC26_HUMAN]	0	10.4	1	1	1	1		250	28.821	9.71533
P23258	Tubulin gamma-1 chain OS=Homo sapiens GN=TUBG1 PE=1 SV=2 - [TBG1_HUMAN]	0	8.87	2	1	1	1	6.93175e+08	451	51.1378	6.13818
Q9UL17	T-box transcription factor TBX21 OS=Homo sapiens GN=TBX21 PE=1 SV=1 - [TBX21_HUMAN]	0	4.67	1	1	1	1	9.86235e+06	535	58.2912	6.02393
Q63HR2	Tensin-2 OS=Homo sapiens GN=TNS2 PE=1 SV=2 - [TNS2_HUMAN]	0	1.99	1	1	1	1	1.41987e+07	1409	152.485	8.35303
O15344	E3 ubiquitin-protein ligase Midline-1 OS=Homo sapiens GN=MID1 PE=1 SV=1 - [TRI18_HUMAN]	0	2.1	1	1	1	1	678950	667	75.2026	6.80029
O75382	Tripartite motif-containing protein 3 OS=Homo sapiens GN=TRIM3 PE=1 SV=2 - [TRIM3_HUMAN]	0	2.15	1	1	1	1		744	80.779	7.82568
Q7Z4N2	Transient receptor potential cation channel subfamily M member 1 OS=Homo sapiens GN=TRPM1 PE=1 SV=2 - [TRPM1_HUMAN]	0	2.5	1	1	1	2	27241.5	1603	182.062	6.84424
Q6ZVT0	Inactive polyglycylase TTLL10 OS=Homo sapiens GN=TTLL10 PE=1 SV=2 - [TTL10_HUMAN]	0	5.94	1	1	1	1		673	74.9941	9.23193
A6NCW3	Protein FAM231B OS=Homo sapiens GN=FAM231B PE=3 SV=1 - [F231B_HUMAN]	0	17.75	1	1	1	1	1.70799e+07	169	18.2391	7.79639
Q7Z3V4	Ubiquitin-protein ligase E3B OS=Homo sapiens GN=UBE3B PE=1 SV=3 - [UBE3B_HUMAN]	0	1.4	1	1	1	1	4.34847e+06	1068	123.019	8.19189
Q93009	Ubiquitin carboxyl-terminal hydrolase 7 OS=Homo sapiens GN=USP7 PE=1 SV=2 - [UBP7_HUMAN]	0	2.9	1	1	1	2	2.17758e+06	1102	128.22	5.5542
P36543	V-type proton ATPase subunit E 1 OS=Homo sapiens GN=ATP6V1E1 PE=1 SV=1 - [VATE1_HUMAN]	0	8.85	1	1	1	1	778118	226	26.1288	8.00146
P19320	Vascular cell adhesion protein 1 OS=Homo sapiens GN=VCAM1 PE=1 SV=1 - [VCAM1_HUMAN]	0	4.19	1	1	1	1		739	81.2243	5.22412
Q00341	Vigilin OS=Homo sapiens GN=HDLBP PE=1 SV=2 - [VIGLN_HUMAN]	0	1.74	1	1	1	2	5.4438e+06	1268	141.368	6.87354
O43592	Exportin-T OS=Homo sapiens GN=XPOT PE=1 SV=2 - [XPOT_HUMAN]	0	2.91	1	1	1	1	2.79484e+07	962	109.893	5.38916
Q5JPB2	Zinc finger protein 831 OS=Homo sapiens GN=ZNF831 PE=2 SV=4 - [ZN831_HUMAN]	0	1.37	1	1	1	1		1677	177.839	8.33838
P0CG24	Zinc finger protein 883 OS=Homo sapiens GN=ZNF883 PE=2 SV=1 - [ZN883_HUMAN]	0	2.37	1	1	1	1		379	43.938	8.68994
Q8WXI7	Mucin-16 OS=Homo sapiens GN=MUC16 PE=1 SV=3 - [MUC16_HUMAN]	0	0.32	1	1	1	1	75394.1	14507	1518.24	5.26221
Q9Y672	Dolichyl pyrophosphate Man9GlcNAc2 alpha-1,3-glucosyltransferase OS=Homo sapiens GN=ALG6 PE=1 SV=2 - [ALG6_HUMAN]	0	6.71	1	1	1	1		507	58.0816	8.45557
A0A0A0MRZ9	Immunoglobulin lambda variable 5-52 OS=Homo sapiens GN=IGLV5-52 PE=3 SV=1 - [LV552_HUMAN]	0	13.71	1	1	1	1		124	13.4375	7.91357
Q7Z5P9	Mucin-19 OS=Homo sapiens GN=MUC19 PE=1 SV=3 - [MUC19_HUMAN]	0	0.43	1	1	1	1		8384	804.768	5.0083
