# Supplementary material for: Insights into Biomechanical and Proteomic Characteristics of Small Diameter Vascular Grafts Utilizing the Human Umbilical Artery
Source: Biomedicines. 2020 Aug 10;8(8):280. doi: 10.3390/biomedicines8080280 (PMC7460081; doi:10.3390/biomedicines8080280)
Supplement: Supplementary file 1 [file biomedicines-08-00280-s001.zip › Supplementary files/Table S9_Decel hUA sample 4.xlsx]

## Sheet: Sheet1
Accession	Description	Score	Coverage	# Proteins	# Unique Peptides	# Peptides	# PSMs	Area	# AAs	MW [kDa]	calc. pI
P62736	Actin, aortic smooth muscle OS=Homo sapiens GN=ACTA2 PE=1 SV=1 - [ACTA_HUMAN]	5592.8	63.4	3	13	19	1819	5.11102e+10	377	41.9818	5.38916
P21333	Filamin-A OS=Homo sapiens GN=FLNA PE=1 SV=4 - [FLNA_HUMAN]	1921.61	51.3	1	74	77	647	4.22221e+09	2647	280.564	6.06201
P60709	Actin, cytoplasmic 1 OS=Homo sapiens GN=ACTB PE=1 SV=1 - [ACTB_HUMAN]	1517.48	53.87	6	8	15	584	22868027100	375	41.7097	5.47803
P12111	Collagen alpha-3(VI) chain OS=Homo sapiens GN=COL6A3 PE=1 SV=5 - [CO6A3_HUMAN]	1339.41	38.05	1	71	71	389	2.69377e+09	3177	343.457	6.68311
P98160	Basement membrane-specific heparan sulfate proteoglycan core protein OS=Homo sapiens GN=HSPG2 PE=1 SV=4 - [PGBM_HUMAN]	967.816	40.08	1	78	78	220	9.43401e+08	4391	468.532	6.50732
P35749	Myosin-11 OS=Homo sapiens GN=MYH11 PE=1 SV=3 - [MYH11_HUMAN]	892.13	34.48	1	51	58	216	2.39577e+09	1972	227.199	5.50342
A5A3E0	POTE ankyrin domain family member F OS=Homo sapiens GN=POTEF PE=1 SV=2 - [POTEF_HUMAN]	862.62	6.33	3	3	5	252	1.64891e+10	1075	121.367	6.20166
P17661	Desmin OS=Homo sapiens GN=DES PE=1 SV=3 - [DESM_HUMAN]	554.676	48.3	1	17	17	193	3.26645e+09	470	53.5032	5.2749
P02751	Fibronectin OS=Homo sapiens GN=FN1 PE=1 SV=4 - [FINC_HUMAN]	543.648	43.25	1	56	56	130	1.19827e+09	2386	262.46	5.70654
P12109	Collagen alpha-1(VI) chain OS=Homo sapiens GN=COL6A1 PE=1 SV=3 - [CO6A1_HUMAN]	536.821	35.7	1	19	19	173	2.72083e+09	1028	108.462	5.42725
P35579	Myosin-9 OS=Homo sapiens GN=MYH9 PE=1 SV=4 - [MYH9_HUMAN]	443.945	30.97	1	36	42	101	1.68748e+09	1960	226.392	5.60498
Q14315	Filamin-C OS=Homo sapiens GN=FLNC PE=1 SV=3 - [FLNC_HUMAN]	442.038	36.73	1	48	51	102	8.17897e+08	2725	290.841	5.97314
P08670	Vimentin OS=Homo sapiens GN=VIM PE=1 SV=4 - [VIME_HUMAN]	404.001	36.48	2	14	14	142	3.29493e+09	466	53.6191	5.12256
P12110	Collagen alpha-2(VI) chain OS=Homo sapiens GN=COL6A2 PE=1 SV=4 - [CO6A2_HUMAN]	365.881	21.79	1	12	12	99	1.99974e+09	1019	108.512	6.21436
Q9Y490	Talin-1 OS=Homo sapiens GN=TLN1 PE=1 SV=3 - [TLN1_HUMAN]	349.856	38.72	1	43	45	83	1.22375e+08	2541	269.599	6.07471
P35580	Myosin-10 OS=Homo sapiens GN=MYH10 PE=1 SV=3 - [MYH10_HUMAN]	325.15	29.3	1	31	38	75	1.55207e+09	1976	228.858	5.5415
Q14204	Cytoplasmic dynein 1 heavy chain 1 OS=Homo sapiens GN=DYNC1H1 PE=1 SV=5 - [DYHC1_HUMAN]	276.161	23.16	1	63	63	72	5.06663e+07	4646	532.072	6.40479
Q15149	Plectin OS=Homo sapiens GN=PLEC PE=1 SV=3 - [PLEC_HUMAN]	269.01	19.15	1	51	53	68	1.09947e+08	4684	531.466	5.96045
P46940	Ras GTPase-activating-like protein IQGAP1 OS=Homo sapiens GN=IQGAP1 PE=1 SV=1 - [IQGA1_HUMAN]	264.252	44.36	1	42	42	58	160941935	1657	189.134	6.48096
Q71U36	Tubulin alpha-1A chain OS=Homo sapiens GN=TUBA1A PE=1 SV=1 - [TBA1A_HUMAN]	246.156	59.65	3	7	14	59	1.70979e+09	451	50.1036	5.05908
O15061	Synemin OS=Homo sapiens GN=SYNM PE=1 SV=2 - [SYNEM_HUMAN]	244.718	40.26	1	34	34	55	2.23185e+08	1565	172.663	5.16064
P07437	Tubulin beta chain OS=Homo sapiens GN=TUBB PE=1 SV=2 - [TBB5_HUMAN]	204.536	64.19	3	3	17	54	1.59532e+09	444	49.639	4.89404
Q15063	Periostin OS=Homo sapiens GN=POSTN PE=1 SV=2 - [POSTN_HUMAN]	199.65	47.25	1	20	20	47	2.54346e+08	836	93.2553	7.53271
P21980	Protein-glutamine gamma-glutamyltransferase 2 OS=Homo sapiens GN=TGM2 PE=1 SV=2 - [TGM2_HUMAN]	193.122	47.45	1	16	16	52	8.38692e+08	687	77.2797	5.22412
O15230	Laminin subunit alpha-5 OS=Homo sapiens GN=LAMA5 PE=1 SV=8 - [LAMA5_HUMAN]	193.038	13.53	2	26	26	43	1.04929e+08	3695	399.479	7.02002
P12814	Alpha-actinin-1 OS=Homo sapiens GN=ACTN1 PE=1 SV=2 - [ACTN1_HUMAN]	183.742	48.88	2	18	30	49	2.95142e+08	892	102.993	5.41455
O43707	Alpha-actinin-4 OS=Homo sapiens GN=ACTN4 PE=1 SV=2 - [ACTN4_HUMAN]	183.359	45.99	2	18	28	46	2.95142e+08	911	104.788	5.43994
P68366	Tubulin alpha-4A chain OS=Homo sapiens GN=TUBA4A PE=1 SV=1 - [TBA4A_HUMAN]	182.493	37.95	2	3	10	43	1.60315e+09	448	49.8924	5.05908
P68104	Elongation factor 1-alpha 1 OS=Homo sapiens GN=EEF1A1 PE=1 SV=1 - [EF1A1_HUMAN]	181.581	45.67	3	10	10	39	5.14061e+08	462	50.1091	9.01221
P69905	Hemoglobin subunit alpha OS=Homo sapiens GN=HBA1 PE=1 SV=2 - [HBA_HUMAN]	172.364	57.75	1	6	6	43	2.3256e+09	142	15.2479	8.67529
P04406	Glyceraldehyde-3-phosphate dehydrogenase OS=Homo sapiens GN=GAPDH PE=1 SV=3 - [G3P_HUMAN]	169.582	57.61	1	10	10	40	1.03212e+09	335	36.0304	8.45557
Q13885	Tubulin beta-2A chain OS=Homo sapiens GN=TUBB2A PE=1 SV=1 - [TBB2A_HUMAN]	169.414	64.04	2	7	17	44	1.59532e+09	445	49.875	4.89404
Q05707	Collagen alpha-1(XIV) chain OS=Homo sapiens GN=COL14A1 PE=1 SV=3 - [COEA1_HUMAN]	167.871	29.57	1	29	29	44	1.37897e+08	1796	193.394	5.30029
Q09666	Neuroblast differentiation-associated protein AHNAK OS=Homo sapiens GN=AHNAK PE=1 SV=2 - [AHNK_HUMAN]	165.333	17.25	1	38	38	43	9.10345e+07	5890	628.699	6.15088
Q16363	Laminin subunit alpha-4 OS=Homo sapiens GN=LAMA4 PE=1 SV=4 - [LAMA4_HUMAN]	158.962	18.21	1	21	21	39	1.83198e+08	1823	202.397	6.27783
P04792	Heat shock protein beta-1 OS=Homo sapiens GN=HSPB1 PE=1 SV=2 - [HSPB1_HUMAN]	155.609	61.95	1	8	8	35	1.71094e+09	205	22.7685	6.40479
P04350	Tubulin beta-4A chain OS=Homo sapiens GN=TUBB4A PE=1 SV=2 - [TBB4A_HUMAN]	155.271	64.19	4	4	17	41	1.32369e+09	444	49.5539	4.88135
Q00610	Clathrin heavy chain 1 OS=Homo sapiens GN=CLTC PE=1 SV=5 - [CLH1_HUMAN]	154.606	29.43	2	28	28	37	9.34603e+07	1675	191.493	5.69385
P21810	Biglycan OS=Homo sapiens GN=BGN PE=1 SV=2 - [PGS1_HUMAN]	154.092	38.86	1	9	9	38	5.94993e+08	368	41.6275	7.51807
P14543	Nidogen-1 OS=Homo sapiens GN=NID1 PE=1 SV=3 - [NID1_HUMAN]	153.15	39.53	1	24	25	41	3.84635e+08	1247	136.291	5.2876
Q99715	Collagen alpha-1(XII) chain OS=Homo sapiens GN=COL12A1 PE=1 SV=2 - [COCA1_HUMAN]	149.25	21.42	1	34	34	42	9.52467e+07	3063	332.941	5.52881
P51911	Calponin-1 OS=Homo sapiens GN=CNN1 PE=1 SV=2 - [CNN1_HUMAN]	144.902	54.21	1	9	9	31	1.62867e+09	297	33.1496	9.0708
P20774	Mimecan OS=Homo sapiens GN=OGN PE=1 SV=1 - [MIME_HUMAN]	144.868	30.2	1	7	7	31	1.0333e+09	298	33.9009	5.63037
Q9NZN4	EH domain-containing protein 2 OS=Homo sapiens GN=EHD2 PE=1 SV=2 - [EHD2_HUMAN]	142.381	52.49	1	17	17	35	2.01729e+08	543	61.1227	6.45557
P11532	Dystrophin OS=Homo sapiens GN=DMD PE=1 SV=3 - [DMD_HUMAN]	141.228	15.93	1	33	33	37	9.48517e+07	3685	426.484	5.88428
P55268	Laminin subunit beta-2 OS=Homo sapiens GN=LAMB2 PE=1 SV=2 - [LAMB2_HUMAN]	140.34	20.08	1	21	21	33	1.67174e+08	1798	195.854	6.52197
P06733	Alpha-enolase OS=Homo sapiens GN=ENO1 PE=1 SV=2 - [ENOA_HUMAN]	136.626	46.31	3	11	11	31	4.6376e+08	434	47.1393	7.38623
P24821	Tenascin OS=Homo sapiens GN=TNC PE=1 SV=3 - [TENA_HUMAN]	135.497	23.22	1	26	26	34	1.08542e+08	2201	240.7	4.89404
P07942	Laminin subunit beta-1 OS=Homo sapiens GN=LAMB1 PE=1 SV=2 - [LAMB1_HUMAN]	133.024	15.85	1	16	16	31	1.41175e+08	1786	197.909	4.94482
P13611	Versican core protein OS=Homo sapiens GN=VCAN PE=1 SV=3 - [CSPG2_HUMAN]	127.682	5.98	1	10	10	32	1.17128e+09	3396	372.59	4.51318
O00159	Unconventional myosin-Ic OS=Homo sapiens GN=MYO1C PE=1 SV=4 - [MYO1C_HUMAN]	125.048	31.89	1	21	21	31	1.10447e+08	1063	121.606	9.40771
P39060	Collagen alpha-1(XVIII) chain OS=Homo sapiens GN=COL18A1 PE=1 SV=5 - [COIA1_HUMAN]	122.938	12.94	1	11	11	26	3.53272e+08	1754	178.077	6.01123
O75083	WD repeat-containing protein 1 OS=Homo sapiens GN=WDR1 PE=1 SV=4 - [WDR1_HUMAN]	122.397	51.98	1	16	16	27	2.91554e+08	606	66.1519	6.65381
Q9HBL0	Tensin-1 OS=Homo sapiens GN=TNS1 PE=1 SV=2 - [TENS1_HUMAN]	120.274	23.34	1	18	18	31	1.55359e+08	1735	185.586	7.75244
P14618	Pyruvate kinase PKM OS=Homo sapiens GN=PKM PE=1 SV=4 - [KPYM_HUMAN]	113.103	40.87	1	14	14	26	2.8394e+08	531	57.9	7.84033
P18206	Vinculin OS=Homo sapiens GN=VCL PE=1 SV=4 - [VINC_HUMAN]	111.909	24.07	1	14	14	25	9.99567e+07	1134	123.722	5.65576
P11047	Laminin subunit gamma-1 OS=Homo sapiens GN=LAMC1 PE=1 SV=3 - [LAMC1_HUMAN]	108.739	15.23	1	16	16	29	2.25492e+08	1609	177.489	5.12256
Q93052	Lipoma-preferred partner OS=Homo sapiens GN=LPP PE=1 SV=1 - [LPP_HUMAN]	103.318	52.78	1	12	12	24	2.69681e+08	612	65.7038	7.37158
P54652	Heat shock-related 70 kDa protein 2 OS=Homo sapiens GN=HSPA2 PE=1 SV=1 - [HSP72_HUMAN]	101.084	38.18	2	11	14	26	2.01775e+08	639	69.9779	5.74463
Q9BX66	Sorbin and SH3 domain-containing protein 1 OS=Homo sapiens GN=SORBS1 PE=1 SV=3 - [SRBS1_HUMAN]	100.15	22.68	1	16	16	27	1.23569e+08	1292	142.426	6.84424
P05783	Keratin, type I cytoskeletal 18 OS=Homo sapiens GN=KRT18 PE=1 SV=2 - [K1C18_HUMAN]	98.8599	43.02	1	11	11	23	2.41863e+08	430	48.0285	5.45264
Q9BUF5	Tubulin beta-6 chain OS=Homo sapiens GN=TUBB6 PE=1 SV=1 - [TBB6_HUMAN]	95.6954	53.14	2	7	14	26	7.29784e+08	446	49.825	4.88135
P50454	Serpin H1 OS=Homo sapiens GN=SERPINH1 PE=1 SV=2 - [SERPH_HUMAN]	95.4841	45.69	1	13	13	22	1.37913e+08	418	46.4112	8.68994
P07585	Decorin OS=Homo sapiens GN=DCN PE=1 SV=1 - [PGS2_HUMAN]	95.2977	28.41	1	7	7	30	9.5089e+08	359	39.7218	8.54346
P02675	Fibrinogen beta chain OS=Homo sapiens GN=FGB PE=1 SV=2 - [FIBB_HUMAN]	93.7532	41.14	1	13	13	23	3.39161e+08	491	55.8923	8.26514
Q01813	ATP-dependent 6-phosphofructokinase, platelet type OS=Homo sapiens GN=PFKP PE=1 SV=2 - [PFKAP_HUMAN]	91.5062	44.01	1	18	19	23	1.19313e+08	784	85.5415	7.54736
Q15124	Phosphoglucomutase-like protein 5 OS=Homo sapiens GN=PGM5 PE=1 SV=2 - [PGM5_HUMAN]	88.7139	34.92	1	12	12	22	2.10921e+08	567	62.1857	7.21045
Q9NR12	PDZ and LIM domain protein 7 OS=Homo sapiens GN=PDLIM7 PE=1 SV=1 - [PDLI7_HUMAN]	88.2394	39.39	1	11	11	23	3.54226e+08	457	49.8126	8.41162
Q14195	Dihydropyrimidinase-related protein 3 OS=Homo sapiens GN=DPYSL3 PE=1 SV=1 - [DPYL3_HUMAN]	87.8419	47.19	2	12	14	22	2.38805e+08	570	61.9241	6.49365
Q8WX93	Palladin OS=Homo sapiens GN=PALLD PE=1 SV=3 - [PALLD_HUMAN]	86.8648	16.7	1	12	12	21	2.31965e+08	1383	150.47	7.09326
O75369	Filamin-B OS=Homo sapiens GN=FLNB PE=1 SV=2 - [FLNB_HUMAN]	85.0733	12.03	1	12	15	25	6.62845e+08	2602	277.99	5.73193
P51884	Lumican OS=Homo sapiens GN=LUM PE=1 SV=2 - [LUM_HUMAN]	82.6013	31.95	1	7	7	22	7.30298e+08	338	38.4048	6.60986
Q15746	Myosin light chain kinase, smooth muscle OS=Homo sapiens GN=MYLK PE=1 SV=4 - [MYLK_HUMAN]	82.077	11.29	11	13	13	23	1.50059e+08	1914	210.583	6.15088
Q15582	Transforming growth factor-beta-induced protein ig-h3 OS=Homo sapiens GN=TGFBI PE=1 SV=1 - [BGH3_HUMAN]	81.2074	29.43	1	10	10	21	9.17371e+07	683	74.634	7.7085
Q16555	Dihydropyrimidinase-related protein 2 OS=Homo sapiens GN=DPYSL2 PE=1 SV=1 - [DPYL2_HUMAN]	75.3893	46.15	2	12	14	19	8.90352e+07	572	62.2546	6.37939
P08123	Collagen alpha-2(I) chain OS=Homo sapiens GN=COL1A2 PE=1 SV=7 - [CO1A2_HUMAN]	74.647	7.39	1	7	7	35	4.76943e+07	1366	129.235	8.95361
P11216	Glycogen phosphorylase, brain form OS=Homo sapiens GN=PYGB PE=1 SV=5 - [PYGB_HUMAN]	73.6995	28.23	3	17	17	20	7.42589e+07	843	96.6345	6.85889
P58107	Epiplakin OS=Homo sapiens GN=EPPK1 PE=1 SV=2 - [EPIPL_HUMAN]	71.3548	17.41	1	10	12	19	9.59723e+07	5090	555.279	5.60498
P17655	Calpain-2 catalytic subunit OS=Homo sapiens GN=CAPN2 PE=1 SV=6 - [CAN2_HUMAN]	70.239	36	1	12	12	16	4.40294e+07	700	79.9448	4.98291
P30837	Aldehyde dehydrogenase X, mitochondrial OS=Homo sapiens GN=ALDH1B1 PE=1 SV=3 - [AL1B1_HUMAN]	68.4352	30.56	1	11	11	15	8.26527e+07	517	57.1702	6.80029
P02679	Fibrinogen gamma chain OS=Homo sapiens GN=FGG PE=1 SV=3 - [FIBG_HUMAN]	67.6106	45.47	1	10	10	17	4.02599e+08	453	51.4789	5.61768
P51888	Prolargin OS=Homo sapiens GN=PRELP PE=1 SV=1 - [PRELP_HUMAN]	67.5488	24.61	1	7	7	19	6.89387e+08	382	43.7822	9.37842
O43294	Transforming growth factor beta-1-induced transcript 1 protein OS=Homo sapiens GN=TGFB1I1 PE=1 SV=2 - [TGFI1_HUMAN]	66.2766	40.56	1	9	9	16	9.26544e+07	461	49.7818	7.03467
P08572	Collagen alpha-2(IV) chain OS=Homo sapiens GN=COL4A2 PE=1 SV=4 - [CO4A2_HUMAN]	64.7766	9.11	1	7	7	18	4.03555e+08	1712	167.449	8.66064
P04844	Dolichyl-diphosphooligosaccharide--protein glycosyltransferase subunit 2 OS=Homo sapiens GN=RPN2 PE=1 SV=3 - [RPN2_HUMAN]	64.1183	58.64	1	16	16	18	3.89122e+07	631	69.241	5.69385
Q99832	T-complex protein 1 subunit eta OS=Homo sapiens GN=CCT7 PE=1 SV=2 - [TCPH_HUMAN]	64.0454	32.6	1	10	10	14	3.76416e+07	543	59.3289	7.6499
Q9UMS6	Synaptopodin-2 OS=Homo sapiens GN=SYNPO2 PE=1 SV=2 - [SYNP2_HUMAN]	63.8482	19.12	1	11	11	16	165199421	1093	117.441	8.57275
P02511	Alpha-crystallin B chain OS=Homo sapiens GN=CRYAB PE=1 SV=2 - [CRYAB_HUMAN]	62.0094	23.43	1	3	3	11	2.55994e+08	175	20.1464	7.32764
P55083	Microfibril-associated glycoprotein 4 OS=Homo sapiens GN=MFAP4 PE=1 SV=2 - [MFAP4_HUMAN]	61.9277	30.98	1	3	3	14	4.72894e+08	255	28.6299	5.63037
P35555	Fibrillin-1 OS=Homo sapiens GN=FBN1 PE=1 SV=3 - [FBN1_HUMAN]	61.4664	5.89	1	8	9	16	1.91907e+08	2871	312.022	4.93213
Q9GZM7	Tubulointerstitial nephritis antigen-like OS=Homo sapiens GN=TINAGL1 PE=1 SV=1 - [TINAL_HUMAN]	58.9842	44.75	1	10	10	17	2.15582e+08	467	52.353	6.99072
Q9BZQ8	Protein Niban OS=Homo sapiens GN=FAM129A PE=1 SV=1 - [NIBAN_HUMAN]	58.954	23.06	1	11	11	16	1.56979e+08	928	103.07	4.77979
Q16853	Membrane primary amine oxidase OS=Homo sapiens GN=AOC3 PE=1 SV=3 - [AOC3_HUMAN]	58.2623	21.76	1	10	10	13	7.0791e+07	763	84.5683	6.52197
P13639	Elongation factor 2 OS=Homo sapiens GN=EEF2 PE=1 SV=4 - [EF2_HUMAN]	58.0771	24.24	1	11	11	15	2.97751e+07	858	95.277	6.82959
P21291	Cysteine and glycine-rich protein 1 OS=Homo sapiens GN=CSRP1 PE=1 SV=3 - [CSRP1_HUMAN]	57.8484	37.31	1	5	5	12	9.64657e+08	193	20.5538	8.57275
P25705	ATP synthase subunit alpha, mitochondrial OS=Homo sapiens GN=ATP5A1 PE=1 SV=1 - [ATPA_HUMAN]	57.4566	27.67	1	9	9	13	8.32568e+07	553	59.7136	9.12939
P06396	Gelsolin OS=Homo sapiens GN=GSN PE=1 SV=1 - [GELS_HUMAN]	56.366	28.52	1	9	9	16	1.45611e+08	782	85.6442	6.27783
P02452	Collagen alpha-1(I) chain OS=Homo sapiens GN=COL1A1 PE=1 SV=5 - [CO1A1_HUMAN]	53.7754	5.74	1	6	6	31	8.46224e+06	1464	138.857	5.79541
Q14697	Neutral alpha-glucosidase AB OS=Homo sapiens GN=GANAB PE=1 SV=3 - [GANAB_HUMAN]	53.6744	26.48	1	11	11	14	5.45162e+07	944	106.807	6.13818
P40939	Trifunctional enzyme subunit alpha, mitochondrial OS=Homo sapiens GN=HADHA PE=1 SV=2 - [ECHA_HUMAN]	52.3304	25.95	1	10	10	12	3.38667e+07	763	82.9469	9.0415
P07900	Heat shock protein HSP 90-alpha OS=Homo sapiens GN=HSP90AA1 PE=1 SV=5 - [HS90A_HUMAN]	49.8992	22.27	5	5	10	14	8.6768e+07	732	84.6067	5.021
P00338	L-lactate dehydrogenase A chain OS=Homo sapiens GN=LDHA PE=1 SV=2 - [LDHA_HUMAN]	49.8499	43.67	2	9	9	13	6.76964e+07	332	36.6654	8.26514
Q13418	Integrin-linked protein kinase OS=Homo sapiens GN=ILK PE=1 SV=2 - [ILK_HUMAN]	49.8499	33.19	1	8	8	13	1.10199e+08	452	51.3859	8.07471
Q14112	Nidogen-2 OS=Homo sapiens GN=NID2 PE=1 SV=3 - [NID2_HUMAN]	48.0682	11.35	1	7	8	11	1.37137e+08	1375	151.158	5.2876
P48735	Isocitrate dehydrogenase [NADP], mitochondrial OS=Homo sapiens GN=IDH2 PE=1 SV=2 - [IDHP_HUMAN]	47.8752	31.64	1	11	11	14	7.14756e+07	452	50.8769	8.68994
O00339	Matrilin-2 OS=Homo sapiens GN=MATN2 PE=1 SV=4 - [MATN2_HUMAN]	47.4686	16.21	1	10	10	12	7.5839e+07	956	106.767	6.26514
Q9H4M9	EH domain-containing protein 1 OS=Homo sapiens GN=EHD1 PE=1 SV=2 - [EHD1_HUMAN]	46.8466	35.96	1	6	11	13	4.77177e+07	534	60.5887	6.82959
P02462	Collagen alpha-1(IV) chain OS=Homo sapiens GN=COL4A1 PE=1 SV=3 - [CO4A1_HUMAN]	46.8084	5.15	1	4	4	13	3.84583e+08	1669	160.514	8.27979
P05787	Keratin, type II cytoskeletal 8 OS=Homo sapiens GN=KRT8 PE=1 SV=7 - [K2C8_HUMAN]	46.4951	29.19	1	9	9	14	1.70655e+08	483	53.6711	5.59229
P08238	Heat shock protein HSP 90-beta OS=Homo sapiens GN=HSP90AB1 PE=1 SV=4 - [HS90B_HUMAN]	46.278	24.31	6	6	11	16	8.6768e+07	724	83.2121	5.03369
Q6PCB0	von Willebrand factor A domain-containing protein 1 OS=Homo sapiens GN=VWA1 PE=1 SV=1 - [VWA1_HUMAN]	46.1015	18.88	1	4	4	9	3.25561e+07	445	46.7753	7.6792
P17987	T-complex protein 1 subunit alpha OS=Homo sapiens GN=TCP1 PE=1 SV=1 - [TCPA_HUMAN]	45.6879	29.5	1	9	9	12	2.04192e+07	556	60.3056	6.11279
Q14847	LIM and SH3 domain protein 1 OS=Homo sapiens GN=LASP1 PE=1 SV=2 - [LASP1_HUMAN]	45.3072	32.95	1	5	5	9	1.75994e+08	261	29.6982	7.04932
P07996	Thrombospondin-1 OS=Homo sapiens GN=THBS1 PE=1 SV=2 - [TSP1_HUMAN]	44.9265	14.36	2	10	12	13	9.74487e+07	1170	129.3	4.94482
P23142	Fibulin-1 OS=Homo sapiens GN=FBLN1 PE=1 SV=4 - [FBLN1_HUMAN]	44.8199	9.25	1	4	4	10	5.54015e+08	703	77.1624	5.22412
P61158	Actin-related protein 3 OS=Homo sapiens GN=ACTR3 PE=1 SV=3 - [ARP3_HUMAN]	44.7103	40.91	3	9	9	14	9.86826e+07	418	47.341	5.88428
Q01995	Transgelin OS=Homo sapiens GN=TAGLN PE=1 SV=4 - [TAGL_HUMAN]	44.6341	42.79	1	6	6	13	6.99225e+08	201	22.5964	8.83643
Q96AC1	Fermitin family homolog 2 OS=Homo sapiens GN=FERMT2 PE=1 SV=1 - [FERM2_HUMAN]	44.3644	15	2	6	6	12	3.75472e+07	680	77.8106	6.69775
P04843	Dolichyl-diphosphooligosaccharide--protein glycosyltransferase subunit 1 OS=Homo sapiens GN=RPN1 PE=1 SV=1 - [RPN1_HUMAN]	43.7917	26.52	1	10	10	11	3.05036e+07	607	68.5268	6.37939
P50395	Rab GDP dissociation inhibitor beta OS=Homo sapiens GN=GDI2 PE=1 SV=2 - [GDIB_HUMAN]	43.7246	19.33	1	2	6	9	2.04073e+07	445	50.6309	6.46826
P31150	Rab GDP dissociation inhibitor alpha OS=Homo sapiens GN=GDI1 PE=1 SV=2 - [GDIA_HUMAN]	43.3586	21.03	1	2	6	9	2.04073e+07	447	50.5501	5.13525
Q9NZM1	Myoferlin OS=Homo sapiens GN=MYOF PE=1 SV=1 - [MYOF_HUMAN]	42.6359	8.1	1	10	10	11	2.10404e+07	2061	234.561	6.17627
P11142	Heat shock cognate 71 kDa protein OS=Homo sapiens GN=HSPA8 PE=1 SV=1 - [HSP7C_HUMAN]	41.8122	18.42	2	4	7	10	1.55413e+08	646	70.8542	5.51611
P16112	Aggrecan core protein OS=Homo sapiens GN=ACAN PE=1 SV=2 - [PGCA_HUMAN]	41.2831	5.76	1	6	6	10	9.96811e+07	2415	250.04	4.18311
Q9ULV4	Coronin-1C OS=Homo sapiens GN=CORO1C PE=1 SV=1 - [COR1C_HUMAN]	40.968	25.74	1	7	7	12	1.98339e+08	474	53.2151	7.07861
Q6NZI2	Caveolae-associated protein 1 OS=Homo sapiens GN=CAVIN1 PE=1 SV=1 - [CAVN1_HUMAN]	40.5234	20	1	5	5	11	3.27851e+08	390	43.4498	5.60498
P40227	T-complex protein 1 subunit zeta OS=Homo sapiens GN=CCT6A PE=1 SV=3 - [TCPZ_HUMAN]	40.2293	18.83	1	6	6	9	2.98464e+07	531	57.9876	6.68311
Q71DI3	Histone H3.2 OS=Homo sapiens GN=HIST2H3A PE=1 SV=3 - [H32_HUMAN]	38.6787	23.53	1	1	1	9	1.79734e+08	136	15.3785	11.2681
Q04446	1,4-alpha-glucan-branching enzyme OS=Homo sapiens GN=GBE1 PE=1 SV=3 - [GLGB_HUMAN]	38.4064	20.37	1	7	7	8	3.50087e+07	702	80.4226	6.31592
Q6DD88	Atlastin-3 OS=Homo sapiens GN=ATL3 PE=1 SV=1 - [ATLA3_HUMAN]	38.1479	27.54	1	7	7	8	4.26756e+07	541	60.5034	5.65576
P35609	Alpha-actinin-2 OS=Homo sapiens GN=ACTN2 PE=1 SV=1 - [ACTN2_HUMAN]	37.6408	15.1	2	1	9	13	2.05475e+08	894	103.788	5.45264
P00558	Phosphoglycerate kinase 1 OS=Homo sapiens GN=PGK1 PE=1 SV=3 - [PGK1_HUMAN]	37.2093	23.02	2	6	6	8	6.43442e+07	417	44.5861	8.104
P39023	60S ribosomal protein L3 OS=Homo sapiens GN=RPL3 PE=1 SV=2 - [RL3_HUMAN]	37.1085	22.58	1	5	5	8	3.94722e+07	403	46.0798	10.1841
P24844	Myosin regulatory light polypeptide 9 OS=Homo sapiens GN=MYL9 PE=1 SV=4 - [MYL9_HUMAN]	37.098	38.37	1	2	4	7	1.10281e+08	172	19.8144	4.91943
P55072	Transitional endoplasmic reticulum ATPase OS=Homo sapiens GN=VCP PE=1 SV=4 - [TERA_HUMAN]	37.0547	14.64	1	6	6	10	2.95446e+07	806	89.2657	5.26221
P47755	F-actin-capping protein subunit alpha-2 OS=Homo sapiens GN=CAPZA2 PE=1 SV=3 - [CAZA2_HUMAN]	36.2663	39.86	2	7	7	8	7.65562e+07	286	32.9286	5.84619
P04275	von Willebrand factor OS=Homo sapiens GN=VWF PE=1 SV=4 - [VWF_HUMAN]	36.2582	3.84	1	7	7	9	2.24782e+07	2813	309.058	5.47803
Q05682	Caldesmon OS=Homo sapiens GN=CALD1 PE=1 SV=3 - [CALD1_HUMAN]	36.1598	12.99	1	7	7	9	1.09814e+08	793	93.1754	5.65576
P23528	Cofilin-1 OS=Homo sapiens GN=CFL1 PE=1 SV=3 - [COF1_HUMAN]	35.3347	35.54	1	3	5	8	8.06808e+07	166	18.4907	8.08936
P46821	Microtubule-associated protein 1B OS=Homo sapiens GN=MAP1B PE=1 SV=2 - [MAP1B_HUMAN]	35.2158	6.48	1	8	8	10	2.89485e+07	2468	270.468	4.80518
P30041	Peroxiredoxin-6 OS=Homo sapiens GN=PRDX6 PE=1 SV=3 - [PRDX6_HUMAN]	35.1703	43.3	1	7	7	9	7.07885e+07	224	25.0192	6.37939
P07384	Calpain-1 catalytic subunit OS=Homo sapiens GN=CAPN1 PE=1 SV=1 - [CAN1_HUMAN]	35.1178	22.13	1	8	8	9	5.0356e+07	714	81.8382	5.66846
Q15019	Septin-2 OS=Homo sapiens GN=SEPT2 PE=1 SV=1 - [SEPT2_HUMAN]	35.0768	35.18	1	7	7	8	6.17821e+07	361	41.4613	6.59521
P01024	Complement C3 OS=Homo sapiens GN=C3 PE=1 SV=2 - [CO3_HUMAN]	34.8662	5.05	1	5	5	11	7.84879e+07	1663	187.03	6.40479
P61224	Ras-related protein Rap-1b OS=Homo sapiens GN=RAP1B PE=1 SV=1 - [RAP1B_HUMAN]	34.5561	50	2	2	5	8	7.53732e+07	184	20.8116	5.78271
Q86VP6	Cullin-associated NEDD8-dissociated protein 1 OS=Homo sapiens GN=CAND1 PE=1 SV=2 - [CAND1_HUMAN]	34.5094	13.33	1	9	9	11	1.80583e+07	1230	136.289	5.78271
P35573	Glycogen debranching enzyme OS=Homo sapiens GN=AGL PE=1 SV=3 - [GDE_HUMAN]	34.4079	12.66	1	10	10	12	1.36997e+07	1532	174.652	6.75635
P21399	Cytoplasmic aconitate hydratase OS=Homo sapiens GN=ACO1 PE=1 SV=3 - [ACOC_HUMAN]	34.3478	16.87	1	7	7	8	3.23559e+07	889	98.3366	6.68311
Q07960	Rho GTPase-activating protein 1 OS=Homo sapiens GN=ARHGAP1 PE=1 SV=1 - [RHG01_HUMAN]	34.0262	30.07	1	7	7	8	2.74582e+07	439	50.4042	6.29053
P04083	Annexin A1 OS=Homo sapiens GN=ANXA1 PE=1 SV=2 - [ANXA1_HUMAN]	33.8457	28.32	1	6	6	7	4.49598e+07	346	38.69	7.02002
P13645	Keratin, type I cytoskeletal 10 OS=Homo sapiens GN=KRT10 PE=1 SV=6 - [K1C10_HUMAN]	33.2627	16.61	1	5	5	7	1.69001e+07	584	58.7917	5.21143
P27797	Calreticulin OS=Homo sapiens GN=CALR PE=1 SV=1 - [CALR_HUMAN]	33.2315	30.46	1	5	5	8	2.6633e+07	417	48.1118	4.43701
Q14767	Latent-transforming growth factor beta-binding protein 2 OS=Homo sapiens GN=LTBP2 PE=1 SV=3 - [LTBP2_HUMAN]	32.8251	7.08	1	5	5	12	4.76725e+07	1821	194.923	5.18604
O94875	Sorbin and SH3 domain-containing protein 2 OS=Homo sapiens GN=SORBS2 PE=1 SV=3 - [SRBS2_HUMAN]	32.5706	6.36	1	5	5	9	66374840	1100	124.03	8.30908
P19105	Myosin regulatory light chain 12A OS=Homo sapiens GN=MYL12A PE=1 SV=2 - [ML12A_HUMAN]	32.2548	45.03	2	3	5	7	7.87589e+07	171	19.7815	4.80518
O15144	Actin-related protein 2/3 complex subunit 2 OS=Homo sapiens GN=ARPC2 PE=1 SV=1 - [ARPC2_HUMAN]	31.6538	31	1	4	4	8	3.39689e+07	300	34.3115	7.35693
P40261	Nicotinamide N-methyltransferase OS=Homo sapiens GN=NNMT PE=1 SV=1 - [NNMT_HUMAN]	31.6324	31.06	1	5	5	7	4.50498e+07	264	29.5551	5.74463
P23634	Plasma membrane calcium-transporting ATPase 4 OS=Homo sapiens GN=ATP2B4 PE=1 SV=2 - [AT2B4_HUMAN]	31.4902	12.25	3	7	7	9	2.65676e+07	1241	137.833	6.59521
Q9Y6C2	EMILIN-1 OS=Homo sapiens GN=EMILIN1 PE=1 SV=3 - [EMIL1_HUMAN]	31.4239	9.65	1	6	6	9	7.28861e+07	1016	106.63	5.17334
P30153	Serine/threonine-protein phosphatase 2A 65 kDa regulatory subunit A alpha isoform OS=Homo sapiens GN=PPP2R1A PE=1 SV=4 - [2AAA_HUMAN]	31.3293	17.66	2	6	6	7	1.96758e+07	589	65.2669	5.10986
P61160	Actin-related protein 2 OS=Homo sapiens GN=ACTR2 PE=1 SV=1 - [ARP2_HUMAN]	31.0942	27.66	1	6	6	8	3.78785e+07	394	44.7322	6.7417
O60701	UDP-glucose 6-dehydrogenase OS=Homo sapiens GN=UGDH PE=1 SV=1 - [UGDH_HUMAN]	30.9634	26.52	1	7	7	7	2.57255e+07	494	54.9893	7.12256
P02671	Fibrinogen alpha chain OS=Homo sapiens GN=FGA PE=1 SV=2 - [FIBA_HUMAN]	30.5621	7.85	1	5	5	9	1.4162e+08	866	94.9144	6.01123
P84077	ADP-ribosylation factor 1 OS=Homo sapiens GN=ARF1 PE=1 SV=2 - [ARF1_HUMAN]	30.4414	56.35	3	3	6	7	6.9349e+07	181	20.6837	6.80029
P10768	S-formylglutathione hydrolase OS=Homo sapiens GN=ESD PE=1 SV=2 - [ESTD_HUMAN]	30.0273	42.91	1	7	7	10	3.08035e+07	282	31.4425	7.02002
P84243	Histone H3.3 OS=Homo sapiens GN=H3F3A PE=1 SV=2 - [H33_HUMAN]	29.9412	23.53	1	1	1	5	4.25784e+08	136	15.3185	11.2681
P21964	Catechol O-methyltransferase OS=Homo sapiens GN=COMT PE=1 SV=2 - [COMT_HUMAN]	29.6002	39.85	1	6	6	7	2.45866e+07	271	30.0176	5.46533
P17858	ATP-dependent 6-phosphofructokinase, liver type OS=Homo sapiens GN=PFKL PE=1 SV=6 - [PFKAL_HUMAN]	29.3778	20	1	7	8	8	3.76981e+07	780	84.9642	7.50342
Q15417	Calponin-3 OS=Homo sapiens GN=CNN3 PE=1 SV=1 - [CNN3_HUMAN]	29.1934	15.5	1	4	4	7	3.1436e+07	329	36.3908	6.04932
P04899	Guanine nucleotide-binding protein G(i) subunit alpha-2 OS=Homo sapiens GN=GNAI2 PE=1 SV=3 - [GNAI2_HUMAN]	28.8665	24.51	1	4	5	8	3.4287e+07	355	40.4251	5.5415
Q9UGT4	Sushi domain-containing protein 2 OS=Homo sapiens GN=SUSD2 PE=1 SV=1 - [SUSD2_HUMAN]	28.8364	16.42	1	6	6	7	2.45564e+07	822	90.1497	6.27783
P60981	Destrin OS=Homo sapiens GN=DSTN PE=1 SV=3 - [DEST_HUMAN]	28.7539	35.15	1	5	5	8	3.29838e+08	165	18.4935	7.85498
P12277	Creatine kinase B-type OS=Homo sapiens GN=CKB PE=1 SV=1 - [KCRB_HUMAN]	28.688	28.61	1	6	6	7	3.62453e+07	381	42.6173	5.59229
P13489	Ribonuclease inhibitor OS=Homo sapiens GN=RNH1 PE=1 SV=2 - [RINI_HUMAN]	28.5992	28.2	1	6	6	8	3.68821e+07	461	49.9411	4.81787
P62834	Ras-related protein Rap-1A OS=Homo sapiens GN=RAP1A PE=1 SV=1 - [RAP1A_HUMAN]	28.5436	35.87	1	1	4	7	7.21264e+07	184	20.9737	6.66846
Q99798	Aconitate hydratase, mitochondrial OS=Homo sapiens GN=ACO2 PE=1 SV=2 - [ACON_HUMAN]	28.0991	12.44	1	5	5	6	2.17219e+07	780	85.3719	7.60596
P02545	Prelamin-A/C OS=Homo sapiens GN=LMNA PE=1 SV=1 - [LMNA_HUMAN]	28.0889	16.57	1	6	6	7	2.0401e+08	664	74.0947	7.02002
P37802	Transgelin-2 OS=Homo sapiens GN=TAGLN2 PE=1 SV=3 - [TAGL2_HUMAN]	28.0809	33.67	1	4	4	7	3.57046e+07	199	22.3772	8.25049
P53814	Smoothelin OS=Homo sapiens GN=SMTN PE=1 SV=7 - [SMTN_HUMAN]	27.9605	9.6	1	5	5	6	2.83612e+07	917	98.9982	9.0708
P69891	Hemoglobin subunit gamma-1 OS=Homo sapiens GN=HBG1 PE=1 SV=2 - [HBG1_HUMAN]	27.4804	27.89	3	2	3	8	1895961545	147	16.1303	7.1958
P27824	Calnexin OS=Homo sapiens GN=CANX PE=1 SV=2 - [CALX_HUMAN]	27.3739	16.89	1	6	6	7	4.97898e+07	592	67.5259	4.60205
P63010	AP-2 complex subunit beta OS=Homo sapiens GN=AP2B1 PE=1 SV=1 - [AP2B1_HUMAN]	27.3575	10.89	1	3	4	6	2.06294e+07	937	104.486	5.37646
Q9NZN3	EH domain-containing protein 3 OS=Homo sapiens GN=EHD3 PE=1 SV=2 - [EHD3_HUMAN]	27.253	34.95	2	4	9	10	4.23869e+07	535	60.8487	6.56592
Q07065	Cytoskeleton-associated protein 4 OS=Homo sapiens GN=CKAP4 PE=1 SV=2 - [CKAP4_HUMAN]	26.8249	19.77	1	8	8	8	2.88255e+07	602	65.9827	5.92236
P62805	Histone H4 OS=Homo sapiens GN=HIST1H4A PE=1 SV=2 - [H4_HUMAN]	26.7628	30.1	1	4	4	8	6.23294e+08	103	11.3604	11.356
P55786	Puromycin-sensitive aminopeptidase OS=Homo sapiens GN=NPEPPS PE=1 SV=2 - [PSA_HUMAN]	26.6426	13.6	2	7	7	7	2.34122e+07	919	103.211	5.71924
Q9BTV4	Transmembrane protein 43 OS=Homo sapiens GN=TMEM43 PE=1 SV=1 - [TMM43_HUMAN]	26.525	25	1	5	5	6	5.36687e+07	400	44.8472	8.1333
P08133	Annexin A6 OS=Homo sapiens GN=ANXA6 PE=1 SV=3 - [ANXA6_HUMAN]	26.0299	20.21	1	7	7	7	2.58681e+07	673	75.8256	5.60498
P13861	cAMP-dependent protein kinase type II-alpha regulatory subunit OS=Homo sapiens GN=PRKAR2A PE=1 SV=2 - [KAP2_HUMAN]	26.0154	21.04	2	5	5	7	2.17865e+08	404	45.49	5.07178
P35232	Prohibitin OS=Homo sapiens GN=PHB PE=1 SV=1 - [PHB_HUMAN]	25.6307	34.93	1	6	6	7	1.65071e+07	272	29.7859	5.75732
Q96HC4	PDZ and LIM domain protein 5 OS=Homo sapiens GN=PDLIM5 PE=1 SV=5 - [PDLI5_HUMAN]	25.5328	16.78	1	5	5	6	44165526	596	63.9045	8.20654
P36578	60S ribosomal protein L4 OS=Homo sapiens GN=RPL4 PE=1 SV=5 - [RL4_HUMAN]	25.5246	16.16	1	5	5	6	5.18242e+07	427	47.6674	11.063
Q16777	Histone H2A type 2-C OS=Homo sapiens GN=HIST2H2AC PE=1 SV=4 - [H2A2C_HUMAN]	25.2454	37.21	2	1	2	5	7.03459e+07	129	13.9798	10.9019
P35556	Fibrillin-2 OS=Homo sapiens GN=FBN2 PE=1 SV=3 - [FBN2_HUMAN]	25.2387	2.82	1	4	5	6	6.79072e+07	2912	314.558	4.85596
P12236	ADP/ATP translocase 3 OS=Homo sapiens GN=SLC25A6 PE=1 SV=4 - [ADT3_HUMAN]	25.1422	30.2	2	1	6	8	7.15587e+07	298	32.8452	9.74463
P17812	CTP synthase 1 OS=Homo sapiens GN=CTPS1 PE=1 SV=2 - [PYRG1_HUMAN]	25.1105	9.81	1	4	4	7	1.98049e+07	591	66.648	6.45557
P13010	X-ray repair cross-complementing protein 5 OS=Homo sapiens GN=XRCC5 PE=1 SV=3 - [XRCC5_HUMAN]	25.0052	18.99	1	6	6	8	1.29904e+07	732	82.6523	5.80811
P05556	Integrin beta-1 OS=Homo sapiens GN=ITGB1 PE=1 SV=2 - [ITB1_HUMAN]	24.5875	12.28	1	5	5	7	7.10338e+07	798	88.357	5.38916
P12235	ADP/ATP translocase 1 OS=Homo sapiens GN=SLC25A4 PE=1 SV=4 - [ADT1_HUMAN]	24.2839	30.2	2	2	6	8	6.11084e+07	298	33.0432	9.75928
P09382	Galectin-1 OS=Homo sapiens GN=LGALS1 PE=1 SV=2 - [LEG1_HUMAN]	24.2402	31.11	1	2	2	7	1.91885e+08	135	14.7062	5.50342
Q9Y281	Cofilin-2 OS=Homo sapiens GN=CFL2 PE=1 SV=1 - [COF2_HUMAN]	24.2118	22.29	1	1	3	5	4.35089e+07	166	18.7249	7.88428
Q02952	A-kinase anchor protein 12 OS=Homo sapiens GN=AKAP12 PE=1 SV=4 - [AKA12_HUMAN]	23.8417	5.89	1	5	5	6	2.63593e+07	1782	191.367	4.41162
P21266	Glutathione S-transferase Mu 3 OS=Homo sapiens GN=GSTM3 PE=1 SV=3 - [GSTM3_HUMAN]	23.7895	26.67	1	5	5	6	2.2355e+07	225	26.5421	5.5415
Q16647	Prostacyclin synthase OS=Homo sapiens GN=PTGIS PE=1 SV=1 - [PTGIS_HUMAN]	23.5906	15.2	1	4	4	5	1.43703e+07	500	57.0678	7.31299
P15880	40S ribosomal protein S2 OS=Homo sapiens GN=RPS2 PE=1 SV=2 - [RS2_HUMAN]	23.5022	18.77	1	5	5	6	4.58083e+07	293	31.3046	10.2427
Q92626	Peroxidasin homolog OS=Homo sapiens GN=PXDN PE=1 SV=2 - [PXDN_HUMAN]	23.4755	7.98	1	6	6	6	1.55304e+07	1479	165.17	7.1665
Q9UBX5	Fibulin-5 OS=Homo sapiens GN=FBLN5 PE=1 SV=1 - [FBLN5_HUMAN]	23.4538	11.16	1	4	4	8	2.44737e+08	448	50.1467	4.729
Q92616	eIF-2-alpha kinase activator GCN1 OS=Homo sapiens GN=GCN1 PE=1 SV=6 - [GCN1_HUMAN]	23.0952	3.59	1	5	5	6	3.41305e+06	2671	292.572	7.47412
Q01518	Adenylyl cyclase-associated protein 1 OS=Homo sapiens GN=CAP1 PE=1 SV=5 - [CAP1_HUMAN]	23.0694	11.58	1	4	4	6	1.70673e+07	475	51.8687	8.06006
P20908	Collagen alpha-1(V) chain OS=Homo sapiens GN=COL5A1 PE=1 SV=3 - [CO5A1_HUMAN]	22.9588	3.81	1	4	4	5	3.47351e+07	1838	183.447	5.05908
Q02218	2-oxoglutarate dehydrogenase, mitochondrial OS=Homo sapiens GN=OGDH PE=1 SV=3 - [ODO1_HUMAN]	22.7294	8.99	2	5	5	6	1.28072e+07	1023	115.861	6.85889
Q13425	Beta-2-syntrophin OS=Homo sapiens GN=SNTB2 PE=1 SV=1 - [SNTB2_HUMAN]	22.6574	16.85	1	6	6	6	4.7555e+07	540	57.913	8.82178
Q9UH99	SUN domain-containing protein 2 OS=Homo sapiens GN=SUN2 PE=1 SV=3 - [SUN2_HUMAN]	22.6253	12.55	1	4	4	5	8.40857e+06	717	80.2616	6.72705
Q96KK5	Histone H2A type 1-H OS=Homo sapiens GN=HIST1H2AH PE=1 SV=3 - [H2A1H_HUMAN]	22.6112	37.5	10	1	2	5	6.00968e+07	128	13.8978	10.8872
P18085	ADP-ribosylation factor 4 OS=Homo sapiens GN=ARF4 PE=1 SV=3 - [ARF4_HUMAN]	22.4424	33.33	1	1	4	5	5.77314e+07	180	20.4977	7.13721
P45880	Voltage-dependent anion-selective channel protein 2 OS=Homo sapiens GN=VDAC2 PE=1 SV=2 - [VDAC2_HUMAN]	22.4379	40.14	1	7	7	8	8.00855e+07	294	31.5465	7.56201
P08237	ATP-dependent 6-phosphofructokinase, muscle type OS=Homo sapiens GN=PFKM PE=1 SV=2 - [PFKAM_HUMAN]	22.4069	13.46	1	5	6	6	2.84003e+07	780	85.1284	7.98682
Q8WUM4	Programmed cell death 6-interacting protein OS=Homo sapiens GN=PDCD6IP PE=1 SV=1 - [PDC6I_HUMAN]	22.1837	7.72	1	4	4	5	1.73074e+07	868	95.9631	6.52197
P78371	T-complex protein 1 subunit beta OS=Homo sapiens GN=CCT2 PE=1 SV=4 - [TCPB_HUMAN]	22.1756	19.81	1	5	5	5	1.3743e+07	535	57.4521	6.45557
Q12805	EGF-containing fibulin-like extracellular matrix protein 1 OS=Homo sapiens GN=EFEMP1 PE=1 SV=2 - [FBLN3_HUMAN]	22.1146	10.95	1	3	3	6	1.05654e+08	493	54.6042	5.07178
P61163	Alpha-centractin OS=Homo sapiens GN=ACTR1A PE=1 SV=1 - [ACTZ_HUMAN]	22.0817	26.06	1	4	5	6	3.3017e+07	376	42.5869	6.63916
Q15942	Zyxin OS=Homo sapiens GN=ZYX PE=1 SV=1 - [ZYX_HUMAN]	22.0191	11.54	1	3	3	4	6.56935e+07	572	61.2382	6.66846
Q9Y4F1	FERM, ARHGEF and pleckstrin domain-containing protein 1 OS=Homo sapiens GN=FARP1 PE=1 SV=1 - [FARP1_HUMAN]	21.8281	11.67	1	6	6	6	1.10951e+07	1045	118.559	8.14795
O75874	Isocitrate dehydrogenase [NADP] cytoplasmic OS=Homo sapiens GN=IDH1 PE=1 SV=2 - [IDHC_HUMAN]	21.3729	19.08	1	5	5	6	2.1209e+07	414	46.6295	7.00537
Q9UPN3	Microtubule-actin cross-linking factor 1, isoforms 1/2/3/5 OS=Homo sapiens GN=MACF1 PE=1 SV=4 - [MACF1_HUMAN]	21.3476	2.77	1	8	8	9	6.67978e+06	7388	837.787	5.38916
P48643	T-complex protein 1 subunit epsilon OS=Homo sapiens GN=CCT5 PE=1 SV=1 - [TCPE_HUMAN]	21.0356	20.7	1	5	5	5	2.6385e+07	541	59.6328	5.65576
P68871	Hemoglobin subunit beta OS=Homo sapiens GN=HBB PE=1 SV=2 - [HBB_HUMAN]	20.9808	30.61	3	2	3	6	1.7806e+09	147	15.9883	7.28369
P09211	Glutathione S-transferase P OS=Homo sapiens GN=GSTP1 PE=1 SV=2 - [GSTP1_HUMAN]	20.8183	33.33	1	4	4	5	50376746	210	23.341	5.64307
Q13557	Calcium/calmodulin-dependent protein kinase type II subunit delta OS=Homo sapiens GN=CAMK2D PE=1 SV=3 - [KCC2D_HUMAN]	20.8018	19.44	3	4	6	6	3.03289e+07	499	56.3336	7.25439
P49368	T-complex protein 1 subunit gamma OS=Homo sapiens GN=CCT3 PE=1 SV=4 - [TCPG_HUMAN]	20.7469	20.18	1	7	7	7	2.50459e+07	545	60.4953	6.49365
Q9NVA2	Septin-11 OS=Homo sapiens GN=SEPT11 PE=1 SV=3 - [SEP11_HUMAN]	20.7249	14.92	2	2	4	6	1.7594e+07	429	49.3672	6.81494
P59998	Actin-related protein 2/3 complex subunit 4 OS=Homo sapiens GN=ARPC4 PE=1 SV=3 - [ARPC4_HUMAN]	20.6928	35.71	1	4	4	5	3.32077e+07	168	19.6543	8.42627
P14625	Endoplasmin OS=Homo sapiens GN=HSP90B1 PE=1 SV=1 - [ENPL_HUMAN]	20.6928	6.72	1	4	4	5	1.6299e+07	803	92.4113	4.84326
Q16881	Thioredoxin reductase 1, cytoplasmic OS=Homo sapiens GN=TXNRD1 PE=1 SV=3 - [TRXR1_HUMAN]	20.4678	12.94	1	3	3	4	2.10135e+07	649	70.8622	7.38623
P60660	Myosin light polypeptide 6 OS=Homo sapiens GN=MYL6 PE=1 SV=2 - [MYL6_HUMAN]	20.4502	42.38	1	4	4	6	1.89961e+08	151	16.9191	4.65283
P05141	ADP/ATP translocase 2 OS=Homo sapiens GN=SLC25A5 PE=1 SV=7 - [ADT2_HUMAN]	20.425	16.44	2	1	4	6	7.46076e+07	298	32.8312	9.68604
P35442	Thrombospondin-2 OS=Homo sapiens GN=THBS2 PE=1 SV=2 - [TSP2_HUMAN]	19.9947	6.4	2	3	5	5	2.03197e+07	1172	129.908	4.83057
Q9HCB6	Spondin-1 OS=Homo sapiens GN=SPON1 PE=1 SV=2 - [SPON1_HUMAN]	19.8491	13.01	1	6	6	6	1.0384e+08	807	90.9136	6.11279
P39656	Dolichyl-diphosphooligosaccharide--protein glycosyltransferase 48 kDa subunit OS=Homo sapiens GN=DDOST PE=1 SV=4 - [OST48_HUMAN]	19.6957	19.52	1	6	6	6	1.86099e+07	456	50.769	6.55127
Q14BN4	Sarcolemmal membrane-associated protein OS=Homo sapiens GN=SLMAP PE=1 SV=1 - [SLMAP_HUMAN]	19.6023	4.95	1	4	4	5	4.04921e+07	828	95.1396	5.46533
P68431	Histone H3.1 OS=Homo sapiens GN=HIST1H3A PE=1 SV=2 - [H31_HUMAN]	19.4961	23.53	1	1	1	4	1.53769e+08	136	15.3945	11.1216
Q7Z7G0	Target of Nesh-SH3 OS=Homo sapiens GN=ABI3BP PE=1 SV=1 - [TARSH_HUMAN]	19.2362	10.6	1	5	5	5	1.67728e+07	1075	118.569	9.43701
O14558	Heat shock protein beta-6 OS=Homo sapiens GN=HSPB6 PE=1 SV=2 - [HSPB6_HUMAN]	19.1956	30.63	1	2	2	4	7.67324e+07	160	17.125	6.40479
Q8N436	Inactive carboxypeptidase-like protein X2 OS=Homo sapiens GN=CPXM2 PE=2 SV=3 - [CPXM2_HUMAN]	18.833	8.6	1	4	4	4	1.4783e+07	756	85.8159	6.87354
P62140	Serine/threonine-protein phosphatase PP1-beta catalytic subunit OS=Homo sapiens GN=PPP1CB PE=1 SV=3 - [PP1B_HUMAN]	18.8324	24.46	1	2	4	5	1.30905e+07	327	37.1626	6.18896
P08134	Rho-related GTP-binding protein RhoC OS=Homo sapiens GN=RHOC PE=1 SV=1 - [RHOC_HUMAN]	18.6085	34.72	2	2	4	5	4.25638e+07	193	21.9923	6.58057
Q9Y4J8	Dystrobrevin alpha OS=Homo sapiens GN=DTNA PE=1 SV=2 - [DTNA_HUMAN]	18.5399	9.15	2	4	4	4	1.15196e+07	743	83.8479	6.88818
P08754	Guanine nucleotide-binding protein G(k) subunit alpha OS=Homo sapiens GN=GNAI3 PE=1 SV=3 - [GNAI3_HUMAN]	18.535	8.47	1	1	2	5	2.36752e+07	354	40.5063	5.69385
Q8IUX7	Adipocyte enhancer-binding protein 1 OS=Homo sapiens GN=AEBP1 PE=1 SV=1 - [AEBP1_HUMAN]	18.4755	5.44	1	4	4	4	3.82229e+07	1158	130.847	5.10986
P0DMV9	Heat shock 70 kDa protein 1B OS=Homo sapiens GN=HSPA1B PE=1 SV=1 - [HS71B_HUMAN]	18.4567	16.38	1	5	5	5	3.26182e+07	641	70.009	5.65576
P21796	Voltage-dependent anion-selective channel protein 1 OS=Homo sapiens GN=VDAC1 PE=1 SV=2 - [VDAC1_HUMAN]	18.3226	22.26	1	3	4	5	2.78544e+07	283	30.7536	8.54346
P63096	Guanine nucleotide-binding protein G(i) subunit alpha-1 OS=Homo sapiens GN=GNAI1 PE=1 SV=2 - [GNAI1_HUMAN]	17.9301	19.77	1	2	3	6	1.02781e+07	354	40.3352	5.97314
P61586	Transforming protein RhoA OS=Homo sapiens GN=RHOA PE=1 SV=1 - [RHOA_HUMAN]	17.8741	28.5	2	1	3	5	4.76465e+07	193	21.7541	6.1001
P61978	Heterogeneous nuclear ribonucleoprotein K OS=Homo sapiens GN=HNRNPK PE=1 SV=1 - [HNRPK_HUMAN]	17.8646	18.36	1	5	5	5	2.63893e+07	463	50.9444	5.5415
Q8N3V7	Synaptopodin OS=Homo sapiens GN=SYNPO PE=1 SV=2 - [SYNPO_HUMAN]	17.7729	7.64	1	3	3	3	3.90101e+07	929	99.4021	8.71924
Q99829	Copine-1 OS=Homo sapiens GN=CPNE1 PE=1 SV=1 - [CPNE1_HUMAN]	17.6809	19.18	1	4	4	5	9.53895e+06	537	59.0215	5.8335
Q9UHD8	Septin-9 OS=Homo sapiens GN=SEPT9 PE=1 SV=2 - [SEPT9_HUMAN]	17.6536	9.73	1	4	4	4	2.29421e+07	586	65.3608	8.96826
P08567	Pleckstrin OS=Homo sapiens GN=PLEK PE=1 SV=3 - [PLEK_HUMAN]	17.5794	7.43	1	2	2	3	1.00553e+07	350	40.0994	8.27979
Q16643	Drebrin OS=Homo sapiens GN=DBN1 PE=1 SV=4 - [DREB_HUMAN]	17.2416	11.56	1	4	4	4	2.39907e+07	649	71.3854	4.44971
Q9BXN1	Asporin OS=Homo sapiens GN=ASPN PE=1 SV=2 - [ASPN_HUMAN]	17.2271	19.74	1	4	4	4	5.19782e+07	380	43.3893	7.07861
O14980	Exportin-1 OS=Homo sapiens GN=XPO1 PE=1 SV=1 - [XPO1_HUMAN]	17.1883	6.72	1	4	4	4	1.17054e+07	1071	123.306	6.06201
P22695	Cytochrome b-c1 complex subunit 2, mitochondrial OS=Homo sapiens GN=UQCRC2 PE=1 SV=3 - [QCR2_HUMAN]	17.1702	15.89	1	3	3	4	1.8745e+07	453	48.4129	8.63135
P32969	60S ribosomal protein L9 OS=Homo sapiens GN=RPL9 PE=1 SV=1 - [RL9_HUMAN]	17.1687	40.63	1	4	4	4	2.60011e+07	192	21.8498	9.94971
P07355	Annexin A2 OS=Homo sapiens GN=ANXA2 PE=1 SV=2 - [ANXA2_HUMAN]	17.0717	20.65	2	4	4	4	1.2697e+07	339	38.5798	7.75244
Q14980	Nuclear mitotic apparatus protein 1 OS=Homo sapiens GN=NUMA1 PE=1 SV=2 - [NUMA1_HUMAN]	16.8818	3.22	1	3	3	3	8.26128e+06	2115	238.115	5.78271
Q9NVD7	Alpha-parvin OS=Homo sapiens GN=PARVA PE=1 SV=1 - [PARVA_HUMAN]	16.8606	16.67	1	4	4	4	1.6737e+07	372	42.2174	5.94775
Q16181	Septin-7 OS=Homo sapiens GN=SEPT7 PE=1 SV=2 - [SEPT7_HUMAN]	16.8583	16.02	2	3	4	5	5.122e+07	437	50.648	8.63135
Q63ZY3	KN motif and ankyrin repeat domain-containing protein 2 OS=Homo sapiens GN=KANK2 PE=1 SV=1 - [KANK2_HUMAN]	16.7961	7.99	1	4	4	5	1.73102e+07	851	91.1179	5.63037
P08648	Integrin alpha-5 OS=Homo sapiens GN=ITGA5 PE=1 SV=2 - [ITA5_HUMAN]	16.7536	6.58	1	4	4	5	19544253	1049	114.465	5.77002
P11021	78 kDa glucose-regulated protein OS=Homo sapiens GN=HSPA5 PE=1 SV=2 - [GRP78_HUMAN]	16.6732	7.49	1	2	3	5	1.23958e+10	654	72.2884	5.16064
P05388	60S acidic ribosomal protein P0 OS=Homo sapiens GN=RPLP0 PE=1 SV=1 - [RLA0_HUMAN]	16.3013	29.97	2	5	5	6	2.58357e+07	317	34.2518	5.97314
Q13642	Four and a half LIM domains protein 1 OS=Homo sapiens GN=FHL1 PE=1 SV=4 - [FHL1_HUMAN]	16.2949	19.81	1	4	4	5	1.47145e+08	323	36.2386	8.96826
P19367	Hexokinase-1 OS=Homo sapiens GN=HK1 PE=1 SV=3 - [HXK1_HUMAN]	16.1558	4.47	1	3	3	4	1.04829e+07	917	102.42	6.80029
Q9NZU5	LIM and cysteine-rich domains protein 1 OS=Homo sapiens GN=LMCD1 PE=1 SV=1 - [LMCD1_HUMAN]	16.1426	13.97	1	3	3	5	6.6456e+07	365	40.8061	7.92822
O95782	AP-2 complex subunit alpha-1 OS=Homo sapiens GN=AP2A1 PE=1 SV=3 - [AP2A1_HUMAN]	16.1295	10.03	1	3	4	5	8.52717e+06	977	107.478	7.03467
P46782	40S ribosomal protein S5 OS=Homo sapiens GN=RPS5 PE=1 SV=4 - [RS5_HUMAN]	16.0952	23.53	1	3	3	4	1.36398e+07	204	22.8621	9.71533
O94905	Erlin-2 OS=Homo sapiens GN=ERLIN2 PE=1 SV=1 - [ERLN2_HUMAN]	16.0101	14.45	2	3	3	4	1.42515e+07	339	37.8155	5.61768
P40763	Signal transducer and activator of transcription 3 OS=Homo sapiens GN=STAT3 PE=1 SV=2 - [STAT3_HUMAN]	15.6969	7.66	1	3	3	4	8.31895e+06	770	88.0114	6.30322
Q92599	Septin-8 OS=Homo sapiens GN=SEPT8 PE=1 SV=4 - [SEPT8_HUMAN]	15.5972	10.97	2	2	3	4	1.6144e+07	483	55.7211	6.27783
Q99623	Prohibitin-2 OS=Homo sapiens GN=PHB2 PE=1 SV=2 - [PHB2_HUMAN]	15.579	20.07	1	4	4	4	2.34941e+07	299	33.2759	9.83252
P18124	60S ribosomal protein L7 OS=Homo sapiens GN=RPL7 PE=1 SV=1 - [RL7_HUMAN]	15.5444	21.37	1	4	4	4	3.50601e+07	248	29.2072	10.6528
P98095	Fibulin-2 OS=Homo sapiens GN=FBLN2 PE=1 SV=2 - [FBLN2_HUMAN]	15.5215	3.29	1	3	3	4	9.32745e+07	1184	126.489	4.81787
P60953	Cell division control protein 42 homolog OS=Homo sapiens GN=CDC42 PE=1 SV=2 - [CDC42_HUMAN]	15.4885	8.9	1	1	1	4	2.86366e+07	191	21.245	6.55127
Q92743	Serine protease HTRA1 OS=Homo sapiens GN=HTRA1 PE=1 SV=1 - [HTRA1_HUMAN]	15.43	10.63	1	3	3	4	17753818	480	51.2546	7.82568
P53618	Coatomer subunit beta OS=Homo sapiens GN=COPB1 PE=1 SV=3 - [COPB_HUMAN]	15.3918	5.35	1	3	3	4	1.09004e+07	953	107.074	6.04932
P63104	14-3-3 protein zeta/delta OS=Homo sapiens GN=YWHAZ PE=1 SV=1 - [1433Z_HUMAN]	15.2852	19.18	3	2	3	4	2.95483e+07	245	27.7277	4.79248
P29992	Guanine nucleotide-binding protein subunit alpha-11 OS=Homo sapiens GN=GNA11 PE=1 SV=2 - [GNA11_HUMAN]	15.2473	14.48	2	3	3	4	1.25412e+07	359	42.0965	5.69385
O43491	Band 4.1-like protein 2 OS=Homo sapiens GN=EPB41L2 PE=1 SV=1 - [E41L2_HUMAN]	15.2255	6.57	1	4	4	4	1.86701e+07	1005	112.519	5.43994
P62937	Peptidyl-prolyl cis-trans isomerase A OS=Homo sapiens GN=PPIA PE=1 SV=2 - [PPIA_HUMAN]	15.2045	30.3	1	4	4	4	3.10092e+07	165	18.0009	7.81104
P04004	Vitronectin OS=Homo sapiens GN=VTN PE=1 SV=1 - [VTNC_HUMAN]	15.15	3.14	1	1	1	4	9.47038e+08	478	54.2712	5.79541
P50990	T-complex protein 1 subunit theta OS=Homo sapiens GN=CCT8 PE=1 SV=4 - [TCPQ_HUMAN]	14.9422	9.85	1	4	4	5	1.65136e+07	548	59.5825	5.60498
Q99497	Protein/nucleic acid deglycase DJ-1 OS=Homo sapiens GN=PARK7 PE=1 SV=2 - [PARK7_HUMAN]	14.9408	31.22	1	3	3	4	3.01831e+07	189	19.8785	6.78564
P62879	Guanine nucleotide-binding protein G(I)/G(S)/G(T) subunit beta-2 OS=Homo sapiens GN=GNB2 PE=1 SV=3 - [GBB2_HUMAN]	14.8552	28.53	2	4	4	4	7088361	340	37.3071	5.99854
P10155	60 kDa SS-A/Ro ribonucleoprotein OS=Homo sapiens GN=TROVE2 PE=1 SV=2 - [RO60_HUMAN]	14.7123	9.67	1	3	3	4	9.05856e+06	538	60.6312	8.03076
P61019	Ras-related protein Rab-2A OS=Homo sapiens GN=RAB2A PE=1 SV=1 - [RAB2A_HUMAN]	14.7018	33.02	2	5	5	5	2.01151e+07	212	23.5308	6.53662
Q8N335	Glycerol-3-phosphate dehydrogenase 1-like protein OS=Homo sapiens GN=GPD1L PE=1 SV=1 - [GPD1L_HUMAN]	14.6555	9.12	1	1	1	2	2.03051e+07	351	38.3939	7.02002
Q03135	Caveolin-1 OS=Homo sapiens GN=CAV1 PE=1 SV=4 - [CAV1_HUMAN]	14.6305	19.66	1	2	2	3	2.49264e+08	178	20.4585	6.02393
P07814	Bifunctional glutamate/proline--tRNA ligase OS=Homo sapiens GN=EPRS PE=1 SV=5 - [SYEP_HUMAN]	14.6293	4.43	1	4	4	4	6.9846e+06	1512	170.483	7.32764
P27816	Microtubule-associated protein 4 OS=Homo sapiens GN=MAP4 PE=1 SV=3 - [MAP4_HUMAN]	14.6247	5.3	1	2	2	3	6.09225e+06	1152	120.93	5.42725
P00734	Prothrombin OS=Homo sapiens GN=F2 PE=1 SV=2 - [THRB_HUMAN]	14.5967	2.57	1	2	2	3	8.17104e+07	622	69.9921	5.89697
P63244	Receptor of activated protein C kinase 1 OS=Homo sapiens GN=RACK1 PE=1 SV=3 - [RACK1_HUMAN]	14.561	23.66	1	3	3	3	2.78547e+07	317	35.0546	7.69385
P07737	Profilin-1 OS=Homo sapiens GN=PFN1 PE=1 SV=2 - [PROF1_HUMAN]	14.4999	31.43	1	3	3	4	4.96464e+07	140	15.0446	8.26514
P61221	ATP-binding cassette sub-family E member 1 OS=Homo sapiens GN=ABCE1 PE=1 SV=1 - [ABCE1_HUMAN]	14.4892	12.19	1	3	3	3	1.147e+07	599	67.271	8.33838
P39059	Collagen alpha-1(XV) chain OS=Homo sapiens GN=COL15A1 PE=1 SV=2 - [COFA1_HUMAN]	14.4218	5.19	1	4	4	4	2.32351e+07	1388	141.632	4.99561
P55060	Exportin-2 OS=Homo sapiens GN=CSE1L PE=1 SV=3 - [XPO2_HUMAN]	14.3181	4.74	1	2	2	4	4.1973e+06	971	110.346	5.77002
Q08431	Lactadherin OS=Homo sapiens GN=MFGE8 PE=1 SV=2 - [MFGM_HUMAN]	14.2945	14.73	1	3	3	3	1.25908e+07	387	43.0955	8.14795
P33176	Kinesin-1 heavy chain OS=Homo sapiens GN=KIF5B PE=1 SV=1 - [KINH_HUMAN]	14.1816	7.17	3	3	3	5	1.1757e+07	963	109.617	6.50732
P29536	Leiomodin-1 OS=Homo sapiens GN=LMOD1 PE=1 SV=3 - [LMOD1_HUMAN]	14.0739	8.83	1	3	3	3	5.55817e+07	600	66.9889	9.33447
P36955	Pigment epithelium-derived factor OS=Homo sapiens GN=SERPINF1 PE=1 SV=4 - [PEDF_HUMAN]	14.0534	9.33	1	4	4	4	9.08035e+07	418	46.2833	6.37939
P52209	6-phosphogluconate dehydrogenase, decarboxylating OS=Homo sapiens GN=PGD PE=1 SV=3 - [6PGD_HUMAN]	13.8973	8.7	1	3	3	4	7.15383e+06	483	53.106	7.2251
Q15436	Protein transport protein Sec23A OS=Homo sapiens GN=SEC23A PE=1 SV=2 - [SC23A_HUMAN]	13.8265	10.07	2	3	3	3	7.40826e+06	765	86.1053	7.07861
Q13555	Calcium/calmodulin-dependent protein kinase type II subunit gamma OS=Homo sapiens GN=CAMK2G PE=1 SV=3 - [KCC2G_HUMAN]	13.8202	11.65	3	2	4	4	2.59383e+07	558	62.5697	7.82568
Q14203	Dynactin subunit 1 OS=Homo sapiens GN=DCTN1 PE=1 SV=3 - [DCTN1_HUMAN]	13.7671	3.91	1	3	3	3	6.87637e+06	1278	141.607	5.80811
P04075	Fructose-bisphosphate aldolase A OS=Homo sapiens GN=ALDOA PE=1 SV=2 - [ALDOA_HUMAN]	13.6863	14.56	1	3	3	3	2.26025e+07	364	39.3953	8.08936
Q07507	Dermatopontin OS=Homo sapiens GN=DPT PE=1 SV=2 - [DERM_HUMAN]	13.6798	47.26	1	4	4	5	1.01549e+08	201	23.9888	4.81787
Q86TX2	Acyl-coenzyme A thioesterase 1 OS=Homo sapiens GN=ACOT1 PE=1 SV=1 - [ACOT1_HUMAN]	13.6449	17.58	2	3	3	3	9.01626e+06	421	46.2481	7.34229
P53621	Coatomer subunit alpha OS=Homo sapiens GN=COPA PE=1 SV=2 - [COPA_HUMAN]	13.6271	6.05	1	4	4	5	1.75975e+07	1224	138.258	7.66455
Q14141	Septin-6 OS=Homo sapiens GN=SEPT6 PE=1 SV=4 - [SEPT6_HUMAN]	13.4631	10.14	2	1	3	5	1.48027e+07	434	49.6853	6.66846
P56199	Integrin alpha-1 OS=Homo sapiens GN=ITGA1 PE=1 SV=2 - [ITA1_HUMAN]	13.4063	5.43	1	3	3	3	3.83445e+07	1179	130.765	6.29053
Q00839	Heterogeneous nuclear ribonucleoprotein U OS=Homo sapiens GN=HNRNPU PE=1 SV=6 - [HNRPU_HUMAN]	13.3522	9.33	1	4	4	4	4.45633e+07	825	90.528	5.99854
O43175	D-3-phosphoglycerate dehydrogenase OS=Homo sapiens GN=PHGDH PE=1 SV=4 - [SERA_HUMAN]	13.3507	8.63	1	3	3	4	1.47754e+07	533	56.6144	6.7124
Q9Y2H1	Serine/threonine-protein kinase 38-like OS=Homo sapiens GN=STK38L PE=1 SV=3 - [ST38L_HUMAN]	13.1953	6.68	1	2	2	2	4.63374e+06	464	53.9684	6.81494
P49327	Fatty acid synthase OS=Homo sapiens GN=FASN PE=1 SV=3 - [FAS_HUMAN]	13.0738	2.75	1	3	3	3	7.10425e+06	2511	273.254	6.44287
P62258	14-3-3 protein epsilon OS=Homo sapiens GN=YWHAE PE=1 SV=1 - [1433E_HUMAN]	12.8867	11.37	3	1	2	3	2.8061e+07	255	29.1554	4.7417
Q14643	Inositol 1,4,5-trisphosphate receptor type 1 OS=Homo sapiens GN=ITPR1 PE=1 SV=3 - [ITPR1_HUMAN]	12.8521	1.38	1	2	2	3	6.23919e+06	2758	313.729	6.03662
P13674	Prolyl 4-hydroxylase subunit alpha-1 OS=Homo sapiens GN=P4HA1 PE=1 SV=2 - [P4HA1_HUMAN]	12.8067	9.93	1	2	2	3	7.52013e+06	534	61.011	6.01123
P04264	Keratin, type II cytoskeletal 1 OS=Homo sapiens GN=KRT1 PE=1 SV=6 - [K2C1_HUMAN]	12.7209	6.21	1	3	3	3	3.5576e+07	644	65.999	8.11865
P02647	Apolipoprotein A-I OS=Homo sapiens GN=APOA1 PE=1 SV=1 - [APOA1_HUMAN]	12.6935	5.99	1	1	1	3	2.41773e+08	267	30.7589	5.75732
P52943	Cysteine-rich protein 2 OS=Homo sapiens GN=CRIP2 PE=1 SV=1 - [CRIP2_HUMAN]	12.5835	24.52	1	2	2	2	7.37542e+07	208	22.478	8.71924
P50991	T-complex protein 1 subunit delta OS=Homo sapiens GN=CCT4 PE=1 SV=4 - [TCPD_HUMAN]	12.562	12.62	1	3	3	3	1.74501e+07	539	57.8878	7.82568
P41250	Glycine--tRNA ligase OS=Homo sapiens GN=GARS PE=1 SV=3 - [GARS_HUMAN]	12.5086	8.12	1	3	3	3	7.24539e+06	739	83.1126	7.03467
P27105	Erythrocyte band 7 integral membrane protein OS=Homo sapiens GN=STOM PE=1 SV=3 - [STOM_HUMAN]	12.4806	16.67	1	3	3	4	8.38466e+06	288	31.7107	7.88428
P49773	Histidine triad nucleotide-binding protein 1 OS=Homo sapiens GN=HINT1 PE=1 SV=2 - [HINT1_HUMAN]	12.3794	38.89	1	2	2	2	1.28511e+07	126	13.7931	6.94678
P19823	Inter-alpha-trypsin inhibitor heavy chain H2 OS=Homo sapiens GN=ITIH2 PE=1 SV=2 - [ITIH2_HUMAN]	12.3002	5.71	1	3	3	4	8.80927e+07	946	106.397	6.85889
Q13148	TAR DNA-binding protein 43 OS=Homo sapiens GN=TARDBP PE=1 SV=1 - [TADBP_HUMAN]	12.2379	14.49	1	3	3	3	9.51506e+06	414	44.7113	6.18896
Q8N2S1	Latent-transforming growth factor beta-binding protein 4 OS=Homo sapiens GN=LTBP4 PE=1 SV=2 - [LTBP4_HUMAN]	12.1781	3.51	1	3	3	3	5.36192e+07	1624	173.32	5.42725
Q92499	ATP-dependent RNA helicase DDX1 OS=Homo sapiens GN=DDX1 PE=1 SV=2 - [DDX1_HUMAN]	12.1772	7.57	1	3	3	3	9.43177e+06	740	82.3798	7.2251
P10809	60 kDa heat shock protein, mitochondrial OS=Homo sapiens GN=HSPD1 PE=1 SV=2 - [CH60_HUMAN]	12.1708	8.55	1	3	3	3	2.41759e+06	573	61.0164	5.87158
Q7KZF4	Staphylococcal nuclease domain-containing protein 1 OS=Homo sapiens GN=SND1 PE=1 SV=1 - [SND1_HUMAN]	12.1581	5.93	1	2	2	2	1.41129e+07	910	101.934	7.1665
P26038	Moesin OS=Homo sapiens GN=MSN PE=1 SV=3 - [MOES_HUMAN]	12.1	9.01	1	3	3	3	1.83871e+07	577	67.7778	6.40479
P43686	26S proteasome regulatory subunit 6B OS=Homo sapiens GN=PSMC4 PE=1 SV=2 - [PRS6B_HUMAN]	11.8392	16.99	1	3	3	5	6.73782e+06	418	47.3365	5.21143
P50552	Vasodilator-stimulated phosphoprotein OS=Homo sapiens GN=VASP PE=1 SV=3 - [VASP_HUMAN]	11.7583	14.21	1	3	3	3	1.70178e+07	380	39.8051	8.93896
Q96QK1	Vacuolar protein sorting-associated protein 35 OS=Homo sapiens GN=VPS35 PE=1 SV=2 - [VPS35_HUMAN]	11.7285	6.16	1	3	3	3	1.05782e+07	796	91.6489	5.49072
P22314	Ubiquitin-like modifier-activating enzyme 1 OS=Homo sapiens GN=UBA1 PE=1 SV=3 - [UBA1_HUMAN]	11.6482	8.41	1	4	4	4	1.3289e+07	1058	117.774	5.75732
O95373	Importin-7 OS=Homo sapiens GN=IPO7 PE=1 SV=1 - [IPO7_HUMAN]	11.6224	5.68	1	3	3	3	2.88796e+06	1038	119.44	4.81787
P27348	14-3-3 protein theta OS=Homo sapiens GN=YWHAQ PE=1 SV=1 - [1433T_HUMAN]	11.6207	16.73	3	2	3	3	1.9219e+07	245	27.7468	4.77979
P60033	CD81 antigen OS=Homo sapiens GN=CD81 PE=1 SV=1 - [CD81_HUMAN]	11.5501	15.25	1	2	2	3	28518452	236	25.7921	5.2876
Q9H0U4	Ras-related protein Rab-1B OS=Homo sapiens GN=RAB1B PE=1 SV=1 - [RAB1B_HUMAN]	11.3127	22.89	6	2	3	3	3.2254e+07	201	22.1572	5.73193
Q16658	Fascin OS=Homo sapiens GN=FSCN1 PE=1 SV=3 - [FSCN1_HUMAN]	11.3088	5.68	1	2	2	3	7.80177e+06	493	54.4961	7.23975
P51149	Ras-related protein Rab-7a OS=Homo sapiens GN=RAB7A PE=1 SV=1 - [RAB7A_HUMAN]	11.2441	19.81	1	3	3	3	1.3919e+07	207	23.4748	6.69775
Q06828	Fibromodulin OS=Homo sapiens GN=FMOD PE=1 SV=2 - [FMOD_HUMAN]	11.1429	16.22	1	3	3	3	1.31368e+07	376	43.1515	6.03662
Q9Y4G6	Talin-2 OS=Homo sapiens GN=TLN2 PE=1 SV=4 - [TLN2_HUMAN]	11.1184	2.08	1	1	3	3	2.9549e+07	2542	271.443	5.56689
P62826	GTP-binding nuclear protein Ran OS=Homo sapiens GN=RAN PE=1 SV=3 - [RAN_HUMAN]	11.0793	20.83	1	3	3	3	4.0733e+07	216	24.4076	7.48877
P14324	Farnesyl pyrophosphate synthase OS=Homo sapiens GN=FDPS PE=1 SV=4 - [FPPS_HUMAN]	11.0277	7.16	1	2	2	3	1.56439e+07	419	48.2446	6.15088
P43121	Cell surface glycoprotein MUC18 OS=Homo sapiens GN=MCAM PE=1 SV=2 - [MUC18_HUMAN]	11.0107	7.74	1	2	2	2	1.11614e+07	646	71.5626	5.75732
Q9Y678	Coatomer subunit gamma-1 OS=Homo sapiens GN=COPG1 PE=1 SV=1 - [COPG1_HUMAN]	10.9853	6.29	2	3	3	3	8.40031e+06	874	97.6555	5.46533
O00571	ATP-dependent RNA helicase DDX3X OS=Homo sapiens GN=DDX3X PE=1 SV=3 - [DDX3X_HUMAN]	10.8746	6.8	1	1	3	3	4.18986e+06	662	73.198	7.18115
P09488	Glutathione S-transferase Mu 1 OS=Homo sapiens GN=GSTM1 PE=1 SV=3 - [GSTM1_HUMAN]	10.8077	21.1	3	2	3	3	8.16415e+06	218	25.6951	6.69775
P52272	Heterogeneous nuclear ribonucleoprotein M OS=Homo sapiens GN=HNRNPM PE=1 SV=3 - [HNRPM_HUMAN]	10.8012	5.89	1	3	3	3	1.95742e+07	730	77.4643	8.70459
Q9NR31	GTP-binding protein SAR1a OS=Homo sapiens GN=SAR1A PE=1 SV=1 - [SAR1A_HUMAN]	10.7895	27.27	2	3	3	3	1.35139e+07	198	22.3525	6.68311
Q92747	Actin-related protein 2/3 complex subunit 1A OS=Homo sapiens GN=ARPC1A PE=2 SV=2 - [ARC1A_HUMAN]	10.7703	15.41	1	2	3	3	2.10503e+07	370	41.5427	8.17725
Q15404	Ras suppressor protein 1 OS=Homo sapiens GN=RSU1 PE=1 SV=3 - [RSU1_HUMAN]	10.729	18.05	1	2	2	2	1.50232e+07	277	31.5207	8.646
P43243	Matrin-3 OS=Homo sapiens GN=MATR3 PE=1 SV=2 - [MATR3_HUMAN]	10.6348	7.08	1	3	3	3	7.27276e+06	847	94.5648	6.25244
P31949	Protein S100-A11 OS=Homo sapiens GN=S100A11 PE=1 SV=2 - [S10AB_HUMAN]	10.5315	25.71	1	2	2	3	1.85136e+07	105	11.7328	7.12256
Q13976	cGMP-dependent protein kinase 1 OS=Homo sapiens GN=PRKG1 PE=1 SV=3 - [KGP1_HUMAN]	10.4568	5.51	1	3	3	3	2.08756e+07	671	76.316	6.03662
Q10567	AP-1 complex subunit beta-1 OS=Homo sapiens GN=AP1B1 PE=1 SV=2 - [AP1B1_HUMAN]	10.3333	8.01	1	2	3	5	9.11928e+06	949	104.57	5.05908
P61247	40S ribosomal protein S3a OS=Homo sapiens GN=RPS3A PE=1 SV=2 - [RS3A_HUMAN]	10.2972	11.74	1	2	2	3	3.42347e+07	264	29.9257	9.72998
Q8TDZ2	[F-actin]-monooxygenase MICAL1 OS=Homo sapiens GN=MICAL1 PE=1 SV=2 - [MICA1_HUMAN]	10.2747	4.78	1	2	2	2	5.90115e+06	1067	117.801	6.40479
P10909	Clusterin OS=Homo sapiens GN=CLU PE=1 SV=1 - [CLUS_HUMAN]	10.2165	11.58	1	3	3	3	2.37981e+07	449	52.461	6.26514
Q9BR76	Coronin-1B OS=Homo sapiens GN=CORO1B PE=1 SV=1 - [COR1B_HUMAN]	10.1664	17.59	1	3	3	3	1.32388e+07	489	54.2003	5.88428
Q16585	Beta-sarcoglycan OS=Homo sapiens GN=SGCB PE=1 SV=1 - [SGCB_HUMAN]	10.1404	13.84	1	2	2	2	13180656	318	34.7547	8.6167
O75367	Core histone macro-H2A.1 OS=Homo sapiens GN=H2AFY PE=1 SV=4 - [H2AY_HUMAN]	10.1057	12.63	2	3	3	3	2.00138e+07	372	39.5925	9.78857
P16615	Sarcoplasmic/endoplasmic reticulum calcium ATPase 2 OS=Homo sapiens GN=ATP2A2 PE=1 SV=1 - [AT2A2_HUMAN]	10.1018	4.7	2	2	2	2	1.49858e+07	1042	114.683	5.33838
P62244	40S ribosomal protein S15a OS=Homo sapiens GN=RPS15A PE=1 SV=2 - [RS15A_HUMAN]	10.0983	26.15	1	2	2	2	3.57441e+07	130	14.83	10.1255
Q9UGI8	Testin OS=Homo sapiens GN=TES PE=1 SV=1 - [TES_HUMAN]	10.0858	10.45	1	3	3	3	4.77171e+07	421	47.9639	7.6792
Q12797	Aspartyl/asparaginyl beta-hydroxylase OS=Homo sapiens GN=ASPH PE=1 SV=3 - [ASPH_HUMAN]	10.0713	5.41	1	2	2	2	1.05082e+07	758	85.8095	5.0083
O00151	PDZ and LIM domain protein 1 OS=Homo sapiens GN=PDLIM1 PE=1 SV=4 - [PDLI1_HUMAN]	10.0229	14.59	1	2	2	2	1.25439e+07	329	36.049	7.02002
Q99439	Calponin-2 OS=Homo sapiens GN=CNN2 PE=1 SV=4 - [CNN2_HUMAN]	9.95101	10.68	1	2	2	2	3.67132e+07	309	33.6753	7.32764
P10301	Ras-related protein R-Ras OS=Homo sapiens GN=RRAS PE=1 SV=1 - [RRAS_HUMAN]	9.90746	24.77	2	3	3	3	3.5315e+07	218	23.4659	6.93213
Q12965	Unconventional myosin-Ie OS=Homo sapiens GN=MYO1E PE=1 SV=2 - [MYO1E_HUMAN]	9.88064	6.41	2	4	4	4	8.64361e+06	1108	126.982	8.92432
P48047	ATP synthase subunit O, mitochondrial OS=Homo sapiens GN=ATP5O PE=1 SV=1 - [ATPO_HUMAN]	9.81575	14.55	1	2	2	2	1.91121e+07	213	23.2627	9.96436
O94874	E3 UFM1-protein ligase 1 OS=Homo sapiens GN=UFL1 PE=1 SV=2 - [UFL1_HUMAN]	9.75717	5.04	1	2	2	2	4.74096e+06	794	89.5398	6.78564
P31943	Heterogeneous nuclear ribonucleoprotein H OS=Homo sapiens GN=HNRNPH1 PE=1 SV=4 - [HNRH1_HUMAN]	9.71137	7.57	2	1	2	2	3.05738e+07	449	49.1984	6.30322
O15523	ATP-dependent RNA helicase DDX3Y OS=Homo sapiens GN=DDX3Y PE=1 SV=2 - [DDX3Y_HUMAN]	9.55954	6.82	1	1	3	3	4.71419e+06	660	73.1081	7.54736
Q96TA1	Niban-like protein 1 OS=Homo sapiens GN=FAM129B PE=1 SV=3 - [NIBL1_HUMAN]	9.44949	6.17	1	2	2	2	3.83973e+06	746	84.0847	6.18896
O00410	Importin-5 OS=Homo sapiens GN=IPO5 PE=1 SV=4 - [IPO5_HUMAN]	9.43025	3.65	1	2	2	2	8.47636e+06	1097	123.55	4.94482
P29972	Aquaporin-1 OS=Homo sapiens GN=AQP1 PE=1 SV=3 - [AQP1_HUMAN]	9.37694	7.43	1	1	1	2	79400066	269	28.5081	7.41553
Q9Y277	Voltage-dependent anion-selective channel protein 3 OS=Homo sapiens GN=VDAC3 PE=1 SV=1 - [VDAC3_HUMAN]	9.37492	18.37	1	2	3	5	1.63001e+07	283	30.6393	8.66064
P08865	40S ribosomal protein SA OS=Homo sapiens GN=RPSA PE=1 SV=4 - [RSSA_HUMAN]	9.33355	14.24	1	2	2	2	1.95565e+07	295	32.8334	4.86865
P10644	cAMP-dependent protein kinase type I-alpha regulatory subunit OS=Homo sapiens GN=PRKAR1A PE=1 SV=1 - [KAP0_HUMAN]	9.21457	11.02	1	2	2	2	8.20283e+06	381	42.955	5.35107
P42025	Beta-centractin OS=Homo sapiens GN=ACTR1B PE=1 SV=1 - [ACTY_HUMAN]	9.17175	11.44	1	1	2	2	1.26266e+07	376	42.2667	6.40479
P02768	Serum albumin OS=Homo sapiens GN=ALB PE=1 SV=2 - [ALBU_HUMAN]	9.10471	7.06	1	3	3	3	2.78014e+07	609	69.3215	6.27783
Q96KP4	Cytosolic non-specific dipeptidase OS=Homo sapiens GN=CNDP2 PE=1 SV=2 - [CNDP2_HUMAN]	9.10438	16.42	1	3	3	3	6.4353e+06	475	52.8449	5.97314
P55084	Trifunctional enzyme subunit beta, mitochondrial OS=Homo sapiens GN=HADHB PE=1 SV=3 - [ECHB_HUMAN]	9.08449	8.86	1	2	2	2	1.47317e+07	474	51.2615	9.40771
P30050	60S ribosomal protein L12 OS=Homo sapiens GN=RPL12 PE=1 SV=1 - [RL12_HUMAN]	9.07217	18.79	1	2	2	2	2.26294e+07	165	17.8075	9.42236
P36871	Phosphoglucomutase-1 OS=Homo sapiens GN=PGM1 PE=1 SV=3 - [PGM1_HUMAN]	9.04494	8.01	1	2	2	3	6.07524e+06	562	61.4105	6.75635
O75116	Rho-associated protein kinase 2 OS=Homo sapiens GN=ROCK2 PE=1 SV=4 - [ROCK2_HUMAN]	9.0405	2.09	1	1	2	2	7.20006e+06	1388	160.799	6.02393
P61020	Ras-related protein Rab-5B OS=Homo sapiens GN=RAB5B PE=1 SV=1 - [RAB5B_HUMAN]	9.00678	26.98	3	4	4	4	1.81763e+07	215	23.6919	8.1333
P52788	Spermine synthase OS=Homo sapiens GN=SMS PE=1 SV=2 - [SPSY_HUMAN]	8.97027	14.48	1	2	2	2	8.17868e+06	366	41.2418	5.021
O95425	Supervillin OS=Homo sapiens GN=SVIL PE=1 SV=2 - [SVIL_HUMAN]	8.88596	3.3	1	3	3	3	8.60486e+06	2214	247.593	6.97607
Q13813	Spectrin alpha chain, non-erythrocytic 1 OS=Homo sapiens GN=SPTAN1 PE=1 SV=3 - [SPTN1_HUMAN]	8.87784	1.7	1	2	2	2	4.21974e+06	2472	284.364	5.35107
O95747	Serine/threonine-protein kinase OSR1 OS=Homo sapiens GN=OXSR1 PE=1 SV=1 - [OXSR1_HUMAN]	8.7339	6.83	1	2	2	2	8.35454e+06	527	57.9861	6.43018
Q5T4S7	E3 ubiquitin-protein ligase UBR4 OS=Homo sapiens GN=UBR4 PE=1 SV=1 - [UBR4_HUMAN]	8.57224	1.1	1	2	2	2	2.39733e+07	5183	573.476	6.03662
P23246	Splicing factor, proline- and glutamine-rich OS=Homo sapiens GN=SFPQ PE=1 SV=2 - [SFPQ_HUMAN]	8.54153	5.52	1	2	2	2	8.50006e+06	707	76.1016	9.43701
P61353	60S ribosomal protein L27 OS=Homo sapiens GN=RPL27 PE=1 SV=2 - [RL27_HUMAN]	8.53102	15.44	1	1	1	2	5.1138e+07	136	15.7877	10.5649
Q9UDY4	DnaJ homolog subfamily B member 4 OS=Homo sapiens GN=DNAJB4 PE=1 SV=1 - [DNJB4_HUMAN]	8.5211	11.87	1	3	3	3	2.19446e+07	337	37.7831	8.49951
Q04637	Eukaryotic translation initiation factor 4 gamma 1 OS=Homo sapiens GN=EIF4G1 PE=1 SV=4 - [IF4G1_HUMAN]	8.48065	1.94	1	2	2	2	4.66601e+06	1599	175.382	5.32568
P50148	Guanine nucleotide-binding protein G(q) subunit alpha OS=Homo sapiens GN=GNAQ PE=1 SV=4 - [GNAQ_HUMAN]	8.46302	5.29	1	1	1	2	7.48576e+06	359	42.1153	5.68115
Q68CZ2	Tensin-3 OS=Homo sapiens GN=TNS3 PE=1 SV=2 - [TENS3_HUMAN]	8.45091	3.67	1	2	2	2	1.40262e+07	1445	155.169	6.81494
P49755	Transmembrane emp24 domain-containing protein 10 OS=Homo sapiens GN=TMED10 PE=1 SV=2 - [TMEDA_HUMAN]	8.37873	12.33	1	2	2	2	1.50499e+07	219	24.96	7.44482
Q15165	Serum paraoxonase/arylesterase 2 OS=Homo sapiens GN=PON2 PE=1 SV=3 - [PON2_HUMAN]	8.37451	9.32	1	1	1	2	6.17814e+06	354	39.3723	5.60498
Q15286	Ras-related protein Rab-35 OS=Homo sapiens GN=RAB35 PE=1 SV=1 - [RAB35_HUMAN]	8.30603	14.43	4	1	2	3	1.62426e+07	201	23.0108	8.29443
Q5SSJ5	Heterochromatin protein 1-binding protein 3 OS=Homo sapiens GN=HP1BP3 PE=1 SV=1 - [HP1B3_HUMAN]	8.30225	4.88	1	1	1	2	1.44546e+07	553	61.1693	9.67139
P05997	Collagen alpha-2(V) chain OS=Homo sapiens GN=COL5A2 PE=1 SV=3 - [CO5A2_HUMAN]	8.28689	1.33	1	1	1	2	1.90121e+08	1499	144.821	6.45557
P23396	40S ribosomal protein S3 OS=Homo sapiens GN=RPS3 PE=1 SV=2 - [RS3_HUMAN]	8.24689	15.23	1	3	3	3	3.15392e+07	243	26.6714	9.65674
Q8IVN8	Somatomedin-B and thrombospondin type-1 domain-containing protein OS=Homo sapiens GN=SBSPON PE=1 SV=2 - [SBSPO_HUMAN]	8.22595	17.42	1	3	3	3	1.76634e+07	264	29.5905	7.50342
P35527	Keratin, type I cytoskeletal 9 OS=Homo sapiens GN=KRT9 PE=1 SV=3 - [K1C9_HUMAN]	8.21025	8.67	1	2	2	2	1.59794e+07	623	62.0268	5.23682
Q99460	26S proteasome non-ATPase regulatory subunit 1 OS=Homo sapiens GN=PSMD1 PE=1 SV=2 - [PSMD1_HUMAN]	8.19629	3.99	1	2	2	2	4.97633e+06	953	105.769	5.38916
O14579	Coatomer subunit epsilon OS=Homo sapiens GN=COPE PE=1 SV=3 - [COPE_HUMAN]	8.18442	17.53	1	2	2	3	4.86482e+06	308	34.4603	5.12256
P52597	Heterogeneous nuclear ribonucleoprotein F OS=Homo sapiens GN=HNRNPF PE=1 SV=3 - [HNRPF_HUMAN]	8.18177	10.36	1	1	2	2	1.12187e+07	415	45.6429	5.57959
O00264	Membrane-associated progesterone receptor component 1 OS=Homo sapiens GN=PGRMC1 PE=1 SV=3 - [PGRC1_HUMAN]	8.14426	23.08	1	2	2	2	1.39842e+07	195	21.6578	4.70361
Q15233	Non-POU domain-containing octamer-binding protein OS=Homo sapiens GN=NONO PE=1 SV=4 - [NONO_HUMAN]	8.11869	4.88	1	1	1	3	1.33545e+07	471	54.1973	8.95361
O60814	Histone H2B type 1-K OS=Homo sapiens GN=HIST1H2BK PE=1 SV=3 - [H2B1K_HUMAN]	8.11866	11.9	14	1	1	2	1.88439e+08	126	13.8816	10.3159
O60884	DnaJ homolog subfamily A member 2 OS=Homo sapiens GN=DNAJA2 PE=1 SV=1 - [DNJA2_HUMAN]	8.01674	14.08	1	2	2	2	8.39913e+06	412	45.7166	6.48096
Q00341	Vigilin OS=Homo sapiens GN=HDLBP PE=1 SV=2 - [VIGLN_HUMAN]	7.94056	3.39	1	2	2	2	4.37456e+06	1268	141.368	6.87354
Q08211	ATP-dependent RNA helicase A OS=Homo sapiens GN=DHX9 PE=1 SV=4 - [DHX9_HUMAN]	7.93453	2.36	1	2	2	2	5.5142e+06	1270	140.869	6.84424
O75955	Flotillin-1 OS=Homo sapiens GN=FLOT1 PE=1 SV=3 - [FLOT1_HUMAN]	7.93032	7.03	1	2	2	2	7.97081e+06	427	47.3256	7.48877
P62701	40S ribosomal protein S4, X isoform OS=Homo sapiens GN=RPS4X PE=1 SV=2 - [RS4X_HUMAN]	7.86942	11.41	1	2	2	2	2.96038e+07	263	29.5791	10.1548
P47756	F-actin-capping protein subunit beta OS=Homo sapiens GN=CAPZB PE=1 SV=4 - [CAPZB_HUMAN]	7.86238	14.08	1	2	2	4	1.70395e+07	277	31.3308	5.59229
Q96S97	Myeloid-associated differentiation marker OS=Homo sapiens GN=MYADM PE=1 SV=2 - [MYADM_HUMAN]	7.84062	7.14	1	1	1	2	6.72779e+07	322	35.2503	8.14795
O14880	Microsomal glutathione S-transferase 3 OS=Homo sapiens GN=MGST3 PE=1 SV=1 - [MGST3_HUMAN]	7.80273	17.76	1	2	2	2	1.63347e+07	152	16.5056	9.37842
P28300	Protein-lysine 6-oxidase OS=Homo sapiens GN=LOX PE=1 SV=2 - [LYOX_HUMAN]	7.77223	12.47	1	2	2	2	2.23918e+07	417	46.9145	8.08936
P31946	14-3-3 protein beta/alpha OS=Homo sapiens GN=YWHAB PE=1 SV=3 - [1433B_HUMAN]	7.61567	12.2	3	1	2	2	2.39436e+07	246	28.0648	4.83057
P46952	3-hydroxyanthranilate 3,4-dioxygenase OS=Homo sapiens GN=HAAO PE=1 SV=2 - [3HAO_HUMAN]	7.61412	14.34	1	2	2	2	5.33501e+06	286	32.5355	5.88428
Q96P70	Importin-9 OS=Homo sapiens GN=IPO9 PE=1 SV=3 - [IPO9_HUMAN]	7.59599	2.69	1	1	1	2	3.24558e+06	1041	115.889	4.80518
Q7L576	Cytoplasmic FMR1-interacting protein 1 OS=Homo sapiens GN=CYFIP1 PE=1 SV=1 - [CYFP1_HUMAN]	7.55157	3.75	2	4	4	4	6.01855e+06	1253	145.089	6.90283
O15143	Actin-related protein 2/3 complex subunit 1B OS=Homo sapiens GN=ARPC1B PE=1 SV=3 - [ARC1B_HUMAN]	7.53238	8.87	1	1	2	2	1.92185e+07	372	40.9234	8.35303
P62241	40S ribosomal protein S8 OS=Homo sapiens GN=RPS8 PE=1 SV=2 - [RS8_HUMAN]	7.50082	12.5	1	2	2	2	4.61065e+07	208	24.1902	10.3159
P15502	Elastin OS=Homo sapiens GN=ELN PE=1 SV=3 - [ELN_HUMAN]	7.42595	10.69	1	2	2	3	1.76021e+07	786	68.4265	10.4038
P36542	ATP synthase subunit gamma, mitochondrial OS=Homo sapiens GN=ATP5C1 PE=1 SV=1 - [ATPG_HUMAN]	7.36433	14.43	1	2	2	2	2.81694e+07	298	32.9753	9.21729
P26599	Polypyrimidine tract-binding protein 1 OS=Homo sapiens GN=PTBP1 PE=1 SV=1 - [PTBP1_HUMAN]	7.33595	8.1	1	2	2	2	8.55912e+06	531	57.1856	9.17334
Q08380	Galectin-3-binding protein OS=Homo sapiens GN=LGALS3BP PE=1 SV=1 - [LG3BP_HUMAN]	7.3313	6.32	1	2	2	2	1.46163e+07	585	65.2893	5.2749
Q66K74	Microtubule-associated protein 1S OS=Homo sapiens GN=MAP1S PE=1 SV=2 - [MAP1S_HUMAN]	7.31245	8.5	1	3	3	3	5.37185e+06	1059	112.142	7.29834
Q8NBF2	NHL repeat-containing protein 2 OS=Homo sapiens GN=NHLRC2 PE=1 SV=1 - [NHLC2_HUMAN]	7.27796	7.99	1	2	2	2	9.6754e+06	726	79.3935	5.5542
P36873	Serine/threonine-protein phosphatase PP1-gamma catalytic subunit OS=Homo sapiens GN=PPP1CC PE=1 SV=1 - [PP1G_HUMAN]	7.24485	12.07	2	1	3	3	1.6524e+07	323	36.9597	6.53662
Q0ZGT2	Nexilin OS=Homo sapiens GN=NEXN PE=1 SV=1 - [NEXN_HUMAN]	7.21996	5.78	1	2	2	2	1.04215e+07	675	80.6087	5.32568
P47897	Glutamine--tRNA ligase OS=Homo sapiens GN=QARS PE=1 SV=1 - [SYQ_HUMAN]	7.21101	8.26	1	2	2	2	4.67578e+06	775	87.7429	7.15186
P61981	14-3-3 protein gamma OS=Homo sapiens GN=YWHAG PE=1 SV=2 - [1433G_HUMAN]	7.20142	11.74	3	1	2	2	2.45844e+07	247	28.2849	4.89404
O15145	Actin-related protein 2/3 complex subunit 3 OS=Homo sapiens GN=ARPC3 PE=1 SV=3 - [ARPC3_HUMAN]	7.1888	13.48	1	2	2	2	3.26587e+07	178	20.5334	8.5874
P02774	Vitamin D-binding protein OS=Homo sapiens GN=GC PE=1 SV=1 - [VTDB_HUMAN]	7.13866	9.28	1	2	2	2	8.26195e+06	474	52.929	5.5415
P61006	Ras-related protein Rab-8A OS=Homo sapiens GN=RAB8A PE=1 SV=1 - [RAB8A_HUMAN]	7.13107	12.08	4	1	2	2	1.89919e+07	207	23.6532	9.0708
P62333	26S proteasome regulatory subunit 10B OS=Homo sapiens GN=PSMC6 PE=1 SV=1 - [PRS10_HUMAN]	7.03936	7.46	1	2	2	2	8.38909e+06	389	44.1451	7.48877
Q13492	Phosphatidylinositol-binding clathrin assembly protein OS=Homo sapiens GN=PICALM PE=1 SV=2 - [PICAL_HUMAN]	7.03285	4.14	1	1	1	1	1.1856e+07	652	70.71	7.89893
O75340	Programmed cell death protein 6 OS=Homo sapiens GN=PDCD6 PE=1 SV=1 - [PDCD6_HUMAN]	7.03068	12.57	1	2	2	2	1.25978e+07	191	21.8548	5.40186
P25391	Laminin subunit alpha-1 OS=Homo sapiens GN=LAMA1 PE=1 SV=2 - [LAMA1_HUMAN]	7.01546	1.63	1	2	2	2	7.04109e+06	3075	336.867	6.354
P28161	Glutathione S-transferase Mu 2 OS=Homo sapiens GN=GSTM2 PE=1 SV=2 - [GSTM2_HUMAN]	7.00971	13.76	1	1	2	2	8.02862e+06	218	25.728	6.3667
O14974	Protein phosphatase 1 regulatory subunit 12A OS=Homo sapiens GN=PPP1R12A PE=1 SV=1 - [MYPT1_HUMAN]	6.98156	2.14	1	1	1	2	8.5959e+06	1030	115.211	5.40186
O95433	Activator of 90 kDa heat shock protein ATPase homolog 1 OS=Homo sapiens GN=AHSA1 PE=1 SV=1 - [AHSA1_HUMAN]	6.95129	6.51	1	1	1	1	1.59826e+07	338	38.2503	5.52881
Q14764	Major vault protein OS=Homo sapiens GN=MVP PE=1 SV=4 - [MVP_HUMAN]	6.93431	8.51	1	3	3	3	1.04846e+07	893	99.2659	5.47803
Q8NBX0	Saccharopine dehydrogenase-like oxidoreductase OS=Homo sapiens GN=SCCPDH PE=1 SV=1 - [SCPDL_HUMAN]	6.91793	6.76	1	1	1	1	2.21005e+06	429	47.1215	9.14404
Q14766	Latent-transforming growth factor beta-binding protein 1 OS=Homo sapiens GN=LTBP1 PE=1 SV=4 - [LTBP1_HUMAN]	6.91113	1.92	1	2	2	2	4.08459e+07	1721	186.673	5.96045
Q9NQW7	Xaa-Pro aminopeptidase 1 OS=Homo sapiens GN=XPNPEP1 PE=1 SV=3 - [XPP1_HUMAN]	6.90996	4.49	1	2	2	2	3.23378e+06	623	69.8732	5.66846
P35221	Catenin alpha-1 OS=Homo sapiens GN=CTNNA1 PE=1 SV=1 - [CTNA1_HUMAN]	6.85554	4.19	2	2	2	2	7.4051e+06	906	100.009	6.29053
Q16851	UTP--glucose-1-phosphate uridylyltransferase OS=Homo sapiens GN=UGP2 PE=1 SV=5 - [UGPA_HUMAN]	6.84328	5.91	1	2	2	2	15935233	508	56.9047	8.14795
P61026	Ras-related protein Rab-10 OS=Homo sapiens GN=RAB10 PE=1 SV=1 - [RAB10_HUMAN]	6.78722	11	4	1	2	2	2.72374e+07	200	22.5266	8.38232
O00429	Dynamin-1-like protein OS=Homo sapiens GN=DNM1L PE=1 SV=2 - [DNM1L_HUMAN]	6.77383	6.66	1	2	2	2	1.9597e+06	736	81.8261	6.81494
Q9ULC3	Ras-related protein Rab-23 OS=Homo sapiens GN=RAB23 PE=1 SV=1 - [RAB23_HUMAN]	6.7714	10.97	1	2	2	2	1.4747e+07	237	26.6425	6.59521
Q08499	cAMP-specific 3',5'-cyclic phosphodiesterase 4D OS=Homo sapiens GN=PDE4D PE=1 SV=2 - [PDE4D_HUMAN]	6.73515	3.21	1	1	1	1	6.88621e+06	809	91.0579	5.5415
P21926	CD9 antigen OS=Homo sapiens GN=CD9 PE=1 SV=4 - [CD9_HUMAN]	6.71681	10.96	1	1	1	1	2.33568e+07	228	25.399	7.15186
P56134	ATP synthase subunit f, mitochondrial OS=Homo sapiens GN=ATP5J2 PE=1 SV=3 - [ATPK_HUMAN]	6.69403	25.53	1	2	2	2	1.75389e+07	94	10.9107	9.67139
Q9Y240	C-type lectin domain family 11 member A OS=Homo sapiens GN=CLEC11A PE=1 SV=1 - [CLC11_HUMAN]	6.68241	8.67	1	2	2	2	1.7041e+07	323	35.6725	5.16064
Q14161	ARF GTPase-activating protein GIT2 OS=Homo sapiens GN=GIT2 PE=1 SV=2 - [GIT2_HUMAN]	6.59533	5.27	1	2	2	2	2.49472e+06	759	84.4902	7.2251
P21589	5'-nucleotidase OS=Homo sapiens GN=NT5E PE=1 SV=1 - [5NTD_HUMAN]	6.58167	4.7	1	1	1	1	1.02558e+07	574	63.3275	7.03467
P62081	40S ribosomal protein S7 OS=Homo sapiens GN=RPS7 PE=1 SV=1 - [RS7_HUMAN]	6.52497	17.01	1	2	2	2	1.89139e+07	194	22.1133	10.0962
P02649	Apolipoprotein E OS=Homo sapiens GN=APOE PE=1 SV=1 - [APOE_HUMAN]	6.51207	3.79	1	1	1	2	1.28186e+08	317	36.1318	5.73193
P35908	Keratin, type II cytoskeletal 2 epidermal OS=Homo sapiens GN=KRT2 PE=1 SV=2 - [K22E_HUMAN]	6.4942	7.82	9	3	3	3	1.78699e+07	639	65.3932	8.00146
P62249	40S ribosomal protein S16 OS=Homo sapiens GN=RPS16 PE=1 SV=2 - [RS16_HUMAN]	6.43814	14.38	1	2	2	2	4.26078e+07	146	16.435	10.2134
Q9Y3I0	tRNA-splicing ligase RtcB homolog OS=Homo sapiens GN=RTCB PE=1 SV=1 - [RTCB_HUMAN]	6.43128	9.5	1	2	2	2	1.20844e+07	505	55.1749	7.2251
P21397	Amine oxidase [flavin-containing] A OS=Homo sapiens GN=MAOA PE=1 SV=1 - [AOFA_HUMAN]	6.42884	3.8	1	1	1	1	1.62793e+07	527	59.6435	7.85498
Q9BXX0	EMILIN-2 OS=Homo sapiens GN=EMILIN2 PE=1 SV=3 - [EMIL2_HUMAN]	6.4136	4.27	1	2	2	2	9.13132e+06	1053	115.615	6.45557
P50479	PDZ and LIM domain protein 4 OS=Homo sapiens GN=PDLIM4 PE=1 SV=2 - [PDLI4_HUMAN]	6.38115	11.82	1	2	2	2	1.08829e+07	330	35.3757	7.91357
P30086	Phosphatidylethanolamine-binding protein 1 OS=Homo sapiens GN=PEBP1 PE=1 SV=3 - [PEBP1_HUMAN]	6.37751	17.11	1	1	1	1	2.4314e+07	187	21.0437	7.53271
Q6WCQ1	Myosin phosphatase Rho-interacting protein OS=Homo sapiens GN=MPRIP PE=1 SV=3 - [MPRIP_HUMAN]	6.34399	2.34	1	1	1	1	8.13897e+06	1025	116.461	6.21436
Q04760	Lactoylglutathione lyase OS=Homo sapiens GN=GLO1 PE=1 SV=4 - [LGUL_HUMAN]	6.34018	14.13	1	2	2	2	1.16133e+07	184	20.7642	5.31299
P63173	60S ribosomal protein L38 OS=Homo sapiens GN=RPL38 PE=1 SV=2 - [RL38_HUMAN]	6.33345	32.86	1	2	2	2	1.8011e+07	70	8.21273	10.0962
Q5VT25	Serine/threonine-protein kinase MRCK alpha OS=Homo sapiens GN=CDC42BPA PE=1 SV=1 - [MRCKA_HUMAN]	6.32969	1.96	1	2	2	2	2.34148e+06	1732	197.182	6.58057
A6NHL2	Tubulin alpha chain-like 3 OS=Homo sapiens GN=TUBAL3 PE=1 SV=2 - [TBAL3_HUMAN]	6.31159	8.52	1	2	2	2	6.88299e+06	446	49.8767	6.04932
P78527	DNA-dependent protein kinase catalytic subunit OS=Homo sapiens GN=PRKDC PE=1 SV=3 - [PRKDC_HUMAN]	6.27012	1.36	1	3	3	5	2.34231e+06	4128	468.788	7.12256
P01008	Antithrombin-III OS=Homo sapiens GN=SERPINC1 PE=1 SV=1 - [ANT3_HUMAN]	6.20216	8.41	1	2	2	3	7.31835e+07	464	52.5689	6.7124
P31930	Cytochrome b-c1 complex subunit 1, mitochondrial OS=Homo sapiens GN=UQCRC1 PE=1 SV=3 - [QCR1_HUMAN]	6.13926	6.04	1	1	1	1	3.12542e+07	480	52.6124	6.3667
Q9UHL4	Dipeptidyl peptidase 2 OS=Homo sapiens GN=DPP7 PE=1 SV=3 - [DPP2_HUMAN]	6.13641	4.07	1	1	1	2	1.15767e+06	492	54.3072	6.31592
P14866	Heterogeneous nuclear ribonucleoprotein L OS=Homo sapiens GN=HNRNPL PE=1 SV=2 - [HNRPL_HUMAN]	6.13547	5.43	1	1	1	1	1.70368e+07	589	64.0924	8.22119
Q15365	Poly(rC)-binding protein 1 OS=Homo sapiens GN=PCBP1 PE=1 SV=2 - [PCBP1_HUMAN]	6.13473	18.26	1	3	3	3	1.86231e+07	356	37.4739	7.09326
O60504	Vinexin OS=Homo sapiens GN=SORBS3 PE=1 SV=2 - [VINEX_HUMAN]	6.11157	8.49	1	2	2	2	1.79336e+07	671	75.2949	9.45166
P62330	ADP-ribosylation factor 6 OS=Homo sapiens GN=ARF6 PE=1 SV=2 - [ARF6_HUMAN]	6.05453	21.14	2	2	2	2	7.81546e+06	175	20.0694	8.95361
P50995	Annexin A11 OS=Homo sapiens GN=ANXA11 PE=1 SV=1 - [ANX11_HUMAN]	6.01097	4.75	1	2	2	2	1.91242e+07	505	54.3551	7.6499
O94973	AP-2 complex subunit alpha-2 OS=Homo sapiens GN=AP2A2 PE=1 SV=2 - [AP2A2_HUMAN]	5.99217	6.71	1	2	3	3	4.97102e+06	939	103.895	6.96143
Q9UJZ1	Stomatin-like protein 2, mitochondrial OS=Homo sapiens GN=STOML2 PE=1 SV=1 - [STML2_HUMAN]	5.98668	12.64	1	2	2	3	4.14483e+06	356	38.5102	7.38623
P0C0S5	Histone H2A.Z OS=Homo sapiens GN=H2AFZ PE=1 SV=2 - [H2AZ_HUMAN]	5.9789	22.66	2	1	1	1	6.83326e+06	128	13.5446	10.5796
Q8NE86	Calcium uniporter protein, mitochondrial OS=Homo sapiens GN=MCU PE=1 SV=1 - [MCU_HUMAN]	5.93948	5.41	1	1	1	1	1.051e+07	351	39.8418	8.646
P62191	26S proteasome regulatory subunit 4 OS=Homo sapiens GN=PSMC1 PE=1 SV=1 - [PRS4_HUMAN]	5.9289	4.77	1	1	1	1	1.39846e+07	440	49.1537	6.21436
P62277	40S ribosomal protein S13 OS=Homo sapiens GN=RPS13 PE=1 SV=2 - [RS13_HUMAN]	5.9058	17.88	1	2	2	2	2.74115e+07	151	17.2117	10.5356
P0C0L4	Complement C4-A OS=Homo sapiens GN=C4A PE=1 SV=2 - [CO4A_HUMAN]	5.84222	2.52	2	3	3	3	1.67409e+07	1744	192.664	7.07861
O15260	Surfeit locus protein 4 OS=Homo sapiens GN=SURF4 PE=1 SV=3 - [SURF4_HUMAN]	5.82008	9.29	1	2	2	2	7.65787e+06	269	30.3738	7.78174
P54577	Tyrosine--tRNA ligase, cytoplasmic OS=Homo sapiens GN=YARS PE=1 SV=4 - [SYYC_HUMAN]	5.81645	4.55	1	1	1	1	8.378e+06	528	59.1061	7.04932
Q9H0B8	Cysteine-rich secretory protein LCCL domain-containing 2 OS=Homo sapiens GN=CRISPLD2 PE=2 SV=1 - [CRLD2_HUMAN]	5.79582	4.63	1	1	1	1	4.47785e+06	497	55.8831	8.01611
Q6DKJ4	Nucleoredoxin OS=Homo sapiens GN=NXN PE=1 SV=2 - [NXN_HUMAN]	5.79182	4.6	1	1	1	2	2.94395e+06	435	48.3616	4.97021
Q9Y5X1	Sorting nexin-9 OS=Homo sapiens GN=SNX9 PE=1 SV=1 - [SNX9_HUMAN]	5.76652	2.86	1	1	1	1	8.16095e+06	595	66.5496	5.57959
P07237	Protein disulfide-isomerase OS=Homo sapiens GN=P4HB PE=1 SV=3 - [PDIA1_HUMAN]	5.6846	5.91	1	1	1	1		508	57.0807	4.86865
P32119	Peroxiredoxin-2 OS=Homo sapiens GN=PRDX2 PE=1 SV=5 - [PRDX2_HUMAN]	5.65461	9.09	1	1	1	1	2.38709e+07	198	21.8782	5.97314
P62263	40S ribosomal protein S14 OS=Homo sapiens GN=RPS14 PE=1 SV=3 - [RS14_HUMAN]	5.64563	27.15	1	2	2	2	1.40794e+07	151	16.2625	10.0522
P62847	40S ribosomal protein S24 OS=Homo sapiens GN=RPS24 PE=1 SV=1 - [RS24_HUMAN]	5.60275	20.3	1	2	2	2	1.71204e+07	133	15.4134	10.7847
Q96RF0	Sorting nexin-18 OS=Homo sapiens GN=SNX18 PE=1 SV=2 - [SNX18_HUMAN]	5.60192	4.46	1	1	1	1	6.07545e+06	628	68.8512	5.68115
P62714	Serine/threonine-protein phosphatase 2A catalytic subunit beta isoform OS=Homo sapiens GN=PPP2CB PE=1 SV=1 - [PP2AB_HUMAN]	5.57215	8.09	2	1	1	1	1.14623e+07	309	35.5523	5.42725
Q9UKG1	DCC-interacting protein 13-alpha OS=Homo sapiens GN=APPL1 PE=1 SV=1 - [DP13A_HUMAN]	5.56579	5.92	1	2	2	3	1.06283e+07	709	79.6136	5.41455
Q9H330	Transmembrane protein 245 OS=Homo sapiens GN=TMEM245 PE=1 SV=2 - [TM245_HUMAN]	5.5408	2.96	1	1	1	1	4.27814e+06	911	100.881	8.86572
P27695	DNA-(apurinic or apyrimidinic site) lyase OS=Homo sapiens GN=APEX1 PE=1 SV=2 - [APEX1_HUMAN]	5.53686	5.35	1	1	1	1	8.16255e+06	318	35.5322	8.11865
P45974	Ubiquitin carboxyl-terminal hydrolase 5 OS=Homo sapiens GN=USP5 PE=1 SV=2 - [UBP5_HUMAN]	5.5042	3.03	1	1	1	1	1.10794e+07	858	95.7253	5.03369
P00387	NADH-cytochrome b5 reductase 3 OS=Homo sapiens GN=CYB5R3 PE=1 SV=3 - [NB5R3_HUMAN]	5.50257	5.98	1	1	1	1	21664863	301	34.2127	7.59131
O75131	Copine-3 OS=Homo sapiens GN=CPNE3 PE=1 SV=1 - [CPNE3_HUMAN]	5.4754	5.96	8	2	2	2	5.86969e+06	537	60.0921	5.84619
Q15366	Poly(rC)-binding protein 2 OS=Homo sapiens GN=PCBP2 PE=1 SV=1 - [PCBP2_HUMAN]	5.4629	12.05	1	2	2	2	1.50766e+07	365	38.5556	6.78564
P09486	SPARC OS=Homo sapiens GN=SPARC PE=1 SV=1 - [SPRC_HUMAN]	5.44392	11.22	1	1	1	1	8.70776e+06	303	34.6097	4.84326
O75915	PRA1 family protein 3 OS=Homo sapiens GN=ARL6IP5 PE=1 SV=1 - [PRAF3_HUMAN]	5.4307	10.11	1	1	1	1	1.00635e+07	188	21.6004	9.77393
O43747	AP-1 complex subunit gamma-1 OS=Homo sapiens GN=AP1G1 PE=1 SV=5 - [AP1G1_HUMAN]	5.37774	2.19	1	1	1	2	2.55953e+06	822	91.2931	6.80029
P00403	Cytochrome c oxidase subunit 2 OS=Homo sapiens GN=MT-CO2 PE=1 SV=1 - [COX2_HUMAN]	5.37567	13.22	1	2	2	2	1.78119e+07	227	25.5482	4.81787
Q96S86	Hyaluronan and proteoglycan link protein 3 OS=Homo sapiens GN=HAPLN3 PE=2 SV=1 - [HPLN3_HUMAN]	5.3429	7.5	1	1	1	1	8.50619e+06	360	40.8684	6.52197
P56192	Methionine--tRNA ligase, cytoplasmic OS=Homo sapiens GN=MARS PE=1 SV=2 - [SYMC_HUMAN]	5.34274	4.33	1	2	2	2	4.22784e+06	900	101.052	6.16357
P32456	Guanylate-binding protein 2 OS=Homo sapiens GN=GBP2 PE=1 SV=3 - [GBP2_HUMAN]	5.33008	2.71	2	1	1	1	1.75875e+07	591	67.1664	5.70654
P46977	Dolichyl-diphosphooligosaccharide--protein glycosyltransferase subunit STT3A OS=Homo sapiens GN=STT3A PE=1 SV=2 - [STT3A_HUMAN]	5.31828	2.7	1	1	1	1	9.42505e+06	705	80.4768	8.07471
P46777	60S ribosomal protein L5 OS=Homo sapiens GN=RPL5 PE=1 SV=3 - [RL5_HUMAN]	5.30967	6.06	1	1	1	1	6.1229e+06	297	34.3407	9.71533
O43813	LanC-like protein 1 OS=Homo sapiens GN=LANCL1 PE=1 SV=1 - [LANC1_HUMAN]	5.24444	5.51	1	1	1	1	1.59928e+07	399	45.2536	7.75244
P61513	60S ribosomal protein L37a OS=Homo sapiens GN=RPL37A PE=1 SV=2 - [RL37A_HUMAN]	5.24064	19.57	1	1	1	1	3.93962e+07	92	10.2685	10.4331
P01861	Immunoglobulin heavy constant gamma 4 OS=Homo sapiens GN=IGHG4 PE=1 SV=1 - [IGHG4_HUMAN]	5.21355	4.89	4	1	1	1	1.48925e+07	327	35.9179	7.35693
P51636	Caveolin-2 OS=Homo sapiens GN=CAV2 PE=1 SV=2 - [CAV2_HUMAN]	5.18654	11.11	1	1	1	1	4.10474e+07	162	18.2792	5.2749
P61106	Ras-related protein Rab-14 OS=Homo sapiens GN=RAB14 PE=1 SV=4 - [RAB14_HUMAN]	5.07611	13.95	1	1	1	1	2.71276e+07	215	23.8819	6.21436
P49821	NADH dehydrogenase [ubiquinone] flavoprotein 1, mitochondrial OS=Homo sapiens GN=NDUFV1 PE=1 SV=4 - [NDUV1_HUMAN]	5.05979	5.82	1	1	1	1	5.11023e+06	464	50.7848	8.20654
Q13464	Rho-associated protein kinase 1 OS=Homo sapiens GN=ROCK1 PE=1 SV=1 - [ROCK1_HUMAN]	5.03818	2.58	1	1	2	3	3.15099e+06	1354	158.076	5.89697
Q53H12	Acylglycerol kinase, mitochondrial OS=Homo sapiens GN=AGK PE=1 SV=2 - [AGK_HUMAN]	5.02968	5.92	1	1	1	1	1.05524e+07	422	47.1074	8.08936
P31939	Bifunctional purine biosynthesis protein PURH OS=Homo sapiens GN=ATIC PE=1 SV=3 - [PUR9_HUMAN]	5.02877	4.22	1	1	1	1	4.19512e+06	592	64.5753	6.7124
P00966	Argininosuccinate synthase OS=Homo sapiens GN=ASS1 PE=1 SV=2 - [ASSY_HUMAN]	4.93549	4.85	1	1	1	1	1.66817e+07	412	46.501	8.01611
Q9P0K7	Ankycorbin OS=Homo sapiens GN=RAI14 PE=1 SV=2 - [RAI14_HUMAN]	4.91282	3.06	1	1	1	1	4.73406e+06	980	109.973	6.21436
O95816	BAG family molecular chaperone regulator 2 OS=Homo sapiens GN=BAG2 PE=1 SV=1 - [BAG2_HUMAN]	4.88049	8.06	1	1	1	1	2.05859e+07	211	23.7572	6.69775
Q96FW1	Ubiquitin thioesterase OTUB1 OS=Homo sapiens GN=OTUB1 PE=1 SV=2 - [OTUB1_HUMAN]	4.86654	5.54	1	1	1	1	1.20548e+07	271	31.2644	4.94482
P13807	Glycogen [starch] synthase, muscle OS=Homo sapiens GN=GYS1 PE=1 SV=2 - [GYS1_HUMAN]	4.84479	3.26	1	1	1	1	9.90443e+06	737	83.7325	6.17627
Q9Y5S2	Serine/threonine-protein kinase MRCK beta OS=Homo sapiens GN=CDC42BPB PE=1 SV=2 - [MRCKB_HUMAN]	4.84213	1.4	1	1	1	1	715697	1711	194.193	6.3667
Q00325	Phosphate carrier protein, mitochondrial OS=Homo sapiens GN=SLC25A3 PE=1 SV=2 - [MPCP_HUMAN]	4.83192	5.25	1	2	2	2	8.0926e+06	362	40.0687	9.37842
Q14152	Eukaryotic translation initiation factor 3 subunit A OS=Homo sapiens GN=EIF3A PE=1 SV=1 - [EIF3A_HUMAN]	4.75896	2.1	1	2	2	2	3.29182e+06	1382	166.468	6.78564
P62917	60S ribosomal protein L8 OS=Homo sapiens GN=RPL8 PE=1 SV=2 - [RL8_HUMAN]	4.74521	11.67	1	1	1	1	1.00246e+07	257	28.0073	11.0337
P30566	Adenylosuccinate lyase OS=Homo sapiens GN=ADSL PE=1 SV=2 - [PUR8_HUMAN]	4.73051	4.34	1	1	1	1	1.77826e+07	484	54.854	7.10791
P63172	Dynein light chain Tctex-type 1 OS=Homo sapiens GN=DYNLT1 PE=1 SV=1 - [DYLT1_HUMAN]	4.71348	15.93	1	1	1	1	7.49998e+06	113	12.444	5.08447
P09543	2',3'-cyclic-nucleotide 3'-phosphodiesterase OS=Homo sapiens GN=CNP PE=1 SV=2 - [CN37_HUMAN]	4.65726	5.46	1	1	1	1	5351897	421	47.5487	9.0708
O94901	SUN domain-containing protein 1 OS=Homo sapiens GN=SUN1 PE=1 SV=3 - [SUN1_HUMAN]	4.6378	2.96	1	1	1	1	9450734	812	90.0073	7.07861
O95967	EGF-containing fibulin-like extracellular matrix protein 2 OS=Homo sapiens GN=EFEMP2 PE=1 SV=3 - [FBLN4_HUMAN]	4.60681	5.64	1	1	1	1	3.96924e+07	443	49.3723	4.94482
Q15121	Astrocytic phosphoprotein PEA-15 OS=Homo sapiens GN=PEA15 PE=1 SV=2 - [PEA15_HUMAN]	4.59705	14.62	1	1	1	1	1.35212e+07	130	15.0308	5.021
P0CG48	Polyubiquitin-C OS=Homo sapiens GN=UBC PE=1 SV=3 - [UBC_HUMAN]	4.59198	21.02	4	1	1	1		685	76.9915	7.66455
P23381	Tryptophan--tRNA ligase, cytoplasmic OS=Homo sapiens GN=WARS PE=1 SV=2 - [SYWC_HUMAN]	4.56101	3.4	1	1	1	1	1.06697e+07	471	53.1316	6.22705
O94832	Unconventional myosin-Id OS=Homo sapiens GN=MYO1D PE=1 SV=2 - [MYO1D_HUMAN]	4.54345	2.78	1	1	1	1	1.15148e+07	1006	116.129	9.39307
P48059	LIM and senescent cell antigen-like-containing domain protein 1 OS=Homo sapiens GN=LIMS1 PE=1 SV=4 - [LIMS1_HUMAN]	4.53381	4.62	1	1	1	1	6.86719e+06	325	37.2258	8.04541
P14868	Aspartate--tRNA ligase, cytoplasmic OS=Homo sapiens GN=DARS PE=1 SV=2 - [SYDC_HUMAN]	4.53305	6.99	1	2	2	2	1.2229e+07	501	57.1	6.55127
Q53GG5	PDZ and LIM domain protein 3 OS=Homo sapiens GN=PDLIM3 PE=1 SV=1 - [PDLI3_HUMAN]	4.50249	4.12	1	1	1	1	4.93716e+07	364	39.2074	6.88818
Q9P0V9	Septin-10 OS=Homo sapiens GN=SEPT10 PE=1 SV=2 - [SEP10_HUMAN]	4.50022	10.79	1	2	2	2	4.63773e+06	454	52.5596	6.80029
P50570	Dynamin-2 OS=Homo sapiens GN=DNM2 PE=1 SV=2 - [DYN2_HUMAN]	4.45778	1.72	1	1	1	1	1.72069e+07	870	98.0032	7.44482
O15460	Prolyl 4-hydroxylase subunit alpha-2 OS=Homo sapiens GN=P4HA2 PE=1 SV=1 - [P4HA2_HUMAN]	4.45124	3.55	1	1	1	1	2.8754e+06	535	60.8636	5.70654
Q13151	Heterogeneous nuclear ribonucleoprotein A0 OS=Homo sapiens GN=HNRNPA0 PE=1 SV=1 - [ROA0_HUMAN]	4.44637	5.25	1	1	1	1	1.44879e+07	305	30.8218	9.29053
Q9UNF1	Melanoma-associated antigen D2 OS=Homo sapiens GN=MAGED2 PE=1 SV=2 - [MAGD2_HUMAN]	4.44533	2.64	1	1	1	1	7.67966e+06	606	64.9144	9.31982
P22694	cAMP-dependent protein kinase catalytic subunit beta OS=Homo sapiens GN=PRKACB PE=1 SV=2 - [KAPCB_HUMAN]	4.42822	4.84	1	1	1	1	9.647e+06	351	40.597	8.77783
O43237	Cytoplasmic dynein 1 light intermediate chain 2 OS=Homo sapiens GN=DYNC1LI2 PE=1 SV=1 - [DC1L2_HUMAN]	4.40627	5.49	1	1	1	1	18472443	492	54.0655	6.37939
Q9Y4K0	Lysyl oxidase homolog 2 OS=Homo sapiens GN=LOXL2 PE=1 SV=1 - [LOXL2_HUMAN]	4.38446	2.58	1	1	1	1	4.05291e+06	774	86.6683	6.37939
P53004	Biliverdin reductase A OS=Homo sapiens GN=BLVRA PE=1 SV=2 - [BIEA_HUMAN]	4.35453	5.74	1	1	1	1	7.68e+06	296	33.4073	6.44287
Q99961	Endophilin-A2 OS=Homo sapiens GN=SH3GL1 PE=1 SV=1 - [SH3G1_HUMAN]	4.33303	8.97	1	1	1	1	3.12276e+06	368	41.464	5.42725
P09471	Guanine nucleotide-binding protein G(o) subunit alpha OS=Homo sapiens GN=GNAO1 PE=1 SV=4 - [GNAO_HUMAN]	4.3225	5.37	1	1	1	1	14739819	354	40.0249	5.52881
O00303	Eukaryotic translation initiation factor 3 subunit F OS=Homo sapiens GN=EIF3F PE=1 SV=1 - [EIF3F_HUMAN]	4.31775	5.32	1	1	1	2	1.31786e+06	357	37.5402	5.45264
P08263	Glutathione S-transferase A1 OS=Homo sapiens GN=GSTA1 PE=1 SV=3 - [GSTA1_HUMAN]	4.30109	5.86	3	1	1	1	1.4784e+07	222	25.6147	8.88037
O95299	NADH dehydrogenase [ubiquinone] 1 alpha subcomplex subunit 10, mitochondrial OS=Homo sapiens GN=NDUFA10 PE=1 SV=1 - [NDUAA_HUMAN]	4.29573	6.2	1	1	1	1	8.01771e+06	355	40.7249	8.48486
P31040	Succinate dehydrogenase [ubiquinone] flavoprotein subunit, mitochondrial OS=Homo sapiens GN=SDHA PE=1 SV=2 - [SDHA_HUMAN]	4.28473	2.11	1	1	1	1	4.10506e+06	664	72.6453	7.38623
Q7L1Q6	Basic leucine zipper and W2 domain-containing protein 1 OS=Homo sapiens GN=BZW1 PE=1 SV=1 - [BZW1_HUMAN]	4.28264	6.21	1	1	1	1	3.50461e+06	419	48.0127	5.92236
Q07020	60S ribosomal protein L18 OS=Homo sapiens GN=RPL18 PE=1 SV=2 - [RL18_HUMAN]	4.27702	6.91	1	1	1	1	4.24146e+07	188	21.6211	11.7222
P31146	Coronin-1A OS=Homo sapiens GN=CORO1A PE=1 SV=4 - [COR1A_HUMAN]	4.26393	7.38	1	1	1	1	2.60765e+06	461	50.9938	6.68311
P05198	Eukaryotic translation initiation factor 2 subunit 1 OS=Homo sapiens GN=EIF2S1 PE=1 SV=3 - [IF2A_HUMAN]	4.24812	4.76	1	1	1	1	3.60882e+06	315	36.0894	5.08447
O94979	Protein transport protein Sec31A OS=Homo sapiens GN=SEC31A PE=1 SV=3 - [SC31A_HUMAN]	4.24617	1.48	1	1	1	1	3.56834e+06	1220	132.931	6.88818
P05023	Sodium/potassium-transporting ATPase subunit alpha-1 OS=Homo sapiens GN=ATP1A1 PE=1 SV=1 - [AT1A1_HUMAN]	4.22226	2.44	1	1	1	1	8.57595e+06	1023	112.824	5.49072
P51991	Heterogeneous nuclear ribonucleoprotein A3 OS=Homo sapiens GN=HNRNPA3 PE=1 SV=2 - [ROA3_HUMAN]	4.21021	8.2	1	2	2	2	1.49171e+07	378	39.5706	9.01221
P08708	40S ribosomal protein S17 OS=Homo sapiens GN=RPS17 PE=1 SV=2 - [RS17_HUMAN]	4.1925	32.59	1	2	2	2	1.61509e+07	135	15.5404	9.84717
Q9H0N0	Ras-related protein Rab-6C OS=Homo sapiens GN=RAB6C PE=1 SV=2 - [RAB6C_HUMAN]	4.18551	8.66	1	1	1	1	1.40676e+07	254	28.3374	7.7085
P39210	Protein Mpv17 OS=Homo sapiens GN=MPV17 PE=1 SV=1 - [MPV17_HUMAN]	4.17682	13.07	1	1	1	1	2.59046e+06	176	19.7204	9.46631
Q8NBJ5	Procollagen galactosyltransferase 1 OS=Homo sapiens GN=COLGALT1 PE=1 SV=1 - [GT251_HUMAN]	4.17353	1.93	1	1	1	1	3.44601e+06	622	71.5905	7.31299
Q5VYK3	Proteasome-associated protein ECM29 homolog OS=Homo sapiens GN=ECM29 PE=1 SV=2 - [ECM29_HUMAN]	4.15057	2.87	1	2	2	3	1.98229e+06	1845	204.16	7.12256
O43741	5'-AMP-activated protein kinase subunit beta-2 OS=Homo sapiens GN=PRKAB2 PE=1 SV=1 - [AAKB2_HUMAN]	4.12533	11.03	1	1	1	1	1.0135e+07	272	30.2832	6.45557
P84098	60S ribosomal protein L19 OS=Homo sapiens GN=RPL19 PE=1 SV=1 - [RL19_HUMAN]	4.12398	8.67	1	1	1	1	3.5767e+07	196	23.4512	11.4731
P26373	60S ribosomal protein L13 OS=Homo sapiens GN=RPL13 PE=1 SV=4 - [RL13_HUMAN]	4.09429	6.16	1	1	1	1	4.13963e+07	211	24.2465	11.6489
P02461	Collagen alpha-1(III) chain OS=Homo sapiens GN=COL3A1 PE=1 SV=4 - [CO3A1_HUMAN]	4.0873	0.75	1	1	1	2	567807	1466	138.479	6.60986
Q12905	Interleukin enhancer-binding factor 2 OS=Homo sapiens GN=ILF2 PE=1 SV=2 - [ILF2_HUMAN]	4.08505	5.9	1	1	1	1	5.76002e+06	390	43.0352	5.26221
P30044	Peroxiredoxin-5, mitochondrial OS=Homo sapiens GN=PRDX5 PE=1 SV=4 - [PRDX5_HUMAN]	4.0752	7.94	1	1	1	1	4.12096e+06	214	22.0725	8.70459
Q8N8S7	Protein enabled homolog OS=Homo sapiens GN=ENAH PE=1 SV=2 - [ENAH_HUMAN]	4.05061	4.74	1	1	1	1	1.12447e+07	591	66.4699	6.93213
Q9UBQ7	Glyoxylate reductase/hydroxypyruvate reductase OS=Homo sapiens GN=GRHPR PE=1 SV=1 - [GRHPR_HUMAN]	4.0445	7.62	1	1	1	1	3.13696e+06	328	35.6457	7.38623
P54578	Ubiquitin carboxyl-terminal hydrolase 14 OS=Homo sapiens GN=USP14 PE=1 SV=3 - [UBP14_HUMAN]	4.01431	5.87	1	1	1	1	8.69711e+06	494	56.033	5.30029
Q9UJY1	Heat shock protein beta-8 OS=Homo sapiens GN=HSPB8 PE=1 SV=1 - [HSPB8_HUMAN]	3.95296	13.27	1	1	1	1	4.03666e+06	196	21.5906	5.12256
O75382	Tripartite motif-containing protein 3 OS=Homo sapiens GN=TRIM3 PE=1 SV=2 - [TRIM3_HUMAN]	3.9239	2.96	1	1	1	1	3.49211e+06	744	80.779	7.82568
P62913	60S ribosomal protein L11 OS=Homo sapiens GN=RPL11 PE=1 SV=2 - [RL11_HUMAN]	3.9141	7.87	1	1	1	1	4.30915e+07	178	20.2396	9.59814
Q8N3D4	EH domain-binding protein 1-like protein 1 OS=Homo sapiens GN=EHBP1L1 PE=1 SV=2 - [EH1L1_HUMAN]	3.8822	0.98	1	1	1	1	1.36426e+06	1523	161.756	4.83057
Q16836	Hydroxyacyl-coenzyme A dehydrogenase, mitochondrial OS=Homo sapiens GN=HADH PE=1 SV=3 - [HCDH_HUMAN]	3.86326	9.55	1	1	1	1	6.51393e+06	314	34.2719	8.85107
Q12929	Epidermal growth factor receptor kinase substrate 8 OS=Homo sapiens GN=EPS8 PE=1 SV=1 - [EPS8_HUMAN]	3.86033	2.31	1	1	1	1	4.40824e+06	822	91.8244	7.50342
Q92625	Ankyrin repeat and SAM domain-containing protein 1A OS=Homo sapiens GN=ANKS1A PE=1 SV=4 - [ANS1A_HUMAN]	3.83379	1.85	1	1	1	1	2.35029e+06	1134	123.032	6.37939
P50914	60S ribosomal protein L14 OS=Homo sapiens GN=RPL14 PE=1 SV=4 - [RL14_HUMAN]	3.81577	5.58	1	1	1	1	5.36595e+07	215	23.417	10.9312
P11177	Pyruvate dehydrogenase E1 component subunit beta, mitochondrial OS=Homo sapiens GN=PDHB PE=1 SV=3 - [ODPB_HUMAN]	3.80002	4.46	1	1	1	1	8.78406e+06	359	39.208	6.65381
P62829	60S ribosomal protein L23 OS=Homo sapiens GN=RPL23 PE=1 SV=1 - [RL23_HUMAN]	3.79386	14.29	1	1	1	1	3.5763e+07	140	14.8561	10.5063
P28482	Mitogen-activated protein kinase 1 OS=Homo sapiens GN=MAPK1 PE=1 SV=3 - [MK01_HUMAN]	3.78946	4.17	2	1	1	1	4.85365e+06	360	41.3632	6.97607
Q5EB52	Mesoderm-specific transcript homolog protein OS=Homo sapiens GN=MEST PE=2 SV=2 - [MEST_HUMAN]	3.78143	5.37	1	1	1	1	4.45237e+06	335	38.8055	9.74463
P01111	GTPase NRas OS=Homo sapiens GN=NRAS PE=1 SV=1 - [RASN_HUMAN]	3.7642	13.23	3	1	1	1	1.78834e+07	189	21.2155	5.17334
Q9NQ79	Cartilage acidic protein 1 OS=Homo sapiens GN=CRTAC1 PE=1 SV=2 - [CRAC1_HUMAN]	3.76276	4.99	1	1	1	1	1.73597e+06	661	71.3758	5.12256
O60763	General vesicular transport factor p115 OS=Homo sapiens GN=USO1 PE=1 SV=2 - [USO1_HUMAN]	3.71964	1.25	1	1	1	1	6.55873e+06	962	107.828	4.90674
P00488	Coagulation factor XIII A chain OS=Homo sapiens GN=F13A1 PE=1 SV=4 - [F13A_HUMAN]	3.69679	2.32	1	1	1	1	8.48153e+06	732	83.2146	6.0874
P35268	60S ribosomal protein L22 OS=Homo sapiens GN=RPL22 PE=1 SV=2 - [RL22_HUMAN]	3.67008	20.31	1	1	1	1		128	14.7778	9.18799
Q9P2J5	Leucine--tRNA ligase, cytoplasmic OS=Homo sapiens GN=LARS PE=1 SV=2 - [SYLC_HUMAN]	3.6691	1.7	1	1	1	1	7.85063e+06	1176	134.379	7.29834
Q15435	Protein phosphatase 1 regulatory subunit 7 OS=Homo sapiens GN=PPP1R7 PE=1 SV=1 - [PP1R7_HUMAN]	3.65018	5	1	1	1	1	3.34012e+06	360	41.5385	4.90674
O00232	26S proteasome non-ATPase regulatory subunit 12 OS=Homo sapiens GN=PSMD12 PE=1 SV=3 - [PSD12_HUMAN]	3.63553	2.85	1	1	1	1	6.22294e+06	456	52.8706	7.6499
P20700	Lamin-B1 OS=Homo sapiens GN=LMNB1 PE=1 SV=2 - [LMNB1_HUMAN]	3.63251	4.1	1	1	1	1	5.92066e+06	586	66.3676	5.16064
P15311	Ezrin OS=Homo sapiens GN=EZR PE=1 SV=4 - [EZRI_HUMAN]	3.61755	2.9	1	1	1	1	6.04886e+06	586	69.3697	6.26514
Q9H3U1	Protein unc-45 homolog A OS=Homo sapiens GN=UNC45A PE=1 SV=1 - [UN45A_HUMAN]	3.61255	4.24	1	2	2	2	1.19113e+06	944	103.011	6.07471
Q9Y5L0	Transportin-3 OS=Homo sapiens GN=TNPO3 PE=1 SV=3 - [TNPO3_HUMAN]	3.57086	2.71	1	1	1	1	2.21904e+06	923	104.136	5.56689
P04632	Calpain small subunit 1 OS=Homo sapiens GN=CAPNS1 PE=1 SV=1 - [CPNS1_HUMAN]	3.56096	8.58	1	1	1	1	3.5752e+06	268	28.2977	5.19873
Q14974	Importin subunit beta-1 OS=Homo sapiens GN=KPNB1 PE=1 SV=2 - [IMB1_HUMAN]	3.55516	1.71	1	1	1	1	5.51078e+06	876	97.108	4.77979
Q09013	Myotonin-protein kinase OS=Homo sapiens GN=DMPK PE=1 SV=3 - [DMPK_HUMAN]	3.5484	2.38	1	1	1	1	3.49711e+06	629	69.3413	5.021
Q96LD4	Tripartite motif-containing protein 47 OS=Homo sapiens GN=TRIM47 PE=1 SV=2 - [TRI47_HUMAN]	3.53589	3.45	1	1	1	1	1.74422e+06	638	69.4879	6.44287
Q8NF91	Nesprin-1 OS=Homo sapiens GN=SYNE1 PE=1 SV=4 - [SYNE1_HUMAN]	3.53015	0.28	1	1	1	1	3.18386e+06	8797	1010.46	5.52881
P61313	60S ribosomal protein L15 OS=Homo sapiens GN=RPL15 PE=1 SV=2 - [RL15_HUMAN]	3.5193	5.88	1	1	1	1	1.20619e+07	204	24.1311	11.6196
O75844	CAAX prenyl protease 1 homolog OS=Homo sapiens GN=ZMPSTE24 PE=1 SV=2 - [FACE1_HUMAN]	3.5166	3.37	1	1	1	1	2.75573e+06	475	54.7775	7.48877
Q16891	MICOS complex subunit MIC60 OS=Homo sapiens GN=IMMT PE=1 SV=1 - [MIC60_HUMAN]	3.49063	1.85	1	1	1	1	1.12217e+07	758	83.6264	6.48096
O75746	Calcium-binding mitochondrial carrier protein Aralar1 OS=Homo sapiens GN=SLC25A12 PE=1 SV=2 - [CMC1_HUMAN]	3.48698	3.54	1	1	1	1	3.96489e+06	678	74.7149	8.38232
Q9Y3P9	Rab GTPase-activating protein 1 OS=Homo sapiens GN=RABGAP1 PE=1 SV=3 - [RBGP1_HUMAN]	3.47706	1.87	1	1	1	1	2.0902e+06	1069	121.66	5.24951
O94919	Endonuclease domain-containing 1 protein OS=Homo sapiens GN=ENDOD1 PE=1 SV=2 - [ENDD1_HUMAN]	3.47345	6.6	1	1	1	1	4.19916e+06	500	54.9813	5.70654
P48681	Nestin OS=Homo sapiens GN=NES PE=1 SV=2 - [NEST_HUMAN]	3.46694	0.8	1	1	1	1	1.34179e+07	1621	177.332	4.36084
Q9H3S7	Tyrosine-protein phosphatase non-receptor type 23 OS=Homo sapiens GN=PTPN23 PE=1 SV=1 - [PTN23_HUMAN]	3.45167	1.28	1	1	1	1	1.37425e+06	1636	178.861	6.91748
P54136	Arginine--tRNA ligase, cytoplasmic OS=Homo sapiens GN=RARS PE=1 SV=2 - [SYRC_HUMAN]	3.44557	5.3	1	2	2	2	7.53022e+06	660	75.3309	6.68311
P60174	Triosephosphate isomerase OS=Homo sapiens GN=TPI1 PE=1 SV=3 - [TPIS_HUMAN]	3.44091	10.14	1	1	1	1	1.28516e+07	286	30.7717	5.92236
Q02153	Guanylate cyclase soluble subunit beta-1 OS=Homo sapiens GN=GUCY1B3 PE=1 SV=1 - [GCYB1_HUMAN]	3.42226	1.94	1	1	1	1	4.36819e+06	619	70.4696	5.35107
P63241	Eukaryotic translation initiation factor 5A-1 OS=Homo sapiens GN=EIF5A PE=1 SV=2 - [IF5A1_HUMAN]	3.41582	15.58	2	1	1	1	2.19088e+06	154	16.8214	5.23682
O15511	Actin-related protein 2/3 complex subunit 5 OS=Homo sapiens GN=ARPC5 PE=1 SV=3 - [ARPC5_HUMAN]	3.39149	8.61	1	1	1	1	1.87898e+07	151	16.3103	5.66846
Q9NRP0	Oligosaccharyltransferase complex subunit OSTC OS=Homo sapiens GN=OSTC PE=1 SV=1 - [OSTC_HUMAN]	3.38905	8.05	1	1	1	1	15015983	149	16.8178	9.12939
Q16527	Cysteine and glycine-rich protein 2 OS=Homo sapiens GN=CSRP2 PE=1 SV=3 - [CSRP2_HUMAN]	3.38438	8.81	1	1	1	1	5.93879e+07	193	20.9399	8.6167
Q9NW15	Anoctamin-10 OS=Homo sapiens GN=ANO10 PE=1 SV=2 - [ANO10_HUMAN]	3.38397	3.94	1	1	1	1	3.12024e+06	660	76.2798	7.40088
Q6P2Q9	Pre-mRNA-processing-splicing factor 8 OS=Homo sapiens GN=PRPF8 PE=1 SV=2 - [PRP8_HUMAN]	3.38077	1.03	1	1	1	1	2.7077e+06	2335	273.427	8.83643
P06756	Integrin alpha-V OS=Homo sapiens GN=ITGAV PE=1 SV=2 - [ITAV_HUMAN]	3.35963	2.48	1	1	1	1	4.55095e+06	1048	115.964	5.68115
P12259	Coagulation factor V OS=Homo sapiens GN=F5 PE=1 SV=4 - [FA5_HUMAN]	3.34283	0.76	1	1	1	2	1.76237e+07	2224	251.546	6.04932
O00507	Probable ubiquitin carboxyl-terminal hydrolase FAF-Y OS=Homo sapiens GN=USP9Y PE=2 SV=2 - [USP9Y_HUMAN]	3.30212	0.82	2	1	1	1	2.29454e+06	2555	290.891	5.85889
P62841	40S ribosomal protein S15 OS=Homo sapiens GN=RPS15 PE=1 SV=2 - [RS15_HUMAN]	3.30117	15.17	1	1	1	2	3.23838e+06	145	17.0292	10.3892
P50213	Isocitrate dehydrogenase [NAD] subunit alpha, mitochondrial OS=Homo sapiens GN=IDH3A PE=1 SV=1 - [IDH3A_HUMAN]	3.28171	6.28	1	1	1	1	1.39677e+07	366	39.5661	6.91748
P63000	Ras-related C3 botulinum toxin substrate 1 OS=Homo sapiens GN=RAC1 PE=1 SV=1 - [RAC1_HUMAN]	3.28091	7.29	1	1	1	1	1.95859e+07	192	21.4362	8.49951
P02748	Complement component C9 OS=Homo sapiens GN=C9 PE=1 SV=2 - [CO9_HUMAN]	3.27499	2.15	1	1	1	1	14748991	559	63.1327	5.59229
P18621	60S ribosomal protein L17 OS=Homo sapiens GN=RPL17 PE=1 SV=3 - [RL17_HUMAN]	3.26673	18.48	1	2	2	2	3.32553e+07	184	21.3833	10.1694
P06576	ATP synthase subunit beta, mitochondrial OS=Homo sapiens GN=ATP5B PE=1 SV=3 - [ATPB_HUMAN]	3.2629	3.02	1	1	1	1	1.7698e+06	529	56.5246	5.40186
Q15691	Microtubule-associated protein RP/EB family member 1 OS=Homo sapiens GN=MAPRE1 PE=1 SV=3 - [MARE1_HUMAN]	3.25724	4.48	1	1	1	1	8.08736e+06	268	29.9802	5.13525
Q08AM6	Protein VAC14 homolog OS=Homo sapiens GN=VAC14 PE=1 SV=1 - [VAC14_HUMAN]	3.24886	2.94	1	1	1	1	4.03233e+06	782	87.9167	6.12549
P49411	Elongation factor Tu, mitochondrial OS=Homo sapiens GN=TUFM PE=1 SV=2 - [EFTU_HUMAN]	3.21857	4.2	1	1	1	1	3.01507e+07	452	49.5102	7.60596
Q9H9B4	Sideroflexin-1 OS=Homo sapiens GN=SFXN1 PE=1 SV=4 - [SFXN1_HUMAN]	3.20782	10.56	1	1	1	1	3.97312e+06	322	35.5963	9.0708
P62899	60S ribosomal protein L31 OS=Homo sapiens GN=RPL31 PE=1 SV=1 - [RL31_HUMAN]	3.2069	11.2	1	1	1	1	3.12194e+07	125	14.4539	10.5356
Q16630	Cleavage and polyadenylation specificity factor subunit 6 OS=Homo sapiens GN=CPSF6 PE=1 SV=2 - [CPSF6_HUMAN]	3.20455	4.54	1	1	1	1	1.33848e+06	551	59.1734	7.15186
P12956	X-ray repair cross-complementing protein 6 OS=Homo sapiens GN=XRCC6 PE=1 SV=2 - [XRCC6_HUMAN]	3.19621	3.12	1	1	1	1	2.77265e+06	609	69.7991	6.63916
P52306	Rap1 GTPase-GDP dissociation stimulator 1 OS=Homo sapiens GN=RAP1GDS1 PE=1 SV=3 - [GDS1_HUMAN]	3.177	3.13	1	1	1	1	955211	607	66.2745	5.31299
P24043	Laminin subunit alpha-2 OS=Homo sapiens GN=LAMA2 PE=1 SV=4 - [LAMA2_HUMAN]	3.16274	0.7	1	1	1	1	5.39638e+06	3122	343.684	6.40479
Q92629	Delta-sarcoglycan OS=Homo sapiens GN=SGCD PE=1 SV=2 - [SGCD_HUMAN]	3.16099	5.54	1	1	1	1	2.29713e+07	289	32.0509	9.11475
P27658	Collagen alpha-1(VIII) chain OS=Homo sapiens GN=COL8A1 PE=1 SV=2 - [CO8A1_HUMAN]	3.14885	1.34	1	1	1	1	1.35659e+07	744	73.3171	9.61279
Q5K4L6	Long-chain fatty acid transport protein 3 OS=Homo sapiens GN=SLC27A3 PE=2 SV=3 - [S27A3_HUMAN]	3.13026	3.42	1	1	1	1	1.01392e+06	730	78.5945	7.48877
P46783	40S ribosomal protein S10 OS=Homo sapiens GN=RPS10 PE=1 SV=1 - [RS10_HUMAN]	3.12806	5.45	1	1	1	1	6.52532e+06	165	18.8859	10.1548
Q6IBS0	Twinfilin-2 OS=Homo sapiens GN=TWF2 PE=1 SV=2 - [TWF2_HUMAN]	3.11652	6.88	1	1	1	1	3.41042e+06	349	39.5233	6.84424
P62906	60S ribosomal protein L10a OS=Homo sapiens GN=RPL10A PE=1 SV=2 - [RL10A_HUMAN]	3.1095	5.99	1	1	1	1	1.52336e+07	217	24.8155	9.93506
Q13423	NAD(P) transhydrogenase, mitochondrial OS=Homo sapiens GN=NNT PE=1 SV=3 - [NNTM_HUMAN]	3.10223	1.84	1	1	1	1	1.05803e+07	1086	113.823	8.08936
O94925	Glutaminase kidney isoform, mitochondrial OS=Homo sapiens GN=GLS PE=1 SV=1 - [GLSK_HUMAN]	3.0877	3.14	1	1	1	1	1.84715e+06	669	73.4139	7.76709
P49419	Alpha-aminoadipic semialdehyde dehydrogenase OS=Homo sapiens GN=ALDH7A1 PE=1 SV=5 - [AL7A1_HUMAN]	3.08475	2.6	1	1	1	1	1.06684e+07	539	58.4501	7.98682
P22352	Glutathione peroxidase 3 OS=Homo sapiens GN=GPX3 PE=1 SV=2 - [GPX3_HUMAN]	3.07877	5.31	1	1	1	1	1.35036e+07	226	25.5369	8.1333
Q9BVC6	Transmembrane protein 109 OS=Homo sapiens GN=TMEM109 PE=1 SV=1 - [TM109_HUMAN]	3.0775	4.94	1	1	1	1	2.96013e+07	243	26.1936	10.4771
P83731	60S ribosomal protein L24 OS=Homo sapiens GN=RPL24 PE=1 SV=1 - [RL24_HUMAN]	3.06608	5.73	1	1	1	1	2.67402e+07	157	17.7679	11.2534
Q10588	ADP-ribosyl cyclase/cyclic ADP-ribose hydrolase 2 OS=Homo sapiens GN=BST1 PE=1 SV=2 - [BST1_HUMAN]	3.05567	4.09	1	1	1	1	9.52421e+06	318	35.7011	7.79639
Q14165	Malectin OS=Homo sapiens GN=MLEC PE=1 SV=1 - [MLEC_HUMAN]	3.00943	7.88	1	1	1	1	1.10562e+07	292	32.2136	5.41455
Q8N0U8	Vitamin K epoxide reductase complex subunit 1-like protein 1 OS=Homo sapiens GN=VKORC1L1 PE=1 SV=2 - [VKORL_HUMAN]	3.00252	6.25	1	1	1	1	4150630	176	19.8227	9.12939
O00469	Procollagen-lysine,2-oxoglutarate 5-dioxygenase 2 OS=Homo sapiens GN=PLOD2 PE=1 SV=2 - [PLOD2_HUMAN]	2.98833	3.12	1	1	1	1	3.01903e+06	737	84.6316	6.7124
P53007	Tricarboxylate transport protein, mitochondrial OS=Homo sapiens GN=SLC25A1 PE=1 SV=2 - [TXTP_HUMAN]	2.97427	3.86	1	1	1	1	4.80567e+06	311	33.991	9.89111
Q93062	RNA-binding protein with multiple splicing OS=Homo sapiens GN=RBPMS PE=1 SV=1 - [RBPMS_HUMAN]	2.95707	5.1	1	1	1	1	1.01218e+07	196	21.7882	8.07471
O94826	Mitochondrial import receptor subunit TOM70 OS=Homo sapiens GN=TOMM70 PE=1 SV=1 - [TOM70_HUMAN]	2.95211	2.96	1	1	1	1	2.56895e+06	608	67.412	7.12256
P09493	Tropomyosin alpha-1 chain OS=Homo sapiens GN=TPM1 PE=1 SV=2 - [TPM1_HUMAN]	2.94592	3.52	1	1	1	1	1.59149e+07	284	32.6887	4.7417
Q92973	Transportin-1 OS=Homo sapiens GN=TNPO1 PE=1 SV=2 - [TNPO1_HUMAN]	2.92942	2.23	1	1	1	1	5.03309e+06	898	102.289	4.98291
Q9Y3U8	60S ribosomal protein L36 OS=Homo sapiens GN=RPL36 PE=1 SV=3 - [RL36_HUMAN]	2.92582	10.48	1	1	1	1	1.30264e+07	105	12.2459	11.5903
P61803	Dolichyl-diphosphooligosaccharide--protein glycosyltransferase subunit DAD1 OS=Homo sapiens GN=DAD1 PE=1 SV=3 - [DAD1_HUMAN]	2.92211	10.62	1	1	1	1	1.80285e+07	113	12.4886	7.07861
P39019	40S ribosomal protein S19 OS=Homo sapiens GN=RPS19 PE=1 SV=2 - [RS19_HUMAN]	2.90947	8.97	1	1	1	1	9.06906e+06	145	16.0505	10.3159
Q9BSJ8	Extended synaptotagmin-1 OS=Homo sapiens GN=ESYT1 PE=1 SV=1 - [ESYT1_HUMAN]	2.89997	1.18	1	1	1	1	3.95498e+06	1104	122.78	5.8335
Q9BQE5	Apolipoprotein L2 OS=Homo sapiens GN=APOL2 PE=1 SV=1 - [APOL2_HUMAN]	2.89451	7.72	1	1	1	1	3.03258e+06	337	37.0694	6.7417
P61201	COP9 signalosome complex subunit 2 OS=Homo sapiens GN=COPS2 PE=1 SV=1 - [CSN2_HUMAN]	2.89335	5.64	1	1	1	1	1.46744e+06	443	51.5641	5.52881
O75643	U5 small nuclear ribonucleoprotein 200 kDa helicase OS=Homo sapiens GN=SNRNP200 PE=1 SV=2 - [U520_HUMAN]	2.88977	0.89	1	1	1	1	912818	2136	244.353	6.06201
P42224	Signal transducer and activator of transcription 1-alpha/beta OS=Homo sapiens GN=STAT1 PE=1 SV=2 - [STAT1_HUMAN]	2.8706	3.2	1	1	1	1	2.48425e+06	750	87.2795	6.04932
O14949	Cytochrome b-c1 complex subunit 8 OS=Homo sapiens GN=UQCRQ PE=1 SV=4 - [QCR8_HUMAN]	2.86509	15.85	1	1	1	1	6.57468e+06	82	9.90012	10.0815
P31749	RAC-alpha serine/threonine-protein kinase OS=Homo sapiens GN=AKT1 PE=1 SV=2 - [AKT1_HUMAN]	2.84908	3.54	1	1	1	1	8.97126e+06	480	55.6508	6.07471
Q9BTW9	Tubulin-specific chaperone D OS=Homo sapiens GN=TBCD PE=1 SV=2 - [TBCD_HUMAN]	2.84838	2.35	1	1	1	1		1192	132.515	6.18896
Q9H9Q2	COP9 signalosome complex subunit 7b OS=Homo sapiens GN=COPS7B PE=1 SV=1 - [CSN7B_HUMAN]	2.8437	6.82	1	1	1	1	1.61522e+06	264	29.6034	6.15088
P17612	cAMP-dependent protein kinase catalytic subunit alpha OS=Homo sapiens GN=PRKACA PE=1 SV=2 - [KAPCA_HUMAN]	2.84232	6.84	2	1	1	1	1.06091e+07	351	40.564	8.79248
P00568	Adenylate kinase isoenzyme 1 OS=Homo sapiens GN=AK1 PE=1 SV=3 - [KAD1_HUMAN]	2.82785	7.22	1	1	1	1	4414126	194	21.6213	8.63135
Q15056	Eukaryotic translation initiation factor 4H OS=Homo sapiens GN=EIF4H PE=1 SV=5 - [IF4H_HUMAN]	2.82641	11.69	1	1	1	1	9.13401e+06	248	27.3684	7.2251
P63092	Guanine nucleotide-binding protein G(s) subunit alpha isoforms short OS=Homo sapiens GN=GNAS PE=1 SV=1 - [GNAS2_HUMAN]	2.80186	6.85	2	1	1	1	1.04003e+07	394	45.6359	5.8208
P51571	Translocon-associated protein subunit delta OS=Homo sapiens GN=SSR4 PE=1 SV=1 - [SSRD_HUMAN]	2.79099	17.34	1	2	2	2	1.93314e+07	173	18.9866	6.15088
Q9UNP9	Peptidyl-prolyl cis-trans isomerase E OS=Homo sapiens GN=PPIE PE=1 SV=1 - [PPIE_HUMAN]	2.77869	2.99	1	1	1	1	23113892	301	33.4096	5.60498
Q8WUP2	Filamin-binding LIM protein 1 OS=Homo sapiens GN=FBLIM1 PE=1 SV=2 - [FBLI1_HUMAN]	2.7766	4.02	1	1	1	1	1.41318e+07	373	40.6427	6.02393
P51575	P2X purinoceptor 1 OS=Homo sapiens GN=P2RX1 PE=1 SV=1 - [P2RX1_HUMAN]	2.77469	4.01	1	1	1	1		399	44.9511	8.47021
P0CG39	POTE ankyrin domain family member J OS=Homo sapiens GN=POTEJ PE=3 SV=1 - [POTEJ_HUMAN]	2.77271	3.28	2	1	2	2	1.04938e+07	1038	117.315	5.97314
P67936	Tropomyosin alpha-4 chain OS=Homo sapiens GN=TPM4 PE=1 SV=3 - [TPM4_HUMAN]	2.72676	4.03	2	1	1	1	3.72491e+07	248	28.5045	4.69092
Q00005	Serine/threonine-protein phosphatase 2A 55 kDa regulatory subunit B beta isoform OS=Homo sapiens GN=PPP2R2B PE=1 SV=1 - [2ABB_HUMAN]	2.72633	3.16	3	1	1	1	2.1957e+06	443	51.6776	6.44287
Q9UBT2	SUMO-activating enzyme subunit 2 OS=Homo sapiens GN=UBA2 PE=1 SV=2 - [SAE2_HUMAN]	2.69393	3.75	1	1	1	1	4.47691e+06	640	71.1792	5.2876
Q9BSD7	Cancer-related nucleoside-triphosphatase OS=Homo sapiens GN=NTPCR PE=1 SV=1 - [NTPCR_HUMAN]	2.66979	10.53	1	1	1	1	1.84445e+06	190	20.7001	9.53955
Q6NUK1	Calcium-binding mitochondrial carrier protein SCaMC-1 OS=Homo sapiens GN=SLC25A24 PE=1 SV=2 - [SCMC1_HUMAN]	2.66116	3.35	1	1	1	1	2.35971e+06	477	53.3203	6.32861
Q15113	Procollagen C-endopeptidase enhancer 1 OS=Homo sapiens GN=PCOLCE PE=1 SV=2 - [PCOC1_HUMAN]	2.6307	5.79	1	1	1	1		449	47.942	7.43018
P49841	Glycogen synthase kinase-3 beta OS=Homo sapiens GN=GSK3B PE=1 SV=2 - [GSK3B_HUMAN]	2.60691	6.9	1	1	1	1	5684574	420	46.7149	8.77783
O43556	Epsilon-sarcoglycan OS=Homo sapiens GN=SGCE PE=1 SV=6 - [SGCE_HUMAN]	2.60523	4.81	1	1	1	1	1.76662e+06	437	49.8191	6.55127
Q13045	Protein flightless-1 homolog OS=Homo sapiens GN=FLII PE=1 SV=2 - [FLII_HUMAN]	2.58712	1.26	1	1	1	1	3.3734e+06	1269	144.66	6.04932
P10253	Lysosomal alpha-glucosidase OS=Homo sapiens GN=GAA PE=1 SV=4 - [LYAG_HUMAN]	2.518	2.84	1	1	1	1	5.3895e+06	952	105.257	5.99854
Q9BZG1	Ras-related protein Rab-34 OS=Homo sapiens GN=RAB34 PE=1 SV=1 - [RAB34_HUMAN]	2.49562	5.79	1	1	1	1	3.80491e+06	259	29.0259	7.88428
P09622	Dihydrolipoyl dehydrogenase, mitochondrial OS=Homo sapiens GN=DLD PE=1 SV=2 - [DLDH_HUMAN]	2.48711	3.73	1	1	1	1	1.69134e+07	509	54.143	7.85498
Q96HD1	Cysteine-rich with EGF-like domain protein 1 OS=Homo sapiens GN=CRELD1 PE=1 SV=3 - [CREL1_HUMAN]	2.47143	3.81	1	1	1	1	2.61457e+06	420	45.4088	4.86865
O75396	Vesicle-trafficking protein SEC22b OS=Homo sapiens GN=SEC22B PE=1 SV=4 - [SC22B_HUMAN]	2.44326	6.51	1	1	1	1	1.80614e+07	215	24.5775	6.91748
Q9BXJ0	Complement C1q tumor necrosis factor-related protein 5 OS=Homo sapiens GN=C1QTNF5 PE=1 SV=1 - [C1QT5_HUMAN]	2.41508	5.35	1	1	1	1		243	25.2826	6.53662
P55884	Eukaryotic translation initiation factor 3 subunit B OS=Homo sapiens GN=EIF3B PE=1 SV=3 - [EIF3B_HUMAN]	2.39444	3.44	1	1	1	1	1.30871e+06	814	92.4238	4.99561
Q96HE7	ERO1-like protein alpha OS=Homo sapiens GN=ERO1A PE=1 SV=2 - [ERO1A_HUMAN]	2.37802	3.63	1	1	1	1	3.71206e+06	468	54.3581	5.68115
P08758	Annexin A5 OS=Homo sapiens GN=ANXA5 PE=1 SV=2 - [ANXA5_HUMAN]	2.37753	4.69	1	1	1	1	2.64535e+06	320	35.9144	5.04639
P62269	40S ribosomal protein S18 OS=Homo sapiens GN=RPS18 PE=1 SV=3 - [RS18_HUMAN]	2.37585	5.26	1	1	1	1	4.6978e+07	152	17.7079	10.9897
Q9GZS3	WD repeat-containing protein 61 OS=Homo sapiens GN=WDR61 PE=1 SV=1 - [WDR61_HUMAN]	2.37536	6.56	1	1	1	1	1.07043e+06	305	33.5598	5.46533
P26639	Threonine--tRNA ligase, cytoplasmic OS=Homo sapiens GN=TARS PE=1 SV=3 - [SYTC_HUMAN]	2.36083	3.04	1	1	1	1	9.28275e+06	723	83.3819	6.66846
Q8N7Z2	Golgin subfamily A member 6-like protein 1 OS=Homo sapiens GN=GOLGA6L1 PE=2 SV=2 - [GG6L1_HUMAN]	2.35242	2.58	3	1	1	1	8.49507e+06	621	77.0282	5.36377
Q06033	Inter-alpha-trypsin inhibitor heavy chain H3 OS=Homo sapiens GN=ITIH3 PE=1 SV=2 - [ITIH3_HUMAN]	2.34122	1.35	1	1	1	1	2.06796e+07	890	99.7865	5.74463
Q13200	26S proteasome non-ATPase regulatory subunit 2 OS=Homo sapiens GN=PSMD2 PE=1 SV=3 - [PSMD2_HUMAN]	2.3307	2.42	1	1	1	1	1.14695e+06	908	100.136	5.19873
P11166	Solute carrier family 2, facilitated glucose transporter member 1 OS=Homo sapiens GN=SLC2A1 PE=1 SV=2 - [GTR1_HUMAN]	2.32582	1.63	1	1	1	1	5.97962e+06	492	54.0485	8.71924
Q9H2S6	Tenomodulin OS=Homo sapiens GN=TNMD PE=1 SV=1 - [TNMD_HUMAN]	2.31559	3.47	1	1	1	1	2.41198e+07	317	37.1062	5.18604
O75533	Splicing factor 3B subunit 1 OS=Homo sapiens GN=SF3B1 PE=1 SV=3 - [SF3B1_HUMAN]	2.31007	1.92	1	1	1	1	2.03633e+06	1304	145.738	7.09326
P49189	4-trimethylaminobutyraldehyde dehydrogenase OS=Homo sapiens GN=ALDH9A1 PE=1 SV=3 - [AL9A1_HUMAN]	2.30011	5.67	1	1	1	1		494	53.767	5.87158
P00846	ATP synthase subunit a OS=Homo sapiens GN=MT-ATP6 PE=1 SV=1 - [ATP6_HUMAN]	2.2883	4.42	1	1	1	1	1.41172e+07	226	24.8009	10.0962
P62266	40S ribosomal protein S23 OS=Homo sapiens GN=RPS23 PE=1 SV=3 - [RS23_HUMAN]	2.2847	7.69	1	1	1	1	20219145	143	15.7977	10.4917
Q08209	Serine/threonine-protein phosphatase 2B catalytic subunit alpha isoform OS=Homo sapiens GN=PPP3CA PE=1 SV=1 - [PP2BA_HUMAN]	2.23937	4.8	2	1	1	1	3.95141e+06	521	58.6503	5.85889
Q9Y3Z3	Deoxynucleoside triphosphate triphosphohydrolase SAMHD1 OS=Homo sapiens GN=SAMHD1 PE=1 SV=2 - [SAMH1_HUMAN]	2.22399	2.4	1	1	1	1	1.59625e+06	626	72.1548	7.13721
Q8N1B4	Vacuolar protein sorting-associated protein 52 homolog OS=Homo sapiens GN=VPS52 PE=1 SV=1 - [VPS52_HUMAN]	2.21573	3.73	1	1	1	1	846030	723	82.1696	5.98584
Q02543	60S ribosomal protein L18a OS=Homo sapiens GN=RPL18A PE=1 SV=2 - [RL18A_HUMAN]	2.19295	3.98	1	1	1	1	1.27534e+07	176	20.7489	10.7114
Q01082	Spectrin beta chain, non-erythrocytic 1 OS=Homo sapiens GN=SPTBN1 PE=1 SV=2 - [SPTB2_HUMAN]	2.18648	0.72	1	1	1	1	738805	2364	274.439	5.56689
Q15363	Transmembrane emp24 domain-containing protein 2 OS=Homo sapiens GN=TMED2 PE=1 SV=1 - [TMED2_HUMAN]	2.18425	6.47	1	1	1	1	6293493	201	22.7464	5.17334
Q9UHB9	Signal recognition particle subunit SRP68 OS=Homo sapiens GN=SRP68 PE=1 SV=2 - [SRP68_HUMAN]	2.18353	2.39	1	1	1	1	2.31979e+06	627	70.6856	8.55811
Q53GQ0	Very-long-chain 3-oxoacyl-CoA reductase OS=Homo sapiens GN=HSD17B12 PE=1 SV=2 - [DHB12_HUMAN]	2.18336	4.81	1	1	1	1	7.95526e+06	312	34.3022	9.31982
P13693	Translationally-controlled tumor protein OS=Homo sapiens GN=TPT1 PE=1 SV=1 - [TCTP_HUMAN]	2.1702	12.79	1	1	1	1	3.38202e+06	172	19.5826	4.93213
P26640	Valine--tRNA ligase OS=Homo sapiens GN=VARS PE=1 SV=4 - [SYVC_HUMAN]	2.16415	2.85	1	1	1	1		1264	140.387	7.59131
O75569	Interferon-inducible double-stranded RNA-dependent protein kinase activator A OS=Homo sapiens GN=PRKRA PE=1 SV=1 - [PRKRA_HUMAN]	2.14717	6.07	1	1	1	1	4.38026e+06	313	34.3825	8.41162
P02765	Alpha-2-HS-glycoprotein OS=Homo sapiens GN=AHSG PE=1 SV=1 - [FETUA_HUMAN]	2.13741	16.62	1	2	2	2	3.4852e+06	367	39.2997	5.71924
P62753	40S ribosomal protein S6 OS=Homo sapiens GN=RPS6 PE=1 SV=1 - [RS6_HUMAN]	2.1262	4.82	1	1	1	1	4.94336e+07	249	28.663	10.8433
O95810	Caveolae-associated protein 2 OS=Homo sapiens GN=CAVIN2 PE=1 SV=3 - [CAVN2_HUMAN]	2.10573	4	1	1	1	1	2.00177e+07	425	47.1446	5.21143
Q15393	Splicing factor 3B subunit 3 OS=Homo sapiens GN=SF3B3 PE=1 SV=4 - [SF3B3_HUMAN]	2.09857	1.97	1	1	1	1	5.52932e+07	1217	135.492	5.26221
Q99719	Septin-5 OS=Homo sapiens GN=SEPT5 PE=1 SV=1 - [SEPT5_HUMAN]	2.07673	9.49	1	1	1	1		369	42.7497	6.66846
P55209	Nucleosome assembly protein 1-like 1 OS=Homo sapiens GN=NAP1L1 PE=1 SV=1 - [NP1L1_HUMAN]	1.982	2.81	1	1	1	1	2.3654e+06	391	45.3459	4.4624
Q8WXH0	Nesprin-2 OS=Homo sapiens GN=SYNE2 PE=1 SV=3 - [SYNE2_HUMAN]	1.81213	0.15	1	1	1	1	3.33688e+07	6885	795.944	5.36377
Q9C0B7	Transport and Golgi organization protein 6 homolog OS=Homo sapiens GN=TANGO6 PE=1 SV=2 - [TNG6_HUMAN]	1.7048	1.1	1	1	1	1	1.49232e+07	1094	120.671	6.11279
P46734	Dual specificity mitogen-activated protein kinase kinase 3 OS=Homo sapiens GN=MAP2K3 PE=1 SV=2 - [MP2K3_HUMAN]	1.65154	5.19	1	1	1	1	974418	347	39.2929	7.43018
Q8WVE0	EEF1A lysine methyltransferase 1 OS=Homo sapiens GN=EEF1AKMT1 PE=1 SV=1 - [EFMT1_HUMAN]	1.63859	5.61	1	1	1	1	1.76692e+08	214	24.4899	4.55127
P33121	Long-chain-fatty-acid--CoA ligase 1 OS=Homo sapiens GN=ACSL1 PE=1 SV=1 - [ACSL1_HUMAN]	0	3.72	1	1	1	2	1.41029e+06	698	77.8929	7.15186
Q8NER5	Activin receptor type-1C OS=Homo sapiens GN=ACVR1C PE=1 SV=1 - [ACV1C_HUMAN]	0	3.45	1	1	1	1		493	54.8348	7.88428
Q3KP44	Ankyrin repeat domain-containing protein 55 OS=Homo sapiens GN=ANKRD55 PE=1 SV=3 - [ANR55_HUMAN]	0	3.91	1	1	1	1		614	68.3711	7.18115
Q9Y2T2	AP-3 complex subunit mu-1 OS=Homo sapiens GN=AP3M1 PE=1 SV=1 - [AP3M1_HUMAN]	0	6.46	1	1	1	1	2.63166e+06	418	46.9093	6.93213
P07741	Adenine phosphoribosyltransferase OS=Homo sapiens GN=APRT PE=1 SV=2 - [APT_HUMAN]	0	7.22	1	1	1	1	6.41292e+06	180	19.5954	6.02393
Q96EG1	Arylsulfatase G OS=Homo sapiens GN=ARSG PE=1 SV=1 - [ARSG_HUMAN]	0	5.14	1	1	1	1		525	57.0244	6.63916
Q8WXF7	Atlastin-1 OS=Homo sapiens GN=ATL1 PE=1 SV=1 - [ATLA1_HUMAN]	0	2.69	2	1	1	1		558	63.5033	6.17627
A6QL63	Ankyrin repeat and BTB/POZ domain-containing protein BTBD11 OS=Homo sapiens GN=BTBD11 PE=2 SV=3 - [BTBDB_HUMAN]	0	1.99	1	1	1	1		1104	120.807	6.82959
Q07021	Complement component 1 Q subcomponent-binding protein, mitochondrial OS=Homo sapiens GN=C1QBP PE=1 SV=1 - [C1QBP_HUMAN]	0	10.64	1	1	1	1	1.30869e+06	282	31.3426	4.84326
P56202	Cathepsin W OS=Homo sapiens GN=CTSW PE=1 SV=2 - [CATW_HUMAN]	0	5.05	1	1	1	8		376	42.0931	7.41553
Q6P1J9	Parafibromin OS=Homo sapiens GN=CDC73 PE=1 SV=1 - [CDC73_HUMAN]	0	1.88	1	1	1	1	6.49589e+06	531	60.5391	9.61279
Q5VT06	Centrosome-associated protein 350 OS=Homo sapiens GN=CEP350 PE=1 SV=1 - [CE350_HUMAN]	0	0.45	1	1	1	1		3117	350.716	6.32861
Q5EBM0	UMP-CMP kinase 2, mitochondrial OS=Homo sapiens GN=CMPK2 PE=1 SV=3 - [CMPK2_HUMAN]	0	6.46	1	1	1	1		449	49.4166	7.00537
P25067	Collagen alpha-2(VIII) chain OS=Homo sapiens GN=COL8A2 PE=1 SV=2 - [CO8A2_HUMAN]	0	4.98	1	1	1	1	9.48311e+06	703	67.2023	8.98291
Q03692	Collagen alpha-1(X) chain OS=Homo sapiens GN=COL10A1 PE=1 SV=2 - [COAA1_HUMAN]	0	3.97	1	1	1	1	5.69681e+07	680	66.1168	9.67139
Q86X83	COMM domain-containing protein 2 OS=Homo sapiens GN=COMMD2 PE=1 SV=2 - [COMD2_HUMAN]	0	12.06	1	1	1	1	869589	199	22.7311	6.72705
O75208	Ubiquinone biosynthesis protein COQ9, mitochondrial OS=Homo sapiens GN=COQ9 PE=1 SV=1 - [COQ9_HUMAN]	0	12.89	1	1	1	1	3.83256e+06	318	35.4866	5.93506
Q8TEY5	Cyclic AMP-responsive element-binding protein 3-like protein 4 OS=Homo sapiens GN=CREB3L4 PE=1 SV=1 - [CR3L4_HUMAN]	0	4.81	1	1	1	1	1.8411e+07	395	43.4051	5.42725
Q14894	Ketimine reductase mu-crystallin OS=Homo sapiens GN=CRYM PE=1 SV=1 - [CRYM_HUMAN]	0	6.69	1	1	1	1	842724	314	33.7544	5.13525
Q99627	COP9 signalosome complex subunit 8 OS=Homo sapiens GN=COPS8 PE=1 SV=1 - [CSN8_HUMAN]	0	14.35	1	1	1	1		209	23.211	5.37646
O94985	Calsyntenin-1 OS=Homo sapiens GN=CLSTN1 PE=1 SV=1 - [CSTN1_HUMAN]	0	1.83	1	1	1	1		981	109.724	4.90674
P26641	Elongation factor 1-gamma OS=Homo sapiens GN=EEF1G PE=1 SV=3 - [EF1G_HUMAN]	0	9.15	1	1	1	1	9.00661e+06	437	50.0871	6.66846
Q9Y6X4	Soluble lamin-associated protein of 75 kDa OS=Homo sapiens GN=FAM169A PE=1 SV=2 - [F169A_HUMAN]	0	4.18	1	1	1	2	4.21779e+06	670	74.9085	4.60205
Q658Y4	Protein FAM91A1 OS=Homo sapiens GN=FAM91A1 PE=1 SV=3 - [F91A1_HUMAN]	0	3.82	1	1	1	1		838	93.8497	6.39209
Q8TC99	Fibronectin type III domain-containing protein 8 OS=Homo sapiens GN=FNDC8 PE=2 SV=2 - [FNDC8_HUMAN]	0	13.58	1	1	1	1		324	35.898	5.08447
Q8NEE6	F-box/LRR-repeat protein 13 OS=Homo sapiens GN=FBXL13 PE=2 SV=3 - [FXL13_HUMAN]	0	4.22	1	1	1	1	3.66101e+06	735	83.869	8.71924
Q3T906	N-acetylglucosamine-1-phosphotransferase subunits alpha/beta OS=Homo sapiens GN=GNPTAB PE=1 SV=1 - [GNPTA_HUMAN]	0	1.75	1	1	1	2	337412	1256	143.531	7.1665
Q1KMD3	Heterogeneous nuclear ribonucleoprotein U-like protein 2 OS=Homo sapiens GN=HNRNPUL2 PE=1 SV=1 - [HNRL2_HUMAN]	0	2.95	1	1	1	1	1.82728e+07	747	85.0522	4.90674
Q96MM6	Heat shock 70 kDa protein 12B OS=Homo sapiens GN=HSPA12B PE=1 SV=2 - [HS12B_HUMAN]	0	2.92	1	1	1	1		686	75.64	8.52881
P41091	Eukaryotic translation initiation factor 2 subunit 3 OS=Homo sapiens GN=EIF2S3 PE=1 SV=3 - [IF2G_HUMAN]	0	5.93	2	1	1	1	3.23739e+06	472	51.0772	8.39697
Q9BY66	Lysine-specific demethylase 5D OS=Homo sapiens GN=KDM5D PE=1 SV=2 - [KDM5D_HUMAN]	0	2.27	1	1	1	1	1.79194e+06	1539	173.962	5.84619
Q6MZP7	Protein lin-54 homolog OS=Homo sapiens GN=LIN54 PE=1 SV=3 - [LIN54_HUMAN]	0	1.34	1	1	1	1	3.28372e+07	749	79.4441	9.01221
Q99698	Lysosomal-trafficking regulator OS=Homo sapiens GN=LYST PE=1 SV=3 - [LYST_HUMAN]	0	0.55	1	1	1	1		3801	428.866	6.60986
Q8IWC1	MAP7 domain-containing protein 3 OS=Homo sapiens GN=MAP7D3 PE=1 SV=2 - [MA7D3_HUMAN]	0	2.74	1	1	1	1		876	98.3682	9.31982
Q5JRA6	Transport and Golgi organization protein 1 homolog OS=Homo sapiens GN=MIA3 PE=1 SV=1 - [TGO1_HUMAN]	0	0.73	1	1	1	1	7873428	1907	213.57	4.84326
Q16674	Melanoma-derived growth regulatory protein OS=Homo sapiens GN=MIA PE=1 SV=1 - [MIA_HUMAN]	0	13.74	1	1	1	21	4176117	131	14.4994	8.79248
Q13163	Dual specificity mitogen-activated protein kinase kinase 5 OS=Homo sapiens GN=MAP2K5 PE=1 SV=2 - [MP2K5_HUMAN]	0	2.9	1	1	1	1		448	50.0795	6.39209
Q9Y5U8	Mitochondrial pyruvate carrier 1 OS=Homo sapiens GN=MPC1 PE=1 SV=1 - [MPC1_HUMAN]	0	23.85	1	1	1	1	2.42972e+06	109	12.3393	9.61279
Q9NZJ7	Mitochondrial carrier homolog 1 OS=Homo sapiens GN=MTCH1 PE=1 SV=1 - [MTCH1_HUMAN]	0	10.03	1	1	1	1		389	41.5173	9.31982
Q9UKN1	Mucin-12 OS=Homo sapiens GN=MUC12 PE=1 SV=2 - [MUC12_HUMAN]	0	0.55	1	1	1	2		5478	557.831	5.5542
P12525	Putative myc-like protein MYCLP1 OS=Homo sapiens GN=MYCLP1 PE=5 SV=2 - [MYCP1_HUMAN]	0	5.87	1	1	1	1		358	40.842	5.24951
O60502	Protein O-GlcNAcase OS=Homo sapiens GN=MGEA5 PE=1 SV=2 - [OGA_HUMAN]	0	4.26	1	1	1	1	3.10391e+06	916	102.849	4.90674
Q12769	Nuclear pore complex protein Nup160 OS=Homo sapiens GN=NUP160 PE=1 SV=3 - [NU160_HUMAN]	0	1.25	1	1	1	1	991692	1436	162.017	5.50342
Q8NFH4	Nucleoporin Nup37 OS=Homo sapiens GN=NUP37 PE=1 SV=1 - [NUP37_HUMAN]	0	4.91	1	1	1	1		326	36.684	5.92236
Q5VST9	Obscurin OS=Homo sapiens GN=OBSCN PE=1 SV=3 - [OBSCN_HUMAN]	0	0.56	1	1	1	1		7968	867.94	5.98584
P30953	Olfactory receptor 1E1 OS=Homo sapiens GN=OR1E1 PE=3 SV=1 - [OR1E1_HUMAN]	0	6.69	2	1	1	1		314	35.2401	7.81104
Q9HC10	Otoferlin OS=Homo sapiens GN=OTOF PE=1 SV=3 - [OTOF_HUMAN]	0	1.5	1	1	1	1	289000496	1997	226.61	5.69385
Q9P2E7	Protocadherin-10 OS=Homo sapiens GN=PCDH10 PE=2 SV=2 - [PCD10_HUMAN]	0	3.75	1	1	1	1		1040	112.866	4.86865
Q7Z442	Polycystic kidney disease protein 1-like 2 OS=Homo sapiens GN=PKD1L2 PE=1 SV=4 - [PK1L2_HUMAN]	0	1.02	1	1	1	1		2459	272.402	5.8208
O75626	PR domain zinc finger protein 1 OS=Homo sapiens GN=PRDM1 PE=1 SV=2 - [PRDM1_HUMAN]	0	4.97	1	1	1	1	609510204	825	91.7119	8.48486
Q70Z35	Phosphatidylinositol 3,4,5-trisphosphate-dependent Rac exchanger 2 protein OS=Homo sapiens GN=PREX2 PE=2 SV=1 - [PREX2_HUMAN]	0	1.06	1	1	1	1	3.24823e+06	1606	182.505	7.44482
Q8WUY3	Protein prune homolog 2 OS=Homo sapiens GN=PRUNE2 PE=1 SV=3 - [PRUN2_HUMAN]	0	0.81	1	1	1	1		3088	340.425	4.44971
Q9UIG5	Psoriasis susceptibility 1 candidate gene 1 protein OS=Homo sapiens GN=PSORS1C1 PE=2 SV=2 - [PS1C1_HUMAN]	0	14.47	1	1	1	1		152	16.5692	6.41748
O00487	26S proteasome non-ATPase regulatory subunit 14 OS=Homo sapiens GN=PSMD14 PE=1 SV=1 - [PSDE_HUMAN]	0	18.06	1	2	2	2	6.43162e+06	310	34.5546	6.52197
Q92932	Receptor-type tyrosine-protein phosphatase N2 OS=Homo sapiens GN=PTPRN2 PE=1 SV=2 - [PTPR2_HUMAN]	0	2.76	1	1	1	1		1015	111.202	5.8335
O15067	Phosphoribosylformylglycinamidine synthase OS=Homo sapiens GN=PFAS PE=1 SV=4 - [PUR4_HUMAN]	0	3.36	1	1	1	1		1338	144.643	5.75732
Q5XKP0	MICOS complex subunit MIC13 OS=Homo sapiens GN=MIC13 PE=1 SV=1 - [MIC13_HUMAN]	0	27.12	1	1	1	1		118	13.0788	9.42236
Q8IUD2	ELKS/Rab6-interacting/CAST family member 1 OS=Homo sapiens GN=ERC1 PE=1 SV=1 - [RB6I2_HUMAN]	0	3.05	1	1	1	1	1.03816e+07	1116	128.008	5.97314
O14715	RANBP2-like and GRIP domain-containing protein 8 OS=Homo sapiens GN=RGPD8 PE=1 SV=2 - [RGPD8_HUMAN]	0	0.85	2	1	1	1	21626494	1765	198.869	6.49365
O14924	Regulator of G-protein signaling 12 OS=Homo sapiens GN=RGS12 PE=1 SV=1 - [RGS12_HUMAN]	0	1.04	1	1	1	1	2.78697e+07	1447	156.261	7.44482
Q68EM7	Rho GTPase-activating protein 17 OS=Homo sapiens GN=ARHGAP17 PE=1 SV=1 - [RHG17_HUMAN]	0	2.95	1	1	1	1		881	95.3773	7.62061
Q96TC7	Regulator of microtubule dynamics protein 3 OS=Homo sapiens GN=RMDN3 PE=1 SV=2 - [RMD3_HUMAN]	0	4.89	1	1	1	1	549657	470	52.086	5.09717
Q5VTB9	E3 ubiquitin-protein ligase RNF220 OS=Homo sapiens GN=RNF220 PE=1 SV=1 - [RN220_HUMAN]	0	4.95	1	1	1	4	61128800	566	62.7255	6.03662
Q5M7Z0	E3 ubiquitin-protein ligase RNFT1 OS=Homo sapiens GN=RNFT1 PE=1 SV=2 - [RNFT1_HUMAN]	0	5.52	1	1	1	1		435	49.6773	8.52881
P21817	Ryanodine receptor 1 OS=Homo sapiens GN=RYR1 PE=1 SV=3 - [RYR1_HUMAN]	0	0.64	1	2	2	3	508688	5038	564.815	5.30029
Q96GZ6	Solute carrier family 41 member 3 OS=Homo sapiens GN=SLC41A3 PE=1 SV=2 - [S41A3_HUMAN]	0	8.09	1	1	1	1	2.30961e+07	507	54.7312	7.82568
P62314	Small nuclear ribonucleoprotein Sm D1 OS=Homo sapiens GN=SNRPD1 PE=1 SV=1 - [SMD1_HUMAN]	0	16.81	1	1	1	1		119	13.2734	11.561
Q9NRS6	Sorting nexin-15 OS=Homo sapiens GN=SNX15 PE=1 SV=1 - [SNX15_HUMAN]	0	11.11	1	1	1	1		342	38.2676	5.18604
O76094	Signal recognition particle subunit SRP72 OS=Homo sapiens GN=SRP72 PE=1 SV=3 - [SRP72_HUMAN]	0	5.81	1	1	1	1		671	74.56	9.26123
P49588	Alanine--tRNA ligase, cytoplasmic OS=Homo sapiens GN=AARS PE=1 SV=2 - [SYAC_HUMAN]	0	2.89	1	1	1	1		968	106.743	5.52881
Q9NZ01	Very-long-chain enoyl-CoA reductase OS=Homo sapiens GN=TECR PE=1 SV=1 - [TECR_HUMAN]	0	2.6	1	1	1	1	369454	308	36.0108	9.45166
Q9UKZ4	Teneurin-1 OS=Homo sapiens GN=TENM1 PE=1 SV=2 - [TEN1_HUMAN]	0	1.21	1	1	1	1	26363503	2725	304.817	6.41748
O14787	Transportin-2 OS=Homo sapiens GN=TNPO2 PE=1 SV=3 - [TNPO2_HUMAN]	0	2.23	1	1	1	1		897	101.322	5.0083
O95361	Tripartite motif-containing protein 16 OS=Homo sapiens GN=TRIM16 PE=1 SV=3 - [TRI16_HUMAN]	0	7.09	1	1	1	1	1.11402e+07	564	63.9146	5.49072
Q93009	Ubiquitin carboxyl-terminal hydrolase 7 OS=Homo sapiens GN=USP7 PE=1 SV=2 - [UBP7_HUMAN]	0	2.09	1	1	1	1	2.79196e+06	1102	128.22	5.5542
O75310	UDP-glucuronosyltransferase 2B11 OS=Homo sapiens GN=UGT2B11 PE=2 SV=1 - [UDB11_HUMAN]	0	5.67	2	1	1	1	108819	529	60.9984	8.92432
Q9NYU2	UDP-glucose:glycoprotein glucosyltransferase 1 OS=Homo sapiens GN=UGGT1 PE=1 SV=3 - [UGGG1_HUMAN]	0	1.61	1	1	1	1	2.64876e+06	1555	177.078	5.63037
Q9H9H4	Vacuolar protein sorting-associated protein 37B OS=Homo sapiens GN=VPS37B PE=1 SV=1 - [VP37B_HUMAN]	0	8.77	1	1	1	1	1.1856e+07	285	31.2875	7.34229
Q8TAF3	WD repeat-containing protein 48 OS=Homo sapiens GN=WDR48 PE=1 SV=1 - [WDR48_HUMAN]	0	4.14	1	1	1	1		677	76.1624	7.03467
Q9GZV5	WW domain-containing transcription regulator protein 1 OS=Homo sapiens GN=WWTR1 PE=1 SV=1 - [WWTR1_HUMAN]	0	11	1	1	1	1		400	44.0734	5.8208
Q9Y6Q3	Zinc finger protein 37 homolog OS=Homo sapiens GN=ZFP37 PE=2 SV=3 - [ZFP37_HUMAN]	0	4.29	1	1	1	1		630	71.1641	9.08545
Q9H4I2	Zinc fingers and homeoboxes protein 3 OS=Homo sapiens GN=ZHX3 PE=1 SV=3 - [ZHX3_HUMAN]	0	3.14	1	1	1	1	865307	956	104.592	6.07471
Q8WXB4	Zinc finger protein 606 OS=Homo sapiens GN=ZNF606 PE=2 SV=1 - [ZN606_HUMAN]	0	5.3	1	1	1	1	1.55604e+06	792	91.7527	7.88428
Q9UF33	Ephrin type-A receptor 6 OS=Homo sapiens GN=EPHA6 PE=2 SV=3 - [EPHA6_HUMAN]	0	4.44	1	1	1	1	1.10033e+07	1036	116.304	6.97607
Q8TC41	Probable E3 ubiquitin-protein ligase RNF217 OS=Homo sapiens GN=RNF217 PE=2 SV=4 - [RN217_HUMAN]	0	4.8	1	1	1	1	127667	542	59.3334	7.51807
